# Supplementary material for: RNA-Sequencing Reveals Upregulation and a Beneficial Role of Autophagy in Myoblast Differentiation and Fusion
Source: Cells. 2022 Nov 10;11(22):3549. doi: 10.3390/cells11223549 (PMC9688917; doi:10.3390/cells11223549)
Supplement: Supplementary file 1 [file cells-11-03549-s001.zip]

Archive with 4 entries (4 files):
- cells-2001025-supplementary Table S1.pdf
- cells-2001025-supplementary Table S2.xlsx
- cells-2001025-supplementary Table S3.xlsx
- cells-2001025-supplementary Table S4.xlsx
