# Supplementary material for: RNA-Sequencing Reveals Upregulation and a Beneficial Role of Autophagy in Myoblast Differentiation and Fusion
Source: Cells. 2022 Nov 10;11(22):3549. doi: 10.3390/cells11223549 (PMC9688917; doi:10.3390/cells11223549)
Supplement: Supplementary file 1 [file cells-11-03549-s001.zip › cells-2001025-supplementary Table S2.xlsx]

## Sheet: s_Tab_2_allDEG
Gene_ID	log2FoldChange	pvalue	padj	GeneName	Chrom	GeneType	GeneDescription
ENSMUSG00000041731	-10.951	9.31e-120	2.11e-118	Pgm5	chr19	protein_coding	phosphoglucomutase_5
ENSMUSG00000030399	-10.453	4.85e-130	1.21e-128	Ckm	chr7	protein_coding	creatine_kinase_muscle
ENSMUSG00000021373	-10.121	2.63e-89	4.26e-88	Cap2	chr13	protein_coding	CAP_adenylate_cyclase-associated_protein_2_(yeast)
ENSMUSG00000042451	-10.105	0	0	Mybph	chr1	protein_coding	myosin_binding_protein_H
ENSMUSG00000020908	-10.097	0	0	Myh3	chr11	protein_coding	myosin_heavy_polypeptide_3_skeletal_muscle_embryonic
ENSMUSG00000013936	-9.9361	3.96e-80	5.65e-79	Myl2	chr5	protein_coding	myosin_light_polypeptide_2_regulatory_cardiac_slow
ENSMUSG00000026407	-9.905	1.19e-307	1.11e-305	Cacna1s	chr1	protein_coding	calcium_channel_voltage-dependent_L_type_alpha_1S_subunit
ENSMUSG00000029683	-9.8573	3.49e-204	1.59e-202	Lmod2	chr6	protein_coding	leiomodin_2_(cardiac)
ENSMUSG00000053093	-9.8103	1.52e-87	2.36e-86	Myh7	chr14	protein_coding	myosin_heavy_polypeptide_7_cardiac_muscle_beta
ENSMUSG00000061723	-9.7762	0	0	Tnnt3	chr7	protein_coding	troponin_T3_skeletal_fast
ENSMUSG00000030785	-9.6893	1.39e-71	1.77e-70	Cox6a2	chr7	protein_coding	cytochrome_c_oxidase_subunit_VIa_polypeptide_2
ENSMUSG00000041476	-9.6381	5.31e-142	1.48e-140	Smpx	chrX	protein_coding	small_muscle_protein_X-linked
ENSMUSG00000028116	-9.6215	1.02e-155	3.19e-154	Myoz2	chr3	protein_coding	myozenin_2
ENSMUSG00000061086	-9.6047	0	0	Myl4	chr11	protein_coding	myosin_light_polypeptide_4
ENSMUSG00000056328	-9.5973	0	0	Myh1	chr11	protein_coding	myosin_heavy_polypeptide_1_skeletal_muscle_adult
ENSMUSG00000018893	-9.4716	2.23e-63	2.53e-62	Mb	chr15	protein_coding	myoglobin
ENSMUSG00000030996	-9.4623	2.51e-62	2.8e-61	Art1	chr7	protein_coding	ADP-ribosyltransferase_1
ENSMUSG00000068614	-9.4367	0	0	Actc1	chr2	protein_coding	actin_alpha_cardiac_muscle_1
ENSMUSG00000007122	-9.4336	2.75e-143	7.72e-142	Casq1	chr1	protein_coding	calsequestrin_1
ENSMUSG00000061462	-9.4184	0	0	Obscn	chr11	protein_coding	obscurin_cytoskeletal_calmodulin_and_titin-interacting_RhoGEF
ENSMUSG00000042828	-9.3191	4.96e-280	3.8e-278	Trim72	chr7	protein_coding	tripartite_motif-containing_72
ENSMUSG00000055775	-9.3103	5.4e-68	6.52e-67	Myh8	chr11	protein_coding	myosin_heavy_polypeptide_8_skeletal_muscle_perinatal
ENSMUSG00000002944	-9.2898	2.29e-73	3e-72	Cd36	chr5	protein_coding	CD36_antigen
ENSMUSG00000001027	-9.2679	6.25e-114	1.35e-112	Scn4a	chr11	protein_coding	sodium_channel_voltage-gated_type_IV_alpha
ENSMUSG00000018845	-9.1519	3.93e-137	1.04e-135	Unc45b	chr11	protein_coding	unc-45_homolog_B_(C._elegans)
ENSMUSG00000061816	-9.1487	0	0	Myl1	chr1	protein_coding	myosin_light_polypeptide_1
ENSMUSG00000057003	-9.1439	8.06e-74	1.06e-72	Myh4	chr11	protein_coding	myosin_heavy_polypeptide_4_skeletal_muscle
ENSMUSG00000019787	-9.0877	2.32e-108	4.71e-107	Trdn	chr10	protein_coding	triadin
ENSMUSG00000026950	-9.04	0	0	Neb	chr2	protein_coding	nebulin
ENSMUSG00000033044	-9.0189	4.58e-58	4.77e-57	Dhrs7c	chr11	protein_coding	dehydrogenase/reductase_(SDR_family)_member_7C
ENSMUSG00000027861	-9.0056	0	0	Casq2	chr3	protein_coding	calsequestrin_2
ENSMUSG00000079428	-8.9994	3.37e-62	3.75e-61	Tceal7	chrX	protein_coding	transcription_elongation_factor_A_(SII)-like_7
ENSMUSG00000037139	-8.9865	0	0	Myom3	chr4	protein_coding	myomesin_family_member_3
ENSMUSG00000030672	-8.9821	0	0	Mylpf	chr7	protein_coding	myosin_light_chain_phosphorylatable_fast_skeletal_muscle
ENSMUSG00000062694	-8.9515	2.25e-78	3.12e-77	Cav3	chr6	protein_coding	caveolin_3
ENSMUSG00000043760	-8.9173	9.39e-78	1.3e-76	Pkhd1	chr1	protein_coding	polycystic_kidney_and_hepatic_disease_1
ENSMUSG00000025172	-8.894	1.1e-45	9.13e-45	Ankrd2	chr19	protein_coding	ankyrin_repeat_domain_2_(stretch_responsive_muscle)
ENSMUSG00000038403	-8.8349	2.62e-92	4.38e-91	Hfe2	chr3	protein_coding	hemochromatosis_type_2_(juvenile)_(human_homolog)
ENSMUSG00000028834	-8.8202	1.5e-80	2.16e-79	Trim63	chr4	protein_coding	tripartite_motif-containing_63
ENSMUSG00000042895	-8.8005	9.91e-56	9.88e-55	Abra	chr15	protein_coding	actin-binding_Rho_activating_protein
ENSMUSG00000030470	-8.7776	2.25e-156	7.1e-155	Csrp3	chr7	protein_coding	cysteine_and_glycine-rich_protein_3
ENSMUSG00000038239	-8.7702	0	0	Hrc	chr7	protein_coding	histidine_rich_calcium_binding_protein
ENSMUSG00000020067	-8.7178	2.4e-56	2.41e-55	Mypn	chr10	protein_coding	myopalladin
ENSMUSG00000031022	-8.691	1.42e-65	1.65e-64	BC051019	chr7	protein_coding	cDNA_sequence_BC051019
ENSMUSG00000007877	-8.6328	7.41e-55	7.31e-54	Tcap	chr11	protein_coding	titin-cap
ENSMUSG00000034898	-8.6223	3.83e-170	1.35e-168	Filip1	chr9	protein_coding	filamin_A_interacting_protein_1
ENSMUSG00000031097	-8.6058	0	0	Tnni2	chr7	protein_coding	troponin_I_skeletal_fast_2
ENSMUSG00000026458	-8.5992	1.19e-182	4.68e-181	Ppfia4	chr1	protein_coding	protein_tyrosine_phosphatase_receptor_type_f_polypeptide_(PTPRF)_interacting_protein_(liprin)_alpha_4
ENSMUSG00000038132	-8.5916	6.41e-306	5.89e-304	Rbm24	chr13	protein_coding	RNA_binding_motif_protein_24
ENSMUSG00000033196	-8.5806	8.06e-79	1.13e-77	Myh2	chr11	protein_coding	myosin_heavy_polypeptide_2_skeletal_muscle_adult
ENSMUSG00000009214	-8.5663	0	0	Tmem8c	chr2	protein_coding	transmembrane_protein_8C
ENSMUSG00000075307	-8.53	0	0	Klhl41	chr2	protein_coding	kelch-like_41
ENSMUSG00000064179	-8.5261	2.04e-238	1.2e-236	Tnnt1	chr7	protein_coding	troponin_T1_skeletal_slow
ENSMUSG00000066705	-8.4197	6.65e-32	4.04e-31	Fxyd6	chr9	protein_coding	FXYD_domain-containing_ion_transport_regulator_6
ENSMUSG00000006542	-8.3961	2.28e-156	7.18e-155	Prkag3	chr1	protein_coding	protein_kinase_AMP-activated_gamma_3_non-catatlytic_subunit
ENSMUSG00000006221	-8.3916	1.2e-231	6.74e-230	Hspb7	chr4	protein_coding	heat_shock_protein_family_member_7_(cardiovascular)
ENSMUSG00000087591	-8.3573	4.64e-81	6.7e-80	Gm14635	chrX	lincRNA	predicted_gene_14635
ENSMUSG00000032495	-8.2877	5.59e-31	3.34e-30	Lrrc2	chr9	protein_coding	leucine_rich_repeat_containing_2
ENSMUSG00000026418	-8.2553	0	0	Tnni1	chr1	protein_coding	troponin_I_skeletal_slow_1
ENSMUSG00000091898	-8.2482	0	0	Tnnc1	chr14	protein_coding	troponin_C_cardiac/slow_skeletal
ENSMUSG00000007097	-8.2442	0	0	Atp1a2	chr1	protein_coding	ATPase_Na+/K+_transporting_alpha_2_polypeptide
ENSMUSG00000037940	-8.2368	3.86e-101	7.14e-100	Inpp4b	chr8	protein_coding	inositol_polyphosphate-4-phosphatase_type_II
ENSMUSG00000030730	-8.2272	1.36e-251	8.74e-250	Atp2a1	chr7	protein_coding	ATPase_Ca++_transporting_cardiac_muscle_fast_twitch_1
ENSMUSG00000031972	-8.2227	0	0	Acta1	chr8	protein_coding	actin_alpha_1_skeletal_muscle
ENSMUSG00000024049	-8.2161	0	0	Myom1	chr17	protein_coding	myomesin_1
ENSMUSG00000026489	-8.1416	8.4e-145	2.39e-143	Adck3	chr1	protein_coding	aarF_domain_containing_kinase_3
ENSMUSG00000076617	-8.1394	1.31e-29	7.58e-29	Ighm	chr12	IG_C_gene	immunoglobulin_heavy_constant_mu
ENSMUSG00000031461	-8.1348	0	0	Myom2	chr8	protein_coding	myomesin_2
ENSMUSG00000042254	-8.0256	1.05e-38	7.44e-38	Cilp	chr9	protein_coding	cartilage_intermediate_layer_protein_nucleotide_pyrophosphohydrolase
ENSMUSG00000032735	-8.0017	9.37e-195	4.04e-193	Ablim3	chr18	protein_coding	actin_binding_LIM_protein_family_member_3
ENSMUSG00000026253	-7.9849	0	0	Chrng	chr1	protein_coding	cholinergic_receptor_nicotinic_gamma_polypeptide
ENSMUSG00000047746	-7.9508	1.53e-113	3.3e-112	Fbxo40	chr16	protein_coding	F-box_protein_40
ENSMUSG00000044086	-7.878	0	0	Lmod3	chr6	protein_coding	leiomodin_3_(fetal)
ENSMUSG00000048583	-7.8478	1.2e-191	5.01e-190	Igf2	chr7	protein_coding	insulin-like_growth_factor_2
ENSMUSG00000020053	-7.8299	2.79e-43	2.2e-42	Igf1	chr10	protein_coding	insulin-like_growth_factor_1
ENSMUSG00000009487	-7.8266	2.87e-124	6.8e-123	Otog	chr7	protein_coding	otogelin
ENSMUSG00000051043	-7.7934	9.21e-111	1.93e-109	Gprc5c	chr11	protein_coding	G_protein-coupled_receptor_family_C_group_5_member_C
ENSMUSG00000045103	-7.77	5.28e-38	3.68e-37	Dmd	chrX	protein_coding	dystrophin_muscular_dystrophy
ENSMUSG00000029095	-7.7637	4.89e-38	3.41e-37	Ablim2	chr5	protein_coding	actin-binding_LIM_protein_2
ENSMUSG00000030116	-7.7351	1.88e-67	2.26e-66	Mfap5	chr6	protein_coding	microfibrillar_associated_protein_5
ENSMUSG00000069372	-7.6991	2.48e-49	2.2e-48	Ctxn3	chr18	protein_coding	cortexin_3
ENSMUSG00000079471	-7.6614	1.46e-209	7e-208	Gm7325	chr17	protein_coding	predicted_gene_7325
ENSMUSG00000086918	-7.6132	6.78e-31	4.04e-30	4930429F24Rik	chr9	processed_transcript	RIKEN_cDNA_4930429F24_gene
ENSMUSG00000055368	-7.5815	7.13e-48	6.19e-47	Slc6a2	chr8	protein_coding	solute_carrier_family_6_(neurotransmitter_transporter_noradrenalin)_member_2
ENSMUSG00000034528	-7.551	6.28e-30	3.66e-29	Hsd17b13	chr5	protein_coding	hydroxysteroid_(17-beta)_dehydrogenase_13
ENSMUSG00000039891	-7.5486	2.72e-299	2.39e-297	Txlnb	chr10	protein_coding	taxilin_beta
ENSMUSG00000050556	-7.4817	3.54e-40	2.6e-39	Kcnb1	chr2	protein_coding	potassium_voltage_gated_channel_Shab-related_subfamily_member_1
ENSMUSG00000008658	-7.4751	7.33e-37	4.97e-36	Rbfox1	chr16	protein_coding	RNA_binding_protein_fox-1_homolog_(C._elegans)_1
ENSMUSG00000031957	-7.4532	6.83e-67	8.14e-66	Ctrb1	chr8	protein_coding	chymotrypsinogen_B1
ENSMUSG00000026459	-7.4487	0	0	Myog	chr1	protein_coding	myogenin
ENSMUSG00000032648	-7.4368	9.26e-97	1.63e-95	Pygm	chr19	protein_coding	muscle_glycogen_phosphorylase
ENSMUSG00000019929	-7.3603	7.91e-254	5.18e-252	Dcn	chr10	protein_coding	decorin
ENSMUSG00000057123	-7.3144	1.44e-53	1.39e-52	Gja5	chr3	protein_coding	gap_junction_protein_alpha_5
ENSMUSG00000051985	-7.3078	1.05e-52	9.93e-52	Igfn1	chr1	protein_coding	immunoglobulin-like_and_fibronectin_type_III_domain_containing_1
ENSMUSG00000040569	-7.2896	1.01e-37	6.98e-37	Slc26a7	chr4	protein_coding	solute_carrier_family_26_member_7
ENSMUSG00000064246	-7.2873	1.53e-22	7.34e-22	Chil1	chr1	protein_coding	chitinase-like_1
ENSMUSG00000038763	-7.2738	1.59e-169	5.55e-168	Alpk3	chr7	protein_coding	alpha-kinase_3
ENSMUSG00000023959	-7.2389	1.53e-221	8.07e-220	Clic5	chr17	protein_coding	chloride_intracellular_channel_5
ENSMUSG00000033510	-7.2216	1.65e-37	1.14e-36	Otud7a	chr7	protein_coding	OTU_domain_containing_7A
ENSMUSG00000002007	-7.1784	1.58e-100	2.9e-99	Srpk3	chrX	protein_coding	serine/arginine-rich_protein_specific_kinase_3
ENSMUSG00000050592	-7.1589	1.7e-20	7.65e-20	Fam78a	chr2	protein_coding	family_with_sequence_similarity_78_member_A
ENSMUSG00000032503	-7.1571	3.18e-102	6e-101	Arpp21	chr9	protein_coding	cyclic_AMP-regulated_phosphoprotein_21
ENSMUSG00000030827	-7.1093	2.37e-39	1.71e-38	Fgf21	chr7	protein_coding	fibroblast_growth_factor_21
ENSMUSG00000022519	-7.0558	0	0	Srl	chr16	protein_coding	sarcalumenin
ENSMUSG00000035296	-7.0059	0	0	Sgcg	chr14	protein_coding	sarcoglycan_gamma_(dystrophin-associated_glycoprotein)
ENSMUSG00000042717	-6.9121	1.98e-26	1.07e-25	Ppp1r3a	chr6	protein_coding	protein_phosphatase_1_regulatory_(inhibitor)_subunit_3A
ENSMUSG00000031936	-6.9074	3.36e-85	5.1e-84	Hephl1	chr9	protein_coding	hephaestin-like_1
ENSMUSG00000060548	-6.8829	3.57e-34	2.27e-33	Tnfrsf19	chr14	protein_coding	tumor_necrosis_factor_receptor_superfamily_member_19
ENSMUSG00000078949	-6.8791	4.93e-67	5.89e-66	R3hdml	chr2	protein_coding	R3H_domain_containing-like
ENSMUSG00000097071	-6.8701	1.28e-19	5.6e-19	4930544I03Rik	chr12	lincRNA	RIKEN_cDNA_4930544I03_gene
ENSMUSG00000086605	-6.8685	8.44e-29	4.8e-28	Gm14290	chr2	lincRNA	predicted_gene_14290
ENSMUSG00000045776	-6.7031	1.48e-17	6.02e-17	Lrtm1	chr14	protein_coding	leucine-rich_repeats_and_transmembrane_domains_1
ENSMUSG00000041112	-6.6901	1.34e-21	6.26e-21	Elmo1	chr13	protein_coding	engulfment_and_cell_motility_1
ENSMUSG00000071047	-6.6744	4.13e-27	2.25e-26	Ces1a	chr8	protein_coding	carboxylesterase_1A
ENSMUSG00000079588	-6.6465	0	0	Tmem182	chr1	protein_coding	transmembrane_protein_182
ENSMUSG00000057606	-6.6429	2.49e-36	1.67e-35	Colq	chr14	protein_coding	collagen-like_tail_subunit_(single_strand_of_homotrimer)_of_asymmetric_acetylcholinesterase
ENSMUSG00000060459	-6.6268	2.06e-17	8.36e-17	Kng2	chr16	protein_coding	kininogen_2
ENSMUSG00000036067	-6.607	6.92e-214	3.43e-212	Slc2a6	chr2	protein_coding	solute_carrier_family_2_(facilitated_glucose_transporter)_member_6
ENSMUSG00000070385	-6.5754	3.37e-24	1.69e-23	Ampd1	chr3	protein_coding	adenosine_monophosphate_deaminase_1
ENSMUSG00000074001	-6.5598	0	0	Klhl40	chr9	protein_coding	kelch-like_40
ENSMUSG00000090439	-6.5406	1.07e-29	6.19e-29	Gm17455	chr10	protein_coding	predicted_gene_17455
ENSMUSG00000085479	-6.5276	1.3e-21	6.09e-21	9430073C21Rik	chr11	antisense	Riken_cDNA_9430073C21_gene
ENSMUSG00000031448	-6.5122	5.42e-21	2.48e-20	Adprhl1	chr8	protein_coding	ADP-ribosylhydrolase_like_1
ENSMUSG00000074892	-6.5087	3.95e-21	1.82e-20	B3galt5	chr16	protein_coding	UDP-Gal:betaGlcNAc_beta_13-galactosyltransferase_polypeptide_5
ENSMUSG00000099364	-6.4939	7.52e-49	6.65e-48	CAAA01152789.1	chr1	lincRNA	RIKEN_cDNA_5730419F03_gene
ENSMUSG00000030592	-6.4813	0	0	Ryr1	chr7	protein_coding	ryanodine_receptor_1_skeletal_muscle
ENSMUSG00000042429	-6.4303	1.63e-24	8.27e-24	Adora1	chr1	protein_coding	adenosine_A1_receptor
ENSMUSG00000024617	-6.4141	4.12e-181	1.57e-179	Camk2a	chr18	protein_coding	calcium/calmodulin-dependent_protein_kinase_II_alpha
ENSMUSG00000031312	-6.402	3.6e-270	2.54e-268	Itgb1bp2	chrX	protein_coding	integrin_beta_1_binding_protein_2
ENSMUSG00000025488	-6.4008	1.07e-50	9.7e-50	Cox8b	chr7	protein_coding	cytochrome_c_oxidase_subunit_VIIIb
ENSMUSG00000005716	-6.3947	1.84e-16	7.22e-16	Pvalb	chr15	protein_coding	parvalbumin
ENSMUSG00000020577	-6.363	4.97e-62	5.5e-61	Tspan13	chr12	protein_coding	tetraspanin_13
ENSMUSG00000097462	-6.3569	2.76e-16	1.08e-15	9530026P05Rik	chr6	lincRNA	RIKEN_cDNA_9530026P05_gene
ENSMUSG00000067001	-6.3503	2.29e-63	2.59e-62	Serpinb7	chr1	protein_coding	serine_(or_cysteine)_peptidase_inhibitor_clade_B_member_7
ENSMUSG00000021200	-6.3217	1.08e-22	5.21e-22	Asb2	chr12	protein_coding	ankyrin_repeat_and_SOCS_box-containing_2
ENSMUSG00000027249	-6.3035	2.93e-22	1.39e-21	F2	chr2	protein_coding	coagulation_factor_II
ENSMUSG00000032401	-6.3034	3.98e-31	2.38e-30	Lctl	chr9	protein_coding	lactase-like
ENSMUSG00000016194	-6.3026	8.26e-109	1.69e-107	Hsd11b1	chr1	protein_coding	hydroxysteroid_11-beta_dehydrogenase_1
ENSMUSG00000040694	-6.2799	2.05e-109	4.23e-108	Apobec2	chr17	protein_coding	apolipoprotein_B_mRNA_editing_enzyme_catalytic_polypeptide_2
ENSMUSG00000034687	-6.2453	1.14e-17	4.66e-17	Fras1	chr5	protein_coding	Fraser_syndrome_1_homolog_(human)
ENSMUSG00000025175	-6.2404	1.72e-89	2.8e-88	Fn3k	chr11	protein_coding	fructosamine_3_kinase
ENSMUSG00000020566	-6.2222	2.72e-46	2.29e-45	Atp6v1c2	chr12	protein_coding	ATPase_H+_transporting_lysosomal_V1_subunit_C2
ENSMUSG00000056643	-6.1774	7.51e-22	3.52e-21	Chst13	chr6	protein_coding	carbohydrate_(chondroitin_4)_sulfotransferase_13
ENSMUSG00000067653	-6.1769	0	0	Ankrd23	chr1	protein_coding	ankyrin_repeat_domain_23
ENSMUSG00000028328	-6.1559	6.63e-105	1.29e-103	Tmod1	chr4	protein_coding	tropomodulin_1
ENSMUSG00000031842	-6.1316	6.46e-18	2.67e-17	Pde4c	chr8	protein_coding	phosphodiesterase_4C_cAMP_specific
ENSMUSG00000038521	-6.1299	1.54e-142	4.31e-141	C1s1	chr6	protein_coding	complement_component_1_s_subcomponent_1
ENSMUSG00000038259	-6.1294	1.2e-24	6.12e-24	Gdf5	chr2	protein_coding	growth_differentiation_factor_5
ENSMUSG00000028238	-6.1197	1.42e-22	6.79e-22	Atp6v0d2	chr4	protein_coding	ATPase_H+_transporting_lysosomal_V0_subunit_D2
ENSMUSG00000073535	-6.1008	3.96e-49	3.52e-48	Gm5532	chr1	lincRNA	predicted_gene_5532
ENSMUSG00000033032	-6.0771	3.08e-105	6.01e-104	Afap1l1	chr18	protein_coding	actin_filament_associated_protein_1-like_1
ENSMUSG00000021567	-6.0391	5.53e-67	6.6e-66	Nkd2	chr13	protein_coding	naked_cuticle_2_homolog_(Drosophila)
ENSMUSG00000032816	-5.9952	5.96e-127	1.44e-125	Igdcc4	chr9	protein_coding	immunoglobulin_superfamily_DCC_subclass_member_4
ENSMUSG00000058914	-5.9852	0	0	C1qtnf3	chr15	protein_coding	C1q_and_tumor_necrosis_factor_related_protein_3
ENSMUSG00000025279	-5.9848	4.09e-39	2.93e-38	Dnase1l3	chr14	protein_coding	deoxyribonuclease_1-like_3
ENSMUSG00000028977	-5.9836	4.01e-134	1.04e-132	Casz1	chr4	protein_coding	castor_zinc_finger_1
ENSMUSG00000048981	-5.9796	1.56e-16	6.14e-16	Krt31	chr11	protein_coding	keratin_31
ENSMUSG00000006362	-5.9784	7.23e-70	8.99e-69	Cbfa2t3	chr8	protein_coding	core-binding_factor_runt_domain_alpha_subunit_2_translocated_to_3_(human)
ENSMUSG00000097178	-5.9761	8.64e-14	3.05e-13	2310002F09Rik	chr7	lincRNA	RIKEN_cDNA_2310002F09_gene
ENSMUSG00000052572	-5.9518	3.26e-33	2.04e-32	Dlg2	chr7	protein_coding	discs_large_homolog_2_(Drosophila)
ENSMUSG00000022425	-5.9162	4.97e-46	4.16e-45	Enpp2	chr15	protein_coding	ectonucleotide_pyrophosphatase/phosphodiesterase_2
ENSMUSG00000021765	-5.9118	6.76e-33	4.18e-32	Fst	chr13	protein_coding	follistatin
ENSMUSG00000016024	-5.8925	3.8e-21	1.75e-20	Lbp	chr2	protein_coding	lipopolysaccharide_binding_protein
ENSMUSG00000072720	-5.8704	3.15e-286	2.56e-284	Myo18b	chr5	protein_coding	myosin_XVIIIb
ENSMUSG00000051747	-5.8487	3.14e-234	1.8e-232	Ttn	chr2	protein_coding	titin
ENSMUSG00000058897	-5.8454	1.84e-18	7.76e-18	Col25a1	chr3	protein_coding	collagen_type_XXV_alpha_1
ENSMUSG00000097768	-5.828	6.86e-19	2.94e-18	2310043M15Rik	chr16	lincRNA	RIKEN_cDNA_2310043M15_gene
ENSMUSG00000028927	-5.8214	2.94e-57	3.02e-56	Padi2	chr4	protein_coding	peptidyl_arginine_deiminase_type_II
ENSMUSG00000040276	-5.8102	2.47e-22	1.18e-21	Pacsin1	chr17	protein_coding	protein_kinase_C_and_casein_kinase_substrate_in_neurons_1
ENSMUSG00000024210	-5.7925	0	0	Ip6k3	chr17	protein_coding	inositol_hexaphosphate_kinase_3
ENSMUSG00000066392	-5.7849	2.78e-27	1.52e-26	Nrxn3	chr12	protein_coding	neurexin_III
ENSMUSG00000032523	-5.78	2.24e-100	4.1e-99	Hhatl	chr9	protein_coding	hedgehog_acyltransferase-like
ENSMUSG00000044938	-5.7397	1.81e-215	9.08e-214	Klhl31	chr9	protein_coding	kelch-like_31
ENSMUSG00000027776	-5.7178	1.16e-38	8.19e-38	Il12a	chr3	protein_coding	interleukin_12a
ENSMUSG00000087090	-5.714	4.02e-24	2.01e-23	Nctc1	chr7	processed_transcript	non-coding_transcript_1
ENSMUSG00000030433	-5.7005	9e-38	6.25e-37	Sbk2	chr7	protein_coding	SH3-binding_domain_kinase_family_member_2
ENSMUSG00000037362	-5.6894	3.31e-231	1.85e-229	Nov	chr15	protein_coding	nephroblastoma_overexpressed_gene
ENSMUSG00000037318	-5.6468	9.35e-15	3.43e-14	Traf3ip3	chr1	protein_coding	TRAF3_interacting_protein_3
ENSMUSG00000031385	-5.644	9.72e-20	4.28e-19	Plxnb3	chrX	protein_coding	plexin_B3
ENSMUSG00000030098	-5.6398	4.58e-26	2.44e-25	Grip2	chr6	protein_coding	glutamate_receptor_interacting_protein_2
ENSMUSG00000099906	-5.6397	0	0	mmu-mir-133b	chr1	lincRNA	predicted_gene_28653
ENSMUSG00000044461	-5.586	2.63e-38	1.85e-37	Shisa2	chr14	protein_coding	shisa_family_member_2
ENSMUSG00000032925	-5.5771	6.07e-100	1.11e-98	Itgbl1	chr14	protein_coding	integrin_beta-like_1
ENSMUSG00000028838	-5.5763	4.32e-27	2.35e-26	Extl1	chr4	protein_coding	exostoses_(multiple)-like_1
ENSMUSG00000015950	-5.5755	4.2e-37	2.87e-36	Ncf1	chr5	protein_coding	neutrophil_cytosolic_factor_1
ENSMUSG00000021898	-5.5727	2.24e-43	1.77e-42	Asb14	chr14	protein_coding	ankyrin_repeat_and_SOCS_box-containing_14
ENSMUSG00000000794	-5.5575	4.02e-243	2.46e-241	Kcnn3	chr3	protein_coding	potassium_intermediate/small_conductance_calcium-activated_channel_subfamily_N_member_3
ENSMUSG00000037280	-5.5415	3.15e-59	3.33e-58	Galnt6	chr15	protein_coding	UDP-N-acetyl-alpha-D-galactosamine:polypeptide_N-acetylgalactosaminyltransferase_6
ENSMUSG00000022894	-5.5348	0	0	Adamts5	chr16	protein_coding	a_disintegrin-like_and_metallopeptidase_(reprolysin_type)_with_thrombospondin_type_1_motif_5_(aggrecanase-2)
ENSMUSG00000005583	-5.5071	0	0	Mef2c	chr13	protein_coding	myocyte_enhancer_factor_2C
ENSMUSG00000074971	-5.4497	1.88e-37	1.3e-36	Fibin	chr2	protein_coding	fin_bud_initiation_factor_homolog_(zebrafish)
ENSMUSG00000031636	-5.4401	0	0	Pdlim3	chr8	protein_coding	PDZ_and_LIM_domain_3
ENSMUSG00000049537	-5.393	3.09e-78	4.28e-77	Tecrl	chr5	protein_coding	trans-23-enoyl-CoA_reductase-like
ENSMUSG00000034652	-5.3879	1.22e-13	4.28e-13	Cd300a	chr11	protein_coding	CD300A_antigen
ENSMUSG00000041577	-5.3757	3.89e-274	2.82e-272	Prelp	chr1	protein_coding	proline_arginine-rich_end_leucine-rich_repeat
ENSMUSG00000074652	-5.3656	1.09e-41	8.3e-41	Myh7b	chr2	protein_coding	myosin_heavy_chain_7B_cardiac_muscle_beta
ENSMUSG00000032053	-5.3652	9.06e-23	4.37e-22	Pou2af1	chr9	protein_coding	POU_domain_class_2_associating_factor_1
ENSMUSG00000044006	-5.3628	2.74e-24	1.38e-23	Cilp2	chr8	protein_coding	cartilage_intermediate_layer_protein_2
ENSMUSG00000025170	-5.3496	1.63e-118	3.66e-117	Rab40b	chr11	protein_coding	Rab40B_member_RAS_oncogene_family
ENSMUSG00000058975	-5.3269	5.84e-12	1.91e-11	Kcnc1	chr7	protein_coding	potassium_voltage_gated_channel_Shaw-related_subfamily_member_1
ENSMUSG00000030560	-5.3235	9.22e-16	3.53e-15	Ctsc	chr7	protein_coding	cathepsin_C
ENSMUSG00000044694	-5.3031	4.22e-39	3.02e-38	2010007H06Rik	chr9	antisense	RIKEN_cDNA_2010007H06_gene
ENSMUSG00000031791	-5.2932	8.37e-163	2.78e-161	Tmem38a	chr8	protein_coding	transmembrane_protein_38A
ENSMUSG00000061825	-5.2841	2.18e-10	6.68e-10	Ces2c	chr8	protein_coding	carboxylesterase_2C
ENSMUSG00000026170	-5.2716	3.78e-16	1.47e-15	Cyp27a1	chr1	protein_coding	cytochrome_P450_family_27_subfamily_a_polypeptide_1
ENSMUSG00000031133	-5.2409	1.83e-46	1.55e-45	Arhgef6	chrX	protein_coding	Rac/Cdc42_guanine_nucleotide_exchange_factor_(GEF)_6
ENSMUSG00000057897	-5.2381	2.4e-44	1.94e-43	Camk2b	chr11	protein_coding	calcium/calmodulin-dependent_protein_kinase_II_beta
ENSMUSG00000071984	-5.2366	0	0	Fndc1	chr17	protein_coding	fibronectin_type_III_domain_containing_1
ENSMUSG00000028558	-5.2331	2.79e-30	1.65e-29	Calr4	chr4	protein_coding	calreticulin_4
ENSMUSG00000023328	-5.2162	2.69e-17	1.08e-16	Ache	chr5	protein_coding	acetylcholinesterase
ENSMUSG00000027996	-5.2032	1.27e-42	9.86e-42	Sfrp2	chr3	protein_coding	secreted_frizzled-related_protein_2
ENSMUSG00000051107	-5.1943	3.68e-23	1.8e-22	Gm15440	chr13	protein_coding	predicted_gene_15440
ENSMUSG00000032243	-5.1916	1.7e-42	1.31e-41	Itga11	chr9	protein_coding	integrin_alpha_11
ENSMUSG00000079434	-5.1887	5.25e-26	2.79e-25	Neu2	chr1	protein_coding	neuraminidase_2
ENSMUSG00000063919	-5.1681	9.75e-15	3.57e-14	Srrm4	chr5	protein_coding	serine/arginine_repetitive_matrix_4
ENSMUSG00000042436	-5.167	9.66e-10	2.87e-09	Mfap4	chr11	protein_coding	microfibrillar-associated_protein_4
ENSMUSG00000034212	-5.154	1.2e-19	5.28e-19	Ankmy1	chr1	protein_coding	ankyrin_repeat_and_MYND_domain_containing_1
ENSMUSG00000038591	-5.1337	1.57e-37	1.08e-36	Colec10	chr15	protein_coding	collectin_sub-family_member_10
ENSMUSG00000031169	-5.1335	0	0	Porcn	chrX	protein_coding	porcupine_homolog_(Drosophila)
ENSMUSG00000021388	-5.1131	6.78e-130	1.69e-128	Aspn	chr13	protein_coding	asporin
ENSMUSG00000001508	-5.0934	5.46e-295	4.69e-293	Sgca	chr11	protein_coding	sarcoglycan_alpha_(dystrophin-associated_glycoprotein)
ENSMUSG00000029490	-5.0915	5.23e-263	3.6e-261	Mfsd7a	chr5	protein_coding	major_facilitator_superfamily_domain_containing_7A
ENSMUSG00000052180	-5.0826	3.89e-25	2.01e-24	Serpinb6c	chr13	protein_coding	serine_(or_cysteine)_peptidase_inhibitor_clade_B_member_6c
ENSMUSG00000000031	-5.0659	2.11e-167	7.21e-166	H19	chr7	lincRNA	H19_imprinted_maternally_expressed_transcript
ENSMUSG00000020475	-5.0516	4.58e-53	4.36e-52	Pgam2	chr11	protein_coding	phosphoglycerate_mutase_2
ENSMUSG00000032322	-5.0454	3.3e-204	1.51e-202	Pstpip1	chr9	protein_coding	proline-serine-threonine_phosphatase-interacting_protein_1
ENSMUSG00000035458	-5.0388	8.72e-19	3.71e-18	Tnni3	chr7	protein_coding	troponin_I_cardiac_3
ENSMUSG00000032118	-5.0373	1.77e-74	2.35e-73	Fez1	chr9	protein_coding	fasciculation_and_elongation_protein_zeta_1_(zygin_I)
ENSMUSG00000036913	-5.03	4.93e-09	1.42e-08	Trim67	chr8	protein_coding	tripartite_motif-containing_67
ENSMUSG00000042567	-5.0239	1.18e-13	4.13e-13	Nek10	chr14	protein_coding	NIMA_(never_in_mitosis_gene_a)-_related_kinase_10
ENSMUSG00000055027	-5.0168	1.62e-113	3.49e-112	Smyd1	chr6	protein_coding	SET_and_MYND_domain_containing_1
ENSMUSG00000024972	-5.0086	2.49e-13	8.65e-13	Lgals12	chr19	protein_coding	lectin_galactose_binding_soluble_12
ENSMUSG00000014609	-5.0056	1.38e-17	5.62e-17	Chrne	chr11	protein_coding	cholinergic_receptor_nicotinic_epsilon_polypeptide
ENSMUSG00000028773	-5.005	6.2e-55	6.11e-54	Fabp3	chr4	protein_coding	fatty_acid_binding_protein_3_muscle_and_heart
ENSMUSG00000012123	-5.0016	1.47e-28	8.31e-28	Aim1l	chr4	protein_coding	absent_in_melanoma_1-like
ENSMUSG00000020872	-4.9968	2.56e-18	1.08e-17	Tac4	chr11	protein_coding	tachykinin_4
ENSMUSG00000073530	-4.9967	1.74e-42	1.34e-41	Pappa2	chr1	protein_coding	pappalysin_2
ENSMUSG00000025784	-4.9917	7.11e-18	2.94e-17	Clec3b	chr9	protein_coding	C-type_lectin_domain_family_3_member_b
ENSMUSG00000037418	-4.991	6.73e-57	6.84e-56	Best1	chr19	protein_coding	bestrophin_1
ENSMUSG00000030091	-4.9806	1.52e-45	1.25e-44	Nup210	chr6	protein_coding	nucleoporin_210
ENSMUSG00000020882	-4.9712	0	0	Cacnb1	chr11	protein_coding	calcium_channel_voltage-dependent_beta_1_subunit
ENSMUSG00000018411	-4.9611	1.93e-218	9.96e-217	Mapt	chr11	protein_coding	microtubule-associated_protein_tau
ENSMUSG00000070576	-4.9588	1.32e-16	5.2e-16	Mn1	chr5	protein_coding	meningioma_1
ENSMUSG00000029361	-4.9537	2.84e-25	1.47e-24	Nos1	chr5	protein_coding	nitric_oxide_synthase_1_neuronal
ENSMUSG00000037188	-4.9428	2.94e-11	9.35e-11	Grhl3	chr4	protein_coding	grainyhead-like_3_(Drosophila)
ENSMUSG00000064373	-4.9358	0	0	Sepp1	chr15	protein_coding	selenoprotein_P_plasma_1
ENSMUSG00000000197	-4.9326	4.38e-11	1.38e-10	Nalcn	chr14	protein_coding	sodium_leak_channel_non-selective
ENSMUSG00000057948	-4.9235	2.77e-147	8.03e-146	Unc13d	chr11	protein_coding	unc-13_homolog_D_(C._elegans)
ENSMUSG00000062077	-4.9228	0	0	Trim54	chr5	protein_coding	tripartite_motif-containing_54
ENSMUSG00000027966	-4.9133	5.62e-87	8.68e-86	Col11a1	chr3	protein_coding	collagen_type_XI_alpha_1
ENSMUSG00000028631	-4.9126	7.4e-238	4.33e-236	Kcnq4	chr4	protein_coding	potassium_voltage-gated_channel_subfamily_Q_member_4
ENSMUSG00000041608	-4.9086	2.61e-12	8.68e-12	Entpd3	chr9	protein_coding	ectonucleoside_triphosphate_diphosphohydrolase_3
ENSMUSG00000013483	-4.9085	3.18e-59	3.37e-58	Card14	chr11	protein_coding	caspase_recruitment_domain_family_member_14
ENSMUSG00000048442	-4.9049	4.09e-28	2.29e-27	Smim5	chr11	protein_coding	small_integral_membrane_protein_5
ENSMUSG00000021390	-4.9046	0	0	Ogn	chr13	protein_coding	osteoglycin
ENSMUSG00000031443	-4.9041	1.78e-11	5.71e-11	F7	chr8	protein_coding	coagulation_factor_VII
ENSMUSG00000031994	-4.89	3.09e-14	1.11e-13	Adamts8	chr9	protein_coding	a_disintegrin-like_and_metallopeptidase_(reprolysin_type)_with_thrombospondin_type_1_motif_8
ENSMUSG00000015093	-4.8699	1.15e-65	1.34e-64	Clic3	chr2	protein_coding	chloride_intracellular_channel_3
ENSMUSG00000025020	-4.858	2.8e-25	1.46e-24	Slit1	chr19	protein_coding	slit_homolog_1_(Drosophila)
ENSMUSG00000049565	-4.8571	6.2e-33	3.84e-32	Aknad1	chr3	protein_coding	AKNA_domain_containing_1
ENSMUSG00000021404	-4.8437	1.62e-16	6.38e-16	Serpinb9c	chr13	protein_coding	serine_(or_cysteine)_peptidase_inhibitor_clade_B_member_9c
ENSMUSG00000000244	-4.8357	0	0	Tspan32	chr7	protein_coding	tetraspanin_32
ENSMUSG00000041828	-4.8342	6.56e-30	3.82e-29	Abca8a	chr11	protein_coding	ATP-binding_cassette_sub-family_A_(ABC1)_member_8a
ENSMUSG00000026574	-4.8309	9.17e-29	5.21e-28	Dpt	chr1	protein_coding	dermatopontin
ENSMUSG00000051373	-4.8284	5.23e-45	4.28e-44	Ppapdc3	chr2	protein_coding	phosphatidic_acid_phosphatase_type_2_domain_containing_3
ENSMUSG00000048489	-4.7962	9.69e-74	1.27e-72	8430408G22Rik	chr6	protein_coding	RIKEN_cDNA_8430408G22_gene
ENSMUSG00000031098	-4.7913	5.46e-44	4.38e-43	Syt8	chr7	protein_coding	synaptotagmin_VIII
ENSMUSG00000039824	-4.7911	1.5e-139	4.09e-138	Myl6b	chr10	protein_coding	myosin_light_polypeptide_6B
ENSMUSG00000003477	-4.7889	1.82e-07	4.77e-07	Inmt	chr6	protein_coding	indolethylamine_N-methyltransferase
ENSMUSG00000021751	-4.7856	7.83e-16	3e-15	Acox2	chr14	protein_coding	acyl-Coenzyme_A_oxidase_2_branched_chain
ENSMUSG00000067616	-4.78	2.68e-10	8.18e-10	Klk11	chr7	protein_coding	kallikrein_related-peptidase_11
ENSMUSG00000079343	-4.7659	6.13e-21	2.8e-20	C1s2	chr6	protein_coding	complement_component_1_s_subcomponent_2
ENSMUSG00000037211	-4.7334	1.26e-248	7.93e-247	Spry1	chr3	protein_coding	sprouty_homolog_1_(Drosophila)
ENSMUSG00000033453	-4.7158	4.92e-34	3.13e-33	Adamts15	chr9	protein_coding	a_disintegrin-like_and_metallopeptidase_(reprolysin_type)_with_thrombospondin_type_1_motif_15
ENSMUSG00000032010	-4.6999	1.29e-171	4.61e-170	Usp2	chr9	protein_coding	ubiquitin_specific_peptidase_2
ENSMUSG00000070822	-4.6842	1.41e-09	4.17e-09	Zscan18	chr7	protein_coding	zinc_finger_and_SCAN_domain_containing_18
ENSMUSG00000041797	-4.6742	1.09e-21	5.07e-21	Abca9	chr11	protein_coding	ATP-binding_cassette_sub-family_A_(ABC1)_member_9
ENSMUSG00000064147	-4.6555	1.06e-32	6.52e-32	Rab44	chr17	protein_coding	RAB44_member_RAS_oncogene_family
ENSMUSG00000039376	-4.6463	0	0	Synpo2l	chr14	protein_coding	synaptopodin_2-like
ENSMUSG00000059325	-4.6389	3.56e-22	1.69e-21	Hopx	chr5	protein_coding	HOP_homeobox
ENSMUSG00000049134	-4.6387	3.72e-230	2.06e-228	Nrap	chr19	protein_coding	nebulin-related_anchoring_protein
ENSMUSG00000039115	-4.6337	4.87e-08	1.32e-07	Itga9	chr9	protein_coding	integrin_alpha_9
ENSMUSG00000027797	-4.6308	0	0	Dclk1	chr3	protein_coding	doublecortin-like_kinase_1
ENSMUSG00000040260	-4.6134	0	0	Daam2	chr17	protein_coding	dishevelled_associated_activator_of_morphogenesis_2
ENSMUSG00000051486	-4.6049	1.75e-09	5.14e-09	Pcdhb11	chr18	protein_coding	protocadherin_beta_11
ENSMUSG00000003134	-4.6019	2.79e-158	8.93e-157	Tbc1d8	chr1	protein_coding	TBC1_domain_family_member_8
ENSMUSG00000007682	-4.596	0	0	Dio2	chr12	protein_coding	deiodinase_iodothyronine_type_II
ENSMUSG00000034127	-4.5826	6.03e-76	8.14e-75	Tspan8	chr10	protein_coding	tetraspanin_8
ENSMUSG00000027386	-4.5783	2.45e-52	2.3e-51	Fbln7	chr2	protein_coding	fibulin_7
ENSMUSG00000068227	-4.5693	4.27e-31	2.55e-30	Il2rb	chr15	protein_coding	interleukin_2_receptor_beta_chain
ENSMUSG00000021622	-4.5558	6.77e-07	1.72e-06	Ckmt2	chr13	protein_coding	creatine_kinase_mitochondrial_2
ENSMUSG00000029381	-4.5505	3.03e-122	7e-121	Shroom3	chr5	protein_coding	shroom_family_member_3
ENSMUSG00000025658	-4.5429	9.44e-09	2.67e-08	Cnksr2	chrX	protein_coding	connector_enhancer_of_kinase_suppressor_of_Ras_2
ENSMUSG00000019846	-4.5412	1.8e-87	2.8e-86	Lama4	chr10	protein_coding	laminin_alpha_4
ENSMUSG00000066113	-4.5392	5.27e-155	1.64e-153	Adamtsl1	chr4	protein_coding	ADAMTS-like_1
ENSMUSG00000058252	-4.5304	2.77e-43	2.19e-42	1700008I05Rik	chrX	protein_coding	RIKEN_cDNA_1700008I05_gene
ENSMUSG00000093577	-4.5277	3.48e-30	2.04e-29	Gm20632	chr3	antisense	predicted_gene_20632
ENSMUSG00000022759	-4.5263	6.91e-11	2.16e-10	4930451C15Rik	chr16	protein_coding	leucine_rich_repeat_containing_74B
ENSMUSG00000099465	-4.5172	5.45e-35	3.54e-34	RP23-144H18.2	chr8	lincRNA	predicted_gene_3830
ENSMUSG00000033788	-4.5108	0	0	Dysf	chr6	protein_coding	dysferlin
ENSMUSG00000022836	-4.4955	1.48e-143	4.16e-142	Mylk	chr16	protein_coding	myosin_light_polypeptide_kinase
ENSMUSG00000090210	-4.4933	9.52e-202	4.26e-200	Itga10	chr3	protein_coding	integrin_alpha_10
ENSMUSG00000001930	-4.4833	2.79e-13	9.68e-13	Vwf	chr6	protein_coding	Von_Willebrand_factor_homolog
ENSMUSG00000031790	-4.4684	0	0	Mmp15	chr8	protein_coding	matrix_metallopeptidase_15
ENSMUSG00000079330	-4.4661	1.95e-30	1.15e-29	Lemd1	chr1	protein_coding	LEM_domain_containing_1
ENSMUSG00000069421	-4.4598	1.65e-07	4.33e-07	Olfr810	chr10	protein_coding	olfactory_receptor_810
ENSMUSG00000039904	-4.4585	3.39e-11	1.07e-10	Gpr37	chr6	protein_coding	G_protein-coupled_receptor_37
ENSMUSG00000037833	-4.4544	3.46e-10	1.05e-09	Sh2d4b	chr14	protein_coding	SH2_domain_containing_4B
ENSMUSG00000008461	-4.452	2.29e-16	8.96e-16	Fut1	chr7	protein_coding	fucosyltransferase_1
ENSMUSG00000034265	-4.4486	1.92e-21	8.92e-21	Zdhhc14	chr17	protein_coding	zinc_finger_DHHC_domain_containing_14
ENSMUSG00000090799	-4.4408	8.26e-32	5.01e-31	Klhl33	chr14	protein_coding	kelch-like_33
ENSMUSG00000009185	-4.4285	5.26e-43	4.12e-42	Ccl8	chr11	protein_coding	chemokine_(C-C_motif)_ligand_8
ENSMUSG00000015829	-4.4223	5.13e-07	1.31e-06	Tnr	chr1	protein_coding	tenascin_R
ENSMUSG00000034614	-4.4221	6.06e-169	2.09e-167	Pik3ip1	chr11	protein_coding	phosphoinositide-3-kinase_interacting_protein_1
ENSMUSG00000028950	-4.4041	1.44e-56	1.45e-55	Tas1r1	chr4	protein_coding	taste_receptor_type_1_member_1
ENSMUSG00000024013	-4.4008	4.21e-16	1.63e-15	Fgd2	chr17	protein_coding	FYVE_RhoGEF_and_PH_domain_containing_2
ENSMUSG00000001334	-4.3991	1.13e-16	4.46e-16	Fndc5	chr4	protein_coding	fibronectin_type_III_domain_containing_5
ENSMUSG00000039611	-4.3799	1.63e-62	1.82e-61	Tmem246	chr4	protein_coding	transmembrane_protein_246
ENSMUSG00000047384	-4.3769	1.34e-13	4.7e-13	A730013G03Rik	chr1	protein_coding	RIKEN_cDNA_A730013G03_gene
ENSMUSG00000056174	-4.372	6.08e-15	2.25e-14	Col8a2	chr4	protein_coding	collagen_type_VIII_alpha_2
ENSMUSG00000029530	-4.3665	4.96e-14	1.76e-13	Ccr9	chr9	protein_coding	chemokine_(C-C_motif)_receptor_9
ENSMUSG00000034570	-4.3574	6.64e-69	8.11e-68	Inpp5j	chr11	protein_coding	inositol_polyphosphate_5-phosphatase_J
ENSMUSG00000006958	-4.3523	6.35e-164	2.13e-162	Chrd	chr16	protein_coding	chordin
ENSMUSG00000033207	-4.3363	0	0	Mamdc2	chr19	protein_coding	MAM_domain_containing_2
ENSMUSG00000025610	-4.3269	5.62e-56	5.62e-55	Map3k7cl	chr16	protein_coding	Map3k7_C-terminal_like
ENSMUSG00000048424	-4.3133	3.87e-28	2.17e-27	Ranbp3l	chr15	protein_coding	RAN_binding_protein_3-like
ENSMUSG00000022376	-4.3076	2.65e-13	9.19e-13	Adcy8	chr15	protein_coding	adenylate_cyclase_8
ENSMUSG00000021303	-4.3022	1.24e-22	5.95e-22	Gng4	chr13	protein_coding	guanine_nucleotide_binding_protein_(G_protein)_gamma_4
ENSMUSG00000070369	-4.2995	1.95e-06	4.81e-06	Itgad	chr7	protein_coding	integrin_alpha_D
ENSMUSG00000048373	-4.2986	2.68e-82	3.93e-81	Fgfbp1	chr5	protein_coding	fibroblast_growth_factor_binding_protein_1
ENSMUSG00000063873	-4.2903	1.46e-155	4.58e-154	Slc24a3	chr2	protein_coding	solute_carrier_family_24_(sodium/potassium/calcium_exchanger)_member_3
ENSMUSG00000027750	-4.2828	0	0	Postn	chr3	protein_coding	periostin_osteoblast_specific_factor
ENSMUSG00000034533	-4.2828	1.75e-28	9.9e-28	Scn10a	chr9	protein_coding	sodium_channel_voltage-gated_type_X_alpha
ENSMUSG00000038602	-4.2779	1.28e-06	3.19e-06	Slc35f1	chr10	protein_coding	solute_carrier_family_35_member_F1
ENSMUSG00000044229	-4.2706	5.07e-09	1.46e-08	Nxpe4	chr9	protein_coding	neurexophilin_and_PC-esterase_domain_family_member_4
ENSMUSG00000036334	-4.2692	2.71e-34	1.73e-33	Igsf10	chr3	protein_coding	immunoglobulin_superfamily_member_10
ENSMUSG00000044951	-4.263	2.73e-147	7.9e-146	Mylk4	chr13	protein_coding	myosin_light_chain_kinase_family_member_4
ENSMUSG00000037138	-4.2611	4.14e-11	1.31e-10	Aff3	chr1	protein_coding	AF4/FMR2_family_member_3
ENSMUSG00000030205	-4.2605	1.25e-20	5.65e-20	Gprc5d	chr6	protein_coding	G_protein-coupled_receptor_family_C_group_5_member_D
ENSMUSG00000023341	-4.2539	4.94e-07	1.26e-06	Mx2	chr16	polymorphic_pseudogene	MX_dynamin-like_GTPase_2
ENSMUSG00000097157	-4.2353	8.63e-18	3.55e-17	Gm26512	chr12	lincRNA	predicted_gene_26512
ENSMUSG00000019990	-4.2298	9.78e-13	3.31e-12	Pde7b	chr10	protein_coding	phosphodiesterase_7B
ENSMUSG00000031952	-4.2173	7.41e-09	2.11e-08	Chst5	chr8	protein_coding	carbohydrate_(N-acetylglucosamine_6-O)_sulfotransferase_5
ENSMUSG00000023078	-4.2147	9.31e-13	3.16e-12	Cxcl13	chr5	protein_coding	chemokine_(C-X-C_motif)_ligand_13
ENSMUSG00000014773	-4.2135	2.81e-16	1.1e-15	Dll1	chr17	protein_coding	delta-like_1_(Drosophila)
ENSMUSG00000024897	-4.2131	1.91e-38	1.35e-37	Apba1	chr19	protein_coding	amyloid_beta_(A4)_precursor_protein_binding_family__A_member_1
ENSMUSG00000026365	-4.2121	0	0	Cfh	chr1	protein_coding	complement_component_factor_h
ENSMUSG00000021815	-4.2084	2.41e-17	9.74e-17	Mss51	chr14	protein_coding	MSS51_mitochondrial_translational_activator
ENSMUSG00000057726	-4.191	2.19e-13	7.62e-13	Serpinb9g	chr13	protein_coding	serine_(or_cysteine)_peptidase_inhibitor_clade_B_member_9g
ENSMUSG00000005320	-4.1904	9.41e-24	4.68e-23	Fgfr4	chr13	protein_coding	fibroblast_growth_factor_receptor_4
ENSMUSG00000027398	-4.1855	1.44e-19	6.31e-19	Il1b	chr2	protein_coding	interleukin_1_beta
ENSMUSG00000045441	-4.1797	6.74e-51	6.15e-50	Gprin3	chr6	protein_coding	GPRIN_family_member_3
ENSMUSG00000031712	-4.1752	9.91e-40	7.2e-39	Il15	chr8	protein_coding	interleukin_15
ENSMUSG00000031673	-4.1719	1.01e-111	2.13e-110	Cdh11	chr8	protein_coding	cadherin_11
ENSMUSG00000062432	-4.1512	5.99e-19	2.57e-18	Cyp26c1	chr19	protein_coding	cytochrome_P450_family_26_subfamily_c_polypeptide_1
ENSMUSG00000026288	-4.1465	4.16e-12	1.37e-11	Inpp5d	chr1	protein_coding	inositol_polyphosphate-5-phosphatase_D
ENSMUSG00000038843	-4.1412	1.48e-47	1.28e-46	Gcnt1	chr19	protein_coding	glucosaminyl_(N-acetyl)_transferase_1_core_2
ENSMUSG00000031179	-4.1407	5.81e-11	1.82e-10	3830417A13Rik	chrX	protein_coding	RIKEN_cDNA_3830417A13_gene
ENSMUSG00000030222	-4.1358	7.8e-36	5.16e-35	Rerg	chr6	protein_coding	RAS-like_estrogen-regulated_growth-inhibitor
ENSMUSG00000030772	-4.1276	2.41e-41	1.81e-40	Dkk3	chr7	protein_coding	dickkopf_homolog_3_(Xenopus_laevis)
ENSMUSG00000045659	-4.117	4.54e-192	1.9e-190	Plekha7	chr7	protein_coding	pleckstrin_homology_domain_containing_family_A_member_7
ENSMUSG00000042190	-4.1145	8.41e-133	2.15e-131	Cmklr1	chr5	protein_coding	chemokine-like_receptor_1
ENSMUSG00000046618	-4.1133	3.98e-56	3.99e-55	Olfml2a	chr2	protein_coding	olfactomedin-like_2A
ENSMUSG00000024663	-4.1122	7.09e-138	1.89e-136	Rab3il1	chr19	protein_coding	RAB3A_interacting_protein_(rabin3)-like_1
ENSMUSG00000027408	-4.1113	1.24e-08	3.48e-08	Cpxm1	chr2	protein_coding	carboxypeptidase_X_1_(M14_family)
ENSMUSG00000027656	-4.0859	6.17e-87	9.53e-86	Wisp2	chr2	protein_coding	WNT1_inducible_signaling_pathway_protein_2
ENSMUSG00000049436	-4.0846	1.91e-09	5.6e-09	Upk1b	chr16	protein_coding	uroplakin_1B
ENSMUSG00000040287	-4.0802	8.93e-57	9.07e-56	Stac3	chr10	protein_coding	SH3_and_cysteine_rich_domain_3
ENSMUSG00000045620	-4.0688	1.22e-15	4.63e-15	Odf3l1	chr9	protein_coding	outer_dense_fiber_of_sperm_tails_3-like_1
ENSMUSG00000015243	-4.0611	2.74e-292	2.31e-290	Abca1	chr4	protein_coding	ATP-binding_cassette_sub-family_A_(ABC1)_member_1
ENSMUSG00000024924	-4.0489	1.8e-37	1.24e-36	Vldlr	chr19	protein_coding	very_low_density_lipoprotein_receptor
ENSMUSG00000057378	-4.0384	3.22e-37	2.2e-36	Ryr3	chr2	protein_coding	ryanodine_receptor_3
ENSMUSG00000044017	-4.0376	4.88e-52	4.56e-51	Gpr133	chr5	protein_coding	G_protein-coupled_receptor_133
ENSMUSG00000000303	-4.0368	1.9e-23	9.38e-23	Cdh1	chr8	protein_coding	cadherin_1
ENSMUSG00000024885	-4.0346	0	0	Aldh3b1	chr19	protein_coding	aldehyde_dehydrogenase_3_family_member_B1
ENSMUSG00000037206	-4.0342	6.47e-133	1.66e-131	Islr	chr9	protein_coding	immunoglobulin_superfamily_containing_leucine-rich_repeat
ENSMUSG00000040254	-4.0333	0	0	Sema3d	chr5	protein_coding	sema_domain_immunoglobulin_domain_(Ig)_short_basic_domain_secreted_(semaphorin)_3D
ENSMUSG00000005360	-4.0281	1.13e-49	1.01e-48	Slc1a3	chr15	protein_coding	solute_carrier_family_1_(glial_high_affinity_glutamate_transporter)_member_3
ENSMUSG00000051022	-4.0263	1.39e-45	1.15e-44	Hs3st1	chr5	protein_coding	heparan_sulfate_(glucosamine)_3-O-sulfotransferase_1
ENSMUSG00000074264	-4.0261	9.13e-16	3.49e-15	Amy1	chr3	protein_coding	amylase_1_salivary
ENSMUSG00000075225	-4.0159	5.2e-74	6.87e-73	Ccdc162	chr10	protein_coding	coiled-coil_domain_containing_162
ENSMUSG00000003617	-4.0144	0	0	Cp	chr3	protein_coding	ceruloplasmin
ENSMUSG00000039496	-4.0114	4.28e-81	6.19e-80	Cdnf	chr2	protein_coding	cerebral_dopamine_neurotrophic_factor
ENSMUSG00000043613	-4.0046	9.64e-18	3.96e-17	Mmp3	chr9	protein_coding	matrix_metallopeptidase_3
ENSMUSG00000006576	-4.0035	3.63e-70	4.54e-69	Slc4a3	chr1	protein_coding	solute_carrier_family_4_(anion_exchanger)_member_3
ENSMUSG00000100729	-4.001	1.17e-07	3.1e-07	RP23-259N17.5	chr2	protein_coding	predicted_gene_29010
ENSMUSG00000020037	-3.9996	1.62e-14	5.87e-14	Rfx4	chr10	protein_coding	regulatory_factor_X_4_(influences_HLA_class_II_expression)
ENSMUSG00000019278	-3.9936	7.89e-12	2.57e-11	Dpep1	chr8	protein_coding	dipeptidase_1_(renal)
ENSMUSG00000027961	-3.9893	3.05e-45	2.5e-44	Lrrc39	chr3	protein_coding	leucine_rich_repeat_containing_39
ENSMUSG00000031596	-3.9852	7.9e-284	6.23e-282	Slc7a2	chr8	protein_coding	solute_carrier_family_7_(cationic_amino_acid_transporter_y+_system)_member_2
ENSMUSG00000026251	-3.9841	0	0	Chrnd	chr1	protein_coding	cholinergic_receptor_nicotinic_delta_polypeptide
ENSMUSG00000040181	-3.9828	3.37e-35	2.2e-34	Fmo1	chr1	protein_coding	flavin_containing_monooxygenase_1
ENSMUSG00000021798	-3.9735	0	0	Ldb3	chr14	protein_coding	LIM_domain_binding_3
ENSMUSG00000031451	-3.9671	6.86e-19	2.94e-18	Gas6	chr8	protein_coding	growth_arrest_specific_6
ENSMUSG00000044033	-3.9667	0	0	Ccdc141	chr2	protein_coding	coiled-coil_domain_containing_141
ENSMUSG00000024548	-3.9657	0	0	Setbp1	chr18	protein_coding	SET_binding_protein_1
ENSMUSG00000097756	-3.9648	2.69e-13	9.32e-13	A730056A06Rik	chr7	lincRNA	RIKEN_cDNA_A730056A06_gene
ENSMUSG00000075330	-3.9636	1.51e-38	1.07e-37	A930003A15Rik	chr16	protein_coding	RIKEN_cDNA_A930003A15_gene
ENSMUSG00000081058	-3.9595	6.81e-22	3.2e-21	Hist2h3c2	chr3	protein_coding	histone_cluster_2_H3c2
ENSMUSG00000000392	-3.9557	4.85e-10	1.46e-09	Fap	chr2	protein_coding	fibroblast_activation_protein
ENSMUSG00000063296	-3.9546	1.09e-21	5.11e-21	Tmem117	chr15	protein_coding	transmembrane_protein_117
ENSMUSG00000067279	-3.9485	3.69e-10	1.12e-09	Ppp1r3c	chr19	protein_coding	protein_phosphatase_1_regulatory_(inhibitor)_subunit_3C
ENSMUSG00000027077	-3.9383	4.66e-06	1.12e-05	Smtnl1	chr2	protein_coding	smoothelin-like_1
ENSMUSG00000085440	-3.9357	9.62e-29	5.46e-28	Sorbs2os	chr8	antisense	sorbin_and_SH3_domain_containing_2_opposite_strand
ENSMUSG00000025993	-3.9227	8.33e-90	1.36e-88	Slc40a1	chr1	protein_coding	solute_carrier_family_40_(iron-regulated_transporter)_member_1
ENSMUSG00000074217	-3.9171	5.22e-29	2.98e-28	2210011C24Rik	chr8	protein_coding	RIKEN_cDNA_2210011C24_gene
ENSMUSG00000018166	-3.9132	0	0	Erbb3	chr10	protein_coding	v-erb-b2_erythroblastic_leukemia_viral_oncogene_homolog_3_(avian)
ENSMUSG00000052353	-3.9092	2.32e-165	7.84e-164	Cemip	chr7	protein_coding	cell_migration_inducing_protein_hyaluronan_binding
ENSMUSG00000028348	-3.8973	0	0	Murc	chr4	protein_coding	muscle-related_coiled-coil_protein
ENSMUSG00000087408	-3.8945	2.78e-27	1.52e-26	Cers1	chr8	protein_coding	ceramide_synthase_1
ENSMUSG00000074486	-3.889	6.27e-30	3.66e-29	Bglap2	chr3	protein_coding	bone_gamma-carboxyglutamate_protein_2
ENSMUSG00000037379	-3.8832	2.33e-56	2.35e-55	Spon2	chr5	protein_coding	spondin_2_extracellular_matrix_protein
ENSMUSG00000038807	-3.8826	0	0	Rap1gap2	chr11	protein_coding	RAP1_GTPase_activating_protein_2
ENSMUSG00000020340	-3.8793	3.09e-31	1.85e-30	Cyfip2	chr11	protein_coding	cytoplasmic_FMR1_interacting_protein_2
ENSMUSG00000056133	-3.8788	8.51e-08	2.28e-07	Gm9992	chr17	protein_coding	predicted_gene_9992
ENSMUSG00000052852	-3.8762	7.93e-24	3.94e-23	Reep1	chr6	protein_coding	receptor_accessory_protein_1
ENSMUSG00000068747	-3.8759	2.46e-261	1.65e-259	Sort1	chr3	protein_coding	sortilin_1
ENSMUSG00000063458	-3.874	2.04e-08	5.65e-08	1700112E06Rik	chr14	protein_coding	RIKEN_cDNA_1700112E06_gene
ENSMUSG00000035642	-3.8657	6.21e-53	5.9e-52	Aamdc	chr7	protein_coding	adipogenesis_associated_Mth938_domain_containing
ENSMUSG00000049719	-3.8623	1.87e-10	5.74e-10	Prss46	chr9	protein_coding	protease_serine_46
ENSMUSG00000027253	-3.8622	0	0	Lrp4	chr2	protein_coding	low_density_lipoprotein_receptor-related_protein_4
ENSMUSG00000051497	-3.8549	4.58e-16	1.77e-15	Kcnj16	chr11	protein_coding	potassium_inwardly-rectifying_channel_subfamily_J_member_16
ENSMUSG00000021835	-3.8545	1.39e-167	4.76e-166	Bmp4	chr14	protein_coding	bone_morphogenetic_protein_4
ENSMUSG00000036103	-3.8488	0	0	Colec12	chr18	protein_coding	collectin_sub-family_member_12
ENSMUSG00000018566	-3.8481	2.77e-24	1.4e-23	Slc2a4	chr11	protein_coding	solute_carrier_family_2_(facilitated_glucose_transporter)_member_4
ENSMUSG00000050315	-3.8462	8.78e-299	7.66e-297	Synpo2	chr3	protein_coding	synaptopodin_2
ENSMUSG00000091119	-3.8447	3.16e-11	1e-10	Ccdc152	chr15	protein_coding	coiled-coil_domain_containing_152
ENSMUSG00000025075	-3.8356	1.06e-08	2.98e-08	Habp2	chr19	protein_coding	hyaluronic_acid_binding_protein_2
ENSMUSG00000091089	-3.8352	5.19e-26	2.75e-25	A930018M24Rik	chr14	protein_coding	RIKEN_cDNA_A930018M24_gene
ENSMUSG00000024778	-3.8342	1.13e-51	1.04e-50	Fas	chr19	protein_coding	Fas_(TNF_receptor_superfamily_member_6)
ENSMUSG00000040666	-3.8332	6.35e-98	1.14e-96	Sh3bgr	chr16	protein_coding	SH3-binding_domain_glutamic_acid-rich_protein
ENSMUSG00000048368	-3.8293	1.18e-33	7.46e-33	Omd	chr13	protein_coding	osteomodulin
ENSMUSG00000027016	-3.8208	3.75e-12	1.24e-11	Zfp385b	chr2	protein_coding	zinc_finger_protein_385B
ENSMUSG00000020333	-3.8152	6.83e-110	1.42e-108	Acsl6	chr11	protein_coding	acyl-CoA_synthetase_long-chain_family_member_6
ENSMUSG00000036390	-3.8095	1.6e-236	9.29e-235	Gadd45a	chr6	protein_coding	growth_arrest_and_DNA-damage-inducible_45_alpha
ENSMUSG00000090863	-3.8065	1.28e-07	3.39e-07	A530084C06Rik	chr13	protein_coding	RIKEN_cDNA_A530084C06_gene
ENSMUSG00000022696	-3.8034	3.43e-06	8.33e-06	Sidt1	chr16	protein_coding	SID1_transmembrane_family_member_1
ENSMUSG00000033065	-3.8033	2.21e-87	3.43e-86	Pfkm	chr15	protein_coding	phosphofructokinase_muscle
ENSMUSG00000032796	-3.7924	4.15e-08	1.13e-07	Lama1	chr17	protein_coding	laminin_alpha_1
ENSMUSG00000074071	-3.7915	7.36e-11	2.3e-10	Fam169b	chr7	lincRNA	family_with_sequence_similarity_169_member_B
ENSMUSG00000079559	-3.7898	9.58e-28	5.31e-27	Gm684	chr9	protein_coding	predicted_gene_684
ENSMUSG00000055172	-3.7896	2.69e-147	7.81e-146	C1ra	chr6	protein_coding	complement_component_1_r_subcomponent_A
ENSMUSG00000074577	-3.7884	7.48e-29	4.26e-28	Fam65c	chr2	protein_coding	family_with_sequence_similarity_65_member_C
ENSMUSG00000048096	-3.7827	3.91e-28	2.19e-27	Lmod1	chr1	protein_coding	leiomodin_1_(smooth_muscle)
ENSMUSG00000078956	-3.7788	4.98e-58	5.17e-57	Gm14221	chr2	protein_coding	predicted_gene_14221
ENSMUSG00000029219	-3.7644	5.44e-05	0.00012074	Slc10a4	chr5	protein_coding	solute_carrier_family_10_(sodium/bile_acid_cotransporter_family)_member_4
ENSMUSG00000063727	-3.7505	2.26e-22	1.08e-21	Tnfrsf11b	chr15	protein_coding	tumor_necrosis_factor_receptor_superfamily_member_11b_(osteoprotegerin)
ENSMUSG00000028415	-3.7504	1.44e-07	3.81e-07	Spink4	chr4	protein_coding	serine_peptidase_inhibitor_Kazal_type_4
ENSMUSG00000086236	-3.7468	2.29e-06	5.61e-06	5830418P13Rik	chr9	processed_transcript	RIKEN_cDNA_5830418P13_gene
ENSMUSG00000053469	-3.7421	5.97e-80	8.49e-79	Tg	chr15	protein_coding	thyroglobulin
ENSMUSG00000052026	-3.7364	9.12e-14	3.22e-13	Slc6a7	chr18	protein_coding	solute_carrier_family_6_(neurotransmitter_transporter_L-proline)_member_7
ENSMUSG00000047591	-3.732	3.19e-123	7.48e-122	Mafa	chr15	protein_coding	v-maf_musculoaponeurotic_fibrosarcoma_oncogene_family_protein_A_(avian)
ENSMUSG00000050549	-3.7274	3.63e-23	1.77e-22	5730508B09Rik	chr3	protein_coding	RIKEN_cDNA_5730508B09_gene
ENSMUSG00000022584	-3.7247	6.09e-40	4.45e-39	Ly6c2	chr15	protein_coding	lymphocyte_antigen_6_complex_locus_C2
ENSMUSG00000071392	-3.714	5.97e-07	1.52e-06	Ect2l	chr10	protein_coding	epithelial_cell_transforming_sequence_2_oncogene-like
ENSMUSG00000080850	-3.7139	1.01e-201	4.51e-200	Gm12439	chr4	pseudogene	predicted_gene_12439
ENSMUSG00000032332	-3.7062	3.75e-273	2.7e-271	Col12a1	chr9	protein_coding	collagen_type_XII_alpha_1
ENSMUSG00000079049	-3.7036	9.55e-27	5.16e-26	Serpinb1c	chr13	protein_coding	serine_(or_cysteine)_peptidase_inhibitor_clade_B_member_1c
ENSMUSG00000002980	-3.7028	2.51e-37	1.72e-36	Bcam	chr7	protein_coding	basal_cell_adhesion_molecule
ENSMUSG00000091511	-3.7008	8.05e-06	1.9e-05	Vmn2r87	chr10	protein_coding	vomeronasal_2_receptor_87
ENSMUSG00000026564	-3.6996	9.43e-303	8.5e-301	Dusp27	chr1	protein_coding	dual_specificity_phosphatase_27_(putative)
ENSMUSG00000095493	-3.6996	8.57e-08	2.29e-07	A630023A22Rik	chr14	protein_coding	RIKEN_cDNA_A630023A22_gene
ENSMUSG00000028289	-3.6952	1.13e-07	2.99e-07	Epha7	chr4	protein_coding	Eph_receptor_A7
ENSMUSG00000021130	-3.6912	8.48e-07	2.14e-06	Galnt16	chr12	protein_coding	UDP-N-acetyl-alpha-D-galactosamine:polypeptide_N-acetylgalactosaminyltransferase_16
ENSMUSG00000078451	-3.6876	1.57e-09	4.62e-09	Ppil6	chr10	protein_coding	peptidylprolyl_isomerase_(cyclophilin)-like_6
ENSMUSG00000063564	-3.6814	1.33e-13	4.65e-13	Col23a1	chr11	protein_coding	collagen_type_XXIII_alpha_1
ENSMUSG00000054266	-3.6779	3.05e-17	1.23e-16	Serpinb9d	chr13	protein_coding	serine_(or_cysteine)_peptidase_inhibitor_clade_B_member_9d
ENSMUSG00000026387	-3.6572	5.28e-24	2.64e-23	Sctr	chr1	protein_coding	secretin_receptor
ENSMUSG00000055493	-3.6529	2.01e-61	2.21e-60	Epm2a	chr10	protein_coding	epilepsy_progressive_myoclonic_epilepsy_type_2_gene_alpha
ENSMUSG00000024008	-3.6488	9.75e-06	2.29e-05	Cpne5	chr17	protein_coding	copine_V
ENSMUSG00000029167	-3.6451	1.48e-43	1.17e-42	Ppargc1a	chr5	protein_coding	peroxisome_proliferative_activated_receptor_gamma_coactivator_1_alpha
ENSMUSG00000034949	-3.6441	1.09e-34	6.99e-34	Zfr2	chr10	protein_coding	zinc_finger_RNA_binding_protein_2
ENSMUSG00000090069	-3.6429	3.39e-09	9.82e-09	E430024P14Rik	chr17	antisense	RIKEN_cDNA_E430024P14_gene
ENSMUSG00000086040	-3.6382	1.48e-07	3.9e-07	Wipf3	chr6	protein_coding	WAS/WASL_interacting_protein_family_member_3
ENSMUSG00000093507	-3.6369	1.29e-06	3.21e-06	Gm20627	chr3	processed_transcript	predicted_gene_20627
ENSMUSG00000022861	-3.6226	8.54e-05	0.00018726	Dgkg	chr16	protein_coding	diacylglycerol_kinase_gamma
ENSMUSG00000036687	-3.6174	3.84e-44	3.09e-43	Tmem184a	chr5	protein_coding	transmembrane_protein_184a
ENSMUSG00000070305	-3.6115	1.55e-14	5.64e-14	Mpzl3	chr9	protein_coding	myelin_protein_zero-like_3
ENSMUSG00000063529	-3.6078	7.55e-16	2.9e-15	Stmnd1	chr13	protein_coding	stathmin_domain_containing_1
ENSMUSG00000050936	-3.6065	4.22e-20	1.88e-19	Hist2h2bb	chr3	protein_coding	histone_cluster_2_H2bb
ENSMUSG00000052920	-3.605	2.28e-69	2.81e-68	Prkg1	chr19	protein_coding	protein_kinase_cGMP-dependent_type_I
ENSMUSG00000009394	-3.6019	9.95e-34	6.27e-33	Syn2	chr6	protein_coding	synapsin_II
ENSMUSG00000028464	-3.5951	0	0	Tpm2	chr4	protein_coding	tropomyosin_2_beta
ENSMUSG00000099686	-3.5909	2.09e-06	5.14e-06	RP23-413H17.1	chr1	pseudogene	predicted_gene_29460
ENSMUSG00000051590	-3.5894	6.4e-18	2.65e-17	Map3k19	chr1	protein_coding	mitogen-activated_protein_kinase_kinase_kinase_19
ENSMUSG00000021186	-3.5879	9.47e-195	4.07e-193	Fbln5	chr12	protein_coding	fibulin_5
ENSMUSG00000082870	-3.5783	1.56e-15	5.92e-15	Gm12165	chr11	pseudogene	predicted_gene_12165
ENSMUSG00000028420	-3.578	0	0	Tmem38b	chr4	protein_coding	transmembrane_protein_38B
ENSMUSG00000006457	-3.5774	0	0	Actn3	chr19	protein_coding	actinin_alpha_3
ENSMUSG00000026023	-3.5704	1.09e-11	3.54e-11	Cdk15	chr1	protein_coding	cyclin-dependent_kinase_15
ENSMUSG00000079110	-3.5643	4.07e-124	9.6e-123	Capn3	chr2	protein_coding	calpain_3
ENSMUSG00000020774	-3.5619	8.77e-44	7.01e-43	Aspa	chr11	protein_coding	aspartoacylase
ENSMUSG00000022831	-3.5605	0.00010568	0.00022998	Hcls1	chr16	protein_coding	hematopoietic_cell_specific_Lyn_substrate_1
ENSMUSG00000000792	-3.5591	3.14e-27	1.72e-26	Slc5a5	chr8	protein_coding	solute_carrier_family_5_(sodium_iodide_symporter)_member_5
ENSMUSG00000001240	-3.5563	8.57e-42	6.53e-41	Ramp2	chr11	protein_coding	receptor_(calcitonin)_activity_modifying_protein_2
ENSMUSG00000046191	-3.5531	4.2e-72	5.44e-71	Pcdhb20	chr18	protein_coding	protocadherin_beta_20
ENSMUSG00000097494	-3.5506	7.58e-08	2.04e-07	4933406C10Rik	chr12	lincRNA	RIKEN_cDNA_4933406C10_gene
ENSMUSG00000028642	-3.5498	3.82e-06	9.24e-06	4930538K18Rik	chr4	protein_coding	RIKEN_cDNA_4930538K18_gene
ENSMUSG00000041559	-3.549	3.24e-10	9.86e-10	Fmod	chr1	protein_coding	fibromodulin
ENSMUSG00000086932	-3.5455	2.93e-09	8.51e-09	Gm22000	chr11	processed_transcript	predicted_gene_22000
ENSMUSG00000020904	-3.5445	1.94e-21	9.01e-21	Wdr16	chr11	protein_coding	cilia_and_flagella_associated_protein_52
ENSMUSG00000056602	-3.5379	8.67e-67	1.03e-65	Fry	chr5	protein_coding	furry_homolog_(Drosophila)
ENSMUSG00000035095	-3.5344	4.25e-47	3.64e-46	Fam167a	chr14	protein_coding	family_with_sequence_similarity_167_member_A
ENSMUSG00000032380	-3.5279	5.6e-269	3.94e-267	Dapk2	chr9	protein_coding	death-associated_protein_kinase_2
ENSMUSG00000072592	-3.5277	0.00013047	0.00028192	Gm10373	chr15	lincRNA	predicted_gene_10373
ENSMUSG00000019933	-3.5229	7.9e-19	3.37e-18	2310015B20Rik	chr10	processed_transcript	RIKEN_cDNA_2310015B20_gene
ENSMUSG00000043333	-3.519	9.22e-49	8.13e-48	Rhbdl2	chr4	protein_coding	rhomboid_veinlet-like_2_(Drosophila)
ENSMUSG00000049709	-3.5062	3.19e-12	1.06e-11	Nlrp10	chr7	protein_coding	NLR_family_pyrin_domain_containing_10
ENSMUSG00000003271	-3.5034	5.07e-18	2.1e-17	Sult2b1	chr7	protein_coding	sulfotransferase_family_cytosolic_2B_member_1
ENSMUSG00000074896	-3.4891	4.76e-22	2.25e-21	Ifit3	chr19	protein_coding	interferon-induced_protein_with_tetratricopeptide_repeats_3
ENSMUSG00000051920	-3.4885	6.27e-05	0.00013863	Rspo2	chr15	protein_coding	R-spondin_2_homolog_(Xenopus_laevis)
ENSMUSG00000024806	-3.487	0.00028365	0.00059598	Mlana	chr19	protein_coding	melan-A
ENSMUSG00000015970	-3.4849	5.78e-12	1.89e-11	Chdh	chr14	protein_coding	choline_dehydrogenase
ENSMUSG00000036181	-3.4821	8.24e-207	3.88e-205	Hist1h1c	chr13	protein_coding	histone_cluster_1_H1c
ENSMUSG00000030739	-3.4816	3.94e-22	1.87e-21	Myh14	chr7	protein_coding	myosin_heavy_polypeptide_14
ENSMUSG00000029700	-3.4806	7.44e-07	1.88e-06	Slc13a1	chr6	protein_coding	solute_carrier_family_13_(sodium/sulfate_symporters)_member_1
ENSMUSG00000085586	-3.4802	3.28e-23	1.6e-22	Gm11613	chr11	processed_transcript	predicted_gene_11613
ENSMUSG00000042834	-3.4788	5.3e-205	2.46e-203	Nrep	chr18	protein_coding	neuronal_regeneration_related_protein
ENSMUSG00000016179	-3.4769	6.44e-23	3.13e-22	Camk1g	chr1	protein_coding	calcium/calmodulin-dependent_protein_kinase_I_gamma
ENSMUSG00000034463	-3.4761	9.07e-27	4.91e-26	Scara3	chr14	protein_coding	scavenger_receptor_class_A_member_3
ENSMUSG00000036045	-3.4713	3.21e-06	7.79e-06	Gm12221	chr11	pseudogene	predicted_gene_12221
ENSMUSG00000049555	-3.4694	1.1e-07	2.91e-07	Tmie	chr9	protein_coding	transmembrane_inner_ear
ENSMUSG00000078716	-3.4672	4.8e-55	4.75e-54	Tmem8b	chr4	protein_coding	transmembrane_protein_8B
ENSMUSG00000042333	-3.4662	1.38e-05	3.21e-05	Tnfrsf14	chr4	protein_coding	tumor_necrosis_factor_receptor_superfamily_member_14_(herpesvirus_entry_mediator)
ENSMUSG00000074899	-3.4648	1.3e-08	3.64e-08	Sptbn5	chr2	protein_coding	spectrin_beta_non-erythrocytic_5
ENSMUSG00000038086	-3.4643	1.28e-274	9.34e-273	Hspb2	chr9	protein_coding	heat_shock_protein_2
ENSMUSG00000042485	-3.4627	0	0	Mustn1	chr14	protein_coding	musculoskeletal_embryonic_nuclear_protein_1
ENSMUSG00000086866	-3.4598	1.17e-06	2.92e-06	4930512H18Rik	chr8	antisense	RIKEN_cDNA_4930512H18_gene
ENSMUSG00000079355	-3.4596	6.53e-11	2.04e-10	Ackr4	chr9	protein_coding	atypical_chemokine_receptor_4
ENSMUSG00000038527	-3.4575	1.23e-101	2.3e-100	C1rl	chr6	protein_coding	complement_component_1_r_subcomponent-like
ENSMUSG00000005950	-3.4542	2.72e-48	2.38e-47	P2rx5	chr11	protein_coding	purinergic_receptor_P2X_ligand-gated_ion_channel_5
ENSMUSG00000044788	-3.4466	5.51e-67	6.58e-66	Fads6	chr11	protein_coding	fatty_acid_desaturase_domain_family_member_6
ENSMUSG00000012819	-3.4456	5.7e-75	7.6e-74	Cdh23	chr10	protein_coding	cadherin_23_(otocadherin)
ENSMUSG00000020600	-3.4345	2.76e-11	8.78e-11	Slc7a15	chr12	protein_coding	solute_carrier_family_7_(cationic_amino_acid_transporter_y+_system)_member_15
ENSMUSG00000090793	-3.4191	2.41e-10	7.38e-10	Gm6650	chr5	pseudogene	predicted_gene_6650
ENSMUSG00000033192	-3.4187	5.74e-22	2.7e-21	Lpcat2	chr8	protein_coding	lysophosphatidylcholine_acyltransferase_2
ENSMUSG00000043458	-3.415	1.57e-11	5.06e-11	Pcdhb12	chr18	protein_coding	protocadherin_beta_12
ENSMUSG00000061603	-3.411	0	0	Akap6	chr12	protein_coding	A_kinase_(PRKA)_anchor_protein_6
ENSMUSG00000005357	-3.4107	0.00032447	0.00067701	Slc1a6	chr10	protein_coding	solute_carrier_family_1_(high_affinity_aspartate/glutamate_transporter)_member_6
ENSMUSG00000020216	-3.4096	0	0	Jsrp1	chr10	protein_coding	junctional_sarcoplasmic_reticulum_protein_1
ENSMUSG00000099707	-3.4032	2.73e-39	1.96e-38	RP23-214P23.2	chr1	lincRNA	predicted_gene_8883
ENSMUSG00000002985	-3.4012	1.18e-78	1.64e-77	Apoe	chr7	protein_coding	apolipoprotein_E
ENSMUSG00000034457	-3.389	2.09e-287	1.71e-285	Eda2r	chrX	protein_coding	ectodysplasin_A2_receptor
ENSMUSG00000021319	-3.3884	6.9e-52	6.41e-51	Sfrp4	chr13	protein_coding	secreted_frizzled-related_protein_4
ENSMUSG00000087431	-3.3842	4.33e-13	1.49e-12	Gm16054	chr5	antisense	predicted_gene_16054
ENSMUSG00000028456	-3.3823	1.56e-23	7.71e-23	Unc13b	chr4	protein_coding	unc-13_homolog_B_(C._elegans)
ENSMUSG00000028369	-3.3803	5.23e-61	5.67e-60	Svep1	chr4	protein_coding	sushi_von_Willebrand_factor_type_A_EGF_and_pentraxin_domain_containing_1
ENSMUSG00000021294	-3.3797	4.71e-06	1.13e-05	Kif26a	chr12	protein_coding	kinesin_family_member_26A
ENSMUSG00000010021	-3.3729	1.64e-07	4.31e-07	Kif19a	chr11	protein_coding	kinesin_family_member_19A
ENSMUSG00000046157	-3.372	7.49e-33	4.63e-32	Tmem229b	chr12	protein_coding	transmembrane_protein_229B
ENSMUSG00000038967	-3.3694	2.08e-99	3.77e-98	Pdk2	chr11	protein_coding	pyruvate_dehydrogenase_kinase_isoenzyme_2
ENSMUSG00000024011	-3.3691	8.98e-21	4.08e-20	Pi16	chr17	protein_coding	peptidase_inhibitor_16
ENSMUSG00000017417	-3.3652	1.61e-24	8.15e-24	Plxdc1	chr11	protein_coding	plexin_domain_containing_1
ENSMUSG00000022415	-3.362	1.7e-47	1.46e-46	Syngr1	chr15	protein_coding	synaptogyrin_1
ENSMUSG00000011148	-3.3608	1.21e-228	6.64e-227	Adssl1	chr12	protein_coding	adenylosuccinate_synthetase_like_1
ENSMUSG00000033685	-3.3592	1.57e-106	3.13e-105	Ucp2	chr7	protein_coding	uncoupling_protein_2_(mitochondrial_proton_carrier)
ENSMUSG00000024798	-3.3572	1.05e-33	6.63e-33	Htr7	chr19	protein_coding	5-hydroxytryptamine_(serotonin)_receptor_7
ENSMUSG00000042686	-3.3529	3.21e-222	1.71e-220	Jph1	chr1	protein_coding	junctophilin_1
ENSMUSG00000041329	-3.3507	3.26e-13	1.13e-12	Atp1b2	chr11	protein_coding	ATPase_Na+/K+_transporting_beta_2_polypeptide
ENSMUSG00000046402	-3.3503	2.32e-16	9.07e-16	Rbp1	chr9	protein_coding	retinol_binding_protein_1_cellular
ENSMUSG00000034853	-3.3446	5.75e-37	3.9e-36	Acot11	chr4	protein_coding	acyl-CoA_thioesterase_11
ENSMUSG00000031740	-3.3425	0	0	Mmp2	chr8	protein_coding	matrix_metallopeptidase_2
ENSMUSG00000036545	-3.3412	4.04e-140	1.11e-138	Adamts2	chr11	protein_coding	a_disintegrin-like_and_metallopeptidase_(reprolysin_type)_with_thrombospondin_type_1_motif_2
ENSMUSG00000003273	-3.3408	4.48e-22	2.12e-21	Car11	chr7	protein_coding	carbonic_anhydrase_11
ENSMUSG00000029102	-3.3378	0.00033277	0.00069371	Hgfac	chr5	protein_coding	hepatocyte_growth_factor_activator
ENSMUSG00000037005	-3.3348	5.26e-22	2.48e-21	Xpnpep2	chrX	protein_coding	X-prolyl_aminopeptidase_(aminopeptidase_P)_2_membrane-bound
ENSMUSG00000038271	-3.3314	0	0	Iffo1	chr6	protein_coding	intermediate_filament_family_orphan_1
ENSMUSG00000020836	-3.3282	1.19e-223	6.42e-222	Coro6	chr11	protein_coding	coronin_6
ENSMUSG00000054871	-3.3246	0	0	Tmem158	chr9	protein_coding	transmembrane_protein_158
ENSMUSG00000032702	-3.3222	1.63e-80	2.35e-79	Kank1	chr19	protein_coding	KN_motif_and_ankyrin_repeat_domains_1
ENSMUSG00000049109	-3.3205	1.37e-25	7.16e-25	Themis	chr10	protein_coding	thymocyte_selection_associated
ENSMUSG00000021182	-3.311	1.33e-130	3.33e-129	Ccdc88c	chr12	protein_coding	coiled-coil_domain_containing_88C
ENSMUSG00000019872	-3.3071	1.45e-26	7.79e-26	Smpdl3a	chr10	protein_coding	sphingomyelin_phosphodiesterase_acid-like_3A
ENSMUSG00000068697	-3.3069	9.08e-20	4e-19	Myoz1	chr14	protein_coding	myozenin_1
ENSMUSG00000020241	-3.3059	0	0	Col6a2	chr10	protein_coding	collagen_type_VI_alpha_2
ENSMUSG00000018339	-3.3046	3.48e-40	2.56e-39	Gpx3	chr11	protein_coding	glutathione_peroxidase_3
ENSMUSG00000057604	-3.3032	3.19e-70	3.99e-69	Lmcd1	chr6	protein_coding	LIM_and_cysteine-rich_domains_1
ENSMUSG00000048721	-3.296	7.55e-08	2.03e-07	Fndc9	chr11	protein_coding	fibronectin_type_III_domain_containing_9
ENSMUSG00000036278	-3.2892	1.36e-128	3.36e-127	Macrod1	chr19	protein_coding	MACRO_domain_containing_1
ENSMUSG00000033538	-3.2842	7.13e-93	1.21e-91	Casp4	chr9	protein_coding	caspase_4_apoptosis-related_cysteine_peptidase
ENSMUSG00000086914	-3.2821	0.00014516	0.00031235	Gm16124	chr9	antisense	predicted_gene_16124
ENSMUSG00000087390	-3.2801	1.3e-05	3.03e-05	Gm7598	chrX	lincRNA	predicted_gene_7598
ENSMUSG00000021806	-3.2785	0	0	Nid2	chr14	protein_coding	nidogen_2
ENSMUSG00000037990	-3.2781	2.5e-88	3.96e-87	Sh3rf3	chr10	protein_coding	SH3_domain_containing_ring_finger_3
ENSMUSG00000001029	-3.2769	0.00074319	0.001498	Icam2	chr11	protein_coding	intercellular_adhesion_molecule_2
ENSMUSG00000040093	-3.2752	1.24e-64	1.43e-63	Bmf	chr2	protein_coding	BCL2_modifying_factor
ENSMUSG00000021451	-3.2682	4.46e-60	4.77e-59	Sema4d	chr13	protein_coding	sema_domain_immunoglobulin_domain_(Ig)_transmembrane_domain_(TM)_and_short_cytoplasmic_domain_(semaphorin)_4D
ENSMUSG00000079017	-3.2663	3.2e-10	9.74e-10	Ifi27l2a	chr12	protein_coding	interferon_alpha-inducible_protein_27_like_2A
ENSMUSG00000024987	-3.2594	1.27e-13	4.46e-13	Cyp26a1	chr19	protein_coding	cytochrome_P450_family_26_subfamily_a_polypeptide_1
ENSMUSG00000026228	-3.2502	3.89e-35	2.53e-34	Htr2b	chr1	protein_coding	5-hydroxytryptamine_(serotonin)_receptor_2B
ENSMUSG00000078627	-3.2482	3.57e-11	1.13e-10	2022-03-10	chr11	protein_coding	membrane-associated_ring_finger_(C3HC4)_10
ENSMUSG00000036381	-3.248	0.00021439	0.0004548	P2ry14	chr3	protein_coding	purinergic_receptor_P2Y_G-protein_coupled_14
ENSMUSG00000025888	-3.2474	2.16e-19	9.39e-19	Casp1	chr9	protein_coding	caspase_1
ENSMUSG00000034648	-3.2464	2.33e-69	2.86e-68	Lrrn1	chr6	protein_coding	leucine_rich_repeat_protein_1_neuronal
ENSMUSG00000025006	-3.2439	5.25e-172	1.9e-170	Sorbs1	chr19	protein_coding	sorbin_and_SH3_domain_containing_1
ENSMUSG00000060177	-3.2417	2.53e-14	9.08e-14	Klk1b22	chr7	protein_coding	kallikrein_1-related_peptidase_b22
ENSMUSG00000041762	-3.2375	5.88e-159	1.9e-157	Gpr155	chr2	protein_coding	G_protein-coupled_receptor_155
ENSMUSG00000055137	-3.2353	1.16e-09	3.44e-09	Sugct	chr13	protein_coding	succinyl-CoA_glutarate-CoA_transferase
ENSMUSG00000054252	-3.2324	2.23e-75	2.99e-74	Fgfr3	chr5	protein_coding	fibroblast_growth_factor_receptor_3
ENSMUSG00000017754	-3.2288	7.55e-258	4.99e-256	Pltp	chr2	protein_coding	phospholipid_transfer_protein
ENSMUSG00000060675	-3.2246	1.09e-135	2.87e-134	Pla2g16	chr19	protein_coding	phospholipase_A2_group_XVI
ENSMUSG00000018776	-3.2246	0.0012131	0.0023892	Slc35g3	chr11	protein_coding	solute_carrier_family_35_member_G3
ENSMUSG00000030554	-3.2193	7.92e-22	3.72e-21	Synm	chr7	protein_coding	synemin_intermediate_filament_protein
ENSMUSG00000032246	-3.2115	3.66e-23	1.79e-22	Calml4	chr9	protein_coding	calmodulin-like_4
ENSMUSG00000089812	-3.2105	3.07e-46	2.58e-45	Gm15867	chr1	antisense	predicted_gene_15867
ENSMUSG00000082794	-3.2053	7.71e-17	3.07e-16	Gm6806	chrX	pseudogene	predicted_gene_6806
ENSMUSG00000031595	-3.203	2.57e-101	4.79e-100	Pdgfrl	chr8	protein_coding	platelet-derived_growth_factor_receptor-like
ENSMUSG00000042675	-3.2015	1.81e-252	1.18e-250	Ypel3	chr7	protein_coding	yippee-like_3_(Drosophila)
ENSMUSG00000045629	-3.2011	9.22e-10	2.74e-09	Sh3tc2	chr18	protein_coding	SH3_domain_and_tetratricopeptide_repeats_2
ENSMUSG00000059742	-3.1981	2.16e-08	5.98e-08	Kcnh7	chr2	protein_coding	potassium_voltage-gated_channel_subfamily_H_(eag-related)_member_7
ENSMUSG00000036611	-3.197	3.64e-28	2.04e-27	Eepd1	chr9	protein_coding	endonuclease/exonuclease/phosphatase_family_domain_containing_1
ENSMUSG00000052516	-3.1955	3.05e-34	1.95e-33	Robo2	chr16	protein_coding	roundabout_homolog_2_(Drosophila)
ENSMUSG00000033576	-3.1917	9.54e-16	3.65e-15	Apol6	chr15	protein_coding	apolipoprotein_L_6
ENSMUSG00000055958	-3.1896	9.28e-12	3.01e-11	Gm9987	chr10	pseudogene	predicted_gene_9987
ENSMUSG00000079243	-3.1822	2.74e-209	1.31e-207	Xirp1	chr9	protein_coding	xin_actin-binding_repeat_containing_1
ENSMUSG00000026141	-3.1773	0.00065875	0.0013346	Col19a1	chr1	protein_coding	collagen_type_XIX_alpha_1
ENSMUSG00000030088	-3.1686	4.4e-13	1.51e-12	Aldh1l1	chr6	protein_coding	aldehyde_dehydrogenase_1_family_member_L1
ENSMUSG00000031884	-3.1682	0.00016923	0.0003623	Ces2d-ps	chr8	protein_coding	carboxylesterase_2D_pseudogene
ENSMUSG00000034245	-3.1657	8.48e-43	6.61e-42	Hdac11	chr6	protein_coding	histone_deacetylase_11
ENSMUSG00000030621	-3.1638	2.54e-62	2.83e-61	Me3	chr7	protein_coding	malic_enzyme_3_NADP(+)-dependent_mitochondrial
ENSMUSG00000027868	-3.1586	3.13e-136	8.24e-135	Tbx15	chr3	protein_coding	T-box_15
ENSMUSG00000085888	-3.1573	3.08e-05	6.97e-05	Gm12224	chr11	antisense	predicted_gene_12224
ENSMUSG00000086596	-3.1562	3.46e-178	1.3e-176	Susd5	chr9	protein_coding	sushi_domain_containing_5
ENSMUSG00000085912	-3.1556	7.23e-43	5.63e-42	Trp53cor1	chr17	lincRNA	tumor_protein_p53_pathway_corepressor_1
ENSMUSG00000085750	-3.1515	0.00034711	0.00072195	Gm14009	chr2	lincRNA	predicted_gene_14009
ENSMUSG00000028758	-3.1513	9.86e-05	0.00021509	Kif17	chr4	protein_coding	kinesin_family_member_17
ENSMUSG00000026414	-3.1501	2.53e-181	9.69e-180	Tnnt2	chr1	protein_coding	troponin_T2_cardiac
ENSMUSG00000020467	-3.1496	1.97e-15	7.45e-15	Efemp1	chr11	protein_coding	epidermal_growth_factor-containing_fibulin-like_extracellular_matrix_protein_1
ENSMUSG00000026012	-3.1447	7.57e-13	2.58e-12	Cd28	chr1	protein_coding	CD28_antigen
ENSMUSG00000047728	-3.1438	2.72e-59	2.89e-58	BC025446	chr15	protein_coding	cDNA_sequence_BC025446
ENSMUSG00000038248	-3.1414	1.49e-68	1.81e-67	Sobp	chr10	protein_coding	sine_oculis-binding_protein_homolog_(Drosophila)
ENSMUSG00000101211	-3.1369	5.16e-15	1.92e-14	RP23-214P23.3	chr1	lincRNA	predicted_gene_28818
ENSMUSG00000023067	-3.1347	0	0	Cdkn1a	chr17	protein_coding	cyclin-dependent_kinase_inhibitor_1A_(P21)
ENSMUSG00000028518	-3.1339	3.99e-57	4.08e-56	Prkaa2	chr4	protein_coding	protein_kinase_AMP-activated_alpha_2_catalytic_subunit
ENSMUSG00000028158	-3.1271	4.01e-245	2.47e-243	Mttp	chr3	protein_coding	microsomal_triglyceride_transfer_protein
ENSMUSG00000033763	-3.127	0	0	Mtss1l	chr8	protein_coding	metastasis_suppressor_1-like
ENSMUSG00000022803	-3.1263	1.52e-15	5.76e-15	Popdc2	chr16	protein_coding	popeye_domain_containing_2
ENSMUSG00000006784	-3.1214	3.18e-12	1.05e-11	Ttc25	chr11	protein_coding	tetratricopeptide_repeat_domain_25
ENSMUSG00000027832	-3.1187	1.19e-07	3.15e-07	Ptx3	chr3	protein_coding	pentraxin_related_gene
ENSMUSG00000044197	-3.1161	8.54e-100	1.56e-98	Gpr146	chr5	protein_coding	G_protein-coupled_receptor_146
ENSMUSG00000097354	-3.1139	1.49e-29	8.6e-29	2310001H17Rik	chr6	lincRNA	RIKEN_cDNA_2310001H17_gene
ENSMUSG00000050164	-3.1109	5.23e-05	0.00011629	Mchr1	chr15	protein_coding	melanin-concentrating_hormone_receptor_1
ENSMUSG00000039007	-3.1033	5.61e-307	5.18e-305	Cpq	chr15	protein_coding	carboxypeptidase_Q
ENSMUSG00000031558	-3.1022	5.17e-218	2.65e-216	Slit2	chr5	protein_coding	slit_homolog_2_(Drosophila)
ENSMUSG00000047033	-3.1001	1.2e-19	5.27e-19	Pcdhb15	chr18	protein_coding	protocadherin_beta_15
ENSMUSG00000020620	-3.0936	1.72e-73	2.25e-72	Abca8b	chr11	protein_coding	ATP-binding_cassette_sub-family_A_(ABC1)_member_8b
ENSMUSG00000053101	-3.0934	8.44e-08	2.26e-07	Gpr141	chr13	protein_coding	G_protein-coupled_receptor_141
ENSMUSG00000044770	-3.0916	1.06e-09	3.16e-09	Scml4	chr10	protein_coding	sex_comb_on_midleg-like_4_(Drosophila)
ENSMUSG00000027233	-3.0865	1.73e-07	4.54e-07	Patl2	chr2	protein_coding	protein_associated_with_topoisomerase_II_homolog_2_(yeast)
ENSMUSG00000020614	-3.0764	1.82e-303	1.65e-301	Fam20a	chr11	protein_coding	family_with_sequence_similarity_20_member_A
ENSMUSG00000044734	-3.0744	1.22e-55	1.22e-54	Serpinb1a	chr13	protein_coding	serine_(or_cysteine)_peptidase_inhibitor_clade_B_member_1a
ENSMUSG00000001119	-3.074	0	0	Col6a1	chr10	protein_coding	collagen_type_VI_alpha_1
ENSMUSG00000086003	-3.0722	2.58e-09	7.51e-09	B230206L02Rik	chr11	processed_transcript	RIKEN_cDNA_B230206L02_gene
ENSMUSG00000050370	-3.0612	1.11e-16	4.4e-16	Ch25h	chr19	protein_coding	cholesterol_25-hydroxylase
ENSMUSG00000022504	-3.0579	4.6e-06	1.11e-05	Ciita	chr16	protein_coding	class_II_transactivator
ENSMUSG00000097859	-3.0573	0.00016527	0.00035421	Gm26601	chr13	lincRNA	predicted_gene_26601
ENSMUSG00000045288	-3.0569	4.52e-25	2.33e-24	Ush1g	chr11	protein_coding	Usher_syndrome_1G
ENSMUSG00000041695	-3.0564	1.02e-176	3.78e-175	Kcnj2	chr11	protein_coding	potassium_inwardly-rectifying_channel_subfamily_J_member_2
ENSMUSG00000030317	-3.0532	4.74e-06	1.14e-05	Timp4	chr6	protein_coding	tissue_inhibitor_of_metalloproteinase_4
ENSMUSG00000069307	-3.0507	1.39e-13	4.86e-13	Hist1h2bq	chr13	protein_coding	histone_cluster_1_H2bq
ENSMUSG00000070469	-3.0439	3.05e-85	4.63e-84	Adamtsl3	chr7	protein_coding	ADAMTS-like_3
ENSMUSG00000026247	-3.0429	0.0016907	0.0032803	Ecel1	chr1	protein_coding	endothelin_converting_enzyme-like_1
ENSMUSG00000026494	-3.042	1.49e-67	1.8e-66	Kif26b	chr1	protein_coding	kinesin_family_member_26B
ENSMUSG00000040380	-3.042	0.00050684	0.0010391	Cbln3	chr14	protein_coding	cerebellin_3_precursor_protein
ENSMUSG00000021226	-3.0361	4.78e-19	2.06e-18	Acot2	chr12	protein_coding	acyl-CoA_thioesterase_2
ENSMUSG00000032238	-3.0359	6.02e-41	4.49e-40	Rora	chr9	protein_coding	RAR-related_orphan_receptor_alpha
ENSMUSG00000022012	-3.0351	9.37e-18	3.85e-17	Enox1	chr14	protein_coding	ecto-NOX_disulfide-thiol_exchanger_1
ENSMUSG00000020173	-3.0322	1.71e-204	7.84e-203	Cobl	chr11	protein_coding	cordon-bleu_WH2_repeat
ENSMUSG00000085558	-3.0296	0.00094932	0.0018921	4930412C18Rik	chr4	processed_transcript	RIKEN_cDNA_4930412C18_gene
ENSMUSG00000027460	-3.0258	5.71e-48	4.96e-47	Angpt4	chr2	protein_coding	angiopoietin_4
ENSMUSG00000094707	-3.013	4.3e-19	1.86e-18	A830019P07Rik	chr19	lincRNA	RIKEN_cDNA_A830019P07_gene
ENSMUSG00000030956	-3.0097	2.29e-100	4.2e-99	Fam53b	chr7	protein_coding	family_with_sequence_similarity_53_member_B
ENSMUSG00000034427	-3.0052	0.00039169	0.00081057	Myo15b	chr11	protein_coding	myosin_XVB
ENSMUSG00000033965	-3.0051	1.17e-87	1.82e-86	Slc16a2	chrX	protein_coding	solute_carrier_family_16_(monocarboxylic_acid_transporters)_member_2
ENSMUSG00000038375	-3.0001	0	0	Trp53inp2	chr2	protein_coding	transformation_related_protein_53_inducible_nuclear_protein_2
ENSMUSG00000050751	-2.9923	0.00086542	0.0017318	Pgbd5	chr8	protein_coding	piggyBac_transposable_element_derived_5
ENSMUSG00000052726	-2.992	0.00051712	0.0010588	Kcnt2	chr1	protein_coding	potassium_channel_subfamily_T_member_2
ENSMUSG00000006462	-2.9803	7.09e-07	1.8e-06	A530013C23Rik	chr2	lincRNA	RIKEN_cDNA_A530013C23_gene
ENSMUSG00000028756	-2.9793	1.74e-182	6.79e-181	Pink1	chr4	protein_coding	PTEN_induced_putative_kinase_1
ENSMUSG00000061740	-2.976	2.06e-41	1.55e-40	Cyp2d22	chr15	protein_coding	cytochrome_P450_family_2_subfamily_d_polypeptide_22
ENSMUSG00000060224	-2.9739	1.32e-08	3.71e-08	Pyroxd2	chr19	protein_coding	pyridine_nucleotide-disulphide_oxidoreductase_domain_2
ENSMUSG00000032988	-2.9722	8.08e-09	2.29e-08	Slc16a8	chr15	protein_coding	solute_carrier_family_16_(monocarboxylic_acid_transporters)_member_8
ENSMUSG00000026959	-2.9694	0.0010345	0.0020543	Grin1	chr2	protein_coding	glutamate_receptor_ionotropic_NMDA1_(zeta_1)
ENSMUSG00000030157	-2.9665	5.96e-93	1.01e-91	Clec2d	chr6	protein_coding	C-type_lectin_domain_family_2_member_d
ENSMUSG00000078853	-2.9631	6.48e-14	2.3e-13	Igtp	chr11	protein_coding	interferon_gamma_induced_GTPase
ENSMUSG00000085151	-2.9622	0.0028213	0.005349	1110018N20Rik	chr2	processed_transcript	RIKEN_cDNA_1110018N20_gene
ENSMUSG00000017767	-2.9604	9.31e-06	2.19e-05	Spata25	chr2	protein_coding	spermatogenesis_associated_25
ENSMUSG00000041567	-2.9592	0.00088046	0.0017608	Serpina12	chr12	protein_coding	serine_(or_cysteine)_peptidase_inhibitor_clade_A_(alpha-1_antiproteinase_antitrypsin)_member_12
ENSMUSG00000046312	-2.9548	8.11e-178	3.03e-176	AI464131	chr4	protein_coding	expressed_sequence_AI464131
ENSMUSG00000018102	-2.9543	4.5e-124	1.06e-122	Hist1h2bc	chr13	protein_coding	histone_cluster_1_H2bc
ENSMUSG00000049691	-2.9538	1.76e-05	4.05e-05	Nkx3-2	chr5	protein_coding	NK3_homeobox_2
ENSMUSG00000051455	-2.9468	1.68e-05	3.89e-05	Gm1564	chr11	protein_coding	predicted_gene_1564
ENSMUSG00000075078	-2.942	0.0036092	0.0067622	Olfr1250	chr2	protein_coding	olfactory_receptor_1250
ENSMUSG00000029651	-2.9396	0.0001652	0.0003541	Mtus2	chr5	protein_coding	microtubule_associated_tumor_suppressor_candidate_2
ENSMUSG00000047875	-2.9358	2.8e-29	1.61e-28	Gpr157	chr4	protein_coding	G_protein-coupled_receptor_157
ENSMUSG00000036437	-2.9353	6.52e-08	1.76e-07	Npy1r	chr8	protein_coding	neuropeptide_Y_receptor_Y1
ENSMUSG00000060429	-2.9346	3.63e-63	4.09e-62	Sntb1	chr15	protein_coding	syntrophin_basic_1
ENSMUSG00000037035	-2.9314	0	0	Inhbb	chr1	protein_coding	inhibin_beta-B
ENSMUSG00000047619	-2.9312	0.0015726	0.00306	Ddi1	chr9	protein_coding	DDI1_DNA-damage_inducible_1_homolog_1_(S._cerevisiae)
ENSMUSG00000078144	-2.9308	5.28e-06	1.26e-05	Capns2	chr8	protein_coding	calpain_small_subunit_2
ENSMUSG00000036306	-2.9255	3.33e-70	4.18e-69	Lzts1	chr8	protein_coding	leucine_zipper_putative_tumor_suppressor_1
ENSMUSG00000070509	-2.9236	1.43e-193	6.08e-192	Rgma	chr7	protein_coding	repulsive_guidance_molecule_family_member_A
ENSMUSG00000052135	-2.9182	1.42e-131	3.56e-130	Foxo6	chr4	protein_coding	forkhead_box_O6
ENSMUSG00000027602	-2.9181	0	0	Map1lc3a	chr2	protein_coding	microtubule-associated_protein_1_light_chain_3_alpha
ENSMUSG00000002076	-2.9178	1.18e-46	1e-45	Hsf2bp	chr17	protein_coding	heat_shock_transcription_factor_2_binding_protein
ENSMUSG00000087594	-2.916	1.16e-10	3.6e-10	BC039771	chr2	processed_transcript	cDNA_sequence_BC039771
ENSMUSG00000095438	-2.9157	5.81e-08	1.57e-07	Gm21747	chr18	antisense	predicted_gene_21747
ENSMUSG00000026360	-2.9094	4.6e-27	2.51e-26	Rgs2	chr1	protein_coding	regulator_of_G-protein_signaling_2
ENSMUSG00000062980	-2.9078	2.87e-54	2.8e-53	Cped1	chr6	protein_coding	cadherin-like_and_PC-esterase_domain_containing_1
ENSMUSG00000022487	-2.9069	0.0005265	0.0010772	Gtsf1	chr15	protein_coding	gametocyte_specific_factor_1
ENSMUSG00000051242	-2.9063	0.0019972	0.0038456	Pcdhb9	chr18	protein_coding	protocadherin_beta_9
ENSMUSG00000058624	-2.9018	9.2e-21	4.18e-20	Gda	chr19	protein_coding	guanine_deaminase
ENSMUSG00000033715	-2.9009	2.32e-29	1.34e-28	Akr1c14	chr13	protein_coding	aldo-keto_reductase_family_1_member_C14
ENSMUSG00000040111	-2.9007	2.77e-193	1.17e-191	Gramd1b	chr9	protein_coding	GRAM_domain_containing_1B
ENSMUSG00000029359	-2.8986	0.00015044	0.00032324	Tesc	chr5	protein_coding	tescalcin
ENSMUSG00000083282	-2.8984	3.91e-61	4.26e-60	Ctsf	chr19	protein_coding	cathepsin_F
ENSMUSG00000058145	-2.8855	3.89e-05	8.74e-05	Adamts17	chr7	protein_coding	a_disintegrin-like_and_metallopeptidase_(reprolysin_type)_with_thrombospondin_type_1_motif_17
ENSMUSG00000033308	-2.8734	8.95e-08	2.39e-07	Dpyd	chr3	protein_coding	dihydropyrimidine_dehydrogenase
ENSMUSG00000097729	-2.872	1.48e-62	1.66e-61	2310015A10Rik	chr12	lincRNA	RIKEN_cDNA_2310015A10_gene
ENSMUSG00000055435	-2.871	6.5e-208	3.09e-206	Maf	chr8	protein_coding	avian_musculoaponeurotic_fibrosarcoma_(v-maf)_AS42_oncogene_homolog
ENSMUSG00000035984	-2.8697	8.52e-07	2.15e-06	Nme5	chr18	protein_coding	NME/NM23_family_member_5
ENSMUSG00000021456	-2.8681	0.0052388	0.009612	Fbp2	chr13	protein_coding	fructose_bisphosphatase_2
ENSMUSG00000002100	-2.8656	0.0015146	0.0029528	Mybpc3	chr2	protein_coding	myosin_binding_protein_C_cardiac
ENSMUSG00000031698	-2.8637	2.77e-06	6.75e-06	Mylk3	chr8	protein_coding	myosin_light_chain_kinase_3
ENSMUSG00000048782	-2.8629	4.34e-25	2.24e-24	Insc	chr7	protein_coding	inscuteable_homolog_(Drosophila)
ENSMUSG00000020646	-2.8625	3.07e-80	4.39e-79	Mboat2	chr12	protein_coding	membrane_bound_O-acyltransferase_domain_containing_2
ENSMUSG00000040653	-2.8622	1.18e-26	6.36e-26	Ppp1r14c	chr10	protein_coding	protein_phosphatase_1_regulatory_(inhibitor)_subunit_14c
ENSMUSG00000036908	-2.8595	1.66e-87	2.59e-86	Unc93b1	chr19	protein_coding	unc-93_homolog_B1_(C._elegans)
ENSMUSG00000044043	-2.8561	6.92e-26	3.65e-25	Pcdhb14	chr18	protein_coding	protocadherin_beta_14
ENSMUSG00000090248	-2.8522	0.00054256	0.0011087	Gm14027	chr2	processed_transcript	predicted_gene_14027
ENSMUSG00000026447	-2.8497	3.59e-40	2.63e-39	Pik3c2b	chr1	protein_coding	phosphoinositide-3-kinase_class_2_beta_polypeptide
ENSMUSG00000056771	-2.8479	1.94e-13	6.78e-13	Gm10010	chr6	protein_coding	predicted_gene_10010
ENSMUSG00000097888	-2.8453	0.0009556	0.0019037	Gm26682	chr18	lincRNA	predicted_gene_26682
ENSMUSG00000047420	-2.8432	3.5e-48	3.05e-47	Fam180a	chr6	protein_coding	family_with_sequence_similarity_180_member_A
ENSMUSG00000068551	-2.8412	4.61e-05	0.00010306	Zfp467	chr6	protein_coding	zinc_finger_protein_467
ENSMUSG00000025938	-2.8405	8.14e-15	2.99e-14	Slco5a1	chr1	protein_coding	solute_carrier_organic_anion_transporter_family_member_5A1
ENSMUSG00000025887	-2.8343	1.89e-279	1.44e-277	Casp12	chr9	protein_coding	caspase_12
ENSMUSG00000067780	-2.8341	4.25e-37	2.9e-36	Pi15	chr1	protein_coding	peptidase_inhibitor_15
ENSMUSG00000089991	-2.8316	0.00059881	0.0012193	Gm16332	chr1	pseudogene	predicted_gene_16332
ENSMUSG00000028036	-2.8309	7.91e-18	3.26e-17	Ptgfr	chr3	protein_coding	prostaglandin_F_receptor
ENSMUSG00000034685	-2.8277	9.74e-212	4.77e-210	Fam171a2	chr11	protein_coding	family_with_sequence_similarity_171_member_A2
ENSMUSG00000084956	-2.8277	0.00052242	0.0010692	Gm16194	chr17	lincRNA	predicted_gene_16194
ENSMUSG00000001763	-2.8122	1.94e-16	7.61e-16	Tspan33	chr6	protein_coding	tetraspanin_33
ENSMUSG00000058626	-2.8095	6.02e-06	1.43e-05	Capn11	chr17	protein_coding	calpain_11
ENSMUSG00000039601	-2.8094	1.14e-131	2.86e-130	Rcan2	chr17	protein_coding	regulator_of_calcineurin_2
ENSMUSG00000000142	-2.8063	1.61e-45	1.33e-44	Axin2	chr11	protein_coding	axin2
ENSMUSG00000020676	-2.8057	1.32e-06	3.29e-06	Ccl11	chr11	protein_coding	chemokine_(C-C_motif)_ligand_11
ENSMUSG00000043531	-2.8025	0.00076299	0.001536	Sorcs1	chr19	protein_coding	VPS10_domain_receptor_protein_SORCS_1
ENSMUSG00000025586	-2.802	2.33e-71	2.96e-70	Cpeb1	chr7	protein_coding	cytoplasmic_polyadenylation_element_binding_protein_1
ENSMUSG00000039652	-2.7967	1.5e-81	2.18e-80	Cpeb3	chr19	protein_coding	cytoplasmic_polyadenylation_element_binding_protein_3
ENSMUSG00000049538	-2.795	2.07e-15	7.84e-15	Adamts16	chr13	protein_coding	a_disintegrin-like_and_metallopeptidase_(reprolysin_type)_with_thrombospondin_type_1_motif_16
ENSMUSG00000035773	-2.794	4.36e-13	1.5e-12	Kiss1r	chr10	protein_coding	KISS1_receptor
ENSMUSG00000026748	-2.7863	1.2e-57	1.24e-56	Plxdc2	chr2	protein_coding	plexin_domain_containing_2
ENSMUSG00000025983	-2.7863	2.56e-12	8.51e-12	Ccdc150	chr1	protein_coding	coiled-coil_domain_containing_150
ENSMUSG00000095306	-2.7845	1.23e-07	3.25e-07	Gm21807	chr8	lincRNA	predicted_gene_21807
ENSMUSG00000051029	-2.7777	6.79e-15	2.5e-14	Serpinb1b	chr13	protein_coding	serine_(or_cysteine)_peptidase_inhibitor_clade_B_member_1b
ENSMUSG00000041132	-2.7744	5.76e-10	1.73e-09	N4bp2l1	chr5	protein_coding	NEDD4_binding_protein_2-like_1
ENSMUSG00000096858	-2.7719	3.4e-32	2.08e-31	Olfr805	chr10	protein_coding	olfactory_receptor_805
ENSMUSG00000048337	-2.7683	1.83e-07	4.79e-07	Npy4r	chr14	protein_coding	neuropeptide_Y_receptor_Y4
ENSMUSG00000050147	-2.7682	2.31e-09	6.73e-09	F2rl3	chr8	protein_coding	coagulation_factor_II_(thrombin)_receptor-like_3
ENSMUSG00000004187	-2.7671	4.63e-25	2.38e-24	Kifc2	chr15	protein_coding	kinesin_family_member_C2
ENSMUSG00000026679	-2.7651	3.71e-15	1.39e-14	Enkur	chr2	protein_coding	enkurin_TRPC_channel_interacting_protein
ENSMUSG00000035615	-2.7647	7.34e-47	6.25e-46	Frmpd1	chr4	protein_coding	FERM_and_PDZ_domain_containing_1
ENSMUSG00000044574	-2.7619	0.00082146	0.0016486	5031434C07Rik	chr6	antisense	RIKEN_cDNA_5031434C07_gene
ENSMUSG00000039981	-2.7607	0.0049932	0.0091764	Zc3h12d	chr10	protein_coding	zinc_finger_CCCH_type_containing_12D
ENSMUSG00000030319	-2.745	1.15e-110	2.41e-109	Cand2	chr6	protein_coding	cullin-associated_and_neddylation-dissociated_2_(putative)
ENSMUSG00000062563	-2.7393	1.69e-13	5.92e-13	Cys1	chr12	protein_coding	cystin_1
ENSMUSG00000026211	-2.7392	4.41e-25	2.27e-24	Obsl1	chr1	protein_coding	obscurin-like_1
ENSMUSG00000073002	-2.7385	3.46e-47	2.96e-46	Vamp5	chr6	protein_coding	vesicle-associated_membrane_protein_5
ENSMUSG00000039529	-2.7383	0.00017076	0.00036544	Atp8b1	chr18	protein_coding	ATPase_class_I_type_8B_member_1
ENSMUSG00000001156	-2.7362	1.22e-76	1.67e-75	Mxd1	chr6	protein_coding	MAX_dimerization_protein_1
ENSMUSG00000006642	-2.7306	6.38e-13	2.18e-12	Tcf23	chr5	protein_coding	transcription_factor_23
ENSMUSG00000034258	-2.7294	2.91e-10	8.87e-10	Mfsd7c	chr12	protein_coding	major_facilitator_superfamily_domain_containing_7C
ENSMUSG00000039865	-2.7232	6.2e-06	1.48e-05	Slc44a3	chr3	protein_coding	solute_carrier_family_44_member_3
ENSMUSG00000024534	-2.7206	0.0036897	0.0069049	Sncaip	chr18	protein_coding	synuclein_alpha_interacting_protein_(synphilin)
ENSMUSG00000017817	-2.7191	2.08e-211	1.01e-209	Jph2	chr2	protein_coding	junctophilin_2
ENSMUSG00000076897	-2.719	0.00062228	0.0012647	Traj32	chr14	IG_J_gene	T_cell_receptor_alpha_joining_32
ENSMUSG00000045658	-2.7172	1.03e-103	1.98e-102	Pid1	chr1	protein_coding	phosphotyrosine_interaction_domain_containing_1
ENSMUSG00000031543	-2.7157	3.03e-106	6.01e-105	Ank1	chr8	protein_coding	ankyrin_1_erythroid
ENSMUSG00000023055	-2.7135	5.74e-239	3.42e-237	Calcoco1	chr15	protein_coding	calcium_binding_and_coiled_coil_domain_1
ENSMUSG00000086644	-2.7128	7.29e-12	2.37e-11	Gm13470	chr2	lincRNA	predicted_gene_13470
ENSMUSG00000042613	-2.7125	0	0	Pbxip1	chr3	protein_coding	pre_B_cell_leukemia_transcription_factor_interacting_protein_1
ENSMUSG00000043313	-2.7117	1.99e-44	1.61e-43	Pcdhb19	chr18	protein_coding	protocadherin_beta_19
ENSMUSG00000047910	-2.7108	7.04e-58	7.31e-57	Pcdhb16	chr18	protein_coding	protocadherin_beta_16
ENSMUSG00000024379	-2.7103	8.61e-38	5.97e-37	Tslp	chr18	protein_coding	thymic_stromal_lymphopoietin
ENSMUSG00000053964	-2.7099	4.63e-10	1.4e-09	Lgals4	chr7	protein_coding	lectin_galactose_binding_soluble_4
ENSMUSG00000027022	-2.7094	1.19e-09	3.52e-09	Xirp2	chr2	protein_coding	xin_actin-binding_repeat_containing_2
ENSMUSG00000067389	-2.7	1.07e-07	2.84e-07	Gm17080	chr17	antisense	predicted_gene_17080
ENSMUSG00000060843	-2.6988	0.00043202	0.00089159	Ctnna3	chr10	protein_coding	catenin_(cadherin_associated_protein)_alpha_3
ENSMUSG00000005958	-2.6961	7.03e-148	2.06e-146	Ephb3	chr16	protein_coding	Eph_receptor_B3
ENSMUSG00000027546	-2.6946	7.79e-15	2.87e-14	Atp9a	chr2	protein_coding	ATPase_class_II_type_9A
ENSMUSG00000040797	-2.6946	0.0039844	0.0074248	Iqsec3	chr6	protein_coding	IQ_motif_and_Sec7_domain_3
ENSMUSG00000048347	-2.689	3.84e-54	3.73e-53	Pcdhb18	chr18	protein_coding	protocadherin_beta_18
ENSMUSG00000023039	-2.6879	5.3e-06	1.27e-05	Krt7	chr15	protein_coding	keratin_7
ENSMUSG00000032946	-2.6878	0.0016781	0.0032567	Rasgrp2	chr19	protein_coding	RAS_guanyl_releasing_protein_2
ENSMUSG00000031841	-2.6844	0	0	Cdh13	chr8	protein_coding	cadherin_13
ENSMUSG00000042109	-2.6832	6.81e-18	2.81e-17	Csdc2	chr15	protein_coding	cold_shock_domain_containing_C2_RNA_binding
ENSMUSG00000027978	-2.6829	4.49e-15	1.67e-14	Prss12	chr3	protein_coding	protease_serine_12_neurotrypsin_(motopsin)
ENSMUSG00000025197	-2.6822	3.03e-05	6.86e-05	Cyp2c44	chr19	protein_coding	cytochrome_P450_family_2_subfamily_c_polypeptide_44
ENSMUSG00000055489	-2.6763	5.52e-73	7.21e-72	Ano5	chr7	protein_coding	anoctamin_5
ENSMUSG00000068245	-2.6732	6.85e-07	1.74e-06	Phf11d	chr14	protein_coding	PHD_finger_protein_11D
ENSMUSG00000031880	-2.6709	6.93e-82	1.01e-80	Rrad	chr8	protein_coding	Ras-related_associated_with_diabetes
ENSMUSG00000020101	-2.67	1.48e-75	1.98e-74	4632428N05Rik	chr10	protein_coding	RIKEN_cDNA_4632428N05_gene
ENSMUSG00000020363	-2.6686	1.65e-08	4.59e-08	Gfpt2	chr11	protein_coding	glutamine_fructose-6-phosphate_transaminase_2
ENSMUSG00000087172	-2.664	0.0068043	0.012307	Gm12153	chr11	lincRNA	predicted_gene_12153
ENSMUSG00000006216	-2.6634	2.38e-05	5.42e-05	Clcnkb	chr4	protein_coding	chloride_channel_Kb
ENSMUSG00000020098	-2.6625	4.45e-07	1.14e-06	Pcbd1	chr10	protein_coding	pterin_4_alpha_carbinolamine_dehydratase/dimerization_cofactor_of_hepatocyte_nuclear_factor_1_alpha_(TCF1)_1
ENSMUSG00000030218	-2.6576	1.21e-240	7.26e-239	Mgp	chr6	protein_coding	matrix_Gla_protein
ENSMUSG00000045636	-2.6551	7.11e-135	1.85e-133	Mtus1	chr8	protein_coding	mitochondrial_tumor_suppressor_1
ENSMUSG00000024236	-2.6534	5.78e-293	4.93e-291	Svil	chr18	protein_coding	supervillin
ENSMUSG00000027071	-2.6534	0.00017762	0.0003796	P2rx3	chr2	protein_coding	purinergic_receptor_P2X_ligand-gated_ion_channel_3
ENSMUSG00000024402	-2.653	0.00073632	0.0014846	Lta	chr17	protein_coding	lymphotoxin_A
ENSMUSG00000028780	-2.6522	1.74e-167	5.94e-166	Sema3c	chr5	protein_coding	sema_domain_immunoglobulin_domain_(Ig)_short_basic_domain_secreted_(semaphorin)_3C
ENSMUSG00000010609	-2.6489	1.8e-50	1.63e-49	Psen2	chr1	protein_coding	presenilin_2
ENSMUSG00000027316	-2.6442	6.08e-21	2.77e-20	Gfra4	chr2	protein_coding	glial_cell_line_derived_neurotrophic_factor_family_receptor_alpha_4
ENSMUSG00000032489	-2.6425	6.79e-16	2.61e-15	Kif9	chr9	protein_coding	kinesin_family_member_9
ENSMUSG00000047496	-2.6415	3.27e-05	7.38e-05	Rnf152	chr1	protein_coding	ring_finger_protein_152
ENSMUSG00000026971	-2.6411	2.2e-122	5.1e-121	Itgb6	chr2	protein_coding	integrin_beta_6
ENSMUSG00000059921	-2.6356	6.23e-66	7.31e-65	Unc5c	chr3	protein_coding	unc-5_homolog_C_(C._elegans)
ENSMUSG00000031214	-2.635	8.23e-112	1.74e-110	Ophn1	chrX	protein_coding	oligophrenin_1
ENSMUSG00000050296	-2.635	0.0061991	0.011271	Abca12	chr1	protein_coding	ATP-binding_cassette_sub-family_A_(ABC1)_member_12
ENSMUSG00000079484	-2.6325	0.0002405	0.00050826	Phyhd1	chr2	protein_coding	phytanoyl-CoA_dioxygenase_domain_containing_1
ENSMUSG00000049349	-2.6315	1.12e-12	3.79e-12	Gm5105	chr3	protein_coding	predicted_gene_5105
ENSMUSG00000042807	-2.6311	6.33e-166	2.15e-164	Hecw2	chr1	protein_coding	HECT_C2_and_WW_domain_containing_E3_ubiquitin_protein_ligase_2
ENSMUSG00000063687	-2.6272	0.0038469	0.0071842	Pcdhb5	chr18	protein_coding	protocadherin_beta_5
ENSMUSG00000028167	-2.6269	2e-17	8.1e-17	Bdh2	chr3	protein_coding	3-hydroxybutyrate_dehydrogenase_type_2
ENSMUSG00000046991	-2.6245	0.00036677	0.00076141	Wdr27	chr17	protein_coding	WD_repeat_domain_27
ENSMUSG00000005237	-2.6213	3.03e-07	7.84e-07	Dnah2	chr11	protein_coding	dynein_axonemal_heavy_chain_2
ENSMUSG00000045087	-2.6213	0.00046953	0.00096542	S1pr5	chr9	protein_coding	sphingosine-1-phosphate_receptor_5
ENSMUSG00000020604	-2.6199	8.98e-14	3.17e-13	Arsg	chr11	protein_coding	arylsulfatase_G
ENSMUSG00000089708	-2.6178	6.78e-06	1.61e-05	5330439A09Rik	chr8	antisense	RIKEN_cDNA_5330439A09_gene
ENSMUSG00000101940	-2.6168	0.0018396	0.003558	Akp-ps1	chr1	pseudogene	alkaline_phosphatase_pseudogene_1
ENSMUSG00000050503	-2.6159	4.25e-07	1.09e-06	Fbxl22	chr9	protein_coding	F-box_and_leucine-rich_repeat_protein_22
ENSMUSG00000004267	-2.6131	4.83e-116	1.06e-114	Eno2	chr6	protein_coding	enolase_2_gamma_neuronal
ENSMUSG00000097417	-2.6122	0.0046868	0.008646	Gm26669	chr12	lincRNA	predicted_gene_26669
ENSMUSG00000072419	-2.6117	0.00015021	0.00032277	Dppa2	chr16	protein_coding	developmental_pluripotency_associated_2
ENSMUSG00000006435	-2.6116	1.41e-199	6.25e-198	Neurl1a	chr19	protein_coding	neuralized_homolog_1A_(Drosophila)
ENSMUSG00000037247	-2.6107	0.00068005	0.0013757	Pldi	chr10	lincRNA	polymorphic_derived_intron_containing
ENSMUSG00000023927	-2.6096	8.73e-09	2.47e-08	Satb1	chr17	protein_coding	special_AT-rich_sequence_binding_protein_1
ENSMUSG00000023224	-2.6091	2.18e-128	5.36e-127	Serping1	chr2	protein_coding	serine_(or_cysteine)_peptidase_inhibitor_clade_G_member_1
ENSMUSG00000097236	-2.6081	0.00020296	0.00043151	4831440E17Rik	chr5	lincRNA	RIKEN_cDNA_4831440E17_gene
ENSMUSG00000071604	-2.6077	2.83e-28	1.59e-27	Fam189a2	chr19	protein_coding	family_with_sequence_similarity_189_member_A2
ENSMUSG00000027009	-2.6076	2.47e-38	1.74e-37	Itga4	chr2	protein_coding	integrin_alpha_4
ENSMUSG00000041399	-2.6073	0.0001842	0.00039297	1700013G24Rik	chr4	protein_coding	RIKEN_cDNA_1700013G24_gene
ENSMUSG00000060913	-2.6013	4e-83	5.92e-82	Trim55	chr3	protein_coding	tripartite_motif-containing_55
ENSMUSG00000043631	-2.601	1.31e-30	7.77e-30	Ecm2	chr13	protein_coding	extracellular_matrix_protein_2_female_organ_and_adipocyte_specific
ENSMUSG00000027257	-2.5999	0	0	Pacsin3	chr2	protein_coding	protein_kinase_C_and_casein_kinase_substrate_in_neurons_3
ENSMUSG00000052631	-2.5983	8.55e-07	2.16e-06	Sh2d6	chr6	protein_coding	SH2_domain_containing_6
ENSMUSG00000047617	-2.5981	2.85e-65	3.32e-64	BC029214	chr2	protein_coding	cDNA_sequence_BC029214
ENSMUSG00000026807	-2.5981	0.0010782	0.0021366	Ak8	chr2	protein_coding	adenylate_kinase_8
ENSMUSG00000022915	-2.598	0.006457	0.011712	1700093J21Rik	chr16	antisense	RIKEN_cDNA_1700093J21_gene
ENSMUSG00000087129	-2.597	0.00027766	0.00058423	Gm16316	chr2	antisense	predicted_gene_16316
ENSMUSG00000029650	-2.5963	3.27e-18	1.37e-17	Slc46a3	chr5	protein_coding	solute_carrier_family_46_member_3
ENSMUSG00000054752	-2.5958	2.46e-97	4.38e-96	Fsd1l	chr4	protein_coding	fibronectin_type_III_and_SPRY_domain_containing_1-like
ENSMUSG00000031239	-2.5941	4.79e-05	0.00010688	Itm2a	chrX	protein_coding	integral_membrane_protein_2A
ENSMUSG00000039462	-2.5935	1.78e-08	4.96e-08	Col10a1	chr10	protein_coding	collagen_type_X_alpha_1
ENSMUSG00000054191	-2.5935	0.00087901	0.0017581	Klf1	chr8	protein_coding	Kruppel-like_factor_1_(erythroid)
ENSMUSG00000097885	-2.5929	1.43e-09	4.21e-09	5031434O11Rik	chr3	lincRNA	RIKEN_cDNA_5031434O11_gene
ENSMUSG00000036782	-2.5892	6.14e-79	8.6e-78	Klhl13	chrX	protein_coding	kelch-like_13
ENSMUSG00000028399	-2.5826	2.33e-169	8.08e-168	Ptprd	chr4	protein_coding	protein_tyrosine_phosphatase_receptor_type_D
ENSMUSG00000029096	-2.5802	7.65e-69	9.33e-68	Htra3	chr5	protein_coding	HtrA_serine_peptidase_3
ENSMUSG00000004540	-2.5797	0.0057551	0.010501	Psg17	chr7	protein_coding	pregnancy_specific_glycoprotein_17
ENSMUSG00000000126	-2.5781	1.97e-64	2.27e-63	Wnt9a	chr11	protein_coding	wingless-type_MMTV_integration_site_family_member_9A
ENSMUSG00000024784	-2.5765	2.21e-05	5.05e-05	Gpha2	chr19	protein_coding	glycoprotein_hormone_alpha_2
ENSMUSG00000035934	-2.5759	2.7e-40	1.99e-39	Pknox2	chr9	protein_coding	Pbx/knotted_1_homeobox_2
ENSMUSG00000039914	-2.5737	1.11e-137	2.96e-136	Coq10a	chr10	protein_coding	coenzyme_Q10_homolog_A_(yeast)
ENSMUSG00000010175	-2.5733	2.32e-23	1.14e-22	Prox1	chr1	protein_coding	prospero_homeobox_1
ENSMUSG00000031382	-2.5731	0.0040072	0.0074651	Asb11	chrX	protein_coding	ankyrin_repeat_and_SOCS_box-containing_11
ENSMUSG00000027692	-2.5718	3.87e-62	4.29e-61	Tnik	chr3	protein_coding	TRAF2_and_NCK_interacting_kinase
ENSMUSG00000030337	-2.5654	1.97e-71	2.52e-70	Vamp1	chr6	protein_coding	vesicle-associated_membrane_protein_1
ENSMUSG00000019326	-2.5639	1.3e-05	3.03e-05	Aoc3	chr11	protein_coding	amine_oxidase_copper_containing_3
ENSMUSG00000089842	-2.5631	0.0028953	0.0054843	Pitpnm2os2	chr5	lincRNA	phosphatidylinositol_transfer_protein_membrane-associated_2_opposite_strand_2
ENSMUSG00000034684	-2.563	1.96e-48	1.71e-47	Sema3f	chr9	protein_coding	sema_domain_immunoglobulin_domain_(Ig)_short_basic_domain_secreted_(semaphorin)_3F
ENSMUSG00000086095	-2.5574	0.0061454	0.011179	Gm15328	chr18	lincRNA	predicted_gene_15328
ENSMUSG00000021732	-2.5571	6.21e-52	5.78e-51	Fgf10	chr13	protein_coding	fibroblast_growth_factor_10
ENSMUSG00000100181	-2.5566	0.00099863	0.0019864	RP23-69L13.3	chr10	protein_coding	predicted_gene_29096
ENSMUSG00000046688	-2.5533	5.17e-51	4.74e-50	Tifa	chr3	protein_coding	TRAF-interacting_protein_with_forkhead-associated_domain
ENSMUSG00000056185	-2.5533	2.23e-28	1.26e-27	Snx32	chr19	protein_coding	sorting_nexin_32
ENSMUSG00000052281	-2.5511	1.54e-07	4.04e-07	Tspan32os	chr7	antisense	tetraspanin_32_opposite_strand
ENSMUSG00000059108	-2.5504	4.28e-05	9.59e-05	Ifitm6	chr7	protein_coding	interferon_induced_transmembrane_protein_6
ENSMUSG00000051113	-2.5472	0.0011441	0.0022606	Fam71e1	chr7	protein_coding	family_with_sequence_similarity_71_member_E1
ENSMUSG00000017969	-2.5455	2.44e-251	1.57e-249	Ptgis	chr2	protein_coding	prostaglandin_I2_(prostacyclin)_synthase
ENSMUSG00000055415	-2.5419	0.00037755	0.00078267	Atp10b	chr11	protein_coding	ATPase_class_V_type_10B
ENSMUSG00000096952	-2.5399	6.39e-22	3e-21	Gm26572	chr8	lincRNA	predicted_gene_26572
ENSMUSG00000000154	-2.536	4.44e-07	1.14e-06	Slc22a18	chr7	protein_coding	solute_carrier_family_22_(organic_cation_transporter)_member_18
ENSMUSG00000097233	-2.5358	6.78e-14	2.4e-13	Gm17552	chr19	lincRNA	predicted_gene_17552
ENSMUSG00000093390	-2.5352	1.17e-05	2.73e-05	Gm20652	chr3	protein_coding	predicted_gene_20652
ENSMUSG00000002266	-2.531	7.43e-199	3.27e-197	Zim1	chr7	protein_coding	zinc_finger_imprinted_1
ENSMUSG00000101942	-2.5302	6.98e-05	0.00015398	RP23-473M13.3	chr1	antisense	predicted_gene_19582
ENSMUSG00000026167	-2.5297	9.84e-82	1.43e-80	Wnt10a	chr1	protein_coding	wingless-type_MMTV_integration_site_family_member_10A
ENSMUSG00000071713	-2.5292	4.12e-10	1.25e-09	Csf2rb	chr15	protein_coding	colony_stimulating_factor_2_receptor_beta_low-affinity_(granulocyte-macrophage)
ENSMUSG00000022218	-2.5288	0.00030753	0.00064344	Tgm1	chr14	protein_coding	transglutaminase_1_K_polypeptide
ENSMUSG00000045009	-2.5269	0.0030881	0.0058315	Prrt3	chr6	protein_coding	proline-rich_transmembrane_protein_3
ENSMUSG00000028150	-2.5241	2.91e-05	6.6e-05	Rorc	chr3	protein_coding	RAR-related_orphan_receptor_gamma
ENSMUSG00000053226	-2.5213	4.02e-25	2.08e-24	Dand5	chr8	protein_coding	DAN_domain_family_member_5
ENSMUSG00000003420	-2.5197	5.19e-140	1.42e-138	Fcgrt	chr7	protein_coding	Fc_receptor_IgG_alpha_chain_transporter
ENSMUSG00000020722	-2.5189	1.87e-231	1.05e-229	Cacng1	chr11	protein_coding	calcium_channel_voltage-dependent_gamma_subunit_1
ENSMUSG00000044749	-2.5157	1.99e-06	4.9e-06	Abca6	chr11	protein_coding	ATP-binding_cassette_sub-family_A_(ABC1)_member_6
ENSMUSG00000032271	-2.5156	0.0015771	0.0030681	Nnmt	chr9	protein_coding	nicotinamide_N-methyltransferase
ENSMUSG00000025085	-2.5154	0	0	Ablim1	chr19	protein_coding	actin-binding_LIM_protein_1
ENSMUSG00000024164	-2.5148	0.00012305	0.00026631	C3	chr17	protein_coding	complement_component_3
ENSMUSG00000031289	-2.5131	7.12e-07	1.8e-06	Il13ra2	chrX	protein_coding	interleukin_13_receptor_alpha_2
ENSMUSG00000024793	-2.5129	8.85e-27	4.79e-26	Tnfrsf25	chr4	protein_coding	tumor_necrosis_factor_receptor_superfamily_member_25
ENSMUSG00000027559	-2.5115	4.09e-10	1.24e-09	Car3	chr3	protein_coding	carbonic_anhydrase_3
ENSMUSG00000059049	-2.5115	3.15e-07	8.15e-07	Frem1	chr4	protein_coding	Fras1_related_extracellular_matrix_protein_1
ENSMUSG00000094962	-2.5093	0.00025363	0.00053509	Gm21954	chr3	protein_coding	predicted_gene_21954
ENSMUSG00000020169	-2.5071	1.3e-14	4.75e-14	Best3	chr10	protein_coding	bestrophin_3
ENSMUSG00000032883	-2.5017	3.94e-116	8.69e-115	Acsl3	chr1	protein_coding	acyl-CoA_synthetase_long-chain_family_member_3
ENSMUSG00000031298	-2.5005	1.99e-15	7.54e-15	Gpr64	chrX	protein_coding	G_protein-coupled_receptor_64
ENSMUSG00000085282	-2.4999	0.003873	0.0072308	Gm15663	chr10	processed_transcript	predicted_gene_15663
ENSMUSG00000028125	-2.4995	4.41e-17	1.77e-16	Abca4	chr3	protein_coding	ATP-binding_cassette_sub-family_A_(ABC1)_member_4
ENSMUSG00000086742	-2.4986	0.0015773	0.0030683	Gm16201	chr7	processed_transcript	predicted_gene_16201
ENSMUSG00000045094	-2.4969	5.93e-21	2.71e-20	Arhgef37	chr18	protein_coding	Rho_guanine_nucleotide_exchange_factor_(GEF)_37
ENSMUSG00000050578	-2.4957	3.23e-05	7.29e-05	Mmp13	chr9	protein_coding	matrix_metallopeptidase_13
ENSMUSG00000042501	-2.4954	0.019199	0.032589	Cpa6	chr1	protein_coding	carboxypeptidase_A6
ENSMUSG00000024892	-2.4949	1.95e-57	2e-56	Pcx	chr19	protein_coding	pyruvate_carboxylase
ENSMUSG00000046387	-2.4935	8.12e-109	1.66e-107	Pcdhb17	chr18	protein_coding	protocadherin_beta_17
ENSMUSG00000001741	-2.4931	0.00019169	0.0004087	Il16	chr7	protein_coding	interleukin_16
ENSMUSG00000028417	-2.4891	7.29e-08	1.96e-07	Tal2	chr4	protein_coding	T_cell_acute_lymphocytic_leukemia_2
ENSMUSG00000036052	-2.4875	4.13e-122	9.52e-121	Dnajb5	chr4	protein_coding	DnaJ_(Hsp40)_homolog_subfamily_B_member_5
ENSMUSG00000022598	-2.4856	0.00017931	0.00038287	Psca	chr15	protein_coding	prostate_stem_cell_antigen
ENSMUSG00000086392	-2.485	2.34e-07	6.1e-07	Mccc1os	chr3	antisense	methylcrotonoyl-Coenzyme_A_carboxylase_1_(alpha)_opposite_strand
ENSMUSG00000025573	-2.4834	0.012847	0.022399	6030468B19Rik	chr11	protein_coding	RIKEN_cDNA_6030468B19_gene
ENSMUSG00000050270	-2.4798	5.39e-15	2e-14	Tmem220	chr11	protein_coding	transmembrane_protein_220
ENSMUSG00000030401	-2.4732	1.59e-104	3.07e-103	Rtn2	chr7	protein_coding	reticulon_2_(Z-band_associated_protein)
ENSMUSG00000028572	-2.4679	0.00014752	0.00031724	Hook1	chr4	protein_coding	hook_homolog_1_(Drosophila)
ENSMUSG00000029869	-2.4677	2.23e-89	3.62e-88	Ephb6	chr6	protein_coding	Eph_receptor_B6
ENSMUSG00000022665	-2.4638	5.13e-93	8.71e-92	Ccdc80	chr16	protein_coding	coiled-coil_domain_containing_80
ENSMUSG00000023473	-2.4637	4.93e-09	1.42e-08	Celsr3	chr9	protein_coding	cadherin_EGF_LAG_seven-pass_G-type_receptor_3_(flamingo_homolog_Drosophila)
ENSMUSG00000087691	-2.4613	1.83e-07	4.78e-07	Gm15674	chr1	antisense	predicted_gene_15674
ENSMUSG00000020593	-2.4604	7.22e-79	1.01e-77	Lpin1	chr12	protein_coding	lipin_1
ENSMUSG00000029070	-2.4579	0	0	Mxra8	chr4	protein_coding	matrix-remodelling_associated_8
ENSMUSG00000044566	-2.4572	8.94e-21	4.06e-20	Cage1	chr13	protein_coding	cancer_antigen_1
ENSMUSG00000037605	-2.4554	0	0	Lphn3	chr5	protein_coding	latrophilin_3
ENSMUSG00000042581	-2.4518	6.4e-05	0.00014139	Thsd7b	chr1	protein_coding	thrombospondin_type_I_domain_containing_7B
ENSMUSG00000060716	-2.45	1.23e-12	4.14e-12	Plekhh1	chr12	protein_coding	pleckstrin_homology_domain_containing_family_H_(with_MyTH4_domain)_member_1
ENSMUSG00000045326	-2.4497	2.35e-05	5.37e-05	Fndc7	chr3	protein_coding	fibronectin_type_III_domain_containing_7
ENSMUSG00000020034	-2.4496	1.6e-68	1.95e-67	Tcp11l2	chr10	protein_coding	t-complex_11_(mouse)_like_2
ENSMUSG00000078247	-2.449	6.28e-26	3.31e-25	Airn	chr17	antisense	antisense_Igf2r_RNA
ENSMUSG00000058254	-2.4458	9.22e-236	5.34e-234	Tspan7	chrX	protein_coding	tetraspanin_7
ENSMUSG00000043388	-2.4452	0.00085528	0.0017123	Tmem130	chr5	protein_coding	transmembrane_protein_130
ENSMUSG00000027848	-2.4437	5.07e-126	1.22e-124	Olfml3	chr3	protein_coding	olfactomedin-like_3
ENSMUSG00000041633	-2.4437	6.32e-09	1.81e-08	Kctd12b	chrX	protein_coding	potassium_channel_tetramerisation_domain_containing_12b
ENSMUSG00000022371	-2.4419	1.03e-16	4.06e-16	Col14a1	chr15	protein_coding	collagen_type_XIV_alpha_1
ENSMUSG00000038742	-2.4412	1.19e-08	3.36e-08	Angptl6	chr9	protein_coding	angiopoietin-like_6
ENSMUSG00000022995	-2.4365	6.07e-182	2.36e-180	Enah	chr1	protein_coding	enabled_homolog_(Drosophila)
ENSMUSG00000101517	-2.4364	0.00071649	0.0014465	RP24-458J4.2	chr10	lincRNA	RIKEN_cDNA_4732465J04_gene
ENSMUSG00000063428	-2.4358	0.0044049	0.0081506	Ddo	chr10	protein_coding	D-aspartate_oxidase
ENSMUSG00000071217	-2.434	0.017597	0.030052	Gm2022	chr12	pseudogene	predicted_pseudogene_2022
ENSMUSG00000034810	-2.4252	3.82e-18	1.59e-17	Scn7a	chr2	protein_coding	sodium_channel_voltage-gated_type_VII_alpha
ENSMUSG00000037827	-2.4183	1.15e-11	3.72e-11	Gm5884	chr6	protein_coding	predicted_pseudogene_5884
ENSMUSG00000057280	-2.4159	1.04e-242	6.33e-241	Musk	chr4	protein_coding	muscle_skeletal_receptor_tyrosine_kinase
ENSMUSG00000037664	-2.4157	6.31e-08	1.7e-07	Cdkn1c	chr7	protein_coding	cyclin-dependent_kinase_inhibitor_1C_(P57)
ENSMUSG00000021253	-2.4155	7.54e-221	3.93e-219	Tgfb3	chr12	protein_coding	transforming_growth_factor_beta_3
ENSMUSG00000031963	-2.4145	8.01e-82	1.17e-80	Bmper	chr9	protein_coding	BMP-binding_endothelial_regulator
ENSMUSG00000089817	-2.4142	1e-05	2.36e-05	Gm7162	chr17	pseudogene	predicted_gene_7162
ENSMUSG00000004892	-2.4141	0.00062658	0.001273	Bcan	chr3	protein_coding	brevican
ENSMUSG00000097003	-2.4123	0.0015065	0.0029386	D930007P13Rik	chr15	lincRNA	Riken_cDNA_D930007P13_gene
ENSMUSG00000019768	-2.4121	8.58e-40	6.24e-39	Esr1	chr10	protein_coding	estrogen_receptor_1_(alpha)
ENSMUSG00000074782	-2.4098	6.43e-11	2.01e-10	4833422C13Rik	chr13	antisense	RIKEN_cDNA_4833422C13_gene
ENSMUSG00000079022	-2.4054	0.00081945	0.0016449	Col22a1	chr15	protein_coding	collagen_type_XXII_alpha_1
ENSMUSG00000097353	-2.4013	1.51e-18	6.37e-18	A430046D13Rik	chr10	lincRNA	Riken_cDNA_A430046D13_gene
ENSMUSG00000031626	-2.3997	1.62e-126	3.91e-125	Sorbs2	chr8	protein_coding	sorbin_and_SH3_domain_containing_2
ENSMUSG00000090211	-2.3993	0.016093	0.027634	Gm16050	chr17	lincRNA	predicted_gene_16050
ENSMUSG00000101588	-2.3977	0.00023982	0.00050686	Gm10830	chr15	lincRNA	predicted_gene_10830
ENSMUSG00000067071	-2.3972	1.24e-31	7.47e-31	Hes6	chr1	protein_coding	hairy_and_enhancer_of_split_6
ENSMUSG00000086782	-2.3964	5.13e-16	1.98e-15	E130102H24Rik	chr4	lincRNA	RIKEN_cDNA_E130102H24_gene
ENSMUSG00000029477	-2.3951	0.0043021	0.0079737	Morn3	chr5	protein_coding	MORN_repeat_containing_3
ENSMUSG00000042804	-2.395	2.09e-45	1.72e-44	Gpr153	chr4	protein_coding	G_protein-coupled_receptor_153
ENSMUSG00000022235	-2.3871	7.54e-12	2.45e-11	Cmbl	chr15	protein_coding	carboxymethylenebutenolidase-like_(Pseudomonas)
ENSMUSG00000018427	-2.3862	3.61e-79	5.08e-78	Ypel2	chr11	protein_coding	yippee-like_2_(Drosophila)
ENSMUSG00000002908	-2.386	3.85e-45	3.16e-44	Kcnn1	chr8	protein_coding	potassium_intermediate/small_conductance_calcium-activated_channel_subfamily_N_member_1
ENSMUSG00000021749	-2.3849	0.020304	0.034328	Oit1	chr14	protein_coding	oncoprotein_induced_transcript_1
ENSMUSG00000038994	-2.383	0.00019529	0.00041595	Hils1	chr11	protein_coding	histone_H1-like_protein_in_spermatids_1
ENSMUSG00000074968	-2.3826	0.0026857	0.0051053	Ano3	chr2	protein_coding	anoctamin_3
ENSMUSG00000029352	-2.3817	3.66e-05	8.24e-05	Crybb3	chr5	protein_coding	crystallin_beta_B3
ENSMUSG00000035131	-2.3809	8.53e-113	1.82e-111	Brinp3	chr1	protein_coding	bone_morphogenetic_protein/retinoic_acid_inducible_neural_specific_3
ENSMUSG00000081890	-2.3787	0.00014373	0.00030949	Gm11243	chr4	pseudogene	predicted_gene_11243
ENSMUSG00000020447	-2.3759	3.16e-05	7.14e-05	Npc1l1	chr11	protein_coding	NPC1-like_1
ENSMUSG00000039952	-2.3722	3.06e-195	1.32e-193	Dag1	chr9	protein_coding	dystroglycan_1
ENSMUSG00000021133	-2.3719	3.12e-203	1.42e-201	4933426M11Rik	chr12	protein_coding	RIKEN_cDNA_4933426M11_gene
ENSMUSG00000042870	-2.3719	2.32e-193	9.83e-192	Tom1	chr8	protein_coding	target_of_myb1_homolog_(chicken)
ENSMUSG00000021768	-2.3701	5.7e-54	5.51e-53	Dusp13	chr14	protein_coding	dual_specificity_phosphatase_13
ENSMUSG00000043029	-2.3684	0.0023426	0.0044768	Trpv3	chr11	protein_coding	transient_receptor_potential_cation_channel_subfamily_V_member_3
ENSMUSG00000052087	-2.3652	0.0039818	0.0074206	Rgs14	chr13	protein_coding	regulator_of_G-protein_signaling_14
ENSMUSG00000031337	-2.3647	1.56e-66	1.85e-65	Mtm1	chrX	protein_coding	X-linked_myotubular_myopathy_gene_1
ENSMUSG00000059146	-2.3645	0.022512	0.037802	Ntrk3	chr7	protein_coding	neurotrophic_tyrosine_kinase_receptor_type_3
ENSMUSG00000036617	-2.3643	1.51e-76	2.05e-75	Etl4	chr2	protein_coding	enhancer_trap_locus_4
ENSMUSG00000047067	-2.3629	1.36e-48	1.19e-47	Dusp28	chr1	protein_coding	dual_specificity_phosphatase_28
ENSMUSG00000078350	-2.3621	6.47e-06	1.54e-05	Smim1	chr4	protein_coding	small_integral_membrane_protein_1
ENSMUSG00000022508	-2.3608	2.66e-213	1.31e-211	Bcl6	chr16	protein_coding	B_cell_leukemia/lymphoma_6
ENSMUSG00000027375	-2.3608	7.54e-17	3e-16	Mal	chr2	protein_coding	myelin_and_lymphocyte_protein_T_cell_differentiation_protein
ENSMUSG00000000486	-2.3601	0.00095224	0.0018974	2022-09-01	chr7	protein_coding	septin_1
ENSMUSG00000033849	-2.3581	1.09e-12	3.68e-12	B3galt2	chr1	protein_coding	UDP-Gal:betaGlcNAc_beta_13-galactosyltransferase_polypeptide_2
ENSMUSG00000075289	-2.3576	4.43e-60	4.74e-59	Carns1	chr19	protein_coding	carnosine_synthase_1
ENSMUSG00000022469	-2.3554	1.68e-20	7.59e-20	Rapgef3	chr15	protein_coding	Rap_guanine_nucleotide_exchange_factor_(GEF)_3
ENSMUSG00000021799	-2.3553	0.018575	0.031597	Opn4	chr14	protein_coding	opsin_4_(melanopsin)
ENSMUSG00000027605	-2.3539	1.55e-39	1.12e-38	Acss2	chr2	protein_coding	acyl-CoA_synthetase_short-chain_family_member_2
ENSMUSG00000023411	-2.3524	2.67e-43	2.1e-42	Nfatc4	chr14	protein_coding	nuclear_factor_of_activated_T_cells_cytoplasmic_calcineurin_dependent_4
ENSMUSG00000020263	-2.3514	3.4e-208	1.62e-206	Appl2	chr10	protein_coding	adaptor_protein_phosphotyrosine_interaction_PH_domain_and_leucine_zipper_containing_2
ENSMUSG00000097855	-2.3513	4.89e-06	1.17e-05	A930007I19Rik	chr19	lincRNA	RIKEN_cDNA_A930007I19_gene
ENSMUSG00000052605	-2.3501	0.00027728	0.00058357	Isoc2b	chr7	protein_coding	isochorismatase_domain_containing_2b
ENSMUSG00000033208	-2.3497	0.0040171	0.0074814	S100b	chr10	protein_coding	S100_protein_beta_polypeptide_neural
ENSMUSG00000043487	-2.3493	1.3e-06	3.24e-06	Acot6	chr12	protein_coding	acyl-CoA_thioesterase_6
ENSMUSG00000043795	-2.3483	6.87e-88	1.08e-86	Prr33	chr7	protein_coding	proline_rich_33
ENSMUSG00000031618	-2.3463	2.97e-05	6.73e-05	Nr3c2	chr8	protein_coding	nuclear_receptor_subfamily_3_group_C_member_2
ENSMUSG00000032609	-2.3424	6.2e-21	2.83e-20	Klhdc8b	chr9	protein_coding	kelch_domain_containing_8B
ENSMUSG00000042918	-2.341	8.85e-17	3.51e-16	Mamstr	chr7	protein_coding	MEF2_activating_motif_and_SAP_domain_containing_transcriptional_regulator
ENSMUSG00000061322	-2.3399	8e-05	0.00017572	Dnaic1	chr4	protein_coding	dynein_axonemal_intermediate_chain_1
ENSMUSG00000041782	-2.3386	0.00024138	0.00050994	Lad1	chr1	protein_coding	ladinin
ENSMUSG00000042589	-2.3363	4.09e-05	9.16e-05	Cux2	chr5	protein_coding	cut-like_homeobox_2
ENSMUSG00000034959	-2.3344	3.78e-29	2.17e-28	5031414D18Rik	chr14	protein_coding	RIKEN_cDNA_5031414D18_gene
ENSMUSG00000095079	-2.3337	0.0015084	0.0029421	Igha	chr12	IG_C_gene	immunoglobulin_heavy_constant_alpha
ENSMUSG00000053040	-2.3333	5.27e-08	1.43e-07	Aph1c	chr9	protein_coding	anterior_pharynx_defective_1c_homolog_(C._elegans)
ENSMUSG00000044022	-2.332	3.01e-77	4.13e-76	Pcdhb21	chr18	protein_coding	protocadherin_beta_21
ENSMUSG00000054003	-2.332	6.11e-09	1.75e-08	Tdrd9	chr12	protein_coding	tudor_domain_containing_9
ENSMUSG00000038170	-2.3308	1.02e-89	1.66e-88	Pde4dip	chr3	protein_coding	phosphodiesterase_4D_interacting_protein_(myomegalin)
ENSMUSG00000062901	-2.3269	3.18e-299	2.79e-297	Klhl24	chr16	protein_coding	kelch-like_24
ENSMUSG00000035299	-2.3264	6.74e-171	2.39e-169	Mid1	chrX	protein_coding	midline_1
ENSMUSG00000086741	-2.3237	1.29e-05	3.01e-05	Gm15816	chr8	antisense	predicted_gene_15816
ENSMUSG00000061353	-2.3205	0	0	Cxcl12	chr6	protein_coding	chemokine_(C-X-C_motif)_ligand_12
ENSMUSG00000031129	-2.3201	1.39e-104	2.7e-103	Slc9a9	chr9	protein_coding	solute_carrier_family_9_(sodium/hydrogen_exchanger)_member_9
ENSMUSG00000061601	-2.3187	3.39e-46	2.85e-45	Pclo	chr5	protein_coding	piccolo_(presynaptic_cytomatrix_protein)
ENSMUSG00000026571	-2.3157	1.8e-153	5.54e-152	Dcaf6	chr1	protein_coding	DDB1_and_CUL4_associated_factor_6
ENSMUSG00000021620	-2.3151	0.0073789	0.013286	Acot12	chr13	protein_coding	acyl-CoA_thioesterase_12
ENSMUSG00000020473	-2.3144	0	0	Aebp1	chr11	protein_coding	AE_binding_protein_1
ENSMUSG00000101872	-2.3143	6.33e-29	3.61e-28	RP23-189P1.2	chr11	antisense	predicted_gene_29237
ENSMUSG00000086681	-2.3113	1.13e-06	2.82e-06	Gm16178	chr8	antisense	predicted_gene_16178
ENSMUSG00000098235	-2.3096	0.027088	0.044948	Gm7497	chr18	pseudogene	predicted_gene_7497
ENSMUSG00000059493	-2.3092	9.06e-48	7.85e-47	Nhs	chrX	protein_coding	Nance-Horan_syndrome_(human)
ENSMUSG00000021127	-2.3084	1.71e-136	4.52e-135	Zfp36l1	chr12	protein_coding	zinc_finger_protein_36_C3H_type-like_1
ENSMUSG00000042826	-2.308	4.68e-41	3.5e-40	Fgf11	chr11	protein_coding	fibroblast_growth_factor_11
ENSMUSG00000024066	-2.3079	4.12e-17	1.65e-16	Xdh	chr17	protein_coding	xanthine_dehydrogenase
ENSMUSG00000022261	-2.306	7.24e-187	2.92e-185	Sdc2	chr15	protein_coding	syndecan_2
ENSMUSG00000051498	-2.3055	6.62e-56	6.62e-55	Tlr6	chr5	protein_coding	toll-like_receptor_6
ENSMUSG00000044550	-2.3054	0.015869	0.027274	Tceal3	chrX	protein_coding	transcription_elongation_factor_A_(SII)-like_3
ENSMUSG00000028445	-2.3015	2.01e-54	1.97e-53	Enho	chr4	protein_coding	energy_homeostasis_associated
ENSMUSG00000037921	-2.3014	0.0056257	0.010284	Ddx60	chr8	protein_coding	DEAD_(Asp-Glu-Ala-Asp)_box_polypeptide_60
ENSMUSG00000026094	-2.3007	3.41e-177	1.27e-175	Stk17b	chr1	protein_coding	serine/threonine_kinase_17b_(apoptosis-inducing)
ENSMUSG00000040370	-2.3005	3.59e-67	4.3e-66	Lyrm5	chr6	protein_coding	LYR_motif_containing_5
ENSMUSG00000042599	-2.3004	2.85e-139	7.71e-138	Kdm7a	chr6	protein_coding	lysine_(K)-specific_demethylase_7A
ENSMUSG00000097728	-2.3004	3.91e-05	8.78e-05	Gm26840	chr4	lincRNA	predicted_gene_26840
ENSMUSG00000097140	-2.3002	0.012612	0.022019	Gm26779	chr5	lincRNA	predicted_gene_26779
ENSMUSG00000092341	-2.2995	3.6e-42	2.76e-41	Malat1	chr19	lincRNA	metastasis_associated_lung_adenocarcinoma_transcript_1_(non-coding_RNA)
ENSMUSG00000012126	-2.2984	1.65e-15	6.27e-15	Ubxn11	chr4	protein_coding	UBX_domain_protein_11
ENSMUSG00000021238	-2.2978	3.32e-89	5.35e-88	Aldh6a1	chr12	protein_coding	aldehyde_dehydrogenase_family_6_subfamily_A1
ENSMUSG00000086212	-2.2969	2.8e-06	6.83e-06	Mkln1os	chr6	processed_transcript	muskelin_1_intracellular_mediator_containing_kelch_motifs_opposite_strand
ENSMUSG00000035459	-2.2966	9.02e-11	2.8e-10	Stab2	chr10	protein_coding	stabilin_2
ENSMUSG00000048772	-2.2938	6.58e-32	4e-31	Tmem53	chr4	protein_coding	transmembrane_protein_53
ENSMUSG00000021221	-2.2936	0.00013159	0.00028424	Dpf3	chr12	protein_coding	D4_zinc_and_double_PHD_fingers_family_3
ENSMUSG00000046447	-2.2928	3.6e-10	1.09e-09	Camk2n1	chr4	protein_coding	calcium/calmodulin-dependent_protein_kinase_II_inhibitor_1
ENSMUSG00000096979	-2.2878	0.0091371	0.016254	Gm26880	chr4	lincRNA	predicted_gene_26880
ENSMUSG00000044716	-2.2863	1.7e-78	2.37e-77	Dok7	chr5	protein_coding	docking_protein_7
ENSMUSG00000055494	-2.2857	0.00015015	0.00032267	Gm14168	chr2	lincRNA	predicted_gene_14168
ENSMUSG00000029166	-2.2838	1.62e-189	6.63e-188	Mapre3	chr5	protein_coding	microtubule-associated_protein_RP/EB_family_member_3
ENSMUSG00000005705	-2.2817	3.44e-05	7.75e-05	Agrp	chr8	protein_coding	agouti_related_protein
ENSMUSG00000086181	-2.2804	6.63e-07	1.68e-06	C230034O21Rik	chr3	processed_transcript	RIKEN_cDNA_C230034O21_gene
ENSMUSG00000027339	-2.28	1.09e-35	7.18e-35	Rassf2	chr2	protein_coding	Ras_association_(RalGDS/AF-6)_domain_family_member_2
ENSMUSG00000006386	-2.2766	4.71e-05	0.00010514	Tek	chr4	protein_coding	endothelial-specific_receptor_tyrosine_kinase
ENSMUSG00000044037	-2.2761	4.58e-59	4.85e-58	Als2cl	chr9	protein_coding	ALS2_C-terminal_like
ENSMUSG00000040483	-2.2751	8.73e-36	5.77e-35	Xaf1	chr11	protein_coding	XIAP_associated_factor_1
ENSMUSG00000032000	-2.2748	0.025797	0.042944	Birc3	chr9	protein_coding	baculoviral_IAP_repeat-containing_3
ENSMUSG00000042842	-2.274	1.47e-43	1.17e-42	Serpinb6b	chr13	protein_coding	serine_(or_cysteine)_peptidase_inhibitor_clade_B_member_6b
ENSMUSG00000000958	-2.2736	6.81e-09	1.94e-08	Slc7a7	chr14	protein_coding	solute_carrier_family_7_(cationic_amino_acid_transporter_y+_system)_member_7
ENSMUSG00000095332	-2.273	3.09e-13	1.07e-12	Gm9821	chr2	protein_coding	predicted_gene_9821
ENSMUSG00000044072	-2.2724	9.69e-23	4.67e-22	Eml6	chr11	protein_coding	echinoderm_microtubule_associated_protein_like_6
ENSMUSG00000018599	-2.272	9.42e-122	2.16e-120	Mief2	chr11	protein_coding	mitochondrial_elongation_factor_2
ENSMUSG00000096957	-2.2715	9.36e-05	0.00020451	E230013L22Rik	chr8	lincRNA	RIKEN_cDNA_E230013L22_gene
ENSMUSG00000033082	-2.2688	7.39e-06	1.75e-05	Clec1a	chr6	protein_coding	C-type_lectin_domain_family_1_member_a
ENSMUSG00000037801	-2.2682	0.015222	0.02624	Iqch	chr9	protein_coding	IQ_motif_containing_H
ENSMUSG00000023999	-2.2593	0.0038431	0.0071786	Kif6	chr17	protein_coding	kinesin_family_member_6
ENSMUSG00000038515	-2.2591	4.56e-79	6.41e-78	Grtp1	chr8	protein_coding	GH_regulated_TBC_protein_1
ENSMUSG00000037370	-2.2566	8.87e-114	1.92e-112	Enpp1	chr10	protein_coding	ectonucleotide_pyrophosphatase/phosphodiesterase_1
ENSMUSG00000037071	-2.2545	5.09e-247	3.18e-245	Scd1	chr19	protein_coding	stearoyl-Coenzyme_A_desaturase_1
ENSMUSG00000096169	-2.2521	0.028035	0.046381	Gm4461	chr17	protein_coding	predicted_gene_4461
ENSMUSG00000037610	-2.2514	0.0088699	0.015804	Kcnmb2	chr3	protein_coding	potassium_large_conductance_calcium-activated_channel_subfamily_M_beta_member_2
ENSMUSG00000028555	-2.2512	1.8e-10	5.53e-10	Ttc39a	chr4	protein_coding	tetratricopeptide_repeat_domain_39A
ENSMUSG00000042500	-2.2511	8.04e-32	4.88e-31	Ago4	chr4	protein_coding	argonaute_RISC_catalytic_subunit_4
ENSMUSG00000052373	-2.251	1.75e-08	4.87e-08	Mpp3	chr11	protein_coding	membrane_protein_palmitoylated_3_(MAGUK_p55_subfamily_member_3)
ENSMUSG00000037708	-2.2506	0.0029107	0.0055113	BC061194	chr2	protein_coding	cDNA_sequence_BC061194
ENSMUSG00000073591	-2.2485	3.69e-51	3.39e-50	Pcdhb22	chr18	protein_coding	protocadherin_beta_22
ENSMUSG00000039109	-2.2438	1.57e-05	3.63e-05	F13a1	chr13	protein_coding	coagulation_factor_XIII_A1_subunit
ENSMUSG00000043259	-2.2424	1.35e-35	8.89e-35	Fam13c	chr10	protein_coding	family_with_sequence_similarity_13_member_C
ENSMUSG00000029001	-2.2414	1.73e-05	4e-05	Fbxo44	chr4	protein_coding	F-box_protein_44
ENSMUSG00000085589	-2.2413	2.04e-07	5.33e-07	A430078I02Rik	chr6	processed_transcript	RIKEN_cDNA_A430078I02_gene
ENSMUSG00000022562	-2.2408	7.9e-56	7.89e-55	Oplah	chr15	protein_coding	5-oxoprolinase_(ATP-hydrolysing)
ENSMUSG00000041372	-2.2373	3.43e-15	1.28e-14	B4galnt3	chr6	protein_coding	beta-14-N-acetyl-galactosaminyl_transferase_3
ENSMUSG00000038415	-2.2362	3.77e-14	1.35e-13	Foxq1	chr13	protein_coding	forkhead_box_Q1
ENSMUSG00000026222	-2.2356	1.61e-06	4e-06	Sp100	chr1	protein_coding	nuclear_antigen_Sp100
ENSMUSG00000027995	-2.2353	3.47e-59	3.67e-58	Tlr2	chr3	protein_coding	toll-like_receptor_2
ENSMUSG00000048967	-2.234	1.23e-14	4.47e-14	Yjefn3	chr8	protein_coding	YjeF_N-terminal_domain_containing_3
ENSMUSG00000020486	-2.2326	7.29e-05	0.00016039	2022-09-04	chr11	protein_coding	septin_4
ENSMUSG00000040118	-2.2325	1.17e-254	7.7e-253	Cacna2d1	chr5	protein_coding	calcium_channel_voltage-dependent_alpha2/delta_subunit_1
ENSMUSG00000030790	-2.2316	1.09e-05	2.57e-05	Adm	chr7	protein_coding	adrenomedullin
ENSMUSG00000008090	-2.2311	1.96e-30	1.16e-29	Fgfrl1	chr5	protein_coding	fibroblast_growth_factor_receptor-like_1
ENSMUSG00000043251	-2.2309	5.98e-43	4.67e-42	Exoc3l	chr8	protein_coding	exocyst_complex_component_3-like
ENSMUSG00000093672	-2.2298	2.74e-06	6.69e-06	Gm20655	chr10	antisense	predicted_gene_20655
ENSMUSG00000026840	-2.2264	9.48e-07	2.38e-06	Lamc3	chr2	protein_coding	laminin_gamma_3
ENSMUSG00000055972	-2.2263	0.013019	0.022667	2810407A14Rik	chr16	lincRNA	RIKEN_cDNA_2810407A14_gene
ENSMUSG00000027470	-2.2248	3.77e-95	6.57e-94	Mylk2	chr2	protein_coding	myosin_light_polypeptide_kinase_2_skeletal_muscle
ENSMUSG00000030351	-2.2245	3.22e-14	1.15e-13	Tspan11	chr6	protein_coding	tetraspanin_11
ENSMUSG00000069670	-2.2242	0.00022119	0.00046891	Nkain2	chr10	protein_coding	Na+/K+_transporting_ATPase_interacting_2
ENSMUSG00000007594	-2.2234	4.61e-33	2.87e-32	Hapln4	chr8	protein_coding	hyaluronan_and_proteoglycan_link_protein_4
ENSMUSG00000069874	-2.2224	9.81e-12	3.18e-11	Irgm2	chr11	protein_coding	immunity-related_GTPase_family_M_member_2
ENSMUSG00000031070	-2.2222	2.66e-94	4.59e-93	Mrgprf	chr7	protein_coding	MAS-related_GPR_member_F
ENSMUSG00000028226	-2.222	2.69e-20	1.21e-19	Mmp16	chr4	protein_coding	matrix_metallopeptidase_16
ENSMUSG00000017446	-2.2194	1.18e-48	1.04e-47	C1qtnf1	chr11	protein_coding	C1q_and_tumor_necrosis_factor_related_protein_1
ENSMUSG00000038615	-2.219	0	0	Nfe2l1	chr11	protein_coding	nuclear_factor_erythroid_derived_2-like_1
ENSMUSG00000031375	-2.2178	0	0	Bgn	chrX	protein_coding	biglycan
ENSMUSG00000034839	-2.215	1.43e-14	5.19e-14	Larp6	chr9	protein_coding	La_ribonucleoprotein_domain_family_member_6
ENSMUSG00000066842	-2.2122	6.05e-33	3.75e-32	Hmcn1	chr1	protein_coding	hemicentin_1
ENSMUSG00000039347	-2.211	6.73e-35	4.36e-34	Atp6v0e2	chr6	protein_coding	ATPase_H+_transporting_lysosomal_V0_subunit_E2
ENSMUSG00000022358	-2.2109	8.62e-168	2.96e-166	Fbxo32	chr15	protein_coding	F-box_protein_32
ENSMUSG00000073557	-2.2109	1.72e-88	2.75e-87	Ppp1r12b	chr1	protein_coding	protein_phosphatase_1_regulatory_(inhibitor)_subunit_12B
ENSMUSG00000060572	-2.2108	0.00078617	0.0015814	Mfap2	chr4	protein_coding	microfibrillar-associated_protein_2
ENSMUSG00000061859	-2.2075	2.33e-133	6e-132	Inadl	chr4	protein_coding	InaD-like_(Drosophila)
ENSMUSG00000097011	-2.2057	0.024549	0.041008	Gm4651	chr6	lincRNA	predicted_gene_4651
ENSMUSG00000073910	-2.2055	1.62e-08	4.53e-08	Mob3b	chr4	protein_coding	MOB_kinase_activator_3B
ENSMUSG00000025176	-2.205	5.46e-15	2.03e-14	Hoga1	chr19	protein_coding	4-hydroxy-2-oxoglutarate_aldolase_1
ENSMUSG00000014198	-2.2034	0.02971	0.04896	Zfp385c	chr11	protein_coding	zinc_finger_protein_385C
ENSMUSG00000073067	-2.2012	2.28e-09	6.65e-09	9130019P16Rik	chr6	lincRNA	RIKEN_cDNA_9130019P16_gene
ENSMUSG00000024176	-2.1973	2.04e-14	7.36e-14	Sox8	chr17	protein_coding	SRY_(sex_determining_region_Y)-box_8
ENSMUSG00000047786	-2.1964	1.44e-41	1.09e-40	Lix1	chr17	protein_coding	limb_expression_1_homolog_(chicken)
ENSMUSG00000028860	-2.1952	6.09e-18	2.52e-17	Sytl1	chr4	protein_coding	synaptotagmin-like_1
ENSMUSG00000085246	-2.194	4.62e-22	2.19e-21	Gm15893	chr11	antisense	predicted_gene_15893
ENSMUSG00000021759	-2.1934	2.47e-109	5.09e-108	Ppap2a	chr13	protein_coding	phosphatidic_acid_phosphatase_type_2A
ENSMUSG00000086368	-2.1915	0.0047525	0.0087579	Gm13830	chr5	processed_transcript	predicted_gene_13830
ENSMUSG00000063672	-2.1904	0.00011482	0.00024917	Nkx6-3	chr8	protein_coding	NK6_homeobox_3
ENSMUSG00000097184	-2.1875	5.4e-05	0.00011995	4632428C04Rik	chr16	lincRNA	RIKEN_cDNA_4632428C04_gene
ENSMUSG00000034910	-2.1871	1.5e-21	6.99e-21	Pygo1	chr9	protein_coding	pygopus_1
ENSMUSG00000021874	-2.1838	2.65e-06	6.48e-06	4933413J09Rik	chr14	lincRNA	RIKEN_cDNA_4933413J09_gene
ENSMUSG00000061689	-2.1829	0	0	Dlgap4	chr2	protein_coding	discs_large_homolog-associated_protein_4_(Drosophila)
ENSMUSG00000040428	-2.1828	6.06e-11	1.9e-10	Plekha4	chr7	protein_coding	pleckstrin_homology_domain_containing_family_A_(phosphoinositide_binding_specific)_member_4
ENSMUSG00000049526	-2.1794	4.95e-07	1.27e-06	Tmem202	chr9	protein_coding	transmembrane_protein_202
ENSMUSG00000087380	-2.1785	5.61e-10	1.69e-09	2210408F21Rik	chr6	processed_transcript	RIKEN_cDNA_2210408F21_gene
ENSMUSG00000090958	-2.178	8.36e-22	3.92e-21	Lrrc32	chr7	protein_coding	leucine_rich_repeat_containing_32
ENSMUSG00000020072	-2.176	8.85e-06	2.09e-05	Pbld1	chr10	protein_coding	phenazine_biosynthesis-like_protein_domain_containing_1
ENSMUSG00000026691	-2.1758	0.014792	0.025536	Fmo3	chr1	protein_coding	flavin_containing_monooxygenase_3
ENSMUSG00000000594	-2.174	1.42e-52	1.34e-51	Gm2a	chr11	protein_coding	GM2_ganglioside_activator_protein
ENSMUSG00000058454	-2.1714	1.62e-51	1.49e-50	Dhcr7	chr7	protein_coding	7-dehydrocholesterol_reductase
ENSMUSG00000027514	-2.1703	3.31e-05	7.47e-05	Zbp1	chr2	protein_coding	Z-DNA_binding_protein_1
ENSMUSG00000043822	-2.1693	2.91e-268	2.04e-266	Adamtsl5	chr10	protein_coding	ADAMTS-like_5
ENSMUSG00000029392	-2.1679	5.7e-70	7.11e-69	Rilpl1	chr5	protein_coding	Rab_interacting_lysosomal_protein-like_1
ENSMUSG00000041741	-2.1675	2.13e-15	8.05e-15	Pde3a	chr6	protein_coding	phosphodiesterase_3A_cGMP_inhibited
ENSMUSG00000086485	-2.1645	0.028369	0.046884	Gm15458	chr17	lincRNA	predicted_gene_15458
ENSMUSG00000028197	-2.1643	2.77e-06	6.76e-06	Col24a1	chr3	protein_coding	collagen_type_XXIV_alpha_1
ENSMUSG00000071656	-2.1624	7.51e-14	2.66e-13	Lrrn4cl	chr19	protein_coding	LRRN4_C-terminal_like
ENSMUSG00000089769	-2.1617	0.00015247	0.0003274	Gm16574	chr17	pseudogene	predicted_gene_16574
ENSMUSG00000049422	-2.1606	1.54e-30	9.14e-30	Chchd10	chr10	protein_coding	coiled-coil-helix-coiled-coil-helix_domain_containing_10
ENSMUSG00000054640	-2.1592	4.67e-17	1.87e-16	Slc8a1	chr17	protein_coding	solute_carrier_family_8_(sodium/calcium_exchanger)_member_1
ENSMUSG00000035745	-2.1592	6.85e-08	1.84e-07	Grin3b	chr10	protein_coding	glutamate_receptor_ionotropic_NMDA3B
ENSMUSG00000085709	-2.1573	0.019628	0.033263	Gm14211	chr2	lincRNA	predicted_gene_14211
ENSMUSG00000033540	-2.1565	3.21e-43	2.52e-42	Idua	chr5	protein_coding	iduronidase_alpha-L-
ENSMUSG00000048249	-2.1563	1.5e-97	2.69e-96	Crebrf	chr17	protein_coding	CREB3_regulatory_factor
ENSMUSG00000079362	-2.1556	0.01346	0.023384	Gbp6	chr5	protein_coding	guanylate_binding_protein_6
ENSMUSG00000022679	-2.1555	1.48e-23	7.34e-23	Mpv17l	chr16	protein_coding	Mpv17_transgene_kidney_disease_mutant-like
ENSMUSG00000036564	-2.1545	7.89e-14	2.79e-13	Ndrg4	chr8	protein_coding	N-myc_downstream_regulated_gene_4
ENSMUSG00000031758	-2.1533	5.92e-30	3.45e-29	Cdyl2	chr8	protein_coding	chromodomain_protein_Y_chromosome-like_2
ENSMUSG00000028751	-2.153	7.9e-15	2.9e-14	Pla2g2e	chr4	protein_coding	phospholipase_A2_group_IIE
ENSMUSG00000030518	-2.152	3.08e-06	7.5e-06	Fam189a1	chr7	protein_coding	family_with_sequence_similarity_189_member_A1
ENSMUSG00000067276	-2.1516	4.98e-86	7.61e-85	Capn6	chrX	protein_coding	calpain_6
ENSMUSG00000039958	-2.1514	4.11e-41	3.08e-40	Mettl20	chr6	protein_coding	methyltransferase_like_20
ENSMUSG00000021259	-2.1509	2.52e-09	7.33e-09	Cyp46a1	chr12	protein_coding	cytochrome_P450_family_46_subfamily_a_polypeptide_1
ENSMUSG00000027520	-2.1508	0.0044112	0.0081608	Zdbf2	chr1	protein_coding	zinc_finger_DBF-type_containing_2
ENSMUSG00000101595	-2.1507	0.02505	0.0418	RP23-106P6.3	chr9	lincRNA	predicted_gene_29395
ENSMUSG00000035105	-2.1495	3.99e-200	1.77e-198	Egln3	chr12	protein_coding	egl-9_family_hypoxia-inducible_factor_3
ENSMUSG00000035357	-2.1491	9.45e-286	7.62e-284	Pdzrn3	chr6	protein_coding	PDZ_domain_containing_RING_finger_3
ENSMUSG00000024084	-2.1469	1.37e-17	5.59e-17	Qpct	chr17	protein_coding	glutaminyl-peptide_cyclotransferase_(glutaminyl_cyclase)
ENSMUSG00000044258	-2.1462	5.5e-39	3.93e-38	Ctla2a	chr13	protein_coding	cytotoxic_T_lymphocyte-associated_protein_2_alpha
ENSMUSG00000032744	-2.1455	1.62e-27	8.92e-27	Heyl	chr4	protein_coding	hairy/enhancer-of-split_related_with_YRPW_motif-like
ENSMUSG00000074178	-2.1427	0.0010435	0.0020713	Gm10638	chr8	protein_coding	predicted_gene_10638
ENSMUSG00000024381	-2.1417	4.51e-166	1.53e-164	Bin1	chr18	protein_coding	bridging_integrator_1
ENSMUSG00000002500	-2.1399	0.022684	0.03807	Rpl3l	chr17	protein_coding	ribosomal_protein_L3-like
ENSMUSG00000075514	-2.1393	4.9e-14	1.75e-13	Gm13375	chr2	antisense	predicted_gene_13375
ENSMUSG00000039763	-2.1371	3.22e-34	2.06e-33	Dnajc28	chr16	protein_coding	DnaJ_(Hsp40)_homolog_subfamily_C_member_28
ENSMUSG00000042529	-2.1365	2.35e-17	9.51e-17	Kcnj12	chr11	protein_coding	potassium_inwardly-rectifying_channel_subfamily_J_member_12
ENSMUSG00000032267	-2.1363	6.08e-277	4.49e-275	Usp28	chr9	protein_coding	ubiquitin_specific_peptidase_28
ENSMUSG00000024799	-2.1334	1.53e-30	9.06e-30	Tm7sf2	chr19	protein_coding	transmembrane_7_superfamily_member_2
ENSMUSG00000019122	-2.1333	8.96e-08	2.4e-07	Ccl9	chr11	protein_coding	chemokine_(C-C_motif)_ligand_9
ENSMUSG00000052512	-2.1321	1.12e-218	5.79e-217	Nav2	chr7	protein_coding	neuron_navigator_2
ENSMUSG00000055737	-2.1297	3.77e-111	7.93e-110	Ghr	chr15	protein_coding	growth_hormone_receptor
ENSMUSG00000029287	-2.1283	2.31e-52	2.18e-51	Tgfbr3	chr5	protein_coding	transforming_growth_factor_beta_receptor_III
ENSMUSG00000028943	-2.1283	0.00027965	0.00058817	Espn	chr4	protein_coding	espin
ENSMUSG00000067889	-2.1275	5.03e-44	4.05e-43	Sptbn2	chr19	protein_coding	spectrin_beta_non-erythrocytic_2
ENSMUSG00000001333	-2.1265	1.4e-205	6.49e-204	Sync	chr4	protein_coding	syncoilin
ENSMUSG00000026043	-2.1263	4.05e-198	1.77e-196	Col3a1	chr1	protein_coding	collagen_type_III_alpha_1
ENSMUSG00000028524	-2.125	1.67e-05	3.87e-05	Sgip1	chr4	protein_coding	SH3-domain_GRB2-like_(endophilin)_interacting_protein_1
ENSMUSG00000034723	-2.1233	0	0	Tmx4	chr2	protein_coding	thioredoxin-related_transmembrane_protein_4
ENSMUSG00000039943	-2.1233	1.76e-181	6.77e-180	Plcb4	chr2	protein_coding	phospholipase_C_beta_4
ENSMUSG00000032625	-2.1229	1.85e-72	2.4e-71	Thsd7a	chr6	protein_coding	thrombospondin_type_I_domain_containing_7A
ENSMUSG00000081965	-2.1193	0.006815	0.012321	Gm11620	chr11	pseudogene	predicted_gene_11620
ENSMUSG00000042851	-2.1186	2.88e-53	2.75e-52	Zc3h6	chr2	protein_coding	zinc_finger_CCCH_type_containing_6
ENSMUSG00000022372	-2.1175	2.54e-07	6.62e-07	Sla	chr15	protein_coding	src-like_adaptor
ENSMUSG00000066755	-2.1167	0.021758	0.036617	Tnfsf18	chr1	protein_coding	tumor_necrosis_factor_(ligand)_superfamily_member_18
ENSMUSG00000022847	-2.1165	4.44e-13	1.53e-12	Thpo	chr16	protein_coding	thrombopoietin
ENSMUSG00000053985	-2.1159	2.19e-13	7.61e-13	Zfp14	chr7	protein_coding	zinc_finger_protein_14
ENSMUSG00000096054	-2.1152	6.01e-173	2.2e-171	Syne1	chr10	protein_coding	spectrin_repeat_containing_nuclear_envelope_1
ENSMUSG00000025104	-2.115	4.34e-05	9.72e-05	Hdgfrp3	chr7	protein_coding	hepatoma-derived_growth_factor_related_protein_3
ENSMUSG00000019899	-2.1148	2.04e-274	1.48e-272	Lama2	chr10	protein_coding	laminin_alpha_2
ENSMUSG00000086158	-2.1122	8.62e-14	3.04e-13	Ccpg1os	chr9	protein_coding	cell_cycle_progression_1_opposite_strand
ENSMUSG00000020020	-2.1122	7.58e-13	2.58e-12	Usp44	chr10	protein_coding	ubiquitin_specific_peptidase_44
ENSMUSG00000056870	-2.1089	1.65e-66	1.96e-65	Gulp1	chr1	protein_coding	GULP_engulfment_adaptor_PTB_domain_containing_1
ENSMUSG00000020354	-2.1087	9.26e-67	1.1e-65	Sgcd	chr11	protein_coding	sarcoglycan_delta_(dystrophin-associated_glycoprotein)
ENSMUSG00000085653	-2.1083	0.01834	0.031215	Gm15179	chr1	antisense	predicted_gene_15179
ENSMUSG00000030074	-2.1062	5.79e-61	6.28e-60	Gxylt2	chr6	protein_coding	glucoside_xylosyltransferase_2
ENSMUSG00000039713	-2.1061	2.16e-183	8.55e-182	Plekhg5	chr4	protein_coding	pleckstrin_homology_domain_containing_family_G_(with_RhoGef_domain)_member_5
ENSMUSG00000026576	-2.1047	8.83e-62	9.71e-61	Atp1b1	chr1	protein_coding	ATPase_Na+/K+_transporting_beta_1_polypeptide
ENSMUSG00000025978	-2.1031	9e-101	1.66e-99	Rftn2	chr1	protein_coding	raftlin_family_member_2
ENSMUSG00000034579	-2.1023	0.0011556	0.0022816	Pla2g3	chr11	protein_coding	phospholipase_A2_group_III
ENSMUSG00000097404	-2.1012	4.06e-05	9.1e-05	Gm10814	chr19	lincRNA	predicted_gene_10814
ENSMUSG00000028037	-2.0997	0.028128	0.046522	Ifi44	chr3	protein_coding	interferon-induced_protein_44
ENSMUSG00000040883	-2.0968	7.08e-33	4.38e-32	Tmem205	chr9	protein_coding	transmembrane_protein_205
ENSMUSG00000070336	-2.0963	9.38e-07	2.36e-06	Fbxo47	chr11	protein_coding	F-box_protein_47
ENSMUSG00000049871	-2.0961	1.15e-65	1.34e-64	Nlrc3	chr16	protein_coding	NLR_family_CARD_domain_containing_3
ENSMUSG00000040867	-2.0959	0.0085033	0.015191	Begain	chr12	protein_coding	brain-enriched_guanylate_kinase-associated
ENSMUSG00000068037	-2.0946	0.02232	0.037496	Mas1	chr17	protein_coding	MAS1_oncogene
ENSMUSG00000008540	-2.0905	2.02e-35	1.33e-34	Mgst1	chr6	protein_coding	microsomal_glutathione_S-transferase_1
ENSMUSG00000085862	-2.0895	0.00047462	0.00097536	Gm13483	chr2	processed_transcript	predicted_gene_13483
ENSMUSG00000075590	-2.0888	2.45e-91	4.06e-90	Nrbp2	chr15	protein_coding	nuclear_receptor_binding_protein_2
ENSMUSG00000098055	-2.0828	0.00086576	0.0017323	Gm26947	chr10	antisense	predicted_gene_26947
ENSMUSG00000029716	-2.0814	1.66e-05	3.84e-05	Tfr2	chr5	protein_coding	transferrin_receptor_2
ENSMUSG00000027562	-2.0806	2.61e-12	8.68e-12	Car2	chr3	protein_coding	carbonic_anhydrase_2
ENSMUSG00000081936	-2.0806	0.004622	0.0085332	Gm11244	chr4	pseudogene	predicted_gene_11244
ENSMUSG00000035268	-2.079	3.26e-93	5.55e-92	Pkig	chr2	protein_coding	protein_kinase_inhibitor_gamma
ENSMUSG00000037999	-2.0786	0.00013944	0.00030059	Arap2	chr5	protein_coding	ArfGAP_with_RhoGAP_domain_ankyrin_repeat_and_PH_domain_2
ENSMUSG00000082305	-2.0778	1.34e-08	3.77e-08	Gm2420	chr5	pseudogene	predicted_gene_2420
ENSMUSG00000028088	-2.0769	5.23e-09	1.5e-08	Fmo5	chr3	protein_coding	flavin_containing_monooxygenase_5
ENSMUSG00000028557	-2.0766	0	0	Rnf11	chr4	protein_coding	ring_finger_protein_11
ENSMUSG00000040536	-2.076	0.0077871	0.013978	Necab1	chr4	protein_coding	N-terminal_EF-hand_calcium_binding_protein_1
ENSMUSG00000068015	-2.0754	2.16e-161	7.12e-160	Lrch1	chr14	protein_coding	leucine-rich_repeats_and_calponin_homology_(CH)_domain_containing_1
ENSMUSG00000022594	-2.0731	3.79e-27	2.07e-26	Lynx1	chr15	protein_coding	Ly6/neurotoxin_1
ENSMUSG00000084761	-2.0731	0.023966	0.040087	Gm12406	chr4	antisense	predicted_gene_12406
ENSMUSG00000029452	-2.0726	6.99e-10	2.09e-09	Tmem116	chr5	protein_coding	transmembrane_protein_116
ENSMUSG00000033644	-2.0684	0.0058316	0.010638	Piwil2	chr14	protein_coding	piwi-like_RNA-mediated_gene_silencing_2
ENSMUSG00000029161	-2.0683	4.67e-50	4.21e-49	Cgref1	chr5	protein_coding	cell_growth_regulator_with_EF_hand_domain_1
ENSMUSG00000084940	-2.0679	2.64e-09	7.68e-09	Gm15935	chr14	antisense	predicted_gene_15935
ENSMUSG00000058571	-2.0676	2.49e-177	9.3e-176	Gpc6	chr14	protein_coding	glypican_6
ENSMUSG00000020883	-2.066	1.44e-100	2.65e-99	Fbxl20	chr11	protein_coding	F-box_and_leucine-rich_repeat_protein_20
ENSMUSG00000047497	-2.0655	8.05e-16	3.09e-15	Adamts12	chr15	protein_coding	a_disintegrin-like_and_metallopeptidase_(reprolysin_type)_with_thrombospondin_type_1_motif_12
ENSMUSG00000021763	-2.0655	5.06e-06	1.21e-05	BC067074	chr13	protein_coding	cDNA_sequence_BC067074
ENSMUSG00000001247	-2.0646	0.0074771	0.013452	Lsr	chr7	protein_coding	lipolysis_stimulated_lipoprotein_receptor
ENSMUSG00000100872	-2.0637	0.00044593	0.000919	RP23-381K21.3	chr1	lincRNA	RIKEN_cDNA_1700065J18_gene
ENSMUSG00000087203	-2.0634	4.9e-12	1.61e-11	Gm13986	chr2	processed_transcript	predicted_gene_13986
ENSMUSG00000075420	-2.0622	3.67e-06	8.89e-06	Smim6	chr11	protein_coding	small_integral_membrane_protein_6
ENSMUSG00000063087	-2.0619	2.14e-09	6.24e-09	Gm10125	chr18	processed_transcript	predicted_gene_10125
ENSMUSG00000063659	-2.0608	9.4e-181	3.58e-179	Zbtb18	chr1	protein_coding	zinc_finger_and_BTB_domain_containing_18
ENSMUSG00000048027	-2.059	1.93e-91	3.2e-90	Rgmb	chr17	protein_coding	repulsive_guidance_molecule_family_member_B
ENSMUSG00000018672	-2.0582	1.57e-164	5.28e-163	Copz2	chr11	protein_coding	coatomer_protein_complex_subunit_zeta_2
ENSMUSG00000013419	-2.0554	3.19e-202	1.44e-200	Zfp651	chr9	protein_coding	zinc_finger_protein_651
ENSMUSG00000026527	-2.0549	0.0060545	0.011025	Rgs7	chr1	protein_coding	regulator_of_G_protein_signaling_7
ENSMUSG00000039542	-2.0546	1.14e-205	5.32e-204	Ncam1	chr9	protein_coding	neural_cell_adhesion_molecule_1
ENSMUSG00000047787	-2.0529	8.62e-06	2.03e-05	Flrt1	chr19	protein_coding	fibronectin_leucine_rich_transmembrane_protein_1
ENSMUSG00000024030	-2.0523	4.31e-39	3.08e-38	Abcg1	chr17	protein_coding	ATP-binding_cassette_sub-family_G_(WHITE)_member_1
ENSMUSG00000034165	-2.052	7.6e-133	1.94e-131	Ccnd3	chr17	protein_coding	cyclin_D3
ENSMUSG00000019528	-2.0514	2.65e-169	9.19e-168	Gyg	chr3	protein_coding	glycogenin
ENSMUSG00000036879	-2.0485	1.68e-150	5e-149	Phkb	chr8	protein_coding	phosphorylase_kinase_beta
ENSMUSG00000096553	-2.0449	0.0031033	0.005859	Gm10097	chr10	protein_coding	predicted_gene_10097
ENSMUSG00000070867	-2.0441	2.32e-29	1.33e-28	Trabd2b	chr4	protein_coding	TraB_domain_containing_2B
ENSMUSG00000038235	-2.044	4.86e-88	7.65e-87	F11r	chr1	protein_coding	F11_receptor
ENSMUSG00000057315	-2.0413	5.41e-66	6.37e-65	Arhgap24	chr5	protein_coding	Rho_GTPase_activating_protein_24
ENSMUSG00000044288	-2.0409	7.4e-23	3.58e-22	Cnr1	chr4	protein_coding	cannabinoid_receptor_1_(brain)
ENSMUSG00000036002	-2.0391	1.54e-188	6.25e-187	Fam214b	chr4	protein_coding	family_with_sequence_similarity_214_member_B
ENSMUSG00000057143	-2.0382	2.59e-14	9.31e-14	Trim12c	chr7	protein_coding	tripartite_motif-containing_12C
ENSMUSG00000048655	-2.0376	0.0039348	0.0073396	Ccdc169	chr3	protein_coding	coiled-coil_domain_containing_169
ENSMUSG00000055370	-2.0374	0.015684	0.026985	Gm9968	chr16	lincRNA	predicted_gene_9968
ENSMUSG00000085614	-2.0367	1.1e-08	3.09e-08	1700123M08Rik	chr4	processed_transcript	RIKEN_cDNA_1700123M08_gene
ENSMUSG00000086986	-2.0355	0.017029	0.029125	Gm12103	chr11	pseudogene	predicted_gene_12103
ENSMUSG00000055692	-2.0352	1.71e-06	4.23e-06	Tmem191c	chr16	protein_coding	transmembrane_protein_191C
ENSMUSG00000037820	-2.0314	1.67e-47	1.44e-46	Tgm2	chr2	protein_coding	transglutaminase_2_C_polypeptide
ENSMUSG00000043252	-2.0297	9.44e-113	2.01e-111	Tmem64	chr4	protein_coding	transmembrane_protein_64
ENSMUSG00000025083	-2.0297	4.53e-55	4.48e-54	Afap1l2	chr19	protein_coding	actin_filament_associated_protein_1-like_2
ENSMUSG00000038065	-2.0296	2.19e-95	3.82e-94	Mturn	chr6	protein_coding	maturin_neural_progenitor_differentiation_regulator_homolog_(Xenopus)
ENSMUSG00000038175	-2.0268	8.86e-75	1.18e-73	Mylip	chr13	protein_coding	myosin_regulatory_light_chain_interacting_protein
ENSMUSG00000022075	-2.0266	5.02e-17	2.01e-16	Rhobtb2	chr14	protein_coding	Rho-related_BTB_domain_containing_2
ENSMUSG00000043126	-2.0266	2.71e-08	7.48e-08	D830039M14Rik	chr10	protein_coding	RIKEN_cDNA_D830039M14_gene
ENSMUSG00000026399	-2.0252	5.91e-172	2.13e-170	Cd55	chr1	protein_coding	CD55_antigen
ENSMUSG00000006014	-2.0228	2.24e-17	9.06e-17	Prg4	chr1	protein_coding	proteoglycan_4_(megakaryocyte_stimulating_factor_articular_superficial_zone_protein)
ENSMUSG00000021458	-2.0216	1.58e-221	8.3e-220	2010111I01Rik	chr13	protein_coding	RIKEN_cDNA_2010111I01_gene
ENSMUSG00000025375	-2.0192	0.0047296	0.0087182	Aatk	chr11	protein_coding	apoptosis-associated_tyrosine_kinase
ENSMUSG00000030699	-2.0166	0.0011056	0.0021879	Tbx6	chr7	protein_coding	T-box_6
ENSMUSG00000024827	-2.0163	2.59e-16	1.01e-15	Gldc	chr19	protein_coding	glycine_decarboxylase
ENSMUSG00000097348	-2.0157	0.018062	0.03079	Rmst	chr10	lincRNA	rhabdomyosarcoma_2_associated_transcript_(non-coding_RNA)
ENSMUSG00000037762	-2.0151	0.0096072	0.017055	Slc16a9	chr10	protein_coding	solute_carrier_family_16_(monocarboxylic_acid_transporters)_member_9
ENSMUSG00000022108	-2.0146	7.74e-239	4.6e-237	Itm2b	chr14	protein_coding	integral_membrane_protein_2B
ENSMUSG00000028086	-2.012	1.48e-183	5.88e-182	Fbxw7	chr3	protein_coding	F-box_and_WD-40_domain_protein_7
ENSMUSG00000097093	-2.0118	1.2e-05	2.8e-05	C330013E15Rik	chr15	lincRNA	RIKEN_cDNA_C330013E15_gene
ENSMUSG00000044055	-2.0094	0.00038659	0.00080045	Otos	chr1	protein_coding	otospiralin
ENSMUSG00000018238	-2.0089	1.49e-06	3.69e-06	Gdf9	chr11	protein_coding	growth_differentiation_factor_9
ENSMUSG00000032440	-2.0077	0	0	Tgfbr2	chr9	protein_coding	transforming_growth_factor_beta_receptor_II
ENSMUSG00000068587	-2.0033	1.86e-145	5.32e-144	Mgam	chr6	protein_coding	maltase-glucoamylase
ENSMUSG00000030020	-1.9989	8.79e-25	4.5e-24	Prickle2	chr6	protein_coding	prickle_homolog_2_(Drosophila)
ENSMUSG00000032596	-1.996	2.3e-08	6.37e-08	Uba7	chr9	protein_coding	ubiquitin-like_modifier_activating_enzyme_7
ENSMUSG00000024620	-1.9938	0	0	Pdgfrb	chr18	protein_coding	platelet_derived_growth_factor_receptor_beta_polypeptide
ENSMUSG00000097558	-1.9938	0.0026705	0.0050773	Gm26902	chr19	lincRNA	predicted_gene_26902
ENSMUSG00000087098	-1.9931	5.1e-07	1.3e-06	Gm11884	chr4	lincRNA	predicted_gene_11884
ENSMUSG00000038011	-1.9913	5.78e-05	0.00012812	Dnah10	chr5	protein_coding	dynein_axonemal_heavy_chain_10
ENSMUSG00000086714	-1.9907	0.00037516	0.00077788	0610009E02Rik	chr2	processed_transcript	RIKEN_cDNA_0610009E02_gene
ENSMUSG00000023013	-1.9901	0.00022699	0.00048051	Aqp2	chr15	protein_coding	aquaporin_2
ENSMUSG00000074195	-1.9889	0.00084935	0.0017011	AI747448	chr3	protein_coding	expressed_sequence_AI747448
ENSMUSG00000030987	-1.9873	8.89e-53	8.42e-52	Stim1	chr7	protein_coding	stromal_interaction_molecule_1
ENSMUSG00000020335	-1.9859	5.01e-05	0.0001116	Zfp354b	chr11	protein_coding	zinc_finger_protein_354B
ENSMUSG00000001323	-1.9837	5.2e-46	4.35e-45	Srr	chr11	protein_coding	serine_racemase
ENSMUSG00000029868	-1.9811	3.37e-08	9.26e-08	Trpv6	chr6	protein_coding	transient_receptor_potential_cation_channel_subfamily_V_member_6
ENSMUSG00000068794	-1.9797	0.00063878	0.0012962	Col28a1	chr6	protein_coding	collagen_type_XXVIII_alpha_1
ENSMUSG00000087221	-1.9791	6.9e-06	1.64e-05	BC037032	chr15	processed_transcript	cDNA_Sequence_BC037032
ENSMUSG00000038777	-1.9785	1.07e-13	3.77e-13	Sema6c	chr3	protein_coding	sema_domain_transmembrane_domain_(TM)_and_cytoplasmic_domain_(semaphorin)_6C
ENSMUSG00000087269	-1.9785	1.77e-07	4.63e-07	D330023K18Rik	chr2	processed_transcript	RIKEN_cDNA_D330023K18_gene
ENSMUSG00000022817	-1.9771	1.26e-236	7.31e-235	Itgb5	chr16	protein_coding	integrin_beta_5
ENSMUSG00000022419	-1.9769	1.94e-299	1.72e-297	Deptor	chr15	protein_coding	DEP_domain_containing_MTOR-interacting_protein
ENSMUSG00000030559	-1.9735	1.94e-05	4.45e-05	Rab38	chr7	protein_coding	RAB38_member_RAS_oncogene_family
ENSMUSG00000054263	-1.9733	5.59e-131	1.4e-129	Lifr	chr15	protein_coding	leukemia_inhibitory_factor_receptor
ENSMUSG00000057969	-1.9691	2.2e-190	9.06e-189	Sema3b	chr9	protein_coding	sema_domain_immunoglobulin_domain_(Ig)_short_basic_domain_secreted_(semaphorin)_3B
ENSMUSG00000020887	-1.9676	0.019898	0.03369	A230052G05Rik	chr8	protein_coding	RIKEN_cDNA_A230052G05_gene
ENSMUSG00000033209	-1.9659	1.32e-128	3.26e-127	Ttc28	chr5	protein_coding	tetratricopeptide_repeat_domain_28
ENSMUSG00000042523	-1.9659	7.79e-104	1.49e-102	Dnal1	chr12	protein_coding	dynein_axonemal_light_chain_1
ENSMUSG00000023232	-1.9643	1.17e-57	1.2e-56	Serinc2	chr4	protein_coding	serine_incorporator_2
ENSMUSG00000092353	-1.9617	0.024944	0.041638	Gm20539	chr2	processed_transcript	predicted_gene_20539
ENSMUSG00000022661	-1.9605	1.43e-135	3.74e-134	Cd200	chr16	protein_coding	CD200_antigen
ENSMUSG00000049092	-1.9602	0.00013885	0.00029934	Gpr137c	chr14	protein_coding	G_protein-coupled_receptor_137C
ENSMUSG00000025147	-1.9597	7.63e-173	2.79e-171	Mob2	chr7	protein_coding	MOB_kinase_activator_2
ENSMUSG00000100779	-1.9596	0.014413	0.02493	RP23-193A16.7	chr11	antisense	predicted_gene_29292
ENSMUSG00000005949	-1.9583	1.61e-128	3.96e-127	Ctns	chr11	protein_coding	cystinosis_nephropathic
ENSMUSG00000097103	-1.9573	0.0083999	0.015017	Gm2885	chr17	lincRNA	predicted_gene_2885
ENSMUSG00000038305	-1.9564	0.0093005	0.016529	Spats2l	chr1	protein_coding	spermatogenesis_associated_serine-rich_2-like
ENSMUSG00000022105	-1.9541	5.68e-94	9.72e-93	Rb1	chr14	protein_coding	retinoblastoma_1
ENSMUSG00000085914	-1.9538	0.01468	0.025352	Gm14320	chr2	antisense	predicted_gene_14320
ENSMUSG00000101304	-1.9534	0.00020313	0.00043183	Plet1os	chr9	antisense	placenta_expressed_transcript_1_opposite_strand
ENSMUSG00000056073	-1.9481	1.05e-14	3.83e-14	Grik2	chr10	protein_coding	glutamate_receptor_ionotropic_kainate_2_(beta_2)
ENSMUSG00000087088	-1.9466	0.0013648	0.0026757	Gm16638	chr7	antisense	predicted_gene_16638
ENSMUSG00000030256	-1.9443	1e-182	3.95e-181	Bhlhe41	chr6	protein_coding	basic_helix-loop-helix_family_member_e41
ENSMUSG00000030688	-1.9443	6.66e-39	4.73e-38	Stard10	chr7	protein_coding	START_domain_containing_10
ENSMUSG00000093553	-1.9428	2.95e-06	7.19e-06	Gm20633	chr3	antisense	predicted_gene_20633
ENSMUSG00000028463	-1.9425	9.19e-11	2.85e-10	Car9	chr4	protein_coding	carbonic_anhydrase_9
ENSMUSG00000095789	-1.9422	0.010043	0.017785	Nupr1l	chr5	protein_coding	nuclear_protein_transcriptional_regulator_1_like
ENSMUSG00000021884	-1.9419	1.28e-46	1.08e-45	Hacl1	chr14	protein_coding	2-hydroxyacyl-CoA_lyase_1
ENSMUSG00000025321	-1.9416	3.6e-35	2.35e-34	Itgb8	chr12	protein_coding	integrin_beta_8
ENSMUSG00000038608	-1.9408	0.00033398	0.00069601	Dock10	chr1	protein_coding	dedicator_of_cytokinesis_10
ENSMUSG00000084823	-1.9397	0.0033907	0.0063706	Gm17216	chr6	lincRNA	predicted_gene_17216
ENSMUSG00000036333	-1.9385	0	0	Kidins220	chr12	protein_coding	kinase_D-interacting_substrate_220
ENSMUSG00000022540	-1.9385	1.34e-49	1.2e-48	Rogdi	chr16	protein_coding	rogdi_homolog_(Drosophila)
ENSMUSG00000020300	-1.937	7.08e-95	1.23e-93	Cpeb4	chr11	protein_coding	cytoplasmic_polyadenylation_element_binding_protein_4
ENSMUSG00000038677	-1.9362	2.65e-05	6.01e-05	Scube3	chr17	protein_coding	signal_peptide_CUB_domain_EGF-like_3
ENSMUSG00000025105	-1.9354	0.00055002	0.0011231	Bnc1	chr7	protein_coding	basonuclin_1
ENSMUSG00000074024	-1.9341	6.67e-20	2.95e-19	4632427E13Rik	chr7	antisense	RIKEN_cDNA_4632427E13_gene
ENSMUSG00000063011	-1.9332	1.15e-148	3.42e-147	Msln	chr17	protein_coding	mesothelin
ENSMUSG00000042812	-1.9332	0.00088654	0.0017722	Foxf1	chr8	protein_coding	forkhead_box_F1
ENSMUSG00000025150	-1.9304	2.84e-88	4.51e-87	Cbr2	chr11	protein_coding	carbonyl_reductase_2
ENSMUSG00000079055	-1.9298	0.0040734	0.0075757	Slc8a3	chr12	protein_coding	solute_carrier_family_8_(sodium/calcium_exchanger)_member_3
ENSMUSG00000052957	-1.9295	1.15e-146	3.32e-145	Gas1	chr13	protein_coding	growth_arrest_specific_1
ENSMUSG00000079654	-1.9289	1.28e-19	5.63e-19	Prrt4	chr6	protein_coding	proline-rich_transmembrane_protein_4
ENSMUSG00000031802	-1.9277	0.019304	0.032764	Phxr4	chr9	protein_coding	per-hexamer_repeat_gene_4
ENSMUSG00000039004	-1.9255	0.016177	0.027757	Bmp6	chr13	protein_coding	bone_morphogenetic_protein_6
ENSMUSG00000000202	-1.9242	5.38e-08	1.46e-07	Btbd17	chr11	protein_coding	BTB_(POZ)_domain_containing_17
ENSMUSG00000085091	-1.9209	0.023298	0.039038	Egfros	chr11	antisense	epidermal_growth_factor_receptor_opposite_strand
ENSMUSG00000056091	-1.9207	1.66e-249	1.05e-247	St3gal5	chr6	protein_coding	ST3_beta-galactoside_alpha-23-sialyltransferase_5
ENSMUSG00000039103	-1.917	7.06e-121	1.61e-119	Nexn	chr3	protein_coding	nexilin
ENSMUSG00000020401	-1.9166	1.57e-06	3.9e-06	Fam71b	chr11	protein_coding	family_with_sequence_similarity_71_member_B
ENSMUSG00000026200	-1.9154	2.42e-19	1.05e-18	Glb1l	chr1	protein_coding	galactosidase_beta_1-like
ENSMUSG00000028104	-1.9151	3.98e-53	3.8e-52	Polr3gl	chr3	protein_coding	polymerase_(RNA)_III_(DNA_directed)_polypeptide_G_like
ENSMUSG00000032265	-1.9138	2.15e-21	9.93e-21	Fam46a	chr9	protein_coding	family_with_sequence_similarity_46_member_A
ENSMUSG00000001506	-1.913	3.95e-54	3.83e-53	Col1a1	chr11	protein_coding	collagen_type_I_alpha_1
ENSMUSG00000097271	-1.9126	0.0014052	0.0027501	Gm9903	chr5	lincRNA	predicted_gene_9903
ENSMUSG00000013367	-1.9124	1.33e-07	3.53e-07	Iglon5	chr7	protein_coding	IgLON_family_member_5
ENSMUSG00000043004	-1.9118	1.46e-14	5.31e-14	Gng2	chr14	protein_coding	guanine_nucleotide_binding_protein_(G_protein)_gamma_2
ENSMUSG00000027583	-1.9109	3.45e-13	1.19e-12	Zbtb46	chr2	protein_coding	zinc_finger_and_BTB_domain_containing_46
ENSMUSG00000032679	-1.9092	5.31e-37	3.61e-36	Cd59a	chr2	protein_coding	CD59a_antigen
ENSMUSG00000058101	-1.9068	0.030133	0.049599	1700084J12Rik	chr15	pseudogene	RIKEN_cDNA_1700084J12_gene
ENSMUSG00000017390	-1.9061	6.15e-12	2.01e-11	Aldoc	chr11	protein_coding	aldolase_C_fructose-bisphosphate
ENSMUSG00000026456	-1.9049	1.11e-25	5.84e-25	Cyb5r1	chr1	protein_coding	cytochrome_b5_reductase_1
ENSMUSG00000030329	-1.9048	1.93e-12	6.44e-12	Pianp	chr6	protein_coding	PILR_alpha_associated_neural_protein
ENSMUSG00000051727	-1.9036	0.0018067	0.0034979	Kctd14	chr7	protein_coding	potassium_channel_tetramerisation_domain_containing_14
ENSMUSG00000049225	-1.9035	1.16e-138	3.11e-137	Pdp1	chr4	protein_coding	pyruvate_dehyrogenase_phosphatase_catalytic_subunit_1
ENSMUSG00000033174	-1.8959	5.57e-20	2.48e-19	Mgll	chr6	protein_coding	monoglyceride_lipase
ENSMUSG00000020432	-1.8946	1.47e-63	1.67e-62	Tcn2	chr11	protein_coding	transcobalamin_2
ENSMUSG00000004508	-1.8925	1.7e-132	4.33e-131	Gab2	chr7	protein_coding	growth_factor_receptor_bound_protein_2-associated_protein_2
ENSMUSG00000031355	-1.892	7.14e-16	2.75e-15	Arhgap6	chrX	protein_coding	Rho_GTPase_activating_protein_6
ENSMUSG00000027438	-1.8907	1.38e-71	1.77e-70	Napb	chr2	protein_coding	N-ethylmaleimide_sensitive_fusion_protein_attachment_protein_beta
ENSMUSG00000068854	-1.8905	2.08e-09	6.08e-09	Hist2h2be	chr3	protein_coding	histone_cluster_2_H2be
ENSMUSG00000042647	-1.8882	2.44e-25	1.27e-24	Acad12	chr5	protein_coding	acyl-Coenzyme_A_dehydrogenase_family_member_12
ENSMUSG00000039328	-1.8881	1.14e-92	1.92e-91	Rnf122	chr8	protein_coding	ring_finger_protein_122
ENSMUSG00000051984	-1.887	0.0016781	0.0032567	Sec31b	chr19	protein_coding	Sec31_homolog_B_(S._cerevisiae)
ENSMUSG00000041180	-1.8851	4.72e-13	1.62e-12	Hectd2	chr19	protein_coding	HECT_domain_containing_2
ENSMUSG00000050395	-1.8842	4.67e-17	1.87e-16	Tnfsf15	chr4	protein_coding	tumor_necrosis_factor_(ligand)_superfamily_member_15
ENSMUSG00000047441	-1.8835	0.0066343	0.012016	Antxrl	chr14	protein_coding	anthrax_toxin_receptor-like
ENSMUSG00000051851	-1.8831	1.22e-05	2.84e-05	Cxx1c	chrX	protein_coding	CAAX_box_1C
ENSMUSG00000028517	-1.8829	1.95e-93	3.32e-92	Ppap2b	chr4	protein_coding	phosphatidic_acid_phosphatase_type_2B
ENSMUSG00000097242	-1.8818	3.78e-39	2.71e-38	Gm16907	chr13	lincRNA	predicted_gene_16907
ENSMUSG00000029156	-1.8817	3.77e-302	3.38e-300	Sgcb	chr5	protein_coding	sarcoglycan_beta_(dystrophin-associated_glycoprotein)
ENSMUSG00000027840	-1.8815	2.92e-13	1.01e-12	Wnt2b	chr3	protein_coding	wingless-type_MMTV_integration_site_family_member_2B
ENSMUSG00000097815	-1.8803	4.47e-50	4.03e-49	Gm26809	chr6	lincRNA	predicted_gene_26809
ENSMUSG00000050345	-1.8784	1.45e-07	3.83e-07	4930486L24Rik	chr13	protein_coding	RIKEN_cDNA_4930486L24_gene
ENSMUSG00000038178	-1.8747	1.44e-69	1.78e-68	Slc43a2	chr11	protein_coding	solute_carrier_family_43_member_2
ENSMUSG00000027510	-1.8744	2.1e-71	2.68e-70	Rbm38	chr2	protein_coding	RNA_binding_motif_protein_38
ENSMUSG00000095730	-1.8739	0.0076467	0.013743	Vmn2r29	chr7	protein_coding	vomeronasal_2_receptor_29
ENSMUSG00000010461	-1.872	6.97e-95	1.21e-93	Eya4	chr10	protein_coding	eyes_absent_4_homolog_(Drosophila)
ENSMUSG00000062488	-1.8718	0.0021652	0.0041492	I830012O16Rik	chr19	protein_coding	RIKEN_cDNA_I830012O16_gene
ENSMUSG00000025245	-1.8702	5.76e-66	6.77e-65	Lztfl1	chr9	protein_coding	leucine_zipper_transcription_factor-like_1
ENSMUSG00000005951	-1.87	6.48e-10	1.94e-09	Shpk	chr11	protein_coding	sedoheptulokinase
ENSMUSG00000006920	-1.8682	5.92e-142	1.64e-140	Ezh1	chr11	protein_coding	enhancer_of_zeste_homolog_1_(Drosophila)
ENSMUSG00000049536	-1.8677	1.24e-09	3.68e-09	Tceal1	chrX	protein_coding	transcription_elongation_factor_A_(SII)-like_1
ENSMUSG00000023019	-1.8647	2.85e-06	6.96e-06	Gpd1	chr15	protein_coding	glycerol-3-phosphate_dehydrogenase_1_(soluble)
ENSMUSG00000054619	-1.8639	1.78e-52	1.67e-51	Mettl7a1	chr15	protein_coding	methyltransferase_like_7A1
ENSMUSG00000029312	-1.8639	3.68e-33	2.29e-32	Klhl8	chr5	protein_coding	kelch-like_8
ENSMUSG00000048827	-1.8625	1.48e-16	5.81e-16	Pkd1l3	chr8	protein_coding	polycystic_kidney_disease_1_like_3
ENSMUSG00000031970	-1.8618	5.15e-19	2.21e-18	Dbndd1	chr8	protein_coding	dysbindin_(dystrobrevin_binding_protein_1)_domain_containing_1
ENSMUSG00000038020	-1.8615	4.12e-25	2.13e-24	Rapgefl1	chr11	protein_coding	Rap_guanine_nucleotide_exchange_factor_(GEF)-like_1
ENSMUSG00000040280	-1.8601	0.010649	0.018789	Ndufa4l2	chr10	protein_coding	NADH_dehydrogenase_(ubiquinone)_1_alpha_subcomplex_4-like_2
ENSMUSG00000034422	-1.8581	4.11e-18	1.71e-17	Parp14	chr16	protein_coding	poly_(ADP-ribose)_polymerase_family_member_14
ENSMUSG00000085272	-1.8581	1.7e-07	4.46e-07	Sbk3	chr7	protein_coding	SH3_domain_binding_kinase_family_member_3
ENSMUSG00000032725	-1.8581	0.00056783	0.0011585	Folr2	chr7	protein_coding	folate_receptor_2_(fetal)
ENSMUSG00000030336	-1.8572	0.00019576	0.00041683	Cd27	chr6	protein_coding	CD27_antigen
ENSMUSG00000031508	-1.8563	8.27e-240	4.94e-238	Ankrd10	chr8	protein_coding	ankyrin_repeat_domain_10
ENSMUSG00000020019	-1.8555	1.54e-200	6.87e-199	Ntn4	chr10	protein_coding	netrin_4
ENSMUSG00000086839	-1.8554	0.010389	0.018368	Gm11973	chr11	antisense	predicted_gene_11973
ENSMUSG00000086825	-1.8552	7.61e-15	2.8e-14	Gm15675	chr1	lincRNA	predicted_gene_15675
ENSMUSG00000022758	-1.8548	1.33e-19	5.82e-19	P2rx6	chr16	protein_coding	purinergic_receptor_P2X_ligand-gated_ion_channel_6
ENSMUSG00000027371	-1.8535	1.16e-22	5.57e-22	Fahd2a	chr2	protein_coding	fumarylacetoacetate_hydrolase_domain_containing_2A
ENSMUSG00000005148	-1.853	1.42e-103	2.71e-102	Klf5	chr14	protein_coding	Kruppel-like_factor_5
ENSMUSG00000097021	-1.8526	0.01114	0.019596	4933433G15Rik	chr9	lincRNA	RIKEN_cDNA_4933433G15_gene
ENSMUSG00000020848	-1.8503	0.0021093	0.0040482	Doc2b	chr11	protein_coding	double_C2_beta
ENSMUSG00000097350	-1.8494	4.43e-11	1.4e-10	4732491K20Rik	chr17	lincRNA	RIKEN_cDNA_4732491K20_gene
ENSMUSG00000035983	-1.8482	0.0010215	0.0020296	Gm7008	chr12	protein_coding	predicted_gene_7008
ENSMUSG00000045746	-1.8466	0.018634	0.031688	B230317F23Rik	chr8	lincRNA	RIKEN_cDNA_B230317F23_gene
ENSMUSG00000001604	-1.8442	4.14e-16	1.6e-15	Tcea3	chr4	protein_coding	transcription_elongation_factor_A_(SII)_3
ENSMUSG00000056656	-1.8429	4.12e-05	9.24e-05	Apol8	chr15	protein_coding	apolipoprotein_L_8
ENSMUSG00000101356	-1.8417	7.4e-05	0.00016282	RP24-89G21.1	chr15	lincRNA	predicted_gene_28876
ENSMUSG00000075012	-1.8411	4.26e-06	1.03e-05	Fjx1	chr2	protein_coding	four_jointed_box_1_(Drosophila)
ENSMUSG00000009731	-1.8397	1.22e-06	3.05e-06	Kcnd1	chrX	protein_coding	potassium_voltage-gated_channel_Shal-related_family_member_1
ENSMUSG00000022564	-1.8383	1.13e-139	3.09e-138	Grina	chr15	protein_coding	glutamate_receptor_ionotropic_N-methyl_D-aspartate-associated_protein_1_(glutamate_binding)
ENSMUSG00000001751	-1.8383	3.24e-49	2.88e-48	Naglu	chr11	protein_coding	alpha-N-acetylglucosaminidase_(Sanfilippo_disease_IIIB)
ENSMUSG00000049804	-1.838	3.11e-81	4.51e-80	Armcx4	chrX	protein_coding	armadillo_repeat_containing_X-linked_4
ENSMUSG00000033880	-1.8373	1.7e-27	9.34e-27	Lgals3bp	chr11	protein_coding	lectin_galactoside-binding_soluble_3_binding_protein
ENSMUSG00000003812	-1.837	1.11e-67	1.34e-66	Dnase2a	chr8	protein_coding	deoxyribonuclease_II_alpha
ENSMUSG00000072809	-1.8367	0.0069262	0.01251	9330160F10Rik	chr11	antisense	RIKEN_cDNA_9330160F10_gene
ENSMUSG00000096959	-1.8367	0.021612	0.036397	4930509G22Rik	chr16	lincRNA	RIKEN_cDNA_4930509G22_gene
ENSMUSG00000026956	-1.8366	9.22e-88	1.44e-86	Uap1l1	chr2	protein_coding	UDP-N-acteylglucosamine_pyrophosphorylase_1-like_1
ENSMUSG00000051185	-1.8351	5.28e-73	6.89e-72	Fam174a	chr1	protein_coding	family_with_sequence_similarity_174_member_A
ENSMUSG00000076434	-1.8348	0.0091152	0.016217	Wfdc3	chr2	protein_coding	WAP_four-disulfide_core_domain_3
ENSMUSG00000030255	-1.8347	5.2e-140	1.42e-138	Sspn	chr6	protein_coding	sarcospan
ENSMUSG00000069237	-1.8341	1.73e-202	7.81e-201	C78339	chr13	protein_coding	expressed_sequence_C78339
ENSMUSG00000022337	-1.8337	3.61e-171	1.28e-169	Emc2	chr15	protein_coding	ER_membrane_protein_complex_subunit_2
ENSMUSG00000087361	-1.8296	0.010005	0.017719	0610043K17Rik	chr4	lincRNA	RIKEN_cDNA_0610043K17_gene
ENSMUSG00000035199	-1.8273	1.7e-260	1.14e-258	Arl6ip5	chr6	protein_coding	ADP-ribosylation_factor-like_6_interacting_protein_5
ENSMUSG00000056900	-1.8246	5.81e-64	6.62e-63	Usp13	chr3	protein_coding	ubiquitin_specific_peptidase_13_(isopeptidase_T-3)
ENSMUSG00000073144	-1.8244	0.010867	0.019146	4930599N23Rik	chr6	antisense	RIKEN_cDNA_4930599N23_gene
ENSMUSG00000029119	-1.8233	1.19e-60	1.28e-59	Man2b2	chr5	protein_coding	mannosidase_2_alpha_B2
ENSMUSG00000045362	-1.8232	0.0065997	0.011956	Tnfrsf26	chr7	protein_coding	tumor_necrosis_factor_receptor_superfamily_member_26
ENSMUSG00000090150	-1.821	9.42e-37	6.36e-36	Acad11	chr9	protein_coding	acyl-Coenzyme_A_dehydrogenase_family_member_11
ENSMUSG00000023186	-1.8206	8.83e-126	2.11e-124	Vwa5a	chr9	protein_coding	von_Willebrand_factor_A_domain_containing_5A
ENSMUSG00000089889	-1.8202	0.00045578	0.00093848	0610040B10Rik	chr5	antisense	RIKEN_cDNA_0610040B10_gene
ENSMUSG00000038618	-1.8201	2.36e-47	2.03e-46	Rassf7	chr7	protein_coding	Ras_association_(RalGDS/AF-6)_domain_family_(N-terminal)_member_7
ENSMUSG00000001018	-1.8197	6.59e-205	3.05e-203	Snapin	chr3	protein_coding	SNAP-associated_protein
ENSMUSG00000087014	-1.8175	9.48e-07	2.38e-06	Gm16364	chr10	antisense	predicted_gene_16364
ENSMUSG00000021913	-1.8156	3.74e-21	1.72e-20	Ogdhl	chr14	protein_coding	oxoglutarate_dehydrogenase-like
ENSMUSG00000031253	-1.815	2.44e-100	4.46e-99	Srpx2	chrX	protein_coding	sushi-repeat-containing_protein_X-linked_2
ENSMUSG00000048647	-1.8133	5.65e-09	1.62e-08	Exd1	chr2	protein_coding	exonuclease_3'-5'_domain_containing_1
ENSMUSG00000030353	-1.8121	1.58e-82	2.32e-81	Tead4	chr6	protein_coding	TEA_domain_family_member_4
ENSMUSG00000022838	-1.8119	6.26e-05	0.00013836	Eaf2	chr16	protein_coding	ELL_associated_factor_2
ENSMUSG00000026308	-1.8116	9.32e-248	5.84e-246	Klhl30	chr1	protein_coding	kelch-like_30
ENSMUSG00000027107	-1.811	1.35e-190	5.59e-189	Chrna1	chr2	protein_coding	cholinergic_receptor_nicotinic_alpha_polypeptide_1_(muscle)
ENSMUSG00000028573	-1.8085	5.43e-51	4.97e-50	Fggy	chr4	protein_coding	FGGY_carbohydrate_kinase_domain_containing
ENSMUSG00000035849	-1.8083	0.008067	0.014459	Krt222	chr11	protein_coding	keratin_222
ENSMUSG00000037709	-1.8076	1.44e-07	3.79e-07	Fam13a	chr6	protein_coding	family_with_sequence_similarity_13_member_A
ENSMUSG00000022146	-1.8059	1.58e-48	1.38e-47	Osmr	chr15	protein_coding	oncostatin_M_receptor
ENSMUSG00000087177	-1.8035	5.05e-24	2.52e-23	E130307A14Rik	chr10	processed_transcript	RIKEN_cDNA_E130307A14_gene
ENSMUSG00000100009	-1.8032	6.04e-29	3.44e-28	RP24-62C22.1	chr1	lincRNA	predicted_gene_7967
ENSMUSG00000085438	-1.8005	5.57e-142	1.55e-140	1700020I14Rik	chr2	lincRNA	RIKEN_cDNA_1700020I14_gene
ENSMUSG00000046785	-1.7998	6.7e-153	2.05e-151	Epm2aip1	chr9	protein_coding	EPM2A_(laforin)_interacting_protein_1
ENSMUSG00000031431	-1.796	4.85e-267	3.36e-265	Tsc22d3	chrX	protein_coding	TSC22_domain_family_member_3
ENSMUSG00000019210	-1.7954	4.86e-194	2.07e-192	Atp6v1e1	chr6	protein_coding	ATPase_H+_transporting_lysosomal_V1_subunit_E1
ENSMUSG00000026213	-1.7942	1.47e-78	2.04e-77	Stk11ip	chr1	protein_coding	serine/threonine_kinase_11_interacting_protein
ENSMUSG00000024140	-1.7926	0.026176	0.043517	Epas1	chr17	protein_coding	endothelial_PAS_domain_protein_1
ENSMUSG00000037573	-1.7924	1.96e-157	6.25e-156	Tob1	chr11	protein_coding	transducer_of_ErbB-2.1
ENSMUSG00000026255	-1.7917	7.71e-64	8.76e-63	Efhd1	chr1	protein_coding	EF_hand_domain_containing_1
ENSMUSG00000028028	-1.7905	9.35e-49	8.24e-48	Alpk1	chr3	protein_coding	alpha-kinase_1
ENSMUSG00000002346	-1.7899	9.41e-26	4.95e-25	Slc25a42	chr8	protein_coding	solute_carrier_family_25_member_42
ENSMUSG00000087305	-1.7888	0.027021	0.04484	A430035B10Rik	chr6	processed_transcript	RIKEN_cDNA_A430035B10_gene
ENSMUSG00000030562	-1.7887	1.84e-29	1.06e-28	Nox4	chr7	protein_coding	NADPH_oxidase_4
ENSMUSG00000090075	-1.7882	0.0033291	0.0062611	Gm16251	chr7	antisense	predicted_gene_16251
ENSMUSG00000074221	-1.7881	7.05e-165	2.38e-163	Zfp568	chr7	protein_coding	zinc_finger_protein_568
ENSMUSG00000026471	-1.7876	1.15e-39	8.37e-39	Mr1	chr1	protein_coding	major_histocompatibility_complex_class_I-related
ENSMUSG00000022022	-1.7871	0.00072107	0.0014553	Mtrf1	chr14	protein_coding	mitochondrial_translational_release_factor_1
ENSMUSG00000048264	-1.7861	7.02e-118	1.56e-116	Dip2c	chr13	protein_coding	DIP2_disco-interacting_protein_2_homolog_C_(Drosophila)
ENSMUSG00000085705	-1.7856	0.0074743	0.013449	Gm16046	chr17	processed_transcript	predicted_gene_16046
ENSMUSG00000059022	-1.7851	0.0057196	0.01044	Kcp	chr6	protein_coding	kielin/chordin-like_protein
ENSMUSG00000013622	-1.7832	3.89e-128	9.54e-127	Atraid	chr5	protein_coding	all-trans_retinoic_acid_induced_differentiation_factor
ENSMUSG00000087006	-1.7828	3.46e-05	7.8e-05	Gm13889	chr2	protein_coding	predicted_gene_13889
ENSMUSG00000085201	-1.7828	0.025524	0.042527	Nr6a1os	chr2	antisense	nuclear_receptor_subfamily_6_group_A_member_1_opposite_strand
ENSMUSG00000085498	-1.782	0.015825	0.027202	Gm14023	chr2	processed_transcript	predicted_gene_14023
ENSMUSG00000002996	-1.7814	1.71e-162	5.65e-161	Hbp1	chr12	protein_coding	high_mobility_group_box_transcription_factor_1
ENSMUSG00000054404	-1.7811	0.00015716	0.00033718	Slfn5	chr11	protein_coding	schlafen_5
ENSMUSG00000023830	-1.7808	1.43e-216	7.26e-215	Igf2r	chr17	protein_coding	insulin-like_growth_factor_2_receptor
ENSMUSG00000087064	-1.7806	6.01e-08	1.62e-07	Sap30bpos	chr11	antisense	SAP30_binding_protein_opposite_strand
ENSMUSG00000028184	-1.7794	1.64e-77	2.25e-76	Lphn2	chr3	protein_coding	latrophilin_2
ENSMUSG00000097892	-1.7793	3.66e-05	8.23e-05	Gm26801	chr1	lincRNA	predicted_gene_26801
ENSMUSG00000026342	-1.7777	8.35e-126	2e-124	Slc35f5	chr1	protein_coding	solute_carrier_family_35_member_F5
ENSMUSG00000022199	-1.7743	3.9e-05	8.76e-05	Slc22a17	chr14	protein_coding	solute_carrier_family_22_(organic_cation_transporter)_member_17
ENSMUSG00000027380	-1.7736	0.02543	0.04239	Acoxl	chr2	protein_coding	acyl-Coenzyme_A_oxidase-like
ENSMUSG00000034059	-1.7726	1.43e-13	5.01e-13	Ypel4	chr2	protein_coding	yippee-like_4_(Drosophila)
ENSMUSG00000000094	-1.7718	0.00026901	0.00056673	Tbx4	chr11	protein_coding	T-box_4
ENSMUSG00000081541	-1.7717	0.030056	0.049495	Gm13940	chr2	pseudogene	predicted_gene_13940
ENSMUSG00000028825	-1.7715	0.0011203	0.0022154	Rhd	chr4	protein_coding	Rh_blood_group_D_antigen
ENSMUSG00000016552	-1.7713	2.91e-61	3.18e-60	Foxred2	chr15	protein_coding	FAD-dependent_oxidoreductase_domain_containing_2
ENSMUSG00000054484	-1.77	2.08e-106	4.15e-105	Tmem62	chr2	protein_coding	transmembrane_protein_62
ENSMUSG00000040855	-1.7691	0.0019525	0.0037641	Reps2	chrX	protein_coding	RALBP1_associated_Eps_domain_containing_protein_2
ENSMUSG00000020788	-1.769	3.49e-05	7.86e-05	Atp2a3	chr11	protein_coding	ATPase_Ca++_transporting_ubiquitous
ENSMUSG00000090955	-1.7679	0.0039242	0.0073213	Gm17097	chr17	pseudogene	predicted_gene_17097
ENSMUSG00000030089	-1.7676	1.37e-19	6.02e-19	Slc41a3	chr6	protein_coding	solute_carrier_family_41_member_3
ENSMUSG00000032377	-1.7672	6.35e-39	4.52e-38	Plscr4	chr9	protein_coding	phospholipid_scramblase_4
ENSMUSG00000007038	-1.7661	6.75e-70	8.4e-69	Neu1	chr17	protein_coding	neuraminidase_1
ENSMUSG00000085148	-1.7657	9.36e-90	1.53e-88	Mir22hg	chr11	processed_transcript	Mir22_host_gene_(non-protein_coding)
ENSMUSG00000031770	-1.7646	5.34e-72	6.9e-71	Herpud1	chr8	protein_coding	homocysteine-inducible_endoplasmic_reticulum_stress-inducible_ubiquitin-like_domain_member_1
ENSMUSG00000097640	-1.7646	0.00011788	0.00025554	Gm20033	chr5	processed_transcript	predicted_gene_20033
ENSMUSG00000071226	-1.7638	1.64e-05	3.78e-05	Cecr2	chr6	protein_coding	cat_eye_syndrome_chromosome_region_candidate_2
ENSMUSG00000025579	-1.7635	2.76e-172	1e-170	Gaa	chr11	protein_coding	glucosidase_alpha_acid
ENSMUSG00000038523	-1.7631	1.48e-08	4.14e-08	1700003F12Rik	chr2	protein_coding	RIKEN_cDNA_1700003F12_gene
ENSMUSG00000045193	-1.7625	1.96e-106	3.9e-105	Cirbp	chr10	protein_coding	cold_inducible_RNA_binding_protein
ENSMUSG00000024043	-1.7623	2.56e-140	7.03e-139	Arhgap28	chr17	protein_coding	Rho_GTPase_activating_protein_28
ENSMUSG00000085456	-1.762	6.51e-09	1.86e-08	Gm15398	chr10	lincRNA	predicted_gene_15398
ENSMUSG00000054215	-1.7608	0.0022683	0.004341	Sprr2k	chr3	protein_coding	small_proline-rich_protein_2K
ENSMUSG00000086486	-1.7608	0.018036	0.030755	Ift88os	chr14	antisense	intraflagellar_transport_88_opposite_strand
ENSMUSG00000086098	-1.7596	0.015911	0.027343	Gm14291	chr2	antisense	predicted_gene_14291
ENSMUSG00000057054	-1.7594	1.25e-07	3.31e-07	Inca1	chr11	protein_coding	inhibitor_of_CDK_cyclin_A1_interacting_protein_1
ENSMUSG00000058297	-1.7581	2.04e-64	2.34e-63	Spock2	chr10	protein_coding	sparc/osteonectin_cwcv_and_kazal-like_domains_proteoglycan_2
ENSMUSG00000033249	-1.7575	1.31e-17	5.37e-17	Hsf4	chr8	protein_coding	heat_shock_transcription_factor_4
ENSMUSG00000074218	-1.7573	1.36e-05	3.16e-05	Cox7a1	chr7	protein_coding	cytochrome_c_oxidase_subunit_VIIa_1
ENSMUSG00000021866	-1.7563	2.86e-38	2.01e-37	Anxa11	chr14	protein_coding	annexin_A11
ENSMUSG00000038984	-1.7555	7.16e-19	3.06e-18	Tspyl5	chr15	protein_coding	testis-specific_protein_Y-encoded-like_5
ENSMUSG00000032652	-1.7549	5.72e-52	5.33e-51	Crebl2	chr6	protein_coding	cAMP_responsive_element_binding_protein-like_2
ENSMUSG00000035506	-1.7547	0.0040185	0.0074831	Slc12a8	chr16	protein_coding	solute_carrier_family_12_(potassium/chloride_transporters)_member_8
ENSMUSG00000026958	-1.7542	3.29e-114	7.14e-113	Dpp7	chr2	protein_coding	dipeptidylpeptidase_7
ENSMUSG00000026185	-1.7539	0	0	Igfbp5	chr1	protein_coding	insulin-like_growth_factor_binding_protein_5
ENSMUSG00000101450	-1.7539	1.9e-07	4.96e-07	RP23-404A6.3	chr1	sense_intronic	predicted_gene_28941
ENSMUSG00000086043	-1.7537	7.87e-07	1.99e-06	Gm12473	chr4	antisense	predicted_gene_12473
ENSMUSG00000034156	-1.7536	0.0040227	0.0074902	Bzrap1	chr11	protein_coding	benzodiazepine_receptor_associated_protein_1
ENSMUSG00000056445	-1.7535	1.14e-11	3.69e-11	Hoxaas2	chr6	processed_transcript	Hoxa_cluster_antisense_RNA_2
ENSMUSG00000024059	-1.7521	2.27e-43	1.79e-42	Clip4	chr17	protein_coding	CAP-GLY_domain_containing_linker_protein_family_member_4
ENSMUSG00000028542	-1.7495	6.48e-23	3.14e-22	Slc6a9	chr4	protein_coding	solute_carrier_family_6_(neurotransmitter_transporter_glycine)_member_9
ENSMUSG00000070705	-1.7484	3.94e-28	2.2e-27	Eid2b	chr7	protein_coding	EP300_interacting_inhibitor_of_differentiation_2B
ENSMUSG00000021950	-1.748	4.88e-64	5.57e-63	Anxa8	chr14	protein_coding	annexin_A8
ENSMUSG00000083100	-1.748	0.0015881	0.0030884	Gm6044	chr5	pseudogene	predicted_gene_6044
ENSMUSG00000029627	-1.7477	4.31e-19	1.86e-18	Zkscan14	chr5	protein_coding	zinc_finger_with_KRAB_and_SCAN_domains_14
ENSMUSG00000049191	-1.7474	0.0002077	0.00044099	Rgag4	chrX	protein_coding	retrotransposon_gag_domain_containing_4
ENSMUSG00000037235	-1.7471	1.49e-95	2.61e-94	Mxd4	chr5	protein_coding	Max_dimerization_protein_4
ENSMUSG00000043051	-1.7466	0.0086971	0.015514	Disc1	chr8	protein_coding	disrupted_in_schizophrenia_1
ENSMUSG00000028015	-1.7465	2e-35	1.32e-34	Ctso	chr3	protein_coding	cathepsin_O
ENSMUSG00000094991	-1.7463	0.010235	0.01811	Gm21718	chr14	lincRNA	predicted_gene_21718
ENSMUSG00000086554	-1.7453	0.014277	0.024711	9530034E10Rik	chr4	antisense	RIKEN_cDNA_9530034E10_gene
ENSMUSG00000020268	-1.7434	4.01e-08	1.09e-07	Lyrm7	chr11	protein_coding	LYR_motif_containing_7
ENSMUSG00000002409	-1.7431	5.31e-52	4.95e-51	Dyrk1b	chr7	protein_coding	dual-specificity_tyrosine-(Y)-phosphorylation_regulated_kinase_1b
ENSMUSG00000079037	-1.7429	2.55e-227	1.39e-225	Prnp	chr2	protein_coding	prion_protein
ENSMUSG00000030246	-1.7423	6.52e-06	1.55e-05	Ldhb	chr6	protein_coding	lactate_dehydrogenase_B
ENSMUSG00000044674	-1.742	2.65e-148	7.82e-147	Fzd1	chr5	protein_coding	frizzled_homolog_1_(Drosophila)
ENSMUSG00000020140	-1.7401	0.0010138	0.0020154	Lgr5	chr10	protein_coding	leucine_rich_repeat_containing_G_protein_coupled_receptor_5
ENSMUSG00000096789	-1.738	0.0025116	0.0047882	Gm10257	chr13	pseudogene	predicted_gene_10257
ENSMUSG00000023191	-1.7346	1.06e-42	8.23e-42	Leprel2	chr6	protein_coding	leprecan-like_2
ENSMUSG00000020793	-1.7339	6.79e-08	1.83e-07	Galr2	chr11	protein_coding	galanin_receptor_2
ENSMUSG00000085992	-1.7338	6.63e-09	1.89e-08	Gm11515	chr11	lincRNA	predicted_gene_11515
ENSMUSG00000028137	-1.733	0.00091115	0.0018186	Celf3	chr3	protein_coding	CUGBP_Elav-like_family_member_3
ENSMUSG00000025537	-1.7325	0.0019205	0.0037038	Phkg1	chr5	protein_coding	phosphorylase_kinase_gamma_1
ENSMUSG00000029804	-1.7307	2.06e-71	2.62e-70	Herc3	chr6	protein_coding	hect_domain_and_RLD_3
ENSMUSG00000075702	-1.7295	1.08e-140	2.95e-139	Selm	chr11	protein_coding	selenoprotein_M
ENSMUSG00000026004	-1.7269	4.35e-49	3.86e-48	Kansl1l	chr1	protein_coding	KAT8_regulatory_NSL_complex_subunit_1-like
ENSMUSG00000086746	-1.7261	0.021614	0.036397	Gm15222	chr14	antisense	predicted_gene_15222
ENSMUSG00000054514	-1.7253	0.02751	0.045608	Atad3aos	chr4	antisense	ATPase_family_AAA_domain_containing_3A_opposite_strand
ENSMUSG00000037341	-1.7243	0.00056413	0.0011511	Slc9a7	chrX	protein_coding	solute_carrier_family_9_(sodium/hydrogen_exchanger)_member_7
ENSMUSG00000090066	-1.7237	1.3e-87	2.03e-86	1110002E22Rik	chr3	protein_coding	RIKEN_cDNA_1110002E22_gene
ENSMUSG00000087385	-1.7232	6.43e-11	2.01e-10	AA415398	chr4	protein_coding	expressed_sequence_AA415398
ENSMUSG00000023249	-1.7227	1.12e-185	4.51e-184	Parp3	chr9	protein_coding	poly_(ADP-ribose)_polymerase_family_member_3
ENSMUSG00000022893	-1.7224	1.74e-222	9.28e-221	Adamts1	chr16	protein_coding	a_disintegrin-like_and_metallopeptidase_(reprolysin_type)_with_thrombospondin_type_1_motif_1
ENSMUSG00000026208	-1.7214	1.03e-93	1.75e-92	Des	chr1	protein_coding	desmin
ENSMUSG00000098900	-1.7211	4.97e-06	1.19e-05	Gm18190	chr7	pseudogene	predicted_gene_18190
ENSMUSG00000040957	-1.7193	8.61e-07	2.17e-06	Cables1	chr18	protein_coding	CDK5_and_Abl_enzyme_substrate_1
ENSMUSG00000052675	-1.7187	1.64e-10	5.04e-10	Zfp112	chr7	protein_coding	zinc_finger_protein_112
ENSMUSG00000047495	-1.7177	1.28e-05	2.99e-05	Dlgap2	chr8	protein_coding	discs_large_(Drosophila)_homolog-associated_protein_2
ENSMUSG00000060002	-1.7175	4.23e-157	1.35e-155	Chpt1	chr10	protein_coding	choline_phosphotransferase_1
ENSMUSG00000066829	-1.7169	1.55e-27	8.53e-27	Zfp810	chr9	protein_coding	zinc_finger_protein_810
ENSMUSG00000020032	-1.7163	5.02e-66	5.92e-65	Nuak1	chr10	protein_coding	NUAK_family_SNF1-like_kinase_1
ENSMUSG00000068299	-1.7155	0.0013649	0.0026757	1700019G17Rik	chr6	protein_coding	RIKEN_cDNA_1700019G17_gene
ENSMUSG00000031789	-1.7153	2.83e-17	1.14e-16	Cngb1	chr8	protein_coding	cyclic_nucleotide_gated_channel_beta_1
ENSMUSG00000003153	-1.715	0.00040456	0.00083629	Slc2a3	chr6	protein_coding	solute_carrier_family_2_(facilitated_glucose_transporter)_member_3
ENSMUSG00000041878	-1.714	0.017674	0.030172	8430432A02Rik	chr1	antisense	RIKEN_cDNA_8430432A02_gene
ENSMUSG00000089669	-1.7134	0.0078428	0.014076	Tnfsf13	chr11	protein_coding	tumor_necrosis_factor_(ligand)_superfamily_member_13
ENSMUSG00000024042	-1.7132	1.74e-143	4.88e-142	Sik1	chr17	protein_coding	salt_inducible_kinase_1
ENSMUSG00000021265	-1.7125	8.94e-41	6.65e-40	Slc25a29	chr12	protein_coding	solute_carrier_family_25_(mitochondrial_carrier_palmitoylcarnitine_transporter)_member_29
ENSMUSG00000078201	-1.7125	0.00086207	0.0017253	Tmem203	chr2	protein_coding	transmembrane_protein_203
ENSMUSG00000042978	-1.7124	2.81e-69	3.45e-68	Sbk1	chr7	protein_coding	SH3-binding_kinase_1
ENSMUSG00000008206	-1.7119	4.46e-05	9.97e-05	Cers4	chr8	protein_coding	ceramide_synthase_4
ENSMUSG00000020919	-1.7115	7.31e-48	6.35e-47	Stat5b	chr11	protein_coding	signal_transducer_and_activator_of_transcription_5B
ENSMUSG00000023074	-1.7103	3.19e-71	4.05e-70	Mospd1	chrX	protein_coding	motile_sperm_domain_containing_1
ENSMUSG00000039908	-1.7096	1.15e-20	5.23e-20	Slc26a11	chr11	protein_coding	solute_carrier_family_26_member_11
ENSMUSG00000026638	-1.7091	8.38e-06	1.98e-05	Irf6	chr1	protein_coding	interferon_regulatory_factor_6
ENSMUSG00000073889	-1.7082	3.27e-24	1.64e-23	Il11ra1	chr4	protein_coding	interleukin_11_receptor_alpha_chain_1
ENSMUSG00000030083	-1.7077	2.71e-53	2.59e-52	Abtb1	chr6	protein_coding	ankyrin_repeat_and__BTB_(POZ)_domain_containing_1
ENSMUSG00000014813	-1.7071	5.91e-06	1.41e-05	Stc1	chr14	protein_coding	stanniocalcin_1
ENSMUSG00000060519	-1.7064	3.41e-69	4.19e-68	Tor3a	chr1	protein_coding	torsin_family_3_member_A
ENSMUSG00000022389	-1.7061	7.29e-183	2.87e-181	Tef	chr15	protein_coding	thyrotroph_embryonic_factor
ENSMUSG00000045382	-1.7055	3.19e-35	2.08e-34	Cxcr4	chr1	protein_coding	chemokine_(C-X-C_motif)_receptor_4
ENSMUSG00000097637	-1.7048	0.0057545	0.010501	4933417D19Rik	chr8	lincRNA	RIKEN_cDNA_4933417D19_gene
ENSMUSG00000030861	-1.7047	2.81e-211	1.36e-209	Acadsb	chr7	protein_coding	acyl-Coenzyme_A_dehydrogenase_short/branched_chain
ENSMUSG00000025545	-1.7038	1.09e-38	7.72e-38	Clybl	chr14	protein_coding	citrate_lyase_beta_like
ENSMUSG00000000056	-1.7032	1.01e-108	2.06e-107	Narf	chr11	protein_coding	nuclear_prelamin_A_recognition_factor
ENSMUSG00000015711	-1.7017	2.15e-87	3.34e-86	Prune	chr3	protein_coding	prune_homolog_(Drosophila)
ENSMUSG00000027204	-1.701	1.2e-43	9.56e-43	Fbn1	chr2	protein_coding	fibrillin_1
ENSMUSG00000016356	-1.7009	0.021646	0.036441	Col20a1	chr2	protein_coding	collagen_type_XX_alpha_1
ENSMUSG00000032511	-1.7008	1.05e-81	1.53e-80	Scn5a	chr9	protein_coding	sodium_channel_voltage-gated_type_V_alpha
ENSMUSG00000022244	-1.7005	5.22e-80	7.45e-79	Amacr	chr15	protein_coding	alpha-methylacyl-CoA_racemase
ENSMUSG00000100691	-1.6992	4.08e-14	1.46e-13	RP23-410L16.1	chr8	lincRNA	RIKEN_cDNA_2010320M18_gene
ENSMUSG00000039345	-1.6983	8.21e-36	5.43e-35	Mettl22	chr16	protein_coding	methyltransferase_like_22
ENSMUSG00000086495	-1.6982	1.19e-05	2.78e-05	Gm13778	chr2	processed_transcript	predicted_gene_13778
ENSMUSG00000069769	-1.6976	1.6e-254	1.05e-252	Msi2	chr11	protein_coding	musashi_RNA-binding_protein_2
ENSMUSG00000078190	-1.6972	1.36e-35	8.98e-35	Dnm3os	chr1	antisense	dynamin_3_opposite_strand
ENSMUSG00000100017	-1.6966	5.45e-09	1.56e-08	RP23-170I24.2	chr14	antisense	RIKEN_cDNA_2410022M11_gene
ENSMUSG00000054939	-1.6947	1.52e-19	6.63e-19	Zfp174	chr16	protein_coding	zinc_finger_protein_174
ENSMUSG00000037032	-1.6944	8.6e-58	8.93e-57	Apbb1	chr7	protein_coding	amyloid_beta_(A4)_precursor_protein-binding_family_B_member_1
ENSMUSG00000018796	-1.6934	1.07e-35	7.04e-35	Acsl1	chr8	protein_coding	acyl-CoA_synthetase_long-chain_family_member_1
ENSMUSG00000004360	-1.6926	8.86e-62	9.74e-61	9330159F19Rik	chr10	protein_coding	RIKEN_cDNA_9330159F19_gene
ENSMUSG00000039126	-1.6907	1.85e-46	1.56e-45	Prune2	chr19	protein_coding	prune_homolog_2_(Drosophila)
ENSMUSG00000060301	-1.69	5.28e-81	7.63e-80	2610008E11Rik	chr10	protein_coding	RIKEN_cDNA_2610008E11_gene
ENSMUSG00000066607	-1.6899	2.8e-72	3.63e-71	6030419C18Rik	chr9	protein_coding	RIKEN_cDNA_6030419C18_gene
ENSMUSG00000045730	-1.6891	1.45e-52	1.36e-51	Adrb2	chr18	protein_coding	adrenergic_receptor_beta_2
ENSMUSG00000032968	-1.6884	3.11e-08	8.57e-08	Inha	chr1	protein_coding	inhibin_alpha
ENSMUSG00000025348	-1.6883	0	0	Itga7	chr10	protein_coding	integrin_alpha_7
ENSMUSG00000073680	-1.6875	2.32e-06	5.69e-06	Tmem88b	chr4	protein_coding	transmembrane_protein_88B
ENSMUSG00000041889	-1.6871	3.4e-42	2.61e-41	Shisa4	chr1	protein_coding	shisa_family_member_4
ENSMUSG00000047986	-1.6852	1.56e-11	5.01e-11	Palm3	chr8	protein_coding	paralemmin_3
ENSMUSG00000021876	-1.6851	9.01e-103	1.71e-101	Rnase4	chr14	protein_coding	ribonuclease_RNase_A_family_4
ENSMUSG00000003865	-1.6851	1.23e-48	1.08e-47	Gys1	chr7	protein_coding	glycogen_synthase_1_muscle
ENSMUSG00000101037	-1.6845	0.0064765	0.011743	RP23-260J19.3	chr9	antisense	predicted_gene_28424
ENSMUSG00000089984	-1.684	1.36e-05	3.17e-05	Fbxo24	chr5	protein_coding	F-box_protein_24
ENSMUSG00000025089	-1.6809	1.94e-33	1.22e-32	Gfra1	chr19	protein_coding	glial_cell_line_derived_neurotrophic_factor_family_receptor_alpha_1
ENSMUSG00000027488	-1.6787	2.36e-48	2.07e-47	Snta1	chr2	protein_coding	syntrophin_acidic_1
ENSMUSG00000074064	-1.6783	6.57e-33	4.07e-32	Mlycd	chr8	protein_coding	malonyl-CoA_decarboxylase
ENSMUSG00000063488	-1.6779	7.26e-05	0.00015984	Zkscan7	chr9	protein_coding	zinc_finger_with_KRAB_and_SCAN_domains_7
ENSMUSG00000045467	-1.6768	0.008013	0.014366	Ttll13	chr7	protein_coding	tubulin_tyrosine_ligase-like_family_member_13
ENSMUSG00000032860	-1.6767	2.54e-23	1.24e-22	P2ry2	chr7	protein_coding	purinergic_receptor_P2Y_G-protein_coupled_2
ENSMUSG00000033486	-1.6767	1.86e-16	7.28e-16	Catsper2	chr2	protein_coding	cation_channel_sperm_associated_2
ENSMUSG00000091383	-1.6766	5.18e-08	1.41e-07	Hist1h2al	chr13	protein_coding	histone_cluster_1_H2al
ENSMUSG00000000631	-1.6763	7.03e-106	1.39e-104	Myo18a	chr11	protein_coding	myosin_XVIIIA
ENSMUSG00000025241	-1.6759	1.54e-152	4.7e-151	Fyco1	chr9	protein_coding	FYVE_and_coiled-coil_domain_containing_1
ENSMUSG00000059824	-1.6759	1.04e-31	6.32e-31	Dbp	chr7	protein_coding	D_site_albumin_promoter_binding_protein
ENSMUSG00000020319	-1.6748	1.84e-31	1.11e-30	Wdpcp	chr11	protein_coding	WD_repeat_containing_planar_cell_polarity_effector
ENSMUSG00000098148	-1.6745	2.95e-80	4.23e-79	Gm20204	chr8	lincRNA	predicted_gene_20204
ENSMUSG00000029470	-1.6743	1.33e-76	1.81e-75	P2rx4	chr5	protein_coding	purinergic_receptor_P2X_ligand-gated_ion_channel_4
ENSMUSG00000032333	-1.6741	1.71e-39	1.24e-38	Stoml1	chr9	protein_coding	stomatin-like_1
ENSMUSG00000046743	-1.6726	1.85e-33	1.16e-32	Fat4	chr3	protein_coding	FAT_tumor_suppressor_homolog_4_(Drosophila)
ENSMUSG00000043415	-1.6701	1.13e-41	8.6e-41	Otud1	chr2	protein_coding	OTU_domain_containing_1
ENSMUSG00000097040	-1.67	2.32e-06	5.69e-06	2610316D01Rik	chr3	lincRNA	RIKEN_cDNA_2610316D01_gene
ENSMUSG00000059401	-1.6694	3.7e-08	1.01e-07	Mamld1	chrX	protein_coding	mastermind-like_domain_containing_1
ENSMUSG00000031925	-1.6693	1.15e-56	1.16e-55	Maml2	chr9	protein_coding	mastermind_like_2_(Drosophila)
ENSMUSG00000053693	-1.6693	0.0018142	0.0035114	Mast1	chr8	protein_coding	microtubule_associated_serine/threonine_kinase_1
ENSMUSG00000078851	-1.6689	3.48e-05	7.84e-05	Hist3h2a	chr11	protein_coding	histone_cluster_3_H2a
ENSMUSG00000048478	-1.6689	0.0013072	0.0025657	Spata33	chr8	protein_coding	spermatogenesis_associated_33
ENSMUSG00000022946	-1.6684	9.9e-115	2.17e-113	Dopey2	chr16	protein_coding	dopey_family_member_2
ENSMUSG00000015944	-1.6666	5.71e-42	4.36e-41	Gatsl2	chr5	protein_coding	GATS_protein-like_2
ENSMUSG00000086915	-1.6658	2.03e-07	5.3e-07	Gm16365	chr10	antisense	predicted_gene_16365
ENSMUSG00000063594	-1.6651	0.0027048	0.005139	Gng8	chr7	protein_coding	guanine_nucleotide_binding_protein_(G_protein)_gamma_8
ENSMUSG00000050912	-1.665	4.97e-128	1.22e-126	Tmem123	chr9	protein_coding	transmembrane_protein_123
ENSMUSG00000039137	-1.6647	4.56e-107	9.13e-106	Whrn	chr4	protein_coding	whirlin
ENSMUSG00000046727	-1.6637	1.94e-46	1.64e-45	Cystm1	chr18	protein_coding	cysteine-rich_transmembrane_module_containing_1
ENSMUSG00000020871	-1.6618	0.0001107	0.00024058	Dlx4	chr11	protein_coding	distal-less_homeobox_4
ENSMUSG00000015214	-1.6617	1.48e-69	1.84e-68	Mtmr1	chrX	protein_coding	myotubularin_related_protein_1
ENSMUSG00000086477	-1.6616	0.0035001	0.006563	Gm15506	chr7	processed_transcript	predicted_gene_15506
ENSMUSG00000098041	-1.6598	1.86e-06	4.59e-06	Gm26981	chr7	lincRNA	predicted_gene_26981
ENSMUSG00000060771	-1.6585	2.74e-33	1.71e-32	Tsga10	chr1	protein_coding	testis_specific_10
ENSMUSG00000017493	-1.6565	5.05e-49	4.48e-48	Igfbp4	chr11	protein_coding	insulin-like_growth_factor_binding_protein_4
ENSMUSG00000026663	-1.6545	1.93e-99	3.51e-98	Atf6	chr1	protein_coding	activating_transcription_factor_6
ENSMUSG00000086567	-1.6536	3.13e-13	1.08e-12	Gm2830	chr13	pseudogene	predicted_gene_2830
ENSMUSG00000006800	-1.6528	1.04e-23	5.18e-23	Sulf2	chr2	protein_coding	sulfatase_2
ENSMUSG00000049858	-1.6512	4.45e-69	5.46e-68	Suox	chr10	protein_coding	sulfite_oxidase
ENSMUSG00000027499	-1.6492	5.17e-133	1.33e-131	Pkia	chr3	protein_coding	protein_kinase_inhibitor_alpha
ENSMUSG00000022453	-1.6449	4.46e-55	4.42e-54	Naga	chr15	protein_coding	N-acetyl_galactosaminidase_alpha
ENSMUSG00000067212	-1.6445	6.54e-37	4.43e-36	H2-T23	chr17	protein_coding	histocompatibility_2_T_region_locus_23
ENSMUSG00000036885	-1.6441	2.47e-19	1.07e-18	Arhgef26	chr3	protein_coding	Rho_guanine_nucleotide_exchange_factor_(GEF)_26
ENSMUSG00000037933	-1.6434	9.62e-224	5.2e-222	Bicd2	chr13	protein_coding	bicaudal_D_homolog_2_(Drosophila)
ENSMUSG00000073375	-1.6428	2.77e-05	6.28e-05	Lrrc30	chr17	protein_coding	leucine_rich_repeat_containing_30
ENSMUSG00000028211	-1.6423	2.21e-89	3.57e-88	Trp53inp1	chr4	protein_coding	transformation_related_protein_53_inducible_nuclear_protein_1
ENSMUSG00000047878	-1.6414	5.55e-93	9.41e-92	A4galt	chr15	protein_coding	alpha_14-galactosyltransferase
ENSMUSG00000058793	-1.6411	3.63e-90	5.94e-89	Cds2	chr2	protein_coding	CDP-diacylglycerol_synthase_(phosphatidate_cytidylyltransferase)_2
ENSMUSG00000067629	-1.6394	7.94e-50	7.12e-49	Syngap1	chr17	protein_coding	synaptic_Ras_GTPase_activating_protein_1_homolog_(rat)
ENSMUSG00000018740	-1.6394	3.52e-12	1.16e-11	Slc25a35	chr11	protein_coding	solute_carrier_family_25_member_35
ENSMUSG00000021830	-1.6389	6.83e-63	7.68e-62	Txndc16	chr14	protein_coding	thioredoxin_domain_containing_16
ENSMUSG00000098243	-1.6366	0.029461	0.048574	Gm4258	chr1	processed_transcript	predicted_gene_4258
ENSMUSG00000068114	-1.6364	9.67e-25	4.94e-24	Ccdc134	chr15	protein_coding	coiled-coil_domain_containing_134
ENSMUSG00000025355	-1.6344	8.38e-48	7.26e-47	Mmp19	chr10	protein_coding	matrix_metallopeptidase_19
ENSMUSG00000060703	-1.634	1.05e-19	4.63e-19	Cd302	chr2	protein_coding	CD302_antigen
ENSMUSG00000026944	-1.6334	7.49e-75	9.98e-74	Abca2	chr2	protein_coding	ATP-binding_cassette_sub-family_A_(ABC1)_member_2
ENSMUSG00000031387	-1.6333	2.72e-74	3.6e-73	Renbp	chrX	protein_coding	renin_binding_protein
ENSMUSG00000019539	-1.6307	5.57e-62	6.16e-61	Rcn3	chr7	protein_coding	reticulocalbin_3_EF-hand_calcium_binding_domain
ENSMUSG00000071637	-1.6283	1.83e-19	7.97e-19	Cebpd	chr16	pseudogene	CCAAT/enhancer_binding_protein_(C/EBP)_delta
ENSMUSG00000039637	-1.628	4.25e-36	2.84e-35	Coro7	chr16	protein_coding	coronin_7
ENSMUSG00000090812	-1.6278	0.011785	0.020659	Samd15	chr12	protein_coding	sterile_alpha_motif_domain_containing_15
ENSMUSG00000006301	-1.6246	7.11e-181	2.71e-179	Tmbim1	chr1	protein_coding	transmembrane_BAX_inhibitor_motif_containing_1
ENSMUSG00000030557	-1.6239	3.68e-120	8.35e-119	Mef2a	chr7	protein_coding	myocyte_enhancer_factor_2A
ENSMUSG00000068742	-1.6234	4.4e-35	2.87e-34	Cry2	chr2	protein_coding	cryptochrome_2_(photolyase-like)
ENSMUSG00000043913	-1.6234	0.003414	0.0064105	Ccdc60	chr5	protein_coding	coiled-coil_domain_containing_60
ENSMUSG00000079593	-1.623	0.0054432	0.0099628	Gm14597	chrX	protein_coding	predicted_gene_14597
ENSMUSG00000034110	-1.622	7.46e-26	3.93e-25	Kctd7	chr5	protein_coding	potassium_channel_tetramerisation_domain_containing_7
ENSMUSG00000048387	-1.6219	4.29e-09	1.24e-08	Osr1	chr12	protein_coding	odd-skipped_related_1_(Drosophila)
ENSMUSG00000030103	-1.6209	6.4e-263	4.36e-261	Bhlhe40	chr6	protein_coding	basic_helix-loop-helix_family_member_e40
ENSMUSG00000025429	-1.6205	1.95e-76	2.66e-75	Pstpip2	chr18	protein_coding	proline-serine-threonine_phosphatase-interacting_protein_2
ENSMUSG00000018378	-1.6202	1.24e-118	2.79e-117	Cuedc1	chr11	protein_coding	CUE_domain_containing_1
ENSMUSG00000036098	-1.62	1.64e-14	5.96e-14	Myrf	chr19	protein_coding	myelin_regulatory_factor
ENSMUSG00000097487	-1.62	5.64e-12	1.85e-11	Ptges3l	chr11	protein_coding	prostaglandin_E_synthase_3_(cytosolic)-like
ENSMUSG00000085852	-1.6196	3.56e-08	9.75e-08	Gm13807	chr2	antisense	predicted_gene_13807
ENSMUSG00000091238	-1.6192	0.027242	0.045192	Gm17103	chr16	antisense	predicted_gene_17103
ENSMUSG00000003992	-1.6191	4.98e-67	5.95e-66	Ssbp2	chr13	protein_coding	single-stranded_DNA_binding_protein_2
ENSMUSG00000053334	-1.6188	3.65e-44	2.95e-43	Ficd	chr5	protein_coding	FIC_domain_containing
ENSMUSG00000097357	-1.6186	0.014498	0.025061	Gm16793	chr8	lincRNA	predicted_gene_16793
ENSMUSG00000038451	-1.617	2.26e-57	2.32e-56	Spsb2	chr6	protein_coding	splA/ryanodine_receptor_domain_and_SOCS_box_containing_2
ENSMUSG00000006127	-1.6167	1.49e-66	1.77e-65	Inpp5k	chr11	protein_coding	inositol_polyphosphate_5-phosphatase_K
ENSMUSG00000073096	-1.6149	2.14e-21	9.89e-21	Lrrc61	chr6	protein_coding	leucine_rich_repeat_containing_61
ENSMUSG00000028341	-1.6148	3.69e-07	9.49e-07	Nr4a3	chr4	protein_coding	nuclear_receptor_subfamily_4_group_A_member_3
ENSMUSG00000036450	-1.6146	8.75e-96	1.54e-94	Hif1an	chr19	protein_coding	hypoxia-inducible_factor_1_alpha_subunit_inhibitor
ENSMUSG00000024558	-1.6143	2.31e-23	1.13e-22	Mapk4	chr18	protein_coding	mitogen-activated_protein_kinase_4
ENSMUSG00000004040	-1.614	1.5e-284	1.2e-282	Stat3	chr11	protein_coding	signal_transducer_and_activator_of_transcription_3
ENSMUSG00000026791	-1.6129	1.45e-22	6.96e-22	Slc2a8	chr2	protein_coding	solute_carrier_family_2_(facilitated_glucose_transporter)_member_8
ENSMUSG00000035681	-1.6113	1.41e-09	4.16e-09	Kcnc2	chr10	protein_coding	potassium_voltage_gated_channel_Shaw-related_subfamily_member_2
ENSMUSG00000042532	-1.6099	0.0015108	0.0029461	Golga7b	chr19	protein_coding	golgi_autoantigen_golgin_subfamily_a_7B
ENSMUSG00000081824	-1.6086	0.0032974	0.0062038	BC002163	chr16	pseudogene	cDNA_sequence_BC002163
ENSMUSG00000079018	-1.6072	3.8e-108	7.68e-107	Ly6c1	chr15	protein_coding	lymphocyte_antigen_6_complex_locus_C1
ENSMUSG00000051285	-1.6068	1.09e-131	2.73e-130	Pcmtd1	chr1	protein_coding	protein-L-isoaspartate_(D-aspartate)_O-methyltransferase_domain_containing_1
ENSMUSG00000048970	-1.6065	2.51e-78	3.47e-77	C1galt1c1	chrX	protein_coding	C1GALT1-specific_chaperone_1
ENSMUSG00000029601	-1.6059	1.32e-06	3.28e-06	Iqcd	chr5	protein_coding	IQ_motif_containing_D
ENSMUSG00000022505	-1.6058	1.2e-267	8.35e-266	Emp2	chr16	protein_coding	epithelial_membrane_protein_2
ENSMUSG00000040557	-1.6052	9.8e-34	6.18e-33	Wbscr27	chr5	protein_coding	Williams_Beuren_syndrome_chromosome_region_27_(human)
ENSMUSG00000063275	-1.6049	4.42e-47	3.78e-46	Ptpla	chr2	protein_coding	protein_tyrosine_phosphatase-like_(proline_instead_of_catalytic_arginine)_member_a
ENSMUSG00000024597	-1.6039	1.94e-127	4.71e-126	Slc12a2	chr18	protein_coding	solute_carrier_family_12_member_2
ENSMUSG00000069713	-1.6037	0.021974	0.036954	4933406P04Rik	chr10	protein_coding	RIKEN_cDNA_4933406P04_gene
ENSMUSG00000041143	-1.6036	4.39e-11	1.39e-10	Tmco4	chr4	protein_coding	transmembrane_and_coiled-coil_domains_4
ENSMUSG00000018381	-1.6036	0.011403	0.020032	Abi3	chr11	protein_coding	ABI_gene_family_member_3
ENSMUSG00000047227	-1.6015	3.47e-13	1.19e-12	Gm527	chr12	protein_coding	predicted_gene_527
ENSMUSG00000086382	-1.6011	0.00012654	0.00027373	Chrna1os	chr2	antisense	cholinergic_receptor_nicotinic_alpha_polypeptide_1_(muscle)_opposite_strand
ENSMUSG00000034488	-1.601	1.21e-62	1.36e-61	Edil3	chr13	protein_coding	EGF-like_repeats_and_discoidin_I-like_domains_3
ENSMUSG00000087263	-1.6007	0.023353	0.039124	Gm15726	chrX	antisense	predicted_gene_15726
ENSMUSG00000044080	-1.6001	1.04e-31	6.32e-31	S100a1	chr3	protein_coding	S100_calcium_binding_protein_A1
ENSMUSG00000098206	-1.5987	0.0044034	0.0081487	A430106G13Rik	chr1	lincRNA	RIKEN_cDNA_A430106G13_gene
ENSMUSG00000074141	-1.5984	1.45e-13	5.08e-13	Il4i1	chr7	protein_coding	interleukin_4_induced_1
ENSMUSG00000018750	-1.5956	7.25e-121	1.65e-119	Zbtb4	chr11	protein_coding	zinc_finger_and_BTB_domain_containing_4
ENSMUSG00000025232	-1.5945	1.29e-181	4.98e-180	Hexa	chr9	protein_coding	hexosaminidase_A
ENSMUSG00000038203	-1.5942	2.07e-06	5.1e-06	Hoxa13	chr6	protein_coding	homeobox_A13
ENSMUSG00000036960	-1.5935	1.68e-06	4.16e-06	Clca5	chr3	protein_coding	chloride_channel_calcium_activated_5
ENSMUSG00000098332	-1.5932	0.00078166	0.0015726	5031420N21Rik	chr9	processed_transcript	RIKEN_cDNA_5031420N21_gene
ENSMUSG00000062929	-1.5931	5.18e-101	9.59e-100	Cfl2	chr12	protein_coding	cofilin_2_muscle
ENSMUSG00000087523	-1.5925	0.00010952	0.00023808	Gm12319	chr11	lincRNA	predicted_gene_12319
ENSMUSG00000022309	-1.592	9.86e-111	2.07e-109	Angpt1	chr15	protein_coding	angiopoietin_1
ENSMUSG00000024937	-1.5915	2.75e-71	3.49e-70	Ehbp1l1	chr19	protein_coding	EH_domain_binding_protein_1-like_1
ENSMUSG00000029098	-1.5906	3.09e-109	6.37e-108	Acox3	chr5	protein_coding	acyl-Coenzyme_A_oxidase_3_pristanoyl
ENSMUSG00000075592	-1.5891	1.32e-17	5.38e-17	Nynrin	chr14	protein_coding	NYN_domain_and_retroviral_integrase_containing
ENSMUSG00000097123	-1.5885	0.00028518	0.000599	Gm6297	chr4	lincRNA	predicted_gene_6297
ENSMUSG00000007653	-1.5874	0.0043167	0.0079977	Gabrb2	chr11	protein_coding	gamma-aminobutyric_acid_(GABA)_A_receptor_subunit_beta_2
ENSMUSG00000016262	-1.5873	1.79e-122	4.15e-121	Sertad4	chr1	protein_coding	SERTA_domain_containing_4
ENSMUSG00000044308	-1.586	2.44e-98	4.39e-97	Ubr3	chr2	protein_coding	ubiquitin_protein_ligase_E3_component_n-recognin_3
ENSMUSG00000019843	-1.5859	2.41e-78	3.35e-77	Fyn	chr10	protein_coding	Fyn_proto-oncogene
ENSMUSG00000096269	-1.5815	0.0010148	0.0020171	Rpl31-ps21	chr5	pseudogene	ribosomal_protein_L31_pseudogene_21
ENSMUSG00000039782	-1.579	9.65e-38	6.69e-37	Cpeb2	chr5	protein_coding	cytoplasmic_polyadenylation_element_binding_protein_2
ENSMUSG00000087574	-1.5778	2.84e-39	2.05e-38	C030037D09Rik	chr11	lincRNA	RIKEN_cDNA_C030037D09_gene
ENSMUSG00000033152	-1.5764	4.69e-06	1.13e-05	Podxl2	chr6	protein_coding	podocalyxin-like_2
ENSMUSG00000050860	-1.5749	0.0066555	0.012052	Phospho1	chr11	protein_coding	phosphatase_orphan_1
ENSMUSG00000023034	-1.5734	6.2e-88	9.75e-87	Nr4a1	chr15	protein_coding	nuclear_receptor_subfamily_4_group_A_member_1
ENSMUSG00000096974	-1.5713	0.014587	0.025203	Gm26881	chr4	lincRNA	predicted_gene_26881
ENSMUSG00000039911	-1.5686	3.82e-49	3.39e-48	Spsb1	chr4	protein_coding	splA/ryanodine_receptor_domain_and_SOCS_box_containing_1
ENSMUSG00000033227	-1.5682	0.0062384	0.011337	Wnt6	chr1	protein_coding	wingless-type_MMTV_integration_site_family_member_6
ENSMUSG00000037971	-1.5681	1.59e-21	7.4e-21	1110032A03Rik	chr9	protein_coding	RIKEN_cDNA_1110032A03_gene
ENSMUSG00000058248	-1.5675	0.00044736	0.00092185	Kcnh1	chr1	protein_coding	potassium_voltage-gated_channel_subfamily_H_(eag-related)_member_1
ENSMUSG00000033400	-1.5673	1.26e-72	1.65e-71	Agl	chr3	protein_coding	amylo-16-glucosidase_4-alpha-glucanotransferase
ENSMUSG00000025875	-1.5672	1.72e-92	2.89e-91	Tspan17	chr13	protein_coding	tetraspanin_17
ENSMUSG00000033318	-1.5641	9.94e-05	0.00021679	Gstt2	chr10	protein_coding	glutathione_S-transferase_theta_2
ENSMUSG00000054920	-1.5628	5.98e-89	9.61e-88	Klhl5	chr5	protein_coding	kelch-like_5
ENSMUSG00000061046	-1.5622	5.41e-32	3.3e-31	Haghl	chr17	protein_coding	hydroxyacylglutathione_hydrolase-like
ENSMUSG00000060923	-1.5621	9.26e-12	3e-11	Acyp2	chr11	protein_coding	acylphosphatase_2_muscle_type
ENSMUSG00000024521	-1.5612	5.79e-109	1.19e-107	Pmaip1	chr18	protein_coding	phorbol-12-myristate-13-acetate-induced_protein_1
ENSMUSG00000039579	-1.5612	0.011422	0.020064	Grin3a	chr4	protein_coding	glutamate_receptor_ionotropic_NMDA3A
ENSMUSG00000003228	-1.5611	8.88e-49	7.84e-48	Grk5	chr19	protein_coding	G_protein-coupled_receptor_kinase_5
ENSMUSG00000078921	-1.5609	0.013559	0.023549	Tgtp2	chr11	protein_coding	T_cell_specific_GTPase_2
ENSMUSG00000023883	-1.5603	1.48e-09	4.38e-09	Phf10	chr17	protein_coding	PHD_finger_protein_10
ENSMUSG00000046546	-1.5598	1.55e-15	5.88e-15	Fam43a	chr16	protein_coding	family_with_sequence_similarity_43_member_A
ENSMUSG00000028469	-1.5596	2.74e-50	2.48e-49	Npr2	chr4	protein_coding	natriuretic_peptide_receptor_2
ENSMUSG00000060376	-1.5595	1.75e-41	1.32e-40	Bckdha	chr7	protein_coding	branched_chain_ketoacid_dehydrogenase_E1_alpha_polypeptide
ENSMUSG00000039648	-1.5591	1.19e-28	6.78e-28	Ccbl1	chr2	protein_coding	cysteine_conjugate-beta_lyase_1
ENSMUSG00000026940	-1.558	0.0048302	0.008898	Ccdc183	chr2	protein_coding	coiled-coil_domain_containing_183
ENSMUSG00000051550	-1.557	1.15e-27	6.37e-27	Zfp579	chr7	protein_coding	zinc_finger_protein_579
ENSMUSG00000074466	-1.5564	4.48e-08	1.22e-07	Gm15417	chr3	antisense	predicted_gene_15417
ENSMUSG00000036833	-1.5552	1.14e-42	8.82e-42	Pnpla7	chr2	protein_coding	patatin-like_phospholipase_domain_containing_7
ENSMUSG00000071691	-1.554	7.78e-05	0.00017106	Gm960	chr19	protein_coding	predicted_gene_960
ENSMUSG00000042579	-1.5538	3.25e-13	1.12e-12	4632404H12Rik	chr3	protein_coding	RIKEN_cDNA_4632404H12_gene
ENSMUSG00000018995	-1.5533	6.64e-34	4.21e-33	Nars2	chr7	protein_coding	asparaginyl-tRNA_synthetase_2_(mitochondrial)(putative)
ENSMUSG00000028957	-1.552	5.27e-63	5.94e-62	Per3	chr4	protein_coding	period_circadian_clock_3
ENSMUSG00000024975	-1.5517	1.04e-35	6.86e-35	Pdcd4	chr19	protein_coding	programmed_cell_death_4
ENSMUSG00000097507	-1.5514	0.0039073	0.0072927	Gm26538	chr18	lincRNA	predicted_gene_26538
ENSMUSG00000067872	-1.5505	0.025958	0.043183	Ccdc87	chr19	protein_coding	coiled-coil_domain_containing_87
ENSMUSG00000086607	-1.5496	0.00095024	0.0018936	4930511M06Rik	chr18	processed_transcript	RIKEN_cDNA_4930511M06_gene
ENSMUSG00000028654	-1.5482	2.4e-24	1.21e-23	Mycl	chr4	protein_coding	v-myc_myelocytomatosis_viral_oncogene_homolog_lung_carcinoma_derived_(avian)
ENSMUSG00000028188	-1.5465	9.45e-13	3.2e-12	Spata1	chr3	protein_coding	spermatogenesis_associated_1
ENSMUSG00000032565	-1.5464	3.07e-25	1.59e-24	Nudt16	chr9	protein_coding	nudix_(nucleoside_diphosphate_linked_moiety_X)-type_motif_16
ENSMUSG00000035305	-1.5459	0.00085557	0.0017127	Ror1	chr4	protein_coding	receptor_tyrosine_kinase-like_orphan_receptor_1
ENSMUSG00000096981	-1.5459	0.0032354	0.0060944	Gm16845	chr9	lincRNA	predicted_gene_16845
ENSMUSG00000023047	-1.5458	0.022646	0.038015	Amhr2	chr15	protein_coding	anti-Mullerian_hormone_type_2_receptor
ENSMUSG00000052557	-1.5446	1.56e-56	1.57e-55	Gan	chr8	protein_coding	giant_axonal_neuropathy
ENSMUSG00000043831	-1.5441	1.39e-18	5.89e-18	Lysmd4	chr7	protein_coding	LysM_putative_peptidoglycan-binding_domain_containing_4
ENSMUSG00000040613	-1.5423	1.4e-10	4.31e-10	Apobec1	chr6	protein_coding	apolipoprotein_B_mRNA_editing_enzyme_catalytic_polypeptide_1
ENSMUSG00000061531	-1.5416	0.025018	0.041751	Tmem236	chr2	protein_coding	transmembrane_protein_236
ENSMUSG00000028649	-1.5405	1.55e-108	3.15e-107	Macf1	chr4	protein_coding	microtubule-actin_crosslinking_factor_1
ENSMUSG00000078640	-1.5403	0.025995	0.043235	Gm11627	chr11	protein_coding	predicted_gene_11627
ENSMUSG00000038260	-1.5402	6.67e-46	5.57e-45	Trpm4	chr7	protein_coding	transient_receptor_potential_cation_channel_subfamily_M_member_4
ENSMUSG00000024901	-1.5395	2.78e-10	8.47e-10	Peli3	chr19	protein_coding	pellino_3
ENSMUSG00000021684	-1.539	1.12e-05	2.62e-05	Pde8b	chr13	protein_coding	phosphodiesterase_8B
ENSMUSG00000096948	-1.5377	0.015716	0.027035	Gm4221	chr18	lincRNA	predicted_gene_4221
ENSMUSG00000064215	-1.5376	7.16e-46	5.97e-45	Ifi27	chr12	protein_coding	interferon_alpha-inducible_protein_27
ENSMUSG00000091243	-1.5373	1.42e-102	2.69e-101	Vgll3	chr16	protein_coding	vestigial_like_3_(Drosophila)
ENSMUSG00000025103	-1.537	7.74e-103	1.47e-101	Btbd1	chr7	protein_coding	BTB_(POZ)_domain_containing_1
ENSMUSG00000022754	-1.5361	2.1e-26	1.13e-25	Tmem45a	chr16	protein_coding	transmembrane_protein_45a
ENSMUSG00000030745	-1.5331	0.0064159	0.011642	Il21r	chr7	protein_coding	interleukin_21_receptor
ENSMUSG00000024302	-1.5322	2.15e-102	4.07e-101	Dtna	chr18	protein_coding	dystrobrevin_alpha
ENSMUSG00000049985	-1.532	3.77e-06	9.12e-06	Ankrd55	chr13	protein_coding	ankyrin_repeat_domain_55
ENSMUSG00000032850	-1.5309	2.29e-13	7.97e-13	Rnft2	chr5	protein_coding	ring_finger_protein_transmembrane_2
ENSMUSG00000026817	-1.5301	4.61e-35	3e-34	Ak1	chr2	protein_coding	adenylate_kinase_1
ENSMUSG00000029432	-1.5288	2.27e-47	1.95e-46	Gbas	chr5	protein_coding	glioblastoma_amplified_sequence
ENSMUSG00000024530	-1.5285	3.02e-15	1.13e-14	Slmo1	chr18	protein_coding	slowmo_homolog_1_(Drosophila)
ENSMUSG00000031274	-1.5284	6.55e-60	6.99e-59	Col4a5	chrX	protein_coding	collagen_type_IV_alpha_5
ENSMUSG00000054942	-1.5284	1.35e-05	3.14e-05	Fam73a	chr3	protein_coding	family_with_sequence_similarity_73_member_A
ENSMUSG00000006517	-1.527	3.31e-11	1.05e-10	Mvd	chr8	protein_coding	mevalonate_(diphospho)_decarboxylase
ENSMUSG00000046351	-1.5268	1.67e-68	2.03e-67	Zfp322a	chr13	protein_coding	zinc_finger_protein_322A
ENSMUSG00000070802	-1.5266	1.28e-20	5.8e-20	Pnmal2	chr7	protein_coding	PNMA-like_2
ENSMUSG00000024238	-1.5245	2.9e-283	2.27e-281	Zeb1	chr18	protein_coding	zinc_finger_E-box_binding_homeobox_1
ENSMUSG00000079669	-1.5242	6.12e-07	1.55e-06	Gm17396	chr9	processed_transcript	predicted_gene_17396
ENSMUSG00000072704	-1.523	1.49e-63	1.69e-62	2700089E24Rik	chr6	protein_coding	RIKEN_cDNA_2700089E24_gene
ENSMUSG00000086350	-1.5224	2.52e-05	5.74e-05	B230369F24Rik	chr1	antisense	RIKEN_cDNA_B230369F24_gene
ENSMUSG00000044320	-1.5219	0.013677	0.023733	1700001O22Rik	chr2	protein_coding	RIKEN_cDNA_1700001O22_gene
ENSMUSG00000033460	-1.5207	2.49e-35	1.63e-34	Armcx1	chrX	protein_coding	armadillo_repeat_containing_X-linked_1
ENSMUSG00000085081	-1.5187	0.0033249	0.0062543	Rptoros	chr11	antisense	regulatory_associated_protein_of_MTOR_complex_1_opposite_strand
ENSMUSG00000055862	-1.5182	1.21e-05	2.83e-05	Izumo4	chr10	protein_coding	IZUMO_family_member_4
ENSMUSG00000039474	-1.5176	4.79e-62	5.3e-61	Wfs1	chr5	protein_coding	Wolfram_syndrome_1_homolog_(human)
ENSMUSG00000003354	-1.5174	0.00023734	0.00050197	Ccdc65	chr15	protein_coding	coiled-coil_domain_containing_65
ENSMUSG00000035776	-1.5166	1.29e-69	1.6e-68	Cd99l2	chrX	protein_coding	CD99_antigen-like_2
ENSMUSG00000003464	-1.5164	1.47e-150	4.38e-149	Pex19	chr1	protein_coding	peroxisomal_biogenesis_factor_19
ENSMUSG00000073755	-1.5163	3.8e-12	1.25e-11	5730409E04Rik	chr4	protein_coding	RIKEN_cDNA_5730409E04Rik_gene
ENSMUSG00000003378	-1.516	1.41e-29	8.13e-29	Grik5	chr7	protein_coding	glutamate_receptor_ionotropic_kainate_5_(gamma_2)
ENSMUSG00000097749	-1.516	0.012939	0.022538	Gm16938	chr7	lincRNA	predicted_gene_16938
ENSMUSG00000040364	-1.5149	0.014613	0.025241	Sec1	chr7	protein_coding	secretory_blood_group_1
ENSMUSG00000035923	-1.5146	0.00019576	0.00041683	Myf6	chr10	protein_coding	myogenic_factor_6
ENSMUSG00000019302	-1.5144	7.29e-94	1.25e-92	Atp6v0a1	chr11	protein_coding	ATPase_H+_transporting_lysosomal_V0_subunit_A1
ENSMUSG00000032109	-1.5135	2.37e-26	1.27e-25	Nlrx1	chr9	protein_coding	NLR_family_member_X1
ENSMUSG00000001768	-1.5107	5.76e-125	1.37e-123	Rin2	chr2	protein_coding	Ras_and_Rab_interactor_2
ENSMUSG00000029659	-1.5104	2.82e-43	2.22e-42	Medag	chr5	protein_coding	mesenteric_estrogen_dependent_adipogenesis
ENSMUSG00000000876	-1.5098	8.16e-23	3.95e-22	Pxmp4	chr2	protein_coding	peroxisomal_membrane_protein_4
ENSMUSG00000038540	-1.5098	9.78e-13	3.31e-12	Tmc3	chr7	protein_coding	transmembrane_channel-like_gene_family_3
ENSMUSG00000046329	-1.5096	7.18e-07	1.82e-06	Slc25a23	chr17	protein_coding	solute_carrier_family_25_(mitochondrial_carrier;_phosphate_carrier)_member_23
ENSMUSG00000035513	-1.5095	0.000169	0.00036192	Ntng2	chr2	protein_coding	netrin_G2
ENSMUSG00000037826	-1.509	5.94e-26	3.14e-25	Ppm1k	chr6	protein_coding	protein_phosphatase_1K_(PP2C_domain_containing)
ENSMUSG00000039307	-1.5085	1.18e-34	7.57e-34	Hexdc	chr11	protein_coding	hexosaminidase_(glycosyl_hydrolase_family_20_catalytic_domain)_containing
ENSMUSG00000090397	-1.5056	0.001549	0.0030157	Gm17096	chr2	antisense	predicted_gene_17096
ENSMUSG00000041886	-1.5055	1.94e-11	6.23e-11	Macc1	chr12	protein_coding	metastasis_associated_in_colon_cancer_1
ENSMUSG00000039062	-1.5028	3.75e-56	3.77e-55	Anpep	chr7	protein_coding	alanyl_(membrane)_aminopeptidase
ENSMUSG00000028563	-1.5026	6.73e-51	6.14e-50	Tm2d1	chr4	protein_coding	TM2_domain_containing_1
ENSMUSG00000026554	-1.5022	2.92e-251	1.87e-249	Dcaf8	chr1	protein_coding	DDB1_and_CUL4_associated_factor_8
ENSMUSG00000022214	-1.5017	8.47e-54	8.17e-53	Dcaf11	chr14	protein_coding	DDB1_and_CUL4_associated_factor_11
ENSMUSG00000071669	-1.501	4.41e-20	1.96e-19	Snx29	chr16	protein_coding	sorting_nexin_29
ENSMUSG00000017707	-1.5009	3.58e-222	1.9e-220	Serinc3	chr2	protein_coding	serine_incorporator_3
ENSMUSG00000040591	-1.5009	8.9e-85	1.35e-83	1110051M20Rik	chr2	protein_coding	RIKEN_cDNA_1110051M20_gene
ENSMUSG00000038831	-1.4995	6.69e-25	3.43e-24	Ralgps1	chr2	protein_coding	Ral_GEF_with_PH_domain_and_SH3_binding_motif_1
ENSMUSG00000051599	-1.4994	0.0212	0.03575	Pcdhb2	chr18	protein_coding	protocadherin_beta_2
ENSMUSG00000030681	-1.4988	1.66e-143	4.68e-142	Mvp	chr7	protein_coding	major_vault_protein
ENSMUSG00000046442	-1.4985	1.16e-25	6.11e-25	Ppm1e	chr11	protein_coding	protein_phosphatase_1E_(PP2C_domain_containing)
ENSMUSG00000041777	-1.4983	3.58e-45	2.93e-44	Cir1	chr2	protein_coding	corepressor_interacting_with_RBPJ_1
ENSMUSG00000028214	-1.4983	8.88e-32	5.38e-31	Gem	chr4	protein_coding	GTP_binding_protein_(gene_overexpressed_in_skeletal_muscle)
ENSMUSG00000040997	-1.4976	2.28e-110	4.75e-109	Abhd4	chr14	protein_coding	abhydrolase_domain_containing_4
ENSMUSG00000024481	-1.4968	2.32e-11	7.43e-11	4833403I15Rik	chr18	protein_coding	RIKEN_cDNA_4833403I15_gene
ENSMUSG00000097251	-1.4967	0.0036242	0.0067883	5033417F24Rik	chr1	antisense	RIKEN_cDNA_5033417F24_gene
ENSMUSG00000045294	-1.4961	8.08e-13	2.75e-12	Insig1	chr5	protein_coding	insulin_induced_gene_1
ENSMUSG00000038195	-1.4961	1.11e-07	2.94e-07	Rilp	chr11	protein_coding	Rab_interacting_lysosomal_protein
ENSMUSG00000040848	-1.4949	9.84e-97	1.73e-95	Sft2d2	chr1	protein_coding	SFT2_domain_containing_2
ENSMUSG00000045968	-1.4947	0.005676	0.010368	5830403L16Rik	chr1	protein_coding	transmembrane_epididymal_family_member_2
ENSMUSG00000039058	-1.4946	1.55e-06	3.83e-06	Ak5	chr3	protein_coding	adenylate_kinase_5
ENSMUSG00000046818	-1.4944	1.81e-13	6.33e-13	Ddit4l	chr3	protein_coding	DNA-damage-inducible_transcript_4-like
ENSMUSG00000030717	-1.4938	3.17e-28	1.78e-27	Nupr1	chr7	protein_coding	nuclear_protein_transcription_regulator_1
ENSMUSG00000009246	-1.4937	0.00027805	0.00058499	Trpm5	chr7	protein_coding	transient_receptor_potential_cation_channel_subfamily_M_member_5
ENSMUSG00000020121	-1.4929	9.69e-19	4.12e-18	Srgap1	chr10	protein_coding	SLIT-ROBO_Rho_GTPase_activating_protein_1
ENSMUSG00000050947	-1.4921	4.38e-27	2.39e-26	Amigo1	chr3	protein_coding	adhesion_molecule_with_Ig_like_domain_1
ENSMUSG00000042857	-1.492	3.54e-08	9.72e-08	Gm9776	chr13	protein_coding	predicted_gene_9776
ENSMUSG00000006310	-1.4911	0.029686	0.048923	Zbtb32	chr7	protein_coding	zinc_finger_and_BTB_domain_containing_32
ENSMUSG00000055782	-1.4851	3.53e-15	1.32e-14	Abcd2	chr15	protein_coding	ATP-binding_cassette_sub-family_D_(ALD)_member_2
ENSMUSG00000087168	-1.4851	0.0017118	0.0033182	Gm15983	chr16	processed_transcript	predicted_gene_15983
ENSMUSG00000031708	-1.4847	3.7e-88	5.83e-87	Tecr	chr8	protein_coding	trans-23-enoyl-CoA_reductase
ENSMUSG00000055341	-1.4842	0.021379	0.036043	Zfp457	chr13	protein_coding	zinc_finger_protein_457
ENSMUSG00000043644	-1.4841	0.00035921	0.00074654	0610009L18Rik	chr11	protein_coding	RIKEN_cDNA_0610009L18_gene
ENSMUSG00000020846	-1.4827	3.94e-64	4.51e-63	Fam101b	chr11	protein_coding	family_with_sequence_similarity_101_member_B
ENSMUSG00000063415	-1.482	2.08e-17	8.44e-17	Cyp26b1	chr6	protein_coding	cytochrome_P450_family_26_subfamily_b_polypeptide_1
ENSMUSG00000032528	-1.4816	0.014294	0.024739	Vipr1	chr9	protein_coding	vasoactive_intestinal_peptide_receptor_1
ENSMUSG00000084911	-1.4814	5.98e-21	2.73e-20	Gm16185	chr9	antisense	predicted_gene_16185
ENSMUSG00000085054	-1.48	0.0092996	0.016529	Gm15834	chr1	lincRNA	predicted_gene_15834
ENSMUSG00000024350	-1.4796	7.45e-76	1e-74	Dnajc18	chr18	protein_coding	DnaJ_(Hsp40)_homolog_subfamily_C_member_18
ENSMUSG00000024642	-1.4779	8.37e-09	2.37e-08	Tle4	chr19	protein_coding	transducin-like_enhancer_of_split_4_homolog_of_Drosophila_E(spl)
ENSMUSG00000054894	-1.4775	4.8e-15	1.79e-14	Atp5s	chr12	protein_coding	ATP_synthase_H+_transporting_mitochondrial_F0_complex_subunit_S
ENSMUSG00000091408	-1.4749	0.025175	0.04199	Gm6728	chr6	pseudogene	predicted_gene_6728
ENSMUSG00000022708	-1.4746	6.88e-106	1.36e-104	Zbtb20	chr16	protein_coding	zinc_finger_and_BTB_domain_containing_20
ENSMUSG00000076928	-1.474	0.00085377	0.0017094	Trac	chr14	IG_C_gene	T_cell_receptor_alpha_constant
ENSMUSG00000034724	-1.4733	1.11e-241	6.73e-240	Cnot6l	chr5	protein_coding	CCR4-NOT_transcription_complex_subunit_6-like
ENSMUSG00000026880	-1.473	4.92e-240	2.95e-238	Stom	chr2	protein_coding	stomatin
ENSMUSG00000070461	-1.4728	1.59e-24	8.08e-24	9230112E08Rik	chr2	sense_overlapping	RIKEN_cDNA_9230112E08_gene
ENSMUSG00000095362	-1.4724	5.38e-30	3.14e-29	Gm14325	chr2	protein_coding	predicted_gene_14325
ENSMUSG00000000957	-1.4721	1.69e-192	7.07e-191	Mmp14	chr14	protein_coding	matrix_metallopeptidase_14_(membrane-inserted)
ENSMUSG00000058056	-1.4714	6.93e-123	1.62e-121	Palld	chr8	protein_coding	palladin_cytoskeletal_associated_protein
ENSMUSG00000032698	-1.4712	0.027671	0.045846	Lmo2	chr2	protein_coding	LIM_domain_only_2
ENSMUSG00000030428	-1.4707	0.0018793	0.003631	Ttyh1	chr7	protein_coding	tweety_homolog_1_(Drosophila)
ENSMUSG00000000223	-1.47	6.07e-105	1.18e-103	Drp2	chrX	protein_coding	dystrophin_related_protein_2
ENSMUSG00000097921	-1.4698	0.01048	0.018517	Gm26576	chr10	lincRNA	predicted_gene_26576
ENSMUSG00000053477	-1.4697	1.67e-224	9.03e-223	Tcf4	chr18	protein_coding	transcription_factor_4
ENSMUSG00000057137	-1.4695	3.29e-34	2.1e-33	Tmem140	chr6	protein_coding	transmembrane_protein_140
ENSMUSG00000028565	-1.4692	0.00013339	0.00028803	Nfia	chr4	protein_coding	nuclear_factor_I/A
ENSMUSG00000043372	-1.4688	4.32e-18	1.8e-17	Hexim2	chr11	protein_coding	hexamethylene_bis-acetamide_inducible_2
ENSMUSG00000023952	-1.4674	7e-33	4.33e-32	Gtpbp2	chr17	protein_coding	GTP_binding_protein_2
ENSMUSG00000090500	-1.4665	0.016871	0.028868	Gm17057	chr15	antisense	predicted_gene_17057
ENSMUSG00000032334	-1.4662	5.68e-90	9.3e-89	Loxl1	chr9	protein_coding	lysyl_oxidase-like_1
ENSMUSG00000021271	-1.4661	1.36e-18	5.76e-18	Zfp839	chr12	protein_coding	zinc_finger_protein_839
ENSMUSG00000030096	-1.4649	1.3e-46	1.1e-45	Slc6a6	chr6	protein_coding	solute_carrier_family_6_(neurotransmitter_transporter_taurine)_member_6
ENSMUSG00000039787	-1.4618	2.47e-40	1.82e-39	Cercam	chr2	protein_coding	cerebral_endothelial_cell_adhesion_molecule
ENSMUSG00000054893	-1.4611	3.82e-28	2.14e-27	Zfp667	chr7	protein_coding	zinc_finger_protein_667
ENSMUSG00000048349	-1.46	2.54e-11	8.09e-11	Pou4f1	chr14	protein_coding	POU_domain_class_4_transcription_factor_1
ENSMUSG00000024235	-1.4594	4.49e-13	1.54e-12	Map3k8	chr18	protein_coding	mitogen-activated_protein_kinase_kinase_kinase_8
ENSMUSG00000049686	-1.4576	8.9e-37	6.01e-36	Orai1	chr5	protein_coding	ORAI_calcium_release-activated_calcium_modulator_1
ENSMUSG00000032224	-1.4562	0.000174	0.00037216	Fam81a	chr9	protein_coding	family_with_sequence_similarity_81_member_A
ENSMUSG00000028270	-1.4561	7.68e-10	2.29e-09	Gbp2	chr3	protein_coding	guanylate_binding_protein_2
ENSMUSG00000035694	-1.4536	0.0109	0.019199	Caps2	chr10	protein_coding	calcyphosphine_2
ENSMUSG00000022533	-1.4533	6.85e-199	3.02e-197	Atp13a3	chr16	protein_coding	ATPase_type_13A3
ENSMUSG00000046408	-1.4525	0.0053339	0.0097759	1700067K01Rik	chr8	protein_coding	RIKEN_cDNA_1700067K01_gene
ENSMUSG00000032656	-1.4513	1.2e-12	4.06e-12	2022-03-03	chr18	protein_coding	membrane-associated_ring_finger_(C3HC4)_3
ENSMUSG00000090386	-1.451	2.92e-12	9.67e-12	2810055G20Rik	chr16	processed_transcript	Mir99a_and_Mirlet7c-1_host_gene_(non-protein_coding)
ENSMUSG00000047789	-1.4494	2.79e-48	2.44e-47	Slc38a9	chr13	protein_coding	solute_carrier_family_38_member_9
ENSMUSG00000020690	-1.4491	0.0010832	0.0021464	Efcab3	chr11	protein_coding	EF-hand_calcium_binding_domain_3
ENSMUSG00000020695	-1.4488	1.15e-135	3.01e-134	Mrc2	chr11	protein_coding	mannose_receptor_C_type_2
ENSMUSG00000020111	-1.4479	3.2e-184	1.28e-182	Micu1	chr10	protein_coding	mitochondrial_calcium_uptake_1
ENSMUSG00000035441	-1.4478	3.71e-22	1.76e-21	Myo1d	chr11	protein_coding	myosin_ID
ENSMUSG00000047656	-1.4478	6e-13	2.05e-12	Trpt1	chr19	protein_coding	tRNA_phosphotransferase_1
ENSMUSG00000023942	-1.4471	2.35e-105	4.61e-104	Slc29a1	chr17	protein_coding	solute_carrier_family_29_(nucleoside_transporters)_member_1
ENSMUSG00000034041	-1.4446	0.0034742	0.006519	Lyl1	chr8	protein_coding	lymphoblastomic_leukemia_1
ENSMUSG00000005882	-1.4432	3.41e-88	5.4e-87	Uqcc1	chr2	protein_coding	ubiquinol-cytochrome_c_reductase_complex_assembly_factor_1
ENSMUSG00000025069	-1.4431	2.26e-14	8.14e-14	Gsto2	chr19	protein_coding	glutathione_S-transferase_omega_2
ENSMUSG00000042724	-1.443	4.13e-06	9.97e-06	Map3k9	chr12	protein_coding	mitogen-activated_protein_kinase_kinase_kinase_9
ENSMUSG00000085615	-1.4426	7.96e-05	0.00017485	A330035P11Rik	chr14	processed_transcript	RIKEN_cDNA_A330035P11_gene
ENSMUSG00000041688	-1.4419	6.26e-61	6.79e-60	Amot	chrX	protein_coding	angiomotin
ENSMUSG00000033355	-1.4411	7.59e-06	1.8e-05	Rtp4	chr16	protein_coding	receptor_transporter_protein_4
ENSMUSG00000028470	-1.4409	4.23e-23	2.06e-22	Hint2	chr4	protein_coding	histidine_triad_nucleotide_binding_protein_2
ENSMUSG00000004383	-1.4403	2.27e-159	7.35e-158	Large	chr8	protein_coding	like-glycosyltransferase
ENSMUSG00000090266	-1.44	7.05e-32	4.28e-31	Mettl23	chr11	protein_coding	methyltransferase_like_23
ENSMUSG00000048148	-1.4392	0.014462	0.025005	Nwd1	chr8	protein_coding	NACHT_and_WD_repeat_domain_containing_1
ENSMUSG00000029442	-1.4385	3.96e-06	9.57e-06	Wdr66	chr5	protein_coding	WD_repeat_domain_66
ENSMUSG00000038119	-1.4384	6.28e-152	1.9e-150	Cdon	chr9	protein_coding	cell_adhesion_molecule-related/down-regulated_by_oncogenes
ENSMUSG00000023966	-1.4381	1.43e-09	4.23e-09	Rsph9	chr17	protein_coding	radial_spoke_head_9_homolog_(Chlamydomonas)
ENSMUSG00000035158	-1.4376	4.37e-35	2.85e-34	Mitf	chr6	protein_coding	microphthalmia-associated_transcription_factor
ENSMUSG00000010051	-1.4375	3.32e-07	8.56e-07	Hyal1	chr9	protein_coding	hyaluronoglucosaminidase_1
ENSMUSG00000060380	-1.4374	3.57e-06	8.65e-06	C030014I23Rik	chr9	lincRNA	RIKEN_cDNA_C030014I23_gene
ENSMUSG00000014329	-1.4367	3.16e-34	2.02e-33	Bicc1	chr10	protein_coding	bicaudal_C_homolog_1_(Drosophila)
ENSMUSG00000056753	-1.436	0.0018848	0.0036402	C330011M18Rik	chr8	protein_coding	RIKEN_cDNA_C330011M18_gene
ENSMUSG00000023990	-1.4348	5.34e-16	2.06e-15	Tfeb	chr17	protein_coding	transcription_factor_EB
ENSMUSG00000028392	-1.4341	9.89e-05	0.00021569	Bspry	chr4	protein_coding	B-box_and_SPRY_domain_containing
ENSMUSG00000068699	-1.434	3.11e-73	4.07e-72	Flnc	chr6	protein_coding	filamin_C_gamma
ENSMUSG00000097904	-1.4336	0.00034323	0.00071427	Gm26711	chr5	lincRNA	predicted_gene_26711
ENSMUSG00000015846	-1.4334	2.39e-105	4.68e-104	Rxra	chr2	protein_coding	retinoid_X_receptor_alpha
ENSMUSG00000024905	-1.4313	0.0062366	0.011335	Mtl5	chr19	protein_coding	metallothionein-like_5_testis-specific_(tesmin)
ENSMUSG00000027900	-1.431	1.29e-58	1.36e-57	Dram2	chr3	protein_coding	DNA-damage_regulated_autophagy_modulator_2
ENSMUSG00000039239	-1.4306	2.5e-44	2.03e-43	Tgfb2	chr1	protein_coding	transforming_growth_factor_beta_2
ENSMUSG00000029575	-1.4305	3e-48	2.62e-47	Mmab	chr5	protein_coding	methylmalonic_aciduria_(cobalamin_deficiency)_type_B_homolog_(human)
ENSMUSG00000031983	-1.4283	2.49e-70	3.13e-69	2310022B05Rik	chr8	protein_coding	RIKEN_cDNA_2310022B05_gene
ENSMUSG00000049791	-1.4279	7.93e-10	2.36e-09	Fzd4	chr7	protein_coding	frizzled_homolog_4_(Drosophila)
ENSMUSG00000001419	-1.4278	2.93e-127	7.09e-126	Mef2d	chr3	protein_coding	myocyte_enhancer_factor_2D
ENSMUSG00000097164	-1.4275	6.56e-15	2.42e-14	Cep83os	chr10	lincRNA	centrosomal_protein_83_opposite_strand
ENSMUSG00000024339	-1.4275	4.01e-09	1.16e-08	Tap2	chr17	protein_coding	transporter_2_ATP-binding_cassette_sub-family_B_(MDR/TAP)
ENSMUSG00000048581	-1.4267	7.97e-19	3.4e-18	E130311K13Rik	chr3	protein_coding	RIKEN_cDNA_E130311K13_gene
ENSMUSG00000090088	-1.4258	0.0038569	0.0072015	Gm15934	chr10	antisense	predicted_gene_15934
ENSMUSG00000097309	-1.4256	0.0049541	0.0091107	Gm17249	chr10	lincRNA	predicted_gene_17249
ENSMUSG00000086725	-1.4255	1.44e-12	4.83e-12	A630052C17Rik	chr11	processed_transcript	RIKEN_cDNA_A630052C17_gene
ENSMUSG00000022887	-1.4252	2.23e-64	2.56e-63	Masp1	chr16	protein_coding	mannan-binding_lectin_serine_peptidase_1
ENSMUSG00000029467	-1.4251	2.22e-35	1.45e-34	Atp2a2	chr5	protein_coding	ATPase_Ca++_transporting_cardiac_muscle_slow_twitch_2
ENSMUSG00000043683	-1.4249	2.08e-88	3.31e-87	Fem1a	chr17	protein_coding	feminization_1_homolog_a_(C._elegans)
ENSMUSG00000034858	-1.4247	3.97e-38	2.77e-37	Fam214a	chr9	protein_coding	family_with_sequence_similarity_214_member_A
ENSMUSG00000005045	-1.4239	9e-06	2.12e-05	Chd5	chr4	protein_coding	chromodomain_helicase_DNA_binding_protein_5
ENSMUSG00000097876	-1.4234	0.00097509	0.0019419	Gm16892	chr16	lincRNA	predicted_gene_16892
ENSMUSG00000032715	-1.4217	0.01635	0.028036	Trib3	chr2	protein_coding	tribbles_homolog_3_(Drosophila)
ENSMUSG00000030284	-1.4214	1.3e-70	1.63e-69	Creld1	chr6	protein_coding	cysteine-rich_with_EGF-like_domains_1
ENSMUSG00000030653	-1.4214	1.09e-21	5.07e-21	Pde2a	chr7	protein_coding	phosphodiesterase_2A_cGMP-stimulated
ENSMUSG00000038708	-1.4193	1.08e-120	2.46e-119	Golga4	chr9	protein_coding	golgi_autoantigen_golgin_subfamily_a_4
ENSMUSG00000042444	-1.4187	1.74e-80	2.5e-79	Fam63b	chr9	protein_coding	family_with_sequence_similarity_63_member_B
ENSMUSG00000031168	-1.4177	5.59e-39	3.98e-38	Ebp	chrX	protein_coding	phenylalkylamine_Ca2+_antagonist_(emopamil)_binding_protein
ENSMUSG00000020948	-1.4157	1.37e-38	9.71e-38	Klhl28	chr12	protein_coding	kelch-like_28
ENSMUSG00000003178	-1.4155	1.12e-32	6.91e-32	Mical3	chr6	protein_coding	microtubule_associated_monooxygenase_calponin_and_LIM_domain_containing_3
ENSMUSG00000034377	-1.4148	2.24e-169	7.8e-168	Tulp4	chr17	protein_coding	tubby_like_protein_4
ENSMUSG00000031883	-1.4128	0.0055645	0.010176	Car7	chr8	protein_coding	carbonic_anhydrase_7
ENSMUSG00000038058	-1.4119	3.92e-38	2.74e-37	Nod1	chr6	protein_coding	nucleotide-binding_oligomerization_domain_containing_1
ENSMUSG00000087600	-1.4098	0.0049837	0.0091608	Pmepa1os	chr2	antisense	prostate_transmembrane_protein_androgen_induced_1_opposite_strand
ENSMUSG00000022940	-1.4089	1.7e-42	1.31e-41	Pigp	chr16	protein_coding	phosphatidylinositol_glycan_anchor_biosynthesis_class_P
ENSMUSG00000032527	-1.4073	4.83e-40	3.54e-39	Pccb	chr9	protein_coding	propionyl_Coenzyme_A_carboxylase_beta_polypeptide
ENSMUSG00000018500	-1.4063	1.52e-29	8.76e-29	Adora2b	chr11	protein_coding	adenosine_A2b_receptor
ENSMUSG00000069835	-1.4062	1.79e-10	5.5e-10	Sat2	chr11	protein_coding	spermidine/spermine_N1-acetyl_transferase_2
ENSMUSG00000033863	-1.4061	6.83e-95	1.19e-93	Klf9	chr19	protein_coding	Kruppel-like_factor_9
ENSMUSG00000064307	-1.406	1.36e-06	3.39e-06	Lrrc51	chr7	protein_coding	leucine_rich_repeat_containing_51
ENSMUSG00000042340	-1.4049	1.21e-09	3.58e-09	Ctf1	chr7	protein_coding	cardiotrophin_1
ENSMUSG00000006494	-1.4044	5.58e-32	3.4e-31	Pdk1	chr2	protein_coding	pyruvate_dehydrogenase_kinase_isoenzyme_1
ENSMUSG00000085637	-1.403	0.013458	0.023382	Gm15980	chr16	antisense	RIKEN_cDNA_1700048M11_gene
[truncated: 9,047 more rows]
