# Supplementary material for: RNA-Sequencing Reveals Upregulation and a Beneficial Role of Autophagy in Myoblast Differentiation and Fusion
Source: Cells. 2022 Nov 10;11(22):3549. doi: 10.3390/cells11223549 (PMC9688917; doi:10.3390/cells11223549)
Supplement: Supplementary file 1 [file cells-11-03549-s001.zip › cells-2001025-supplementary Table S3.xlsx]

## Sheet: GO_BP_up
ID	Description	GeneRatio	BgRatio	pvalue	p.adjust	qvalue	geneID	Count
GO:0042692	muscle cell differentiation	186/5118	395/23210	1.28072e-28	7.97123e-25	5.11481e-25	Pgm5/Myl2/Cacna1s/Lmod2/Tnnt3/Mybpc2/Myoz2/Mybpc1/Actc1/Casq1/Trim72/Actn2/Neb/Casq2/Myom3/Myh6/Cav3/Ankrd2/Csrp3/Mypn/Tcap/Rbm24/Klhl41/Tnnt1/Acta1/Myom1/Myom2/Fbxo40/Lmod3/Igf2/Igf1/Dmd/Myog/Alpk3/Ins2/Klhl40/Ryr1/Ankrd23/Tmod1/Myo18b/Ttn/Sypl2/Mef2c/Neu2/Smyd1/Synpo2l/Hopx/Nrap/Dysf/Fgf9/Wfikkn2/Ccl8/Dll1/Itga8/Stac3/Ldb3/Sort1/Bmp4/Lmod1/Prkg1/Actn3/Capn3/Ramp2/Akap6/Cacna2d2/Pi16/Myoz1/Casp1…	186
GO:0006914	autophagy	181/5118	386/23210	1.31841e-27	2.0554e-24	1.31887e-24	Dcn/Fez1/Mapt/Trem2/Synpo2/Epm2a/Bmf/Htr2b/Casp1/Prkaa2/Trp53inp2/Ifng/Pink1/Lzts1/Map1lc3a/Pik3c2b/Srpx/Rnf152/Rasip1/Mtm1/Tlr2/Irgm2/Lix1/Fbxw7/Usp13/Snapin/Adrb2/Fyco1/Trp53inp1/Stat3/Atp6v0a1/Nupr1/Tfeb/Dram2/Trib3/Nod1/Atg4a/Ctsd/Qsox1/Atg10/Zfyve1/Trim13/Atg13/Vps13d/Flcn/Wipi1/Nod2/Fbxl2/Sirt2/Hspb8/Atg12/Tecpr1/Tmem150a/Map1lc3b/Nbr1/Lamp2/Pacs2/Vps13c/Vps39/Sesn1/Ei24/Bnip3/Mfsd8/Sh3bp4/…	181
GO:0061919	process utilizing autophagic mechanism	181/5118	386/23210	1.31841e-27	2.0554e-24	1.31887e-24	Dcn/Fez1/Mapt/Trem2/Synpo2/Epm2a/Bmf/Htr2b/Casp1/Prkaa2/Trp53inp2/Ifng/Pink1/Lzts1/Map1lc3a/Pik3c2b/Srpx/Rnf152/Rasip1/Mtm1/Tlr2/Irgm2/Lix1/Fbxw7/Usp13/Snapin/Adrb2/Fyco1/Trp53inp1/Stat3/Atp6v0a1/Nupr1/Tfeb/Dram2/Trib3/Nod1/Atg4a/Ctsd/Qsox1/Atg10/Zfyve1/Trim13/Atg13/Vps13d/Flcn/Wipi1/Nod2/Fbxl2/Sirt2/Hspb8/Atg12/Tecpr1/Tmem150a/Map1lc3b/Nbr1/Lamp2/Pacs2/Vps13c/Vps39/Sesn1/Ei24/Bnip3/Mfsd8/Sh3bp4/…	181
GO:0003012	muscle system process	183/5118	392/23210	1.32095e-27	2.0554e-24	1.31887e-24	Myh3/Myl2/Cacna1s/Lmod2/Myh7/Tnnt3/Mybpc2/Myoz2/Myl4/Myh1/Mybpc1/Actc1/Casq1/Trim72/Myh8/Scn4a/Myl1/Myh4/Actn2/Casq2/Myom3/Myh6/Cav3/Trim63/Csrp3/Tcap/Tnni2/Myh2/Tnnt1/Tnni1/Tnnc1/Atp1a2/Atp2a1/Myom1/Myom2/Chrng/Lmod3/Igf1/Dmd/Myog/Gja5/Mrvi1/Ryr1/Adora1/Tmod1/Fxyd1/Ttn/Grip2/Ncf1/Mef2c/Abcc8/Tmem38a/Mlip/Pgam2/Myl3/Tnni3/Chrne/Scn3b/Nos1/Myl6b/Ucn/Mylk/Scn10a/Stac3/Ryr3/Chrnd/Lmod1/Klf15/Prkg1/T…	183
GO:0007033	vacuole organization	98/5118	162/23210	4.16383e-26	5.18314e-23	3.32581e-23	Fez1/Abca1/Synpo2/Epm2a/Trp53inp2/Pink1/Map1lc3a/Pik3c2b/Srpx/Hook1/Mtm1/Irgm2/Idua/Naglu/Snapin/Gaa/Trp53inp1/Hexa/Nupr1/Tfeb/Atg4a/Ctsd/Myo7a/Lyst/Aktip/Tmem106b/Atg13/Wipi1/Atg12/Grn/Map1lc3b/Pacs2/Mfsd8/Fig4/Acp2/Atg9a/Sh3glb1/Tpp1/Wdr45/Ulk1/Vps41/Tmem175/Rab3gap1/Ppt1/Cln5/Rab33b/Gba/Ulk2/Gabarap/Hexb/Rb1cc1/Gabarapl2/Atg101/P2rx7/Hook3/Mtmr3/Cln3/Vmp1/Cln6/Pip4k2b/Atg16l1/Rab3gap2/Hook2/Cl…	98
GO:0051146	striated muscle cell differentiation	154/5118	316/23210	7.13589e-26	7.40229e-23	4.74975e-23	Pgm5/Myl2/Cacna1s/Lmod2/Tnnt3/Mybpc2/Myoz2/Mybpc1/Actc1/Casq1/Trim72/Actn2/Neb/Casq2/Myom3/Myh6/Cav3/Ankrd2/Csrp3/Mypn/Tcap/Rbm24/Klhl41/Tnnt1/Acta1/Myom1/Myom2/Lmod3/Igf2/Igf1/Dmd/Myog/Alpk3/Ins2/Klhl40/Ryr1/Ankrd23/Tmod1/Myo18b/Ttn/Mef2c/Neu2/Smyd1/Synpo2l/Hopx/Nrap/Dysf/Wfikkn2/Ccl8/Dll1/Stac3/Ldb3/Sort1/Bmp4/Lmod1/Prkg1/Actn3/Capn3/Akap6/Cacna2d2/Pi16/Myoz1/Casp1/Xirp1/Tnnt2/Popdc2/Rgs2/Mybpc…	154
GO:0006936	muscle contraction	142/5118	289/23210	2.10719e-24	1.87359e-21	1.20221e-21	Myh3/Myl2/Cacna1s/Lmod2/Myh7/Tnnt3/Mybpc2/Myl4/Myh1/Mybpc1/Actc1/Casq1/Myh8/Scn4a/Myl1/Myh4/Actn2/Casq2/Myom3/Myh6/Cav3/Trim63/Csrp3/Tcap/Tnni2/Myh2/Tnnt1/Tnni1/Tnnc1/Atp1a2/Atp2a1/Myom1/Myom2/Chrng/Lmod3/Dmd/Gja5/Mrvi1/Ryr1/Adora1/Tmod1/Fxyd1/Ttn/Grip2/Ncf1/Tmem38a/Pgam2/Myl3/Tnni3/Chrne/Scn3b/Nos1/Myl6b/Ucn/Mylk/Scn10a/Stac3/Ryr3/Chrnd/Lmod1/Prkg1/Tpm2/Kcne4/Tmem38b/Actn3/Myh14/Akap6/Jsrp1/Htr7…	142
GO:0010256	endomembrane system organization	172/5118	384/23210	1.56756e-23	1.13482e-20	7.2817e-21	Cacna1s/Casq1/Trim72/Trdn/Cav3/Csrp3/Myh2/Spta1/Pacsin1/Sypl2/Tmem38a/Dysf/Abca1/Reep1/Tmem38b/Sptbn5/Syngr1/Sh3tc2/Srgn/Atp8b1/Pacsin3/Hook1/Ano3/Pde4dip/Als2cl/Bin1/Dnajc28/Sgip1/Syne1/Pla2g3/Rab38/Sec31b/Plscr4/Anxa8/Cxcr4/Myo18a/Fat4/A4galt/Coro7/Myrf/Rilp/Abcd2/Tgfb2/Atp2a2/Akt2/Serpine2/Rab5b/Bcas3/Lyst/Aktip/Rab3a/Flot1/Bloc1s3/Kifc3/Ggnbp1/Dmpk/Baiap2l1/Blzf1/Gsn/Akap8l/Ehd3/Atl1/Use1/Sh3…	172
GO:0060537	muscle tissue development	200/5118	472/23210	1.64097e-23	1.13482e-20	7.2817e-21	Pgm5/Myl2/Cacna1s/Myh7/Mybpc2/Myoz2/Mybpc1/Actc1/Actn2/Neb/Myom3/Mylpf/Trp63/Myh6/Cav3/Ankrd2/Csrp3/Tcap/Rbm24/Klhl41/Tnni1/Tnnc1/Acta1/Myom1/Myom2/Lmod3/Igf1/Dmd/Rbfox1/Myog/Gja5/Alpk3/Srpk3/Sgcg/Klhl40/Ryr1/Asb2/Myo18b/Ttn/Mef2c/Myl3/Tnni3/Smyd1/Col11a1/Myl6b/Usp2/Nrap/Dysf/Fgf9/Mylk/Dll1/Itga8/Stac3/Chrnd/Erbb3/Bmp4/Eln/Ppargc1a/Prkg1/Actn3/Capn3/Myh14/Akap6/Pi16/Myoz1/Xirp1/Col19a1/Adamts9/Tn…	200
GO:0009896	positive regulation of catabolic process	183/5118	422/23210	5.5852e-23	3.47623e-20	2.23055e-20	Rbm24/Igf1/Dcn/Ins2/Fgf21/Klhl40/Adora1/Nkd2/Cbfa2t3/Ctsc/Trim67/Il1b/Trem2/Sctr/Epm2a/Actn3/Apoe/Sh3rf2/Prkaa2/Trp53inp2/Ifng/Pink1/Rgma/Cpeb3/Zc3h12d/Psen2/Rnf152/Hecw2/Pacsin3/Asb11/Ecscr/Zfp36l1/Tlr2/Irgm2/Idua/Crebrf/Mylip/Fbxw7/Gpd1/Usp13/Tob1/Herpud1/Disc1/Adrb2/Fyco1/Trp53inp1/Rilp/Nupr1/Abcd2/Zbtb20/Cnot6l/Tfeb/Trib3/Nod1/Akt2/Asb5/Esrrb/App/Fto/Trim13/Vps13d/Flcn/Ppp2r3a/Nod2/Pcsk9/Sirt…	183
GO:0006941	striated muscle contraction	92/5118	158/23210	6.46782e-23	3.65961e-20	2.34822e-20	Myh3/Myl2/Cacna1s/Myh7/Tnnt3/Myl4/Actc1/Casq1/Myh8/Scn4a/Myl1/Casq2/Myh6/Cav3/Csrp3/Tcap/Tnni2/Tnnt1/Tnnc1/Atp1a2/Atp2a1/Chrng/Lmod3/Dmd/Gja5/Adora1/Fxyd1/Ttn/Tmem38a/Pgam2/Myl3/Tnni3/Chrne/Scn3b/Nos1/Ucn/Scn10a/Stac3/Ryr3/Chrnd/Kcne4/Tmem38b/Actn3/Myh14/Akap6/Jsrp1/Tnnc2/Synm/Tnnt2/Kcnj2/Rgs2/Mybpc3/Ctnna3/Psen2/Atp8a2/Cacna2d1/Mylk2/Slc8a1/Bin1/Sgcd/Atp1b1/Slc8a3/Chrna1/Gaa/Stc1/Cxcr4/Scn5a/Adr…	92
GO:0055001	muscle cell development	110/5118	207/23210	1.14425e-22	5.93482e-20	3.80813e-20	Pgm5/Myl2/Cacna1s/Lmod2/Tnnt3/Mybpc2/Myoz2/Mybpc1/Actc1/Casq1/Actn2/Neb/Casq2/Myom3/Myh6/Cav3/Csrp3/Mypn/Tcap/Klhl41/Tnnt1/Acta1/Myom1/Myom2/Lmod3/Igf1/Dmd/Myog/Alpk3/Klhl40/Ryr1/Ankrd23/Tmod1/Myo18b/Ttn/Sypl2/Mef2c/Synpo2l/Nrap/Dysf/Wfikkn2/Stac3/Ldb3/Bmp4/Lmod1/Prkg1/Actn3/Capn3/Ramp2/Akap6/Cacna2d2/Pi16/Myoz1/Xirp1/Tnnt2/Popdc2/Rgs2/Mybpc3/Mylk3/Obsl1/Prox1/Col14a1/Sorbs2/Nfatc4/Adm/Slc8a1/Bin…	110
GO:0016236	macroautophagy	103/5118	194/23210	2.81164e-21	1.34613e-18	8.63753e-19	Dcn/Fez1/Synpo2/Epm2a/Prkaa2/Trp53inp2/Pink1/Lzts1/Map1lc3a/Pik3c2b/Mtm1/Tlr2/Irgm2/Lix1/Snapin/Adrb2/Fyco1/Trp53inp1/Atp6v0a1/Nupr1/Nod1/Atg4a/Ctsd/Qsox1/Atg10/Zfyve1/Trim13/Atg13/Vps13d/Wipi1/Nod2/Hspb8/Atg12/Tecpr1/Map1lc3b/Nbr1/Lamp2/Pacs2/Vps13c/Sesn1/Ei24/Bnip3/Atg9a/Sh3glb1/Wdr45/Ulk1/Mcoln1/Rab3gap1/Rab33b/Gba/Ulk2/Gabarap/Rb1cc1/Gabarapl2/Atg101/Sesn3/Mtmr3/Clec16a/Stbd1/Cln3/Vmp1/Mtor/U…	103
GO:0014706	striated muscle tissue development	187/5118	449/23210	4.69235e-21	2.08609e-18	1.33856e-18	Pgm5/Myl2/Cacna1s/Myh7/Mybpc2/Myoz2/Mybpc1/Actc1/Actn2/Neb/Myom3/Mylpf/Myh6/Cav3/Ankrd2/Csrp3/Tcap/Rbm24/Klhl41/Tnni1/Tnnc1/Acta1/Myom1/Myom2/Lmod3/Igf1/Dmd/Rbfox1/Myog/Gja5/Alpk3/Srpk3/Sgcg/Klhl40/Ryr1/Asb2/Myo18b/Ttn/Mef2c/Myl3/Tnni3/Smyd1/Col11a1/Myl6b/Usp2/Nrap/Dysf/Fgf9/Dll1/Stac3/Chrnd/Erbb3/Bmp4/Eln/Prkg1/Actn3/Capn3/Myh14/Akap6/Pi16/Myoz1/Xirp1/Col19a1/Adamts9/Tnnt2/Popdc2/Rgs2/Mybpc3/Myl…	187
GO:0007517	muscle organ development	177/5118	424/23210	3.9882e-20	1.65484e-17	1.06184e-17	Myl2/Cacna1s/Myh7/Mybpc2/Myoz2/Mybpc1/Actc1/Trim72/Unc45b/Myom3/Mylpf/Myh6/Cav3/Ankrd2/Csrp3/Tcap/Rbm24/Klhl41/Tnni1/Tnnc1/Acta1/Myom1/Myom2/Lmod3/Igf1/Dmd/Rbfox1/Myog/Srpk3/Klhl40/Ryr1/Asb2/Ttn/Mef2c/Myl3/Tnni3/Smyd1/Col11a1/Myl6b/Usp2/Dysf/Fgf9/Mylk/Dll1/Stac3/Chrnd/Smtnl1/Erbb3/Bmp4/Eln/Actn3/Capn3/Myh14/Akap6/Pi16/Jph1/Myoz1/Col19a1/Tnnt2/Popdc2/Rgs2/Mybpc3/Mov10l1/Obsl1/Vamp5/Tcf23/Jph2/Xirp…	177
GO:0055002	striated muscle cell development	100/5118	193/23210	1.07967e-19	4.19992e-17	2.69492e-17	Pgm5/Myl2/Cacna1s/Lmod2/Tnnt3/Mybpc2/Myoz2/Mybpc1/Actc1/Casq1/Actn2/Neb/Casq2/Myom3/Myh6/Cav3/Csrp3/Mypn/Tcap/Klhl41/Tnnt1/Acta1/Myom1/Myom2/Lmod3/Igf1/Dmd/Myog/Alpk3/Klhl40/Ryr1/Ankrd23/Tmod1/Myo18b/Ttn/Mef2c/Synpo2l/Nrap/Dysf/Wfikkn2/Stac3/Ldb3/Bmp4/Lmod1/Prkg1/Actn3/Capn3/Akap6/Cacna2d2/Pi16/Myoz1/Xirp1/Tnnt2/Popdc2/Rgs2/Mybpc3/Mylk3/Obsl1/Prox1/Col14a1/Sorbs2/Slc8a1/Sgcd/Pdgfrb/Sgcb/Mef2a/Cfl…	100
GO:0048193	Golgi vesicle transport	124/5118	263/23210	1.40315e-19	5.1372e-17	3.29633e-17	Nkd2/Sort1/Vamp5/Ank1/Atp9a/Acsl3/Cux2/Dnajc28/Nrbp2/Copz2/Gas1/Sec31b/Myo18a/Bicd2/Insig1/Golga4/Pkdcc/Wipi1/Prepl/Bbs2/Cep19/Blzf1/Exoc6/Snx8/Ehd3/Use1/Trappc6a/Vamp2/Cog4/Lamp1/Vps41/Kif1c/Sgsm2/Cog6/Rabep1/Trim23/Golga5/Rab30/Nbea/Rab33b/Trappc2l/Uso1/Ccdc91/Klhl12/Kif16b/Trappc12/Exoc4/Pgap1/Gabarapl2/Ergic3/Rab43/Bet1l/Arfgap3/Golga2/Pef1/Preb/Stx5a/Bbs1/Copg2/Sec23a/Dnm2/Uvrag/Kif13a/Lman2…	124
GO:0031331	positive regulation of cellular catabolic process	153/5118	355/23210	4.01664e-19	1.38886e-16	8.91177e-17	Rbm24/Igf1/Dcn/Ins2/Fgf21/Klhl40/Nkd2/Cbfa2t3/Ctsc/Trim67/Il1b/Trem2/Epm2a/Actn3/Apoe/Sh3rf2/Prkaa2/Trp53inp2/Ifng/Pink1/Rgma/Cpeb3/Zc3h12d/Psen2/Rnf152/Pacsin3/Ecscr/Zfp36l1/Tlr2/Irgm2/Fbxw7/Gpd1/Usp13/Tob1/Herpud1/Disc1/Adrb2/Fyco1/Trp53inp1/Nupr1/Abcd2/Zbtb20/Cnot6l/Tfeb/Trib3/Nod1/Akt2/Esrrb/App/Fto/Trim13/Vps13d/Flcn/Nod2/Pcsk9/Sirt2/Hspb8/Vps13c/Sesn1/Pttg1ip/Bnip3/Sh3bp4/Bbs7/Gapdhs/Sh3glb…	153
GO:0042326	negative regulation of phosphorylation	183/5118	452/23210	4.57336e-19	1.49814e-16	9.61292e-17	Cav3/Igf1/Dmd/Myog/Cbfa2t3/Klhl31/Cd300a/Sfrp2/Mapt/Nos1/Chrna10/Spry1/Cblc/Pik3ip1/Inpp5j/Il1b/Grb10/Gckr/Bmp4/Gadd45a/Epm2a/Ppargc1a/Actn3/Apoe/Sfrp4/Sh3rf2/Sema4d/Cdkn1a/Slit2/Marveld3/Ifng/Rgs2/Pid1/Psen2/Rasip1/Psca/Cdkn1c/Dag1/Rgs14/Ntrk3/Xdh/Camk2n1/Rassf2/Birc3/Enpp1/Pbld1/Mas1/Pkig/Deptor/Rb1/Parp14/Inca1/Prnp/Pkia/Inpp5k/Stat3/Angpt1/Mvp/Ppm1e/Nupr1/Hexim2/E130311K13Rik/Fem1a/Trib3/Pde2…	183
GO:0072659	protein localization to plasma membrane	128/5118	279/23210	6.4183e-19	1.99073e-16	1.27737e-16	Actn2/Cav3/Csrp3/Kcnb1/Fgf13/Ins2/Camk2a/Nkd2/Pacsin1/Grip2/Camk2b/Scn3b/Kcnj11/Stac3/Cdh1/Gas6/Trem2/Epm2a/Ramp2/Sorbs1/Tesc/Tspan33/Vamp5/Pid1/Ank1/Abca12/Lrrc7/Tnik/Acsl3/Rilpl1/Atp1b1/F11r/Prnp/Tmbim1/Inpp5k/Emp2/Mmp14/Golga4/Akt2/Rhoq/C2cd5/Rab3a/Pkdcc/Jup/Flot1/Egfr/Prepl/Kif5b/Bbs2/Tmem150a/Pacs2/Blzf1/Ehd3/Pik3r1/Ank2/Ephb2/Vamp2/Ttc7b/Cd81/Clip3/Tspan14/Palm/Arhgap44/Scp2/Ar/Rab11fip2/Cd…	128
GO:1990778	protein localization to cell periphery	149/5118	344/23210	6.71681e-19	1.99073e-16	1.27737e-16	Actn2/Cav3/Csrp3/Kcnb1/Fgf13/Ins2/Camk2a/Nkd2/Dlg2/Pacsin1/Grip2/Camk2b/Scn3b/Kcnj11/Stac3/Cdh1/Gas6/Trem2/Epm2a/Ramp2/Sorbs1/Stx1b/Grin1/Tesc/Tspan33/Vamp5/Pid1/Ank1/Abca12/Lrrc7/Tnik/Acsl3/Dag1/Mal/Rilpl1/Atp1b1/Gpc6/F11r/Lztfl1/Prnp/Tmbim1/Inpp5k/Emp2/Mmp14/Golga4/Akt2/Rapsn/Rhoq/Kif1b/C2cd5/Magi2/Rab3a/Pkdcc/Jup/Flot1/Egfr/Prepl/Kif5b/Bbs2/Tmem150a/Pacs2/Blzf1/Ehd3/Pik3r1/Ank2/Ephb2/Iqsec2/Va…	149
GO:0090150	establishment of protein localization to membrane	107/5118	223/23210	8.86776e-18	2.50877e-15	1.60977e-15	Kcnb1/Colq/Adora1/Grip2/Ncf1/Cacnb1/Zdhhc14/Cemip/Reep1/Stx1b/Frmpd1/Vamp5/Lrrc7/Acsl3/Mal/Rilpl1/Grin3b/Folr2/Prnp/Inpp5k/Golga7b/Fyn/Pmaip1/Macf1/Pex19/Stom/Rtp4/Golga4/Akt2/Rapsn/Pard3/Rftn1/C2cd5/Pkdcc/Erbb2/Zdhhc24/Prepl/Dusp18/Bbs2/Ogt/Blzf1/Ndufa13/Sh3glb1/Vamp2/Bbc3/Vps37a/Tram2/Clip1/Vps37c/Zdhhc1/Rab3gap1/Cdk5r1/Arhgap44/Sec62/Reep2/Exoc4/Snap47/Srp14/Pex16/Stx4a/Bbs1/Zdhhc9/Mtcl1/Vps37…	107
GO:0030239	myofibril assembly	49/5118	72/23210	8.53111e-17	2.30859e-14	1.48133e-14	Pgm5/Myl2/Lmod2/Tnnt3/Mybpc2/Myoz2/Mybpc1/Actc1/Casq1/Actn2/Neb/Casq2/Myom3/Myh6/Cav3/Csrp3/Mypn/Tcap/Klhl41/Tnnt1/Acta1/Myom1/Myom2/Lmod3/Ankrd23/Tmod1/Ttn/Mef2c/Synpo2l/Nrap/Ldb3/Lmod1/Capn3/Myoz1/Xirp1/Tnnt2/Mybpc3/Mylk3/Obsl1/Prox1/Pdgfrb/Mef2a/Cfl2/Neurl2/Fhod3/Prkar1a/Pdgfra/Akap13/Itgb1	49
GO:0001933	negative regulation of protein phosphorylation	163/5118	408/23210	1.71599e-16	4.45013e-14	2.85547e-14	Cav3/Igf1/Dmd/Klhl31/Cd300a/Sfrp2/Nos1/Chrna10/Spry1/Cblc/Inpp5j/Il1b/Bmp4/Gadd45a/Epm2a/Ppargc1a/Apoe/Sfrp4/Sh3rf2/Sema4d/Cdkn1a/Slit2/Marveld3/Ifng/Rgs2/Pid1/Psen2/Rasip1/Psca/Dag1/Rgs14/Ntrk3/Xdh/Camk2n1/Rassf2/Enpp1/Pbld1/Mas1/Pkig/Deptor/Rb1/Parp14/Inca1/Prnp/Pkia/Inpp5k/Angpt1/Mvp/Ppm1e/Hexim2/E130311K13Rik/Fem1a/Trib3/Pard3/Lif/Gpd1l/Ldlrad4/Flcn/Nog/Sema6a/Sirt2/Inppl1/Dusp3/Ogt/Wwtr1/Ndr…	163
GO:0042176	regulation of protein catabolic process	153/5118	378/23210	3.76745e-16	9.37945e-14	6.0184e-14	Ins2/Klhl40/Nkd2/Cbfa2t3/Ctsc/Trim67/Dysf/Il1b/Cdh1/Trem2/Epm2a/Apoe/Sh3rf2/Serpinb1a/Timp4/Ifng/Rgma/Serpinb1b/Psen2/Ophn1/Hecw2/Pacsin3/Asb11/Ecscr/Mtm1/Nfe2l1/Crebrf/Plekhg5/Fbxl20/Mylip/Fbxw7/Usp13/Atraid/Herpud1/Disc1/Fyn/Rilp/Nupr1/Trib3/Serpine2/Cst3/Asb5/Ptpn3/Ppp2r3a/Egfr/Pcsk9/Araf/Sirt2/Ogt/Erlec1/Ube2g2/Cyp51/Pttg1ip/Bbs7/Ndufa13/Ctsa/Lrig2/Timp2/Foxo1/Cd81/Samd9l/Oaz2/Prkaca/Tmf1/Rnf…	153
GO:0043062	extracellular structure organization	133/5118	315/23210	6.18333e-16	1.37509e-13	8.82336e-14	Adamtsl2/Cd36/Lum/Col13a1/Colq/Col25a1/Sfrp2/Mfap4/Col11a1/Dpt/Mmp15/Tnr/Col8a2/Postn/Fgfr4/Olfml2a/Itga8/Abca1/Mmp3/Fap/Eln/Tnfrsf11b/Elf3/Col23a1/Mpzl3/Fbln5/Tmem38b/Ramp2/Scara3/Apoe/Mmp2/Adamts2/Pltp/Col19a1/Adamts9/Mttp/Ptx3/Itih1/Kif9/Ecm2/Col10a1/Acsl3/Mmp13/Ccdc80/Col14a1/Col22a1/Dag1/Aebp1/Mmp16/Col24a1/Idua/Pla2g2e/Col3a1/Abcg1/Col28a1/Rb1/Foxf1/Col1a1/Ntn4/Spock2/Apbb1/Sulf2/Mmp19/Col4…	133
GO:0031032	actomyosin structure organization	97/5118	204/23210	6.2762e-16	1.37509e-13	8.82336e-14	Pgm5/Myl2/Lmod2/Tnnt3/Mybpc2/Myoz2/Mybpc1/Actc1/Casq1/Actn2/Neb/Casq2/Myom3/Myh6/Cav3/Csrp3/Mypn/Tcap/Klhl41/Tnnt1/Acta1/Myom1/Myom2/Limch1/Lmod3/Ankrd23/Tmod1/Ttn/Mef2c/Synpo2l/Nrap/Ldb3/Eln/Lmod1/Capn3/Myh14/Prkcq/Myoz1/Sorbs1/Xirp1/Tnnt2/Mybpc3/Mylk3/Kiss1r/Obsl1/Prox1/Tgfb3/Rapgef3/F11r/Pdgfrb/Itgb5/Arhgap6/Nox4/Arhgap28/Myo18a/Mef2a/Inpp5k/Cfl2/Ppm1e/Neurl2/Bbs4/Frmd5/Sorbs3/Arhgef10l/Phldb2…	97
GO:0009150	purine ribonucleotide metabolic process	166/5118	423/23210	6.39508e-16	1.37509e-13	8.82336e-14	Myh3/Myh7/Cox6a2/Myh8/Myh6/Prkag3/Atp1a2/Igf1/Myog/Ins2/Slc2a6/Ampd1/Cbfa2t3/Pgam2/Adcy8/Trem2/Acsl6/Pfkm/Ppargc1a/Actn3/Sult2b1/Pdk2/Adssl1/Acot11/Gucy2e/Prkaa2/Acot2/Rora/Ifng/Pink1/Nme5/Entpd1/Pid1/Eno2/Ak9/Acss2/Acot6/Acot12/Enpp1/Chchd10/Atp1b1/Ctns/Aldoc/Gpd1/Cox7a1/Acadsb/Acsl1/Mlycd/Stat3/Npr2/Nudt16/Ak1/Mvd/Slc25a23/Ak5/Nupr1/Zbtb20/Pde2a/Pdk1/Gmpr/Coq9/Rhoq/Esrrb/App/Mpi/Flcn/Adcy9/Eno3…	166
GO:0045732	positive regulation of protein catabolic process	99/5118	210/23210	6.43622e-16	1.37509e-13	8.82336e-14	Klhl40/Nkd2/Cbfa2t3/Ctsc/Trim67/Il1b/Trem2/Apoe/Sh3rf2/Ifng/Rgma/Psen2/Hecw2/Pacsin3/Asb11/Ecscr/Crebrf/Mylip/Fbxw7/Usp13/Herpud1/Disc1/Rilp/Nupr1/Trib3/Asb5/Ppp2r3a/Pcsk9/Sirt2/Pttg1ip/Bbs7/Ndufa13/Foxo1/Cd81/Oaz2/Rnf217/Il33/Dvl1/Rnf185/Csnk1a1/Gba/Dnajb2/Tnfsf12/Ldlr/Rhbdd1/Dab2ip/Cul4a/Mapk8/Nub1/Arih2/Cblb/Arel1/Stx5a/Ddrgk1/Rhbdd3/Rnf41/Vps11/Atxn3/Sh3d19/Rad23a/Chfr/Amer1/Fam122a/Fbxl5/Ari…	99
GO:0007034	vacuolar transport	72/5118	133/23210	6.6708e-16	1.37509e-13	8.82336e-14	Atp6v0d2/Sort1/Sptbn5/Pink1/Hook1/Mtm1/Bin1/Snapin/Igf2r/Rilp/Lyst/Aktip/Scarb2/Tmem106b/Vps13d/Pcsk9/Grn/Lamp2/Vps13c/Vps39/Ehd3/Mgrn1/Lamp1/Vps37a/Vps41/Vps37c/Dtx3l/Ccdc91/Vps53/Atp6v0d1/Trak1/Hook3/Gprasp1/Clec16a/Vps13a/Vps37d/Kif13a/Hook2/Zfyve16/Vps11/Tmem50a/Epg5/Rab12/Chmp2a/Vps18/Chmp3/Becn1/Vti1a/Stx8/Vps33a/Leprot/Chmp2b/Atg14/Tmem50b/Ubxn6/Psap/Lrp1/Tgfbrap1/Vps35/Chmp1a/Leprotl1/Chm…	72
GO:0003009	skeletal muscle contraction	33/5118	40/23210	6.93532e-16	1.37509e-13	8.82336e-14	Myh3/Myh7/Tnnt3/Casq1/Myh8/Scn4a/Cav3/Tcap/Tnni2/Tnnt1/Tnnc1/Atp2a1/Chrng/Dmd/Tnni3/Chrne/Stac3/Chrnd/Actn3/Myh14/Jsrp1/Tnnc2/Synm/Tnnt2/Kcnj2/Atp8a2/Mylk2/Slc8a3/Chrna1/Gaa/Adrb2/Chrnb1/Dmpk	33
GO:0019216	regulation of lipid metabolic process	140/5118	338/23210	7.22405e-16	1.37509e-13	8.82336e-14	Cd36/Isx/Igf2/Igf1/Hsd17b13/Ins2/Fgf21/Adora1/F2/Lgals12/Fabp3/Pik3ip1/Fgfr4/Il1b/Dkk3/Rarres2/Sctr/Ppargc1a/Prkg1/Apoe/Pdk2/Htr2b/Sorbs1/Fgfr3/Prkaa2/Rora/Ifng/Serpina12/Prox1/Rorc/Kcnma1/C3/Acsl3/Pcx/Esr1/Appl2/Enho/Tek/Scd1/Nfe2l1/Dhcr7/Lsr/Abcg1/Cnr1/Pdgfrb/Rab38/Rb1/Bmp6/Crebl2/Sik1/Stat5b/Mlycd/Mtmr1/Nr4a3/Apobec1/Pde8b/Insig1/Abcd2/Zbtb20/Trib3/Adora2b/Pdk1/Akt2/Fitm2/Sphk1/Nod2/Samd8/Asah…	140
GO:1901653	cellular response to peptide	124/5118	287/23210	7.29079e-16	1.37509e-13	8.82336e-14	Trim72/Cd36/Actn2/Csrp3/Igf2/Igf1/Ins2/Camk2a/Cacnb1/Adcy8/Il1b/Grb10/Bglap2/Trem2/Rarres2/Slc2a4/Pdk2/Prkcq/Kank1/Casp4/Sorbs1/Serpina12/Inhbb/Foxo6/Cpeb1/Pid1/Kl/Itga4/Lpin1/Appl2/Dnaic1/Zfp36l1/Tlr6/Enho/Enpp1/Cacna2d1/Ghr/Car2/Ccnd3/Prnp/Stat5b/Adrb2/Inpp5k/Nr4a3/Stat3/Slc2a8/Fyn/Cpeb2/Nr4a1/Trib3/Nod1/Akt2/Rhoq/Zfp106/App/C2cd5/Ptprf/Syap1/Arhgef2/Lmbrd1/Socs7/Nod2/Pcsk9/Inppl1/Stat5a/Mgarp/…	124
GO:0007005	mitochondrion organization	176/5118	459/23210	1.15282e-15	2.11035e-13	1.35412e-13	Atp2a1/Igf1/Dcn/Camk2a/Fez1/Mapt/Mx2/Atcay/Trem2/Fas/Epm2a/Ppargc1a/Myh14/Cstad/Bmf/Pink1/Map1lc3a/Pid1/Lpin1/Mtm1/Mief2/Chchd10/Mpv17l/Fbxw7/Rab38/Epas1/Cox7a1/Lyrm7/Mef2a/Stat3/Pmaip1/Uqcc1/Pde2a/Cox20/Cebpa/Nol3/Mllt11/Cox14/Rab3a/Atg13/Vps13d/Flcn/Wipi1/Ndufaf3/Bcl2l2/Dusp18/Atg12/Rrm2b/Mgarp/Ggnbp1/Map1lc3b/Ogt/Taz/Vps13c/Bnip3/Ndufa13/Atg9a/Stat2/Sh3glb1/Bcl2/Cd24a/Bbc3/Fnip1/Wdr45/Cox19/Hi…	176
GO:0009259	ribonucleotide metabolic process	168/5118	433/23210	1.46768e-15	2.60996e-13	1.6747e-13	Myh3/Myh7/Cox6a2/Myh8/Myh6/Prkag3/Atp1a2/Igf1/Myog/Ins2/Slc2a6/Ampd1/Cbfa2t3/Pgam2/Adcy8/Trem2/Acsl6/Pfkm/Ppargc1a/Actn3/Sult2b1/Pdk2/Adssl1/Acot11/Gucy2e/Prkaa2/Acot2/Rora/Ifng/Pink1/Nme5/Entpd1/Pid1/Eno2/Ak9/Acss2/Acot6/Acot12/Enpp1/Chchd10/Atp1b1/Ctns/Aldoc/Gpd1/Cox7a1/Acadsb/Acsl1/Mlycd/Stat3/Npr2/Nudt16/Ak1/Mvd/Slc25a23/Ak5/Nupr1/Zbtb20/Pde2a/Pdk1/Gmpr/Coq9/Rhoq/Esrrb/App/Mpi/Flcn/Adcy9/Eno3…	168
GO:0010927	cellular component assembly involved in morphogenesis	65/5118	116/23210	1.78066e-15	3.07856e-13	1.97538e-13	Pgm5/Myl2/Lmod2/Tnnt3/Mybpc2/Myoz2/Mybpc1/Actc1/Casq1/Actn2/Neb/Casq2/Myom3/Myh6/Cav3/Csrp3/Mypn/Tcap/Klhl41/Tnnt1/Acta1/Myom1/Myom2/Lmod3/Ankrd23/Tmod1/Ttn/Mef2c/Synpo2l/Nrap/Ldb3/Lmod1/Capn3/Myoz1/Xirp1/Tnnt2/Mybpc3/Mylk3/Obsl1/Prox1/Dag1/Tlr2/Pla2g3/Pdgfrb/Mef2a/Cfl2/Neurl2/Gpc1/Phldb2/Fig4/Fhod3/Ccdc136/Tmf1/Prkar1a/Pdgfra/Clasp1/Akap13/Mpp5/Gnpat/AU040320/Rfx2/Tbc1d20/Pikfyve/Pmp22/Itgb1	65
GO:0006644	phospholipid metabolic process	142/5118	348/23210	1.97319e-15	3.31922e-13	2.12981e-13	Inpp4b/Ins2/Enpp2/Ip6k3/Fabp3/Pik3ip1/Inpp5j/Fitm1/Inpp5d/Acsl6/Lpcat2b/Tmem38b/Lpcat2/Smpdl3a/Htr2b/Fgfr3/Plb1/Mboat2/Pik3c2b/Acsl3/Pcx/Plch2/Mtm1/Tek/Pla2g2e/Pla2g3/Pdgfrb/Rab38/Serinc2/Chpt1/Mtmr1/Cds2/Inpp5k/Mvd/Serinc3/Abhd4/Pigp/Pnpla8/Fitm2/Lpcat3/Lyst/Socs7/Nod2/Pcsk9/Samd8/Pisd/Inppl1/Fgf2/Pdgfb/Tmem150a/Hmgcs1/Taz/Fdps/Fig4/Pyurf/Idi1/Pcyt1a/Sh3glb1/Pik3r1/Fdft1/Pigv/Mvk/Ttc7b/Cd81/Pcyt…	142
GO:0016050	vesicle organization	114/5118	259/23210	2.14787e-15	3.51798e-13	2.25734e-13	Trim72/Nkd2/Shroom2/Dysf/Abca1/Sort1/Slc2a4/Gpr143/Unc13b/Stx1b/Srgn/Srpx/Vamp1/Hook1/Als2cl/Pla2g3/Rab38/Sec31b/Doc2b/Snapin/Anxa8/Myo18a/Grik5/Rilp/Insig1/Akt2/Serpine2/Rab5b/Myo7a/Sphk1/C2cd5/Lyst/Aktip/Rab3a/Bloc1s3/Kif5b/Ggnbp1/Unc13a/Vps39/Stx11/Vps8/Cd34/Dnm3/Ccdc136/Trappc6a/Bcl2/Vamp2/A830010M20Rik/Samd9l/Vps41/Tmf1/Rab5a/Tmem175/Dnm1/Uso1/Klhl12/Stam/Snap47/Stx4a/Arfgap3/P2rx7/Hook3/Pef…	114
GO:0010498	proteasomal protein catabolic process	175/5118	459/23210	2.59309e-15	4.13831e-13	2.65538e-13	Trim72/Trim63/Klhl40/Nkd2/Cbfa2t3/Trem2/Epm2a/Apoe/Sh3rf2/Ddi1/Psen2/Ophn1/Hecw2/Fbxl22/Ecscr/Mtm1/Ubxn11/Fbxo44/Nfe2l1/Usp44/Fbxl20/Fbxw7/Rnf122/Usp13/Foxred2/Herpud1/Rcn3/Spsb2/Ubr3/Spsb1/Wfs1/Dcaf11/Nupr1/Dnajc18/Trib3/Trim13/Crbn/Fbxl2/Edem3/Araf/Bfar/Sirt2/Dnajb9/Ube2h/Ogt/Wwtr1/Rmnd5a/Erlec1/Ube2g2/Fbxl21/Bbs7/Birc2/Sel1l/Lrrc29/Ddit3/Prkaca/Tmf1/Rnf103/Fbxo31/Derl1/Rnf217/Il33/Hectd3/Fbxo6…	175
GO:0062012	regulation of small molecule metabolic process	145/5118	359/23210	2.74614e-15	4.273e-13	2.74181e-13	Isx/Igf2/Igf1/Myog/Ins2/Slc2a6/Hsd11b1/C1qtnf3/Cbfa2t3/Fabp3/Nos1/Fgfr4/Il1b/Grb10/Dkk3/Atcay/Gckr/Trem2/P2ry6/Ppargc1a/Prkg1/Actn3/Apoe/Pdk2/Sorbs1/Prkaa2/Rora/Ifng/Pink1/Serpina12/Entpd1/Pid1/Prox1/Rorc/Kcnma1/Guca1a/Appl2/Slc7a7/Enpp1/C1qtnf1/Nfe2l1/Dhcr7/Mas1/Abcg1/Cnr1/Bmp6/Gpd1/Epm2aip1/Cox7a1/Sik1/Clybl/Mlycd/Igfbp4/Inpp5k/Nr4a3/Stat3/Slc25a23/Insig1/Nupr1/Abcd2/Zbtb20/Trib3/Pde2a/Adora2b/…	145
GO:0030198	extracellular matrix organization	117/5118	271/23210	5.07357e-15	7.70192e-13	4.94201e-13	Adamtsl2/Lum/Col13a1/Colq/Col25a1/Sfrp2/Mfap4/Col11a1/Dpt/Mmp15/Tnr/Col8a2/Postn/Fgfr4/Olfml2a/Itga8/Mmp3/Fap/Eln/Tnfrsf11b/Elf3/Col23a1/Mpzl3/Fbln5/Tmem38b/Ramp2/Scara3/Mmp2/Adamts2/Col19a1/Adamts9/Ptx3/Itih1/Kif9/Ecm2/Col10a1/Mmp13/Ccdc80/Col14a1/Col22a1/Dag1/Aebp1/Mmp16/Col24a1/Idua/Col3a1/Col28a1/Rb1/Foxf1/Col1a1/Ntn4/Spock2/Apbb1/Sulf2/Mmp19/Col4a5/Mmp14/Tgfb2/Vwa1/Aplp1/Qsox1/App/Scx/Bcl3/T…	117
GO:1905037	autophagosome organization	57/5118	97/23210	5.449e-15	8.0749e-13	5.18133e-13	Fez1/Synpo2/Epm2a/Trp53inp2/Pink1/Map1lc3a/Pik3c2b/Mtm1/Irgm2/Trp53inp1/Nupr1/Atg4a/Ctsd/Atg13/Wipi1/Atg12/Map1lc3b/Pacs2/Atg9a/Sh3glb1/Wdr45/Ulk1/Rab3gap1/Rab33b/Gba/Ulk2/Gabarap/Rb1cc1/Gabarapl2/Atg101/Mtmr3/Vmp1/Pip4k2b/Atg16l1/Rab3gap2/Stx17/Lrsam1/Ubxn2a/Pikfyve/Pip4k2a/Becn1/Atg9b/Nprl2/Atg14/Irgm1/Ift88/Mfn2/Ulk3/Psen1/Atg3/Pik3c3/Stx12/Ambra1/Emc6/Tmem41b/Atg2b/Wdr45b	57
GO:0019693	ribose phosphate metabolic process	171/5118	450/23210	7.68551e-15	1.11243e-12	7.13802e-13	Myh3/Myh7/Cox6a2/Myh8/Myh6/Prkag3/Atp1a2/Igf1/Myog/Ins2/Slc2a6/Ampd1/Hsd11b1/Cbfa2t3/Pgam2/Adcy8/Trem2/Acsl6/Pfkm/Ppargc1a/Actn3/Sult2b1/Pdk2/Adssl1/Acot11/Gucy2e/Prkaa2/Acot2/Rora/Ifng/Pink1/Nme5/Entpd1/Pid1/Eno2/Ak9/Acss2/Acot6/Acot12/Enpp1/Chchd10/Atp1b1/Ctns/Aldoc/Shpk/Gpd1/Cox7a1/Acadsb/Acsl1/Mlycd/Stat3/Npr2/Nudt16/Ak1/Mvd/Slc25a23/Ak5/Nupr1/Zbtb20/Pde2a/Pdk1/Gmpr/Coq9/Rhoq/Esrrb/App/Mpi/Fl…	171
GO:0000045	autophagosome assembly	55/5118	93/23210	1.11103e-14	1.54025e-12	9.88318e-13	Fez1/Synpo2/Epm2a/Trp53inp2/Pink1/Map1lc3a/Mtm1/Irgm2/Trp53inp1/Nupr1/Atg4a/Ctsd/Atg13/Wipi1/Atg12/Map1lc3b/Pacs2/Atg9a/Sh3glb1/Wdr45/Ulk1/Rab3gap1/Rab33b/Ulk2/Gabarap/Rb1cc1/Gabarapl2/Atg101/Mtmr3/Vmp1/Pip4k2b/Atg16l1/Rab3gap2/Stx17/Lrsam1/Ubxn2a/Pikfyve/Pip4k2a/Becn1/Atg9b/Nprl2/Atg14/Irgm1/Ift88/Mfn2/Ulk3/Psen1/Atg3/Pik3c3/Stx12/Ambra1/Emc6/Tmem41b/Atg2b/Wdr45b	55
GO:0050879	multicellular organismal movement	40/5118	57/23210	1.13836e-14	1.54025e-12	9.88318e-13	Myh3/Myh7/Tnnt3/Casq1/Myh8/Scn4a/Cav3/Tcap/Tnni2/Tnnt1/Tnnc1/Atp2a1/Chrng/Dmd/Tnni3/Chrne/Stac3/Chrnd/Actn3/Myh14/Jsrp1/Tnnc2/Synm/Tnnt2/Kcnj2/Atp8a2/Mylk2/Slc8a3/Chrna1/Gaa/Adrb2/Chrnb1/Dmpk/Mtor/Cln8/Hipk2/Vti1a/Vps35/Gigyf2/Map1a	40
GO:0050881	musculoskeletal movement	40/5118	57/23210	1.13836e-14	1.54025e-12	9.88318e-13	Myh3/Myh7/Tnnt3/Casq1/Myh8/Scn4a/Cav3/Tcap/Tnni2/Tnnt1/Tnnc1/Atp2a1/Chrng/Dmd/Tnni3/Chrne/Stac3/Chrnd/Actn3/Myh14/Jsrp1/Tnnc2/Synm/Tnnt2/Kcnj2/Atp8a2/Mylk2/Slc8a3/Chrna1/Gaa/Adrb2/Chrnb1/Dmpk/Mtor/Cln8/Hipk2/Vti1a/Vps35/Gigyf2/Map1a	40
GO:0072521	purine-containing compound metabolic process	182/5118	490/23210	1.30171e-14	1.72379e-12	1.10609e-12	Myh3/Myh7/Cox6a2/Myh8/Myh6/Prkag3/Atp1a2/Igf1/Myog/Ins2/Slc2a6/Ampd1/Cbfa2t3/Pgam2/Nos1/Adcy8/Gckr/Trem2/Acsl6/Pfkm/Ppargc1a/Actn3/Sult2b1/Pdk2/Adssl1/Acot11/Macrod1/Gucy2e/Prkaa2/Acot2/Rora/Ifng/Pink1/Gda/Dpyd/Nme5/Entpd1/Pid1/Eno2/Ak9/Guca1a/Acss2/Acot6/Acot12/Xdh/Enpp1/Chchd10/Atp1b1/Slc16a9/Ctns/Aldoc/Gpd1/Cox7a1/Acadsb/Acsl1/Mlycd/Stat3/Npr2/Nudt16/Ak1/Mvd/Slc25a23/Ak5/Nupr1/Zbtb20/Pde2a/Ado…	182
GO:0006091	generation of precursor metabolites and energy	149/5118	379/23210	1.65372e-14	2.14432e-12	1.37592e-12	Cox6a2/Prkag3/Igf2/Igf1/Myog/Pygm/Ins2/Ppp1r3a/Slc2a6/Cbfa2t3/Adh1/Pgam2/Ucn/Grb10/Slc1a3/Ppp1r3c/Pfkm/Epm2a/Ppargc1a/Actn3/Sorbs1/Prkaa2/Ifng/Pink1/Kl/Eno2/Coq10a/Ak9/Nfatc4/S100b/Enpp1/Chchd10/Gyg/Phkb/Aldoc/Gpd1/Ogdhl/Epm2aip1/Gaa/Cox7a1/Lyrm7/Phkg1/Gys1/Inpp5k/Nr4a3/Stat3/Agl/Slc25a23/Nupr1/Zbtb20/Pde2a/Akt2/Coq9/Cox20/Esrrb/App/Mpi/Per2/Flcn/Eno3/Il6st/Ogt/Iscu/Taz/Dnajc30/Ppp1r3f/Khk/Bnip3/…	149
GO:0045214	sarcomere organization	38/5118	53/23210	1.72119e-14	2.18626e-12	1.40283e-12	Lmod2/Tnnt3/Mybpc2/Myoz2/Mybpc1/Casq1/Actn2/Neb/Casq2/Myom3/Myh6/Cav3/Csrp3/Mypn/Tcap/Klhl41/Tnnt1/Myom1/Myom2/Ankrd23/Ttn/Mef2c/Synpo2l/Ldb3/Capn3/Myoz1/Xirp1/Tnnt2/Mybpc3/Mylk3/Obsl1/Prox1/Cfl2/Neurl2/Fhod3/Prkar1a/Akap13/Itgb1	38
GO:0006163	purine nucleotide metabolic process	169/5118	447/23210	1.87429e-14	2.33311e-12	1.49706e-12	Myh3/Myh7/Cox6a2/Myh8/Myh6/Prkag3/Atp1a2/Igf1/Myog/Ins2/Slc2a6/Ampd1/Cbfa2t3/Pgam2/Nos1/Adcy8/Trem2/Acsl6/Pfkm/Ppargc1a/Actn3/Sult2b1/Pdk2/Adssl1/Acot11/Gucy2e/Prkaa2/Acot2/Rora/Ifng/Pink1/Nme5/Entpd1/Pid1/Eno2/Ak9/Guca1a/Acss2/Acot6/Acot12/Enpp1/Chchd10/Atp1b1/Ctns/Aldoc/Gpd1/Cox7a1/Acadsb/Acsl1/Mlycd/Stat3/Npr2/Nudt16/Ak1/Mvd/Slc25a23/Ak5/Nupr1/Zbtb20/Pde2a/Adora2b/Pdk1/Gmpr/Coq9/Rhoq/Esrrb/App…	169
GO:0001558	regulation of cell growth	163/5118	431/23210	5.2943e-14	6.46112e-12	4.14584e-12	Myl2/Slc44a4/Cav3/Igf1/Wfdc1/Fgf13/Fam107a/F2/Sfrp2/Mapt/Slit1/Ucn/Rtn4r/Tnr/Gng4/Rerg/Sema3d/Dcx/Uts2r/Epha7/Epm2a/Cpne5/Akap6/Apoe/Kif26a/Pi16/Sema4d/Cdkn1a/Slit2/Frzb/Rgma/Rgs2/Zc3h12d/Rrad/Sema3c/Sema3f/Csf2rb/Col14a1/Ntrk3/Bcl6/Cxcl12/Enpp1/Cgref1/Aatk/Gdf9/Sema6c/Sema3b/Rb1/Gas1/Mgll/Eaf2/Cirbp/Igfbp5/Disc1/Cxcr4/Apbb1/Igfbp4/Mmp14/Hyal1/Tgfb2/Golga4/Serpine2/Sphk1/Crabp2/Sema3g/Flcn/Erbb2/…	163
GO:0022411	cellular component disassembly	141/5118	357/23210	5.45422e-14	6.52828e-12	4.18893e-12	Lmod2/Actn2/Lmod3/Fgf13/Spta1/Nckap5/Tmod1/Shroom2/Dnase1l3/Padi2/Abcc8/Trim54/Dysf/Fgfr4/Fap/Trem2/Lmod1/Stmnd1/Kif19a/Pink1/Map1lc3a/Kif9/C3/Mmp13/Tgfb3/Mid1/Irgm2/Lix1/Chchd10/Fbxw7/Aqp2/Napb/Dnase2a/Snapin/Mtrf1/Adrb2/Fyco1/Cfl2/Tgfb2/Mical3/Taok1/Per2/Atg13/Vps13d/Arhgef2/Wipi1/Flot1/Twf2/Dusp3/Atg12/Kif5b/Tecpr1/Map1lc3b/Lamp2/Vps13c/Bnip3/Gsn/Akap8l/Atg9a/Lima1/Dffa/Cd24a/Insr/Wdr45/Ulk1/F…	141
GO:1901652	response to peptide	149/5118	384/23210	5.83435e-14	6.8515e-12	4.39633e-12	Trim72/Cd36/Actn2/Csrp3/Atp2a1/Igf2/Igf1/Ins2/Camk2a/Cacnb1/Nos1/Adcy8/Serpina3n/Il1b/Grb10/Bglap2/Sort1/Trem2/Rarres2/Slc2a4/Klf15/Pdk2/Prkcq/Mmp2/Kank1/Casp4/Sorbs1/Serpina12/Inhbb/Foxo6/Cpeb1/Pid1/Srd5a2/Kl/Itga4/Lpin1/Appl2/Dnaic1/Zfp36l1/Tlr6/Enho/Enpp1/Cacna2d1/Ghr/Tgfbr3/Car2/Ccnd3/Epm2aip1/Prnp/Stat5b/Adrb2/Cry2/Inpp5k/Nr4a3/Stat3/Slc2a8/Fyn/Cpeb2/Nr4a1/Atp2a2/Trib3/Nod1/Cacna1b/Akt2/Rhoq…	149
GO:0016197	endosomal transport	93/5118	204/23210	6.18173e-14	7.12502e-12	4.57183e-12	Actn2/Grip2/Abca1/Sort1/Lrrc7/Snx32/Ndrg4/Anxa8/Rilp/Lyst/Prepl/Tbc1d23/Vps39/Snx8/Ehd3/Pqlc1/A830010M20Rik/Vps37a/Ap5z1/Tbc1d17/Ehd4/Sgsm2/Mcoln1/Vps37c/Arhgap44/Cln5/Lrba/Vps53/Bet1l/Spag9/Dennd1a/Clec16a/Stx16/Stx5a/Ap5m1/Rab9/Vps37d/Commd1/Zfyve16/Grasp/Tmem50a/Ap5s1/Rgp1/Epg5/Pikfyve/Dennd1b/Chmp2a/Bves/Chmp3/Vti1a/Leprot/Vamp4/Chmp2b/Tmcc1/Rab11fip3/Tmem50b/Ubxn6/Snx4/Trappc10/Vps35/Scrib/V…	93
GO:1905475	regulation of protein localization to membrane	87/5118	186/23210	6.41481e-14	7.25924e-12	4.65795e-12	Csrp3/Kcnb1/Ins2/Camk2a/Nkd2/Grip2/Camk2b/Kcnj11/Stac3/Cemip/Trem2/Lrp4/Epm2a/Sorbs1/Pid1/Tnik/Acsl3/Musk/Sorbs2/Dag1/Gpc6/Lztfl1/Prnp/Tmbim1/Inpp5k/Fyn/Pmaip1/Stom/Mmp14/Akt2/Rhoq/C2cd5/Magi2/Pkdcc/Erbb2/Egfr/Kif5b/Ogt/Gpc1/Gsn/Sh3glb1/Pik3r1/Ephb2/Iqsec2/Bbc3/Cd81/Clip3/Fzd9/Cdk5r1/Ptn/Arhgap44/Ar/Rab11fip2/Cdh2/Stx4a/Bcl2l1/Mtcl1/Camk2d/Commd1/Grasp/Sptbn1/Ank3/Pdpk1/Tmem59/Stx8/Cnst/Pik3r2/Va…	87
GO:0060048	cardiac muscle contraction	65/5118	124/23210	1.28036e-13	1.42303e-11	9.13097e-12	Myl2/Myh7/Tnnt3/Myl4/Actc1/Myl1/Casq2/Myh6/Cav3/Csrp3/Tcap/Tnni2/Tnnt1/Tnnc1/Atp1a2/Dmd/Gja5/Adora1/Fxyd1/Ttn/Tmem38a/Myl3/Tnni3/Scn3b/Ucn/Scn10a/Kcne4/Tmem38b/Akap6/Tnnt2/Kcnj2/Rgs2/Mybpc3/Ctnna3/Psen2/Cacna2d1/Slc8a1/Bin1/Sgcd/Atp1b1/Gaa/Stc1/Cxcr4/Scn5a/Snta1/P2rx4/Trpm4/Atp2a2/Scn1b/Gpd1l/Fkbp1b/Jup/Taz/Hdac4/Ehd3/Ank2/Pde4d/Tpm1/Camk2d/Mtor/Ppp1r13l/Smtn/Pde5a/Dlg1/Vegfb	65
GO:0010506	regulation of autophagy	106/5118	247/23210	1.53528e-13	1.67642e-11	1.07569e-11	Dcn/Fez1/Mapt/Trem2/Epm2a/Bmf/Htr2b/Casp1/Prkaa2/Trp53inp2/Ifng/Pink1/Lzts1/Rnf152/Rasip1/Mtm1/Tlr2/Irgm2/Fbxw7/Usp13/Adrb2/Fyco1/Trp53inp1/Stat3/Atp6v0a1/Nupr1/Tfeb/Dram2/Trib3/Nod1/Qsox1/Trim13/Vps13d/Flcn/Nod2/Fbxl2/Sirt2/Hspb8/Tmem150a/Vps13c/Sesn1/Bnip3/Mfsd8/Sh3bp4/Ctsa/Sh3glb1/Foxo3/Xpa/Bcl2/Foxo1/Dram1/Rragd/Ddit3/Ulk1/Srebf1/Rab3gap1/Gba/Ulk2/Wdr41/Herc1/Sesn3/Golga2/Mtmr3/Clec16a/Hk2/Mt…	106
GO:0003015	heart process	97/5118	221/23210	3.1721e-13	3.40399e-11	2.1842e-11	Myl2/Myh7/Tnnt3/Myl4/Actc1/Myl1/Trdn/Casq2/Myh6/Cav3/Csrp3/Hrc/Tcap/Tnni2/Tnnt1/Tnnc1/Atp1a2/Dmd/Gja5/Sgcg/Adora1/Fxyd1/Ttn/Tmem38a/Myl3/Tnni3/Scn3b/Nos1/Hopx/Ucn/Scn10a/Prkg1/Kcne4/Tmem38b/Akap6/Cacna2d2/Tnnt2/Popdc2/Kcnj2/Ifng/Rgs2/Mybpc3/Ctnna3/Trpv1/Psen2/Glp1r/Cacna2d1/Adm/Slc8a1/Bin1/Sgcd/Atp1b1/Epas1/Nox4/Gaa/Stc1/Cxcr4/Scn5a/Adrb2/Snta1/P2rx4/Mef2a/S100a1/Fyn/Trpm4/Tgfb2/Atp2a2/Cacna1b/Sc…	97
GO:0003013	circulatory system process	179/5118	495/23210	3.52171e-13	3.71511e-11	2.38383e-11	Myl2/Myh7/Tnnt3/Myl4/Actc1/Cd36/Myl1/Trdn/Casq2/Myh6/Cav3/Csrp3/Hrc/Tcap/Tnni2/Tnnt1/Tnnc1/Atp1a2/Dmd/Gja5/Sgcg/Mrvi1/Adora1/Fxyd1/Ttn/Grip2/Tmem38a/Myl3/Tnni3/Tac4/Klk1b26/Scn3b/Nos1/Hrh3/Klk1b27/Hopx/Ucn/Postn/Scn10a/Dll1/Dbh/Gas6/Smtnl1/Uts2r/Prkg1/Kcne4/Tmem38b/Ramp2/Akap6/Apoe/Cacna2d2/Htr7/Mmp2/Htr2b/Klk1b22/Tnnt2/Popdc2/Slit2/Kcnj2/Ifng/Gpr37l1/Npy1r/Rgs2/Mybpc3/Mylk3/Adamts16/Ctnna3/Trpv1…	179
GO:0007519	skeletal muscle tissue development	89/5118	197/23210	4.03139e-13	4.1819e-11	2.68335e-11	Cacna1s/Myoz2/Mylpf/Ankrd2/Rbm24/Klhl41/Acta1/Lmod3/Dmd/Rbfox1/Myog/Srpk3/Klhl40/Ryr1/Asb2/Mef2c/Smyd1/Myl6b/Usp2/Dysf/Dll1/Stac3/Chrnd/Eln/Actn3/Capn3/Myh14/Myoz1/Col19a1/Popdc2/Vamp5/Svil/Mtm1/S100b/Mylk2/Sox8/Heyl/Zbtb18/Rb1/Klf5/Chrna1/Tsc22d3/Adrb2/Cfl2/Nr4a1/Myf6/Nupr1/Cyp26b1/Cdon/Mef2d/Hlf/Ppp3ca/Scx/Ankrd1/Popdc3/Flot1/Gpc1/Taz/Hdac4/Megf10/Bcl2/Tbx1/Ccnt2/Pitx2/Six1/Rcan1/Akirin1/Naca/H…	89
GO:0014902	myotube differentiation	64/5118	124/23210	5.00256e-13	5.10425e-11	3.27519e-11	Cacna1s/Trim72/Cav3/Ankrd2/Csrp3/Rbm24/Klhl41/Acta1/Lmod3/Igf1/Dmd/Myog/Ins2/Klhl40/Ryr1/Neu2/Smyd1/Dysf/Ccl8/Stac3/Sort1/Actn3/Casp1/Mamstr/Cxcl12/Stim1/Bhlhe41/Rbm38/Klf5/Dyrk1b/Sik1/Myf6/Cyp26b1/Mmp14/Cdon/Ppp3ca/Flot1/Flt3l/Dmpk/Hdac4/Ptgfrn/Thra/Bcl2/Cd81/Bdnf/Fer1l5/Tmem119/Tbx1/Pitx2/Six1/Rcan1/Naca/Mtor/Hdac5/Smyd3/Myod1/Pmp22/Gsk3b/Ski/Bin3/Tanc1/Neo1/Plekho1/Xbp1	64
GO:0016042	lipid catabolic process	123/5118	306/23210	5.1944e-13	5.21451e-11	3.34593e-11	Ins2/Fgf21/Ces1a/Adora1/Hsd11b1/Enpp2/Cyp27a1/Neu2/Lgals12/Acox2/Il1b/Cyp26c1/Bglap2/Rarres2/Sctr/Apoe/Smpdl3a/Cyp26a1/Plb1/Acot2/Srd5a2/Bdh2/Lpin1/Plch2/Gm2a/Pla2g2e/Cyp46a1/Cnr1/Hacl1/Mgll/Acad11/Acoxl/Neu1/Amacr/Mlycd/Hsd17b14/Naga/Hexa/Acox3/Pnpla7/Abhd4/Abcd2/Cyp26b1/Hint2/Akt2/Pnpla8/Pld3/Phyh/Sirt2/Asah1/Acacb/Acaa1b/Lonp2/Thra/Ivd/Abcd1/Lipa/Pld1/Cyp27b1/Smpd1/Acox1/Plcg2/Irs2/Plbd2/Pex13…	123
GO:0051188	cofactor biosynthetic process	106/5118	251/23210	5.32611e-13	5.26186e-11	3.37632e-11	Prkag3/Nmrk2/Igf1/Myog/Ins2/Slc2a6/Spta1/Cbfa2t3/Ncf1/Pgam2/Acsl6/Pfkm/Ppargc1a/Actn3/Pdk2/Prkaa2/Ifng/Ank1/Pcbd1/Bdh2/Eno2/Coq10a/Acss2/Mpv17l/Ctns/Aldoc/Gpd1/Acsl1/Mlycd/Stat3/Fyn/Nupr1/Zbtb20/Pdk1/Coq9/Esrrb/App/Mpi/Nmnat3/Eno3/Ogt/Ggt7/Uros/Khk/Acacb/Hdac4/Mpc1/Gapdhs/Alas1/Insr/Pfkfb2/Pdha1/Aldoa/Acsl4/Sptb/Duox1/Pdhx/Galt/Hagh/P2rx7/Pdhb/Gcdh/Dhtkd1/Hk2/Mpc2/Sod2/Tpk1/Fech/Bpgm/Slc11a2/Pts/…	106
GO:0060047	heart contraction	93/5118	211/23210	7.19689e-13	6.99897e-11	4.49095e-11	Myl2/Myh7/Tnnt3/Myl4/Actc1/Myl1/Trdn/Casq2/Myh6/Cav3/Csrp3/Hrc/Tcap/Tnni2/Tnnt1/Tnnc1/Atp1a2/Dmd/Gja5/Sgcg/Adora1/Fxyd1/Ttn/Tmem38a/Myl3/Tnni3/Scn3b/Nos1/Hopx/Ucn/Scn10a/Prkg1/Kcne4/Tmem38b/Akap6/Cacna2d2/Tnnt2/Popdc2/Kcnj2/Ifng/Rgs2/Mybpc3/Ctnna3/Trpv1/Psen2/Glp1r/Cacna2d1/Adm/Slc8a1/Bin1/Sgcd/Atp1b1/Epas1/Gaa/Stc1/Cxcr4/Scn5a/Adrb2/Snta1/P2rx4/Mef2a/S100a1/Trpm4/Tgfb2/Atp2a2/Cacna1b/Scn1b/Rnls/…	93
GO:0046486	glycerolipid metabolic process	128/5118	325/23210	9.94113e-13	9.51901e-11	6.10796e-11	Cd36/Cav3/Inpp4b/Fgf21/Enpp2/Ip6k3/Fabp3/Inpp5j/Inpp5d/Acsl6/Dgkg/Lpcat2/Apoe/Htr2b/Mttp/Serpina12/Pik3c2b/Apof/C3/Acsl3/Lpin1/Plch2/Esr1/Mtm1/Scd1/Pla2g3/Pdgfrb/Rab38/Serinc2/Mgll/Gpd1/Chpt1/Sik1/Acsl1/Mtmr1/Inpp5k/Apobec1/Serinc3/Abhd4/Insig1/Pigp/Pnpla8/Fitm2/Socs7/Pcsk9/Pisd/Inppl1/Fgf2/Pdgfb/Tmem150a/Il6st/Nr1h3/Taz/Fig4/Pyurf/Insig2/Pcyt1a/Sh3glb1/Pik3r1/Sel1l/Pigv/Ttc7b/Pld1/Pgap3/Serac1/G…	128
GO:0060538	skeletal muscle organ development	91/5118	206/23210	1.08271e-12	1.02103e-10	6.55154e-11	Cacna1s/Myoz2/Mylpf/Ankrd2/Rbm24/Klhl41/Acta1/Lmod3/Dmd/Rbfox1/Myog/Srpk3/Klhl40/Ryr1/Asb2/Mef2c/Smyd1/Myl6b/Usp2/Dysf/Dll1/Stac3/Chrnd/Eln/Actn3/Capn3/Myh14/Myoz1/Col19a1/Popdc2/Vamp5/Svil/Myt1/Mtm1/S100b/Fgfrl1/Mylk2/Sox8/Heyl/Zbtb18/Rb1/Klf5/Chrna1/Tsc22d3/Adrb2/Cfl2/Nr4a1/Myf6/Nupr1/Cyp26b1/Cdon/Mef2d/Hlf/Ppp3ca/Scx/Ankrd1/Popdc3/Flot1/Gpc1/Taz/Hdac4/Megf10/Bcl2/Tbx1/Ccnt2/Pitx2/Six1/Rcan1/Ak…	91
GO:0008015	blood circulation	174/5118	484/23210	1.34086e-12	1.2456e-10	7.99249e-11	Myl2/Myh7/Tnnt3/Myl4/Actc1/Cd36/Myl1/Trdn/Casq2/Myh6/Cav3/Csrp3/Hrc/Tcap/Tnni2/Tnnt1/Tnnc1/Atp1a2/Dmd/Gja5/Sgcg/Mrvi1/Adora1/Fxyd1/Ttn/Grip2/Tmem38a/Myl3/Tnni3/Tac4/Klk1b26/Scn3b/Nos1/Hrh3/Klk1b27/Hopx/Ucn/Postn/Scn10a/Dll1/Dbh/Gas6/Smtnl1/Uts2r/Prkg1/Kcne4/Tmem38b/Ramp2/Akap6/Apoe/Cacna2d2/Htr7/Mmp2/Htr2b/Klk1b22/Tnnt2/Popdc2/Slit2/Kcnj2/Ifng/Gpr37l1/Npy1r/Rgs2/Mybpc3/Mylk3/Adamts16/Ctnna3/Trpv1…	174
GO:1901615	organic hydroxy compound metabolic process	173/5118	481/23210	1.48803e-12	1.36198e-10	8.73927e-11	Inpp4b/Ip6k3/Adh1/Cyp27a1/Crym/Ddc/Tph1/Dio2/Dysf/Gpr37/Pnmt/Inpp5j/Fgfr4/Il1b/Cyp26c1/Dkk3/Abca1/Vldlr/Dbh/Cyb5r2/Tg/P2ry6/Prkg1/Actn3/Slc5a5/Sult2b1/Maob/Apoe/Rbp1/Cyp26a1/Pltp/Plb1/Prkaa2/Mttp/Cpq/Ch25h/Slc16a2/Ifng/Cyp2d22/Serpina12/Akr1c14/Atp8b1/Sncaip/Apof/Pcbd1/Srd5a2/Kl/Prox1/Kcnma1/Plch2/Npc1l1/Nfe2l1/Dhcr7/Cyp46a1/Tm7sf2/Plcb4/Mas1/Abcg1/Ctns/Bmp6/Cyb5r1/Gpd1/Epas1/Ldhb/Amacr/Abca2/Inp…	173
GO:0044262	cellular carbohydrate metabolic process	115/5118	284/23210	1.655e-12	1.49285e-10	9.57903e-11	Prkag3/Inpp4b/Igf2/Igf1/Myog/Pygm/Ins2/Ppp1r3a/Hsd11b1/C1qtnf3/Cbfa2t3/Extl1/Neu2/Dysf/Inpp5j/Grb10/Gckr/Ppp1r3c/Pfkm/P2ry6/Epm2a/Ppargc1a/Prkg1/Actn3/Pdk2/Sorbs1/Rora/Serpina12/Fbp2/Rorc/Enpp1/C1qtnf1/Nfe2l1/Mas1/Gyg/Phkb/Fggy/Epm2aip1/Gaa/Phkg1/Sik1/Gys1/Mlycd/Igfbp4/Inpp5k/Stat3/Agl/Nupr1/Pdk1/Akt2/B3gnt9/Esrrb/Scarb2/Per2/Ndst4/Il6st/Ogt/Gnptg/Ppp1r3f/Fam3a/Khk/Acacb/Dyrk2/Hdac4/Phka2/Kat2b/M…	115
GO:0006732	coenzyme metabolic process	129/5118	331/23210	1.95426e-12	1.73761e-10	1.11496e-10	Prkag3/Nmrk2/Igf1/Myog/Ins2/Slc2a6/Fmo2/Hsd11b1/Cbfa2t3/Ncf1/Pgam2/Fmo1/Acsl6/Pfkm/Ppargc1a/Actn3/Pdk2/Acot11/Aldh1l1/Prkaa2/Acot2/Ifng/Pcbd1/Eno2/Coq10a/Acss2/Acot6/Acot12/Cbr2/Aldoc/Shpk/Gpd1/Ldhb/Acadsb/Acsl1/Mlycd/Stat3/Mvd/Nupr1/Zbtb20/Gsto2/Pdk1/Coq9/Esrrb/App/Gpd1l/Mpi/Nmnat3/Eno3/Ogt/Hmgcs1/Khk/Acacb/Nudt17/Hdac4/Mpc1/Gapdhs/Gamt/Insr/Mcee/Abcd1/Mvk/Thtpa/Pfkfb2/Slc37a2/Hmgcl/Gpam/Mthfr/P…	129
GO:0007040	lysosome organization	39/5118	61/23210	2.49021e-12	2.15265e-10	1.38127e-10	Abca1/Srpx/Hook1/Idua/Naglu/Snapin/Gaa/Hexa/Tfeb/Myo7a/Lyst/Aktip/Tmem106b/Grn/Mfsd8/Acp2/Tpp1/Tmem175/Ppt1/Cln5/Gba/Hexb/P2rx7/Hook3/Cln3/Cln6/Hook2/Cln8/Vps18/Becn1/Vps33a/Vps35/Atp6v0c/Tpcn2/Chmp5/Lamtor1/Zkscan3/Ccdc115/Rab14	39
GO:0080171	lytic vacuole organization	39/5118	61/23210	2.49021e-12	2.15265e-10	1.38127e-10	Abca1/Srpx/Hook1/Idua/Naglu/Snapin/Gaa/Hexa/Tfeb/Myo7a/Lyst/Aktip/Tmem106b/Grn/Mfsd8/Acp2/Tpp1/Tmem175/Ppt1/Cln5/Gba/Hexb/P2rx7/Hook3/Cln3/Cln6/Hook2/Cln8/Vps18/Becn1/Vps33a/Vps35/Atp6v0c/Tpcn2/Chmp5/Lamtor1/Zkscan3/Ccdc115/Rab14	39
GO:0071375	cellular response to peptide hormone stimulus	102/5118	244/23210	3.05849e-12	2.60768e-10	1.67324e-10	Trim72/Actn2/Csrp3/Igf2/Igf1/Ins2/Camk2a/Adcy8/Il1b/Grb10/Bglap2/Rarres2/Slc2a4/Pdk2/Prkcq/Kank1/Sorbs1/Serpina12/Inhbb/Foxo6/Cpeb1/Pid1/Kl/Lpin1/Appl2/Dnaic1/Zfp36l1/Enho/Enpp1/Ghr/Car2/Ccnd3/Stat5b/Inpp5k/Nr4a3/Stat3/Slc2a8/Cpeb2/Nr4a1/Trib3/Akt2/Rhoq/Zfp106/C2cd5/Ptprf/Syap1/Lmbrd1/Socs7/Pcsk9/Inppl1/Stat5a/Mgarp/Ogt/Foxo4/Slc26a6/Baiap2l1/Kat2b/Foxo3/Pik3r1/Agtrap/Insr/Vamp2/Foxo1/Gpam/Irs2/W…	102
GO:0034440	lipid oxidation	54/5118	100/23210	3.12642e-12	2.62958e-10	1.68729e-10	Cd36/Fabp3/Acox2/Ppargc1a/Bdh2/Appl2/Cnr1/Hacl1/Acad11/Acoxl/Mlycd/Nr4a3/Acox3/Abcd2/Akt2/Phyh/Acacb/Acaa1b/Lonp2/Apod/Ivd/Abcd1/Cyp4v3/Acox1/Irs2/Pex13/Acat2/Pex7/Adipor2/Hadha/Gcdh/Sirt4/Abcd3/Mtor/Hadhb/Etfdh/Nucb2/Dbi/Acads/Acadvl/Decr1/Acaa2/Eci1/Acaa1a/Acadl/Hibch/Echs1/Adipor1/Cpt2/Hsd17b4/Acadm/Etfa/Dgat1/Crot	54
GO:0032868	response to insulin	96/5118	225/23210	3.19012e-12	2.64738e-10	1.69871e-10	Trim72/Csrp3/Igf2/Ins2/Il1b/Grb10/Bglap2/Sort1/Rarres2/Slc2a4/Klf15/Pdk2/Prkcq/Kank1/Sorbs1/Serpina12/Inhbb/Foxo6/Cpeb1/Pid1/Kl/Lpin1/Appl2/Dnaic1/Zfp36l1/Enho/Enpp1/Ccnd3/Epm2aip1/Cry2/Inpp5k/Slc2a8/Cpeb2/Trib3/Akt2/Rhoq/Zfp106/C2cd5/Ptprf/Syap1/Lmbrd1/Socs7/Pcsk9/Inppl1/Ogt/Foxo4/Khk/Baiap2l1/Kat2b/Foxo3/Pik3r1/Insr/Vamp2/Foxo1/Cyp27b1/Gpam/Irs2/Wdtc1/Srebf1/Uso1/Ptpra/Hadha/Sesn3/Pik3r3/Osbpl8…	96
GO:0007264	small GTPase mediated signal transduction	173/5118	485/23210	3.3201e-12	2.71899e-10	1.74466e-10	Obscn/Abra/Igf1/Gpr20/Cnksr1/Elmo1/Rhoh/Rab40b/Arhgef6/Trim67/Spry1/Rab44/Synpo2l/Rtn4r/Fgd2/Rerg/Abca1/Rap1gap2/Apoe/Kank1/Slit2/F2rl3/Iqsec3/Rasgrp2/Cdh13/Ophn1/Rasip1/Fgf10/Arhgef37/Bcl6/Rapgef3/Usp28/Col3a1/Plekhg5/Arhgap24/Rhobtb2/Aatk/Pdgfrb/Rab38/Dock10/Rapgefl1/Arhgap28/Syngap1/Ralgps1/Srgap1/Amot/Cdon/Tgfb2/Psd3/Rhoq/Rab5b/Ednra/Rab3a/Flcn/Erbb2/Arhgef2/Flot1/Rab36/Dennd4b/Rasgrp3/Ralgds…	173
GO:0030308	negative regulation of cell growth	86/5118	194/23210	3.55347e-12	2.87232e-10	1.84305e-10	Myl2/Cav3/Fgf13/Sfrp2/Slit1/Rtn4r/Tnr/Gng4/Rerg/Sema3d/Epha7/Pi16/Sema4d/Cdkn1a/Slit2/Frzb/Rgma/Rgs2/Zc3h12d/Rrad/Sema3c/Sema3f/Bcl6/Enpp1/Cgref1/Aatk/Gdf9/Sema6c/Sema3b/Gas1/Eaf2/Cirbp/Apbb1/Hyal1/Tgfb2/Serpine2/Sema3g/Flcn/Sema6a/Smarca2/Cryab/Sesn1/Ei24/Sh3bp4/Ndufa13/Bdkrb1/Bcl2/Cdkl3/Bbc3/Wnt11/Sema3e/Ulk1/Cyp27b1/Dact3/Sfrp1/Spg20/Cdk5r1/Ppt1/Mecp2/Dnajb2/Ulk2/Bmpr2/Adipor2/Sema5a/Ndufs3/Sm…	86
GO:0048747	muscle fiber development	47/5118	82/23210	4.55596e-12	3.5726e-10	2.29239e-10	Myl2/Cacna1s/Mybpc2/Mybpc1/Neb/Myom3/Myh6/Tcap/Klhl41/Acta1/Myom1/Myom2/Lmod3/Dmd/Myog/Klhl40/Ryr1/Myo18b/Ttn/Nrap/Dysf/Wfikkn2/Stac3/Bmp4/Actn3/Cacna2d2/Mybpc3/Obsl1/Slc8a1/Sgcd/Sgcb/Myf6/Flnc/Ppp3ca/Chrnb1/Hdac4/Bcl2/Six1/Rcan1/Naca/Hdac5/Myod1/Lox/Pmp22/Ski/Bin3/Afg3l2	47
GO:0019395	fatty acid oxidation	53/5118	98/23210	4.57885e-12	3.5726e-10	2.29239e-10	Cd36/Fabp3/Acox2/Ppargc1a/Bdh2/Appl2/Cnr1/Hacl1/Acad11/Acoxl/Mlycd/Nr4a3/Acox3/Abcd2/Akt2/Phyh/Acacb/Acaa1b/Lonp2/Ivd/Abcd1/Cyp4v3/Acox1/Irs2/Pex13/Acat2/Pex7/Adipor2/Hadha/Gcdh/Sirt4/Abcd3/Mtor/Hadhb/Etfdh/Nucb2/Dbi/Acads/Acadvl/Decr1/Acaa2/Eci1/Acaa1a/Acadl/Hibch/Echs1/Adipor1/Cpt2/Hsd17b4/Acadm/Etfa/Dgat1/Crot	53
GO:0008202	steroid metabolic process	119/5118	301/23210	4.59203e-12	3.5726e-10	2.29239e-10	Igf2/Igf1/Hsd11b1/Cyp27a1/Fgfr4/Il1b/Cyp26c1/Dkk3/Abca1/Cyp3a41a/Vldlr/Cyb5r2/Ppargc1a/Prkg1/Sult2b1/Apoe/Cyp26a1/Prkaa2/Mttp/Ch25h/Rora/Ifng/Cyp2d22/Serpina12/Akr1c14/Serpina6/Atp8b1/Apof/Srd5a2/Hsd3b3/Prox1/Rorc/Kcnma1/Esr1/Npc1l1/Scd1/Adm/Nfe2l1/Dhcr7/Cyp46a1/Tm7sf2/Abcg1/Bmp6/Cyb5r1/Stat5b/Amacr/Hsd17b14/Abca2/Pde8b/Mvd/Insig1/Tecr/Cyp26b1/Hint2/Ebp/Adora2b/Cebpa/Nsdhl/App/Lss/Pcsk9/Asah1/Sta…	119
GO:0090257	regulation of muscle system process	100/5118	239/23210	4.66629e-12	3.58555e-10	2.3007e-10	Myh7/Tnnt3/Casq1/Scn4a/Casq2/Cav3/Trim63/Tnni2/Tnnt1/Prkag3/Tnni1/Tnnc1/Atp1a2/Atp2a1/Igf1/Dmd/Myog/Gja5/Fgf13/Srl/Mrvi1/Ryr1/Adora1/Fxyd1/Ttn/Ncf1/Mef2c/Abcc8/Tmem38a/Mlip/Myl3/Tnni3/Ucn/Scn10a/Prkg1/Tmem38b/Actn3/Akap6/Pi16/Lmcd1/Tnnc2/Tnnt2/Kcnj2/Rgs2/Ctnna3/Itga2/Kcnma1/Col14a1/Oxtr/Mylk2/Fbxo32/Slc8a1/Bin1/Atp1b1/Slc8a3/Igfbp5/Stc1/Scn5a/Adrb2/P2rx4/Mef2a/Nr4a3/Trpm4/Atp2a2/Adora2b/Nol3/Ppp3…	100
GO:0032970	regulation of actin filament-based process	146/5118	393/23210	5.27339e-12	4.00263e-10	2.56832e-10	Lmod2/Actn2/Neb/Casq2/Cav3/Csrp3/Tnnc1/Atp1a2/Limch1/Lmod3/Gja5/Fgf13/Fam107a/Adora1/Spta1/Rhoh/Ankrd23/Tmod1/Shroom2/Fxyd1/Mef2c/Nos1/Grhl3/Synpo2l/Smim22/Eln/Synpo2/Lmod1/Hcls1/Akap6/Prkcq/Kank1/Tnnt2/Slit2/Kcnj2/Mylk3/Ccl11/Kiss1r/Ctnna3/Prox1/Shank1/Tgfb3/Ntrk3/Rapgef3/Tek/Tlr2/Mylk2/Bin1/F11r/Rhobtb2/Pdgfrb/Arhgap6/Nox4/Arhgap28/Stc1/Scn5a/Inpp5k/Cfl2/Trpm4/Ppm1e/Tgfb2/Atp2a2/Rhoq/Pard3/Pak3…	146
GO:0016055	Wnt signaling pathway	156/5118	428/23210	5.68049e-12	4.25968e-10	2.73326e-10	Myh6/Ins2/Scel/Atp6v1c2/Nkd2/Shisa2/Sfrp2/Porcn/Grhl3/Daam2/Wif1/Mark1/Fgf9/Grb10/Dkk3/Cdh1/Lrp4/Epm2a/Rspo2/Apoe/Sfrp4/Kank1/Ccdc88c/Fgfr3/Prkaa2/Frzb/Fam53b/Axin2/Calcoco1/Wnt9a/Tnik/Fgf10/Wnt10a/Celsr3/Nfatc4/Tlr2/Pygo1/Plekha4/Trabd2b/Tmem64/Col1a1/Wnt2b/Hbp1/Disc1/Fzd1/Lgr5/Sulf2/Wnt6/Grk5/Ror1/Macf1/Trpm4/Tle4/Mitf/Bicc1/Fzd4/Wnt5b/Tle6/Tle2/Nog/Ppp2r3a/Egfr/Fgf2/Wwtr1/Tbx18/Ndrg2/Reck/Fzd5…	156
GO:0044242	cellular lipid catabolic process	87/5118	199/23210	6.71392e-12	4.9747e-10	3.19206e-10	Fgf21/Enpp2/Neu2/Acox2/Cyp26c1/Bglap2/Apoe/Smpdl3a/Cyp26a1/Acot2/Bdh2/Lpin1/Gm2a/Cnr1/Hacl1/Mgll/Acad11/Acoxl/Neu1/Amacr/Mlycd/Naga/Hexa/Acox3/Abcd2/Cyp26b1/Akt2/Pnpla8/Phyh/Sirt2/Asah1/Acacb/Acaa1b/Lonp2/Ivd/Abcd1/Pld1/Smpd1/Acox1/Plcg2/Irs2/Pex13/Acat2/Abhd3/Gba/Pex7/Ldlr/Hexb/Pnpla2/Hadha/Idh1/Gcdh/Abcd3/Smpd2/Mtor/Hadhb/Etfdh/Lipe/Dbi/Abhd16a/Acads/Acadvl/Plcg1/Galc/Pdxdc1/Ddhd2/Decr1/Acaa2/C…	87
GO:0030258	lipid modification	93/5118	218/23210	6.98692e-12	5.11607e-10	3.28277e-10	Cd36/Inpp4b/Fabp3/Acox2/Inpp5j/Inpp5d/Ppargc1a/Dgkg/Apoe/Pik3c2b/Bdh2/Mtm1/Appl2/Scd1/Abcg1/Cnr1/Hacl1/Acad11/Acoxl/Mlycd/Mtmr1/Inpp5k/Nr4a3/Acox3/Abcd2/Akt2/Socs7/Phyh/Inppl1/Tmem150a/Acacb/Acaa1b/Lonp2/Apod/Pik3r1/Ivd/Abcd1/Ttc7b/Cyp4v3/Acox1/Irs2/Pex13/Dgkd/Acat2/Gba/Pex7/Socs6/Adipor2/Mtmr6/Hadha/Ip6k1/Gcdh/St3gal4/Mtmr3/Sirt4/Pik3r3/Abcd3/Mtor/Hadhb/Etfdh/Nucb2/Dbi/Pi4kb/Acads/Acadvl/Decr1/A…	93
GO:0003007	heart morphogenesis	112/5118	280/23210	8.11356e-12	5.87195e-10	3.76779e-10	Myl2/Myh7/Mybpc2/Mybpc1/Actc1/Myom3/Myh6/Cav3/Tcap/Tnni1/Tnnc1/Myom1/Myom2/Gja5/Ryr1/Ttn/Mef2c/Sfrp2/Myl3/Tnni3/Col11a1/Synpo2l/Fgf9/Dll1/Bmp4/Htr2b/Robo2/Xirp1/Tnnt2/Slit2/Npy1r/Mybpc3/Axin2/Obsl1/Xirp2/Sema3c/Prox1/Tmem100/Tek/Fgfrl1/Mylk2/Slc8a1/Heyl/Tgfbr3/Tbx6/Tgfbr2/Foxf1/Gaa/Fzd1/Adamts1/Fat4/Angpt1/Pdcd4/Pou4f1/Rxra/Tgfb2/Ahr/Rnls/Ankrd1/Nog/Lbx1/Thbs1/Flrt2/Ccdc103/Insr/Nrp2/Wnt11/Eng/Fz…	112
GO:0015980	energy derivation by oxidation of organic compounds	104/5118	254/23210	8.55052e-12	6.10308e-10	3.9161e-10	Cox6a2/Prkag3/Igf2/Igf1/Pygm/Ins2/Ppp1r3a/Cbfa2t3/Ucn/Grb10/Slc1a3/Ppp1r3c/Pfkm/Epm2a/Ppargc1a/Actn3/Sorbs1/Ifng/Pink1/Kl/Coq10a/Nfatc4/S100b/Enpp1/Gyg/Phkb/Gpd1/Ogdhl/Epm2aip1/Gaa/Lyrm7/Phkg1/Gys1/Inpp5k/Nr4a3/Agl/Slc25a23/Akt2/Coq9/Cox20/Esrrb/Per2/Flcn/Il6st/Iscu/Taz/Ppp1r3f/Khk/Bnip3/Dyrk2/Phka2/Insr/Bdnf/Prkaca/Slc37a2/Ugp2/Irs2/Pdha1/Mecp2/Sucla2/Ndufs2/Rb1cc1/Idh1/Pdhb/Phka1/Dhtkd1/Mtfr1l/…	104
GO:0198738	cell-cell signaling by wnt	156/5118	430/23210	8.62904e-12	6.10308e-10	3.9161e-10	Myh6/Ins2/Scel/Atp6v1c2/Nkd2/Shisa2/Sfrp2/Porcn/Grhl3/Daam2/Wif1/Mark1/Fgf9/Grb10/Dkk3/Cdh1/Lrp4/Epm2a/Rspo2/Apoe/Sfrp4/Kank1/Ccdc88c/Fgfr3/Prkaa2/Frzb/Fam53b/Axin2/Calcoco1/Wnt9a/Tnik/Fgf10/Wnt10a/Celsr3/Nfatc4/Tlr2/Pygo1/Plekha4/Trabd2b/Tmem64/Col1a1/Wnt2b/Hbp1/Disc1/Fzd1/Lgr5/Sulf2/Wnt6/Grk5/Ror1/Macf1/Trpm4/Tle4/Mitf/Bicc1/Fzd4/Wnt5b/Tle6/Tle2/Nog/Ppp2r3a/Egfr/Fgf2/Wwtr1/Tbx18/Ndrg2/Reck/Fzd5…	156
GO:0051648	vesicle localization	111/5118	277/23210	8.78077e-12	6.14062e-10	3.94018e-10	Camk2a/Shroom2/Nrxn3/Syt8/Apba1/Pclo/Slc2a4/Gpr143/Syn2/Unc13b/Htr7/Stx1b/Itga4/Vamp1/Nr3c2/Mylk2/Sptbn2/Fbxl20/Napb/Doc2b/Snapin/Adrb2/P2ry2/Fyco1/Kcnh1/Grin3a/Grik5/Atp2a2/Adora2b/Kif1b/Myo7a/Magi2/Rab3a/Wipi1/Prepl/Bloc1s3/Kif5b/Unc13a/Tbc1d23/Dync1i1/Cep19/Stx11/Chrnb2/Dnm3/Vamp2/A830010M20Rik/Syt12/5730455P16Rik/Rab5a/Rab27b/Kif1c/Ap3m2/Myo1a/Rab3gap1/Dvl1/Dnm1/Mecp2/Uso1/Klhl12/Exoc4/Snap47…	111
GO:0043434	response to peptide hormone	125/5118	324/23210	9.60738e-12	6.64404e-10	4.2632e-10	Trim72/Actn2/Csrp3/Atp2a1/Igf2/Igf1/Ins2/Camk2a/Nos1/Adcy8/Serpina3n/Il1b/Grb10/Bglap2/Sort1/Rarres2/Slc2a4/Klf15/Pdk2/Prkcq/Kank1/Sorbs1/Serpina12/Inhbb/Foxo6/Cpeb1/Pid1/Srd5a2/Kl/Lpin1/Appl2/Dnaic1/Zfp36l1/Enho/Enpp1/Ghr/Tgfbr3/Car2/Ccnd3/Epm2aip1/Stat5b/Cry2/Inpp5k/Nr4a3/Stat3/Slc2a8/Cpeb2/Nr4a1/Atp2a2/Trib3/Akt2/Rhoq/Zfp106/C2cd5/Ptprf/Syap1/Lmbrd1/Socs7/Pcsk9/Inppl1/Stat5a/Mgarp/Ogt/Foxo4/Kh…	125
GO:0019318	hexose metabolic process	94/5118	223/23210	1.22362e-11	8.36899e-10	5.37004e-10	Pgm5/Igf2/Igf1/Ins2/C1qtnf3/Pgam2/Grb10/Kcnj11/Gckr/Pfkm/Actn3/Pdk2/Sorbs1/Rora/Serpina12/Npy1r/Fbp2/Rorc/Pcx/Enpp1/C1qtnf1/Nfe2l1/Cbr2/Gpd1/Man2b2/Epm2aip1/Sik1/Mlycd/Igfbp4/Inpp5k/Slc2a8/Pdk1/Akt2/Fuca2/Esrrb/Mpi/Per2/Inppl1/Ogt/Fuom/Chst15/Ppp1r3f/Fam3a/Khk/Acacb/Dyrk2/Kat2b/Gapdhs/Apod/Pik3r1/Nr3c1/Insr/Foxo1/Pfkfb2/Ganc/Man1c1/Irs2/Wdtc1/Pdha1/Aldoa/Galt/Ncoa2/Dcxr/Pdhb/Fuca1/Hk2/Mtor/Cry1/U…	94
GO:0009205	purine ribonucleoside triphosphate metabolic process	109/5118	272/23210	1.34455e-11	9.0962e-10	5.83665e-10	Myh3/Myh7/Cox6a2/Myh8/Myh6/Prkag3/Atp1a2/Igf1/Myog/Ins2/Slc2a6/Cbfa2t3/Pgam2/Trem2/Pfkm/Ppargc1a/Actn3/Prkaa2/Ifng/Pink1/Nme5/Entpd1/Pid1/Eno2/Ak9/Enpp1/Chchd10/Atp1b1/Ctns/Aldoc/Gpd1/Cox7a1/Stat3/Ak1/Slc25a23/Ak5/Nupr1/Zbtb20/Pde2a/Coq9/Rhoq/Esrrb/App/Mpi/Flcn/Eno3/Ogt/Iscu/Taz/Dnajc30/Khk/Hdac4/Gapdhs/Ampd3/Insr/Abcd1/Bdnf/Pfkfb2/Atp6v1a/Mecp2/Aldoa/Ndufs2/Galt/P2rx7/Dhtkd1/Hk2/Bcl2l1/Ndufaf1/B…	109
GO:0045666	positive regulation of neuron differentiation	164/5118	461/23210	1.54617e-11	1.03477e-09	6.63971e-10	Dmd/Gdf5/Pacsin1/Plxnb3/Grip2/Mef2c/Camk2b/Ache/Fez1/Trim67/Mapt/Lin28a/Gdf6/Vldlr/Dcx/Bmp4/Acsl6/Cpne5/Apoe/Htr7/Sema4d/Robo2/Cobl/Ifng/Rgma/Foxo6/Rgs2/Cpeb1/Cpeb3/Lrrc7/Neurl1a/Ptprd/Prox1/Shank1/Atp8a2/Brinp3/Ntrk3/Bcl6/Cux2/Cxcl12/Ndrg4/Heyl/Cnr1/Mob2/Kidins220/Bmp6/Neu1/Disc1/Fzd1/Adamts1/Cxcr4/Apbb1/P2ry2/Fyn/Zeb1/Amigo1/Tcf4/Cdon/Fzd4/Golga4/Serpine2/Lif/Ncoa1/Scn1b/Pak3/Sphk1/Crabp2/Magi2…	164
GO:0009161	ribonucleoside monophosphate metabolic process	110/5118	276/23210	1.62149e-11	1.07363e-09	6.88907e-10	Myh3/Myh7/Cox6a2/Myh8/Myh6/Prkag3/Atp1a2/Igf1/Myog/Ins2/Slc2a6/Ampd1/Cbfa2t3/Pgam2/Trem2/Pfkm/Ppargc1a/Actn3/Adssl1/Prkaa2/Ifng/Pink1/Entpd1/Pid1/Eno2/Ak9/Enpp1/Chchd10/Atp1b1/Ctns/Aldoc/Gpd1/Cox7a1/Stat3/Ak1/Slc25a23/Ak5/Nupr1/Zbtb20/Pde2a/Coq9/Esrrb/App/Mpi/Flcn/Eno3/Ogt/Iscu/Taz/Dnajc30/Khk/Hdac4/Gapdhs/Ampd3/Nudt9/Insr/Abcd1/Bdnf/Pfkfb2/Atp6v1a/Mecp2/Aldoa/Ndufs2/Galt/Uprt/P2rx7/Nt5e/Dhtkd1/H…	110
GO:0046034	ATP metabolic process	101/5118	247/23210	1.86328e-11	1.22074e-09	7.833e-10	Myh3/Myh7/Cox6a2/Myh8/Myh6/Prkag3/Atp1a2/Igf1/Myog/Ins2/Slc2a6/Cbfa2t3/Pgam2/Trem2/Pfkm/Ppargc1a/Actn3/Prkaa2/Ifng/Pink1/Entpd1/Pid1/Eno2/Ak9/Enpp1/Chchd10/Atp1b1/Ctns/Aldoc/Gpd1/Cox7a1/Stat3/Ak1/Slc25a23/Ak5/Nupr1/Zbtb20/Pde2a/Coq9/Esrrb/App/Mpi/Flcn/Eno3/Ogt/Iscu/Taz/Dnajc30/Khk/Hdac4/Gapdhs/Ampd3/Insr/Abcd1/Bdnf/Pfkfb2/Atp6v1a/Mecp2/Aldoa/Ndufs2/Galt/P2rx7/Dhtkd1/Hk2/Bcl2l1/Ndufaf1/Bpgm/Cox7a2…	101
GO:0015672	monovalent inorganic cation transport	162/5118	455/23210	1.90769e-11	1.23682e-09	7.93616e-10	Scn4a/Actn2/Casq2/Cav3/Fxyd6/Atp1a2/Dmd/Kcnb1/Gja5/Fgf13/Lrrc26/Adora1/Scn3a/Abcc9/Fxyd1/Fgf14/Kcnn3/Abcc8/Kcnc1/Tmem38a/Kcna7/Scn3b/Nos1/Nalcn/Kcnq4/Otop2/Hcn1/Atp1a4/Slc24a3/Scn10a/Kcnj11/Slc1a3/Kcnk13/Trem2/Kcnj16/Slc10a4/Prkg1/Kcne4/Tmem38b/Slc5a5/Slc13a1/Akap6/Atp1b2/Slc10a6/Kcnh7/Kcnj2/Kcnt2/Tesc/Ank1/P2rx3/Hecw2/Kcnma1/Scn7a/Kcnn1/Rapgef3/Slc24a4/Klhl24/Slc9a9/Kcnmb2/Nkain2/Atp6v0e2/Chchd1…	162
GO:0072329	monocarboxylic acid catabolic process	57/5118	112/23210	1.9329e-11	1.24024e-09	7.95812e-10	Acox2/Cyp26c1/Agxt2/Cyp26a1/Acot2/Bdh2/Lpin1/Hoga1/Idua/Cnr1/Hacl1/Acad11/Acoxl/Mlycd/Acox3/Abcd2/Cyp26b1/Akt2/Phyh/Asrgl1/Acacb/Acaa1b/Lonp2/Ivd/Abcd1/Acox1/Irs2/Pex13/Acat2/Abhd3/Pex7/Cyp39a1/Hadha/Gcdh/Abcd3/Mtor/Hadhb/Etfdh/Lipe/Dbi/Abhd16a/Acads/Acadvl/Decr1/Acaa2/Eci1/Acaa1a/Acadl/Hibch/Echs1/Fah/Pon3/Cpt2/Hsd17b4/Acadm/Etfa/Crot	57
GO:1902903	regulation of supramolecular fiber organization	131/5118	348/23210	2.27108e-11	1.44237e-09	9.25507e-10	Lmod2/Actn2/Cav3/Limch1/Lmod3/Fgf13/Spta1/Ankrd23/Tmod1/Shroom2/Mef2c/Mapt/Trim54/Synpo2l/Dysf/Inpp5j/Eln/Synpo2/Lmod1/Hcls1/Apoe/Prkcq/Kank1/Slit2/Gda/Mylk3/Ccl11/Kiss1r/Prox1/Shank1/Tgfb3/Rapgef3/Pde4dip/Mid1/Aebp1/Mapre3/Tlr2/Bin1/Rhobtb2/Rb1/Arhgap6/Nox4/Arhgap28/Inpp5k/Cfl2/Ppm1e/Pak3/App/Taok1/Arhgef2/Pick1/Twf2/Bbs4/Eml2/Sorbs3/Cryab/Arhgef10l/Baiap2l1/Phldb2/Gsn/Fhod3/Chadl/Cdc42ep2/Lima1…	131
GO:0008286	insulin receptor signaling pathway	60/5118	121/23210	2.34829e-11	1.47634e-09	9.47305e-10	Trim72/Csrp3/Igf2/Ins2/Il1b/Grb10/Rarres2/Pdk2/Prkcq/Kank1/Sorbs1/Serpina12/Foxo6/Pid1/Kl/Dnaic1/Enho/Enpp1/Ccnd3/Inpp5k/Slc2a8/Akt2/Rhoq/Zfp106/C2cd5/Ptprf/Lmbrd1/Socs7/Inppl1/Ogt/Foxo4/Baiap2l1/Foxo3/Pik3r1/Insr/Foxo1/Irs2/Srebf1/Ptpra/Sesn3/Pik3r3/Osbpl8/Nucb2/Tsc2/Fer/Ptpre/Rps6kb1/Tsc1/Nck1/Pik3r2/Igf1r/Gsk3b/Adipor1/Opa1/Gpld1/Shc1/Apc/Grb2/Ptpn11/Ndel1	60
GO:0007015	actin filament organization	146/5118	400/23210	2.39573e-11	1.49052e-09	9.56403e-10	Cap2/Lmod2/Mybpc2/Mybpc1/Actc1/Actn2/Neb/Myom3/Cav3/Tcap/Acta1/Myom1/Myom2/Limch1/Lmod3/Fam107a/Spta1/Rhoh/Tmod1/Shroom2/Ttn/Pacsin1/Pdlim3/Pstpip1/Pof1b/Synpo2l/Nrap/Shroom3/Gdpd2/Eln/Synpo2/Lmod1/Tpm2/Hcls1/Prkcq/Coro6/Kank1/Casp4/Sorbs1/Xirp1/Tnnt2/Slit2/Cobl/Mybpc3/Ccl11/Kiss1r/Obsl1/Prox1/Shank1/Enah/Tgfb3/Sorbs2/Rapgef3/Tlr2/Bin1/Espn/Rhobtb2/Aqp2/Itgb5/Arhgap6/Nox4/Arhgap28/Coro7/Pstpip2/I…	146
GO:0010959	regulation of metal ion transport	152/5118	421/23210	2.41874e-11	1.49052e-09	9.56403e-10	Casq1/Actn2/Trdn/Dhrs7c/Casq2/Cav3/Hrc/Fxyd6/Atp1a2/Igf1/Dmd/Lrrc26/Adora1/Camk2a/Tspan13/F2/Fxyd1/Fgf14/Abcc8/Kcnc1/Tmem38a/Best1/Cacnb1/Scn3b/Nos1/Usp2/Ucn/Dysf/Mylk/Stac3/Cemip/Trem2/Bmp4/P2ry6/Prkg1/Kcne4/Tmem38b/Capn3/Akap6/Jsrp1/Atp1b2/Mchr1/Kcnj2/Ifng/Grin1/Tesc/F2rl3/Jph2/Rrad/Psen2/Hecw2/Pacsin3/Cacng1/Il16/Glp1r/Trpv3/Rapgef3/Klhl24/Cxcl12/Cacna2d1/Nkain2/Grin3b/Slc8a1/Bin1/Plcb4/Atp1b1…	152
GO:0044282	small molecule catabolic process	120/5118	311/23210	2.45652e-11	1.49896e-09	9.6182e-10	Inpp4b/Adh1/Cyp27a1/Nos1/Padi4/Acox2/Inpp5j/Cyp26c1/Cemip/Pfkm/Agxt2/Actn3/Apoe/4930438A08Rik/Cyp26a1/Aldh1l1/Acot2/Dpyd/Tdh/Bdh2/Lpin1/Ddo/Aldh6a1/Hoga1/Idua/Cyp46a1/Cnr1/Gldc/Hacl1/Acad11/Acoxl/Mlycd/Renbp/Inpp5k/Il4i1/Acox3/Haghl/Bckdha/Abcd2/Cyp26b1/Hyal1/Akt2/Mpi/Cdadc1/Phyh/Fgf2/Amdhd2/Asrgl1/Khk/Acacb/Acaa1b/Lonp2/Ivd/Abcd1/Pfkfb2/Cyp27b1/Acox1/Hmgcl/Irs2/Pex13/Enpp4/Acat2/Abhd3/Csad/Pex7/…	120
GO:0051650	establishment of vesicle localization	104/5118	258/23210	2.5987e-11	1.57032e-09	1.00761e-09	Camk2a/Shroom2/Nrxn3/Syt8/Apba1/Pclo/Slc2a4/Gpr143/Unc13b/Htr7/Stx1b/Itga4/Vamp1/Nr3c2/Mylk2/Sptbn2/Fbxl20/Napb/Doc2b/Snapin/Adrb2/P2ry2/Fyco1/Kcnh1/Grin3a/Grik5/Atp2a2/Adora2b/Kif1b/Myo7a/Rab3a/Wipi1/Prepl/Bloc1s3/Kif5b/Unc13a/Tbc1d23/Dync1i1/Cep19/Stx11/Chrnb2/Dnm3/Vamp2/A830010M20Rik/Syt12/5730455P16Rik/Rab5a/Rab27b/Kif1c/Ap3m2/Rab3gap1/Dvl1/Dnm1/Mecp2/Klhl12/Exoc4/Snap47/Clasp1/Trak1/Stx4a/Ar…	104
GO:0009123	nucleoside monophosphate metabolic process	112/5118	285/23210	3.00187e-11	1.7965e-09	1.15274e-09	Myh3/Myh7/Cox6a2/Myh8/Myh6/Prkag3/Atp1a2/Igf1/Myog/Ins2/Slc2a6/Ampd1/Cbfa2t3/Pgam2/Trem2/Pfkm/Ppargc1a/Actn3/Adssl1/Prkaa2/Ifng/Pink1/Entpd1/Pid1/Eno2/Ak9/Enpp1/Chchd10/Atp1b1/Ctns/Aldoc/Gpd1/Cox7a1/Stat3/Ak1/Slc25a23/Ak5/Nupr1/Zbtb20/Pde2a/Coq9/Esrrb/App/Mpi/Cdadc1/Flcn/Eno3/Ogt/Iscu/Taz/Dnajc30/Khk/Hdac4/Gapdhs/Ampd3/Nudt9/Insr/Abcd1/Bdnf/Pfkfb2/Atp6v1a/Mecp2/Aldoa/Ndufs2/Galt/Uprt/P2rx7/Nt5e/D…	112
GO:0051668	localization within membrane	81/5118	185/23210	3.21285e-11	1.89796e-09	1.21784e-09	Colq/Camk2a/Dlg2/Pacsin1/Grip2/Lrp4/Apoe/Sorbs1/Kif17/Stx1b/Cdh13/Ophn1/Lrrc7/Itga4/Tnik/Musk/Sorbs2/Dag1/Dok7/Rilpl1/Syne1/Gpc6/Grik2/Sec31b/Syngap1/Grik5/Insig1/Glrb/Rftn1/Magi2/Pick1/Sirt2/Itgb2/Gsn/Dnm3/Cd24a/Iqsec2/Vamp2/Cd81/Arhgef9/Fzd9/Clip1/Ptn/Arhgap44/Dvl1/Dnm1/Synj2bp/Reep2/Snap47/Cdh2/Stx4a/Wdr19/Myo6/Sec23a/Dnm2/Snap23/Grasp/Tsc2/Tbc1d20/Nptx1/Gsk3b/Vps35/Scrib/Ift122/Itgb1/Eps15/Dn…	81
GO:0009167	purine ribonucleoside monophosphate metabolic process	108/5118	272/23210	3.23239e-11	1.89796e-09	1.21784e-09	Myh3/Myh7/Cox6a2/Myh8/Myh6/Prkag3/Atp1a2/Igf1/Myog/Ins2/Slc2a6/Ampd1/Cbfa2t3/Pgam2/Trem2/Pfkm/Ppargc1a/Actn3/Adssl1/Prkaa2/Ifng/Pink1/Entpd1/Pid1/Eno2/Ak9/Enpp1/Chchd10/Atp1b1/Ctns/Aldoc/Gpd1/Cox7a1/Stat3/Ak1/Slc25a23/Ak5/Nupr1/Zbtb20/Pde2a/Coq9/Esrrb/App/Mpi/Flcn/Eno3/Ogt/Iscu/Taz/Dnajc30/Khk/Hdac4/Gapdhs/Ampd3/Nudt9/Insr/Abcd1/Bdnf/Pfkfb2/Atp6v1a/Mecp2/Aldoa/Ndufs2/Galt/P2rx7/Nt5e/Dhtkd1/Hk2/Bc…	108
GO:0009199	ribonucleoside triphosphate metabolic process	109/5118	276/23210	3.86349e-11	2.24732e-09	1.44201e-09	Myh3/Myh7/Cox6a2/Myh8/Myh6/Prkag3/Atp1a2/Igf1/Myog/Ins2/Slc2a6/Cbfa2t3/Pgam2/Trem2/Pfkm/Ppargc1a/Actn3/Prkaa2/Ifng/Pink1/Nme5/Entpd1/Pid1/Eno2/Ak9/Enpp1/Chchd10/Atp1b1/Ctns/Aldoc/Gpd1/Cox7a1/Stat3/Ak1/Slc25a23/Ak5/Nupr1/Zbtb20/Pde2a/Coq9/Rhoq/Esrrb/App/Mpi/Flcn/Eno3/Ogt/Iscu/Taz/Dnajc30/Khk/Hdac4/Gapdhs/Ampd3/Insr/Abcd1/Bdnf/Pfkfb2/Atp6v1a/Mecp2/Aldoa/Ndufs2/Galt/P2rx7/Dhtkd1/Hk2/Bcl2l1/Ndufaf1/B…	109
GO:0009126	purine nucleoside monophosphate metabolic process	108/5118	273/23210	4.19817e-11	2.41939e-09	1.55242e-09	Myh3/Myh7/Cox6a2/Myh8/Myh6/Prkag3/Atp1a2/Igf1/Myog/Ins2/Slc2a6/Ampd1/Cbfa2t3/Pgam2/Trem2/Pfkm/Ppargc1a/Actn3/Adssl1/Prkaa2/Ifng/Pink1/Entpd1/Pid1/Eno2/Ak9/Enpp1/Chchd10/Atp1b1/Ctns/Aldoc/Gpd1/Cox7a1/Stat3/Ak1/Slc25a23/Ak5/Nupr1/Zbtb20/Pde2a/Coq9/Esrrb/App/Mpi/Flcn/Eno3/Ogt/Iscu/Taz/Dnajc30/Khk/Hdac4/Gapdhs/Ampd3/Nudt9/Insr/Abcd1/Bdnf/Pfkfb2/Atp6v1a/Mecp2/Aldoa/Ndufs2/Galt/P2rx7/Nt5e/Dhtkd1/Hk2/Bc…	108
GO:1903008	organelle disassembly	48/5118	89/23210	5.25167e-11	2.99875e-09	1.92417e-09	Kif19a/Pink1/Map1lc3a/Kif9/Fbxw7/Atg13/Vps13d/Wipi1/Atg12/Kif5b/Map1lc3b/Vps13c/Bnip3/Atg9a/Wdr45/Ulk1/Fundc2/Klc1/Srebf1/Gba/Gabarap/Rb1cc1/Gabarapl2/Zfand1/Golga2/Clec16a/Hk2/Stx5a/Rnf41/Gfm2/Mtif3/Spast/Becn1/Mul1/Atg9b/Atg14/Mfn2/Fundc1/Mcts1/Tex264/Atg3/Gbf1/Optn/Ambra1/Fis1/Dnm1l/Atg2b/Wdr45b	48
GO:0030705	cytoskeleton-dependent intracellular transport	76/5118	171/23210	5.37476e-11	3.04114e-09	1.95137e-09	Dlg2/Fez1/Mapt/Ccdc88c/Kif17/Hook1/Snapin/Fyco1/Bicd2/Kif1b/App/Dync2li1/Bloc1s3/Kif5b/Mgarp/Dync1i1/Dst/Dync2h1/Lamp1/Ift81/Klc1/Stau2/Rab27b/Ttc30b/Kif1c/Wdr35/Ap3m2/Ift172/Pura/Mecp2/Kif3a/Mapk8ip3/Rpgr/Trak1/Wdr34/Wdr19/Hook3/Ift43/Bbs1/Copg2/Bloc1s4/Cln3/Klc2/Kif13a/Hook2/Arl8b/Spast/Arl8a/Ift57/Sun1/Bloc1s5/Ift88/Ift52/Ift122/Madd/Bicd1/Ick/Myo1c/Rhot1/Flot2/Hspb11/Map1a/Ap3s2/Pcm1/Map1b/Ce…	76
GO:0032535	regulation of cellular component size	144/5118	397/23210	5.50554e-11	3.08707e-09	1.98085e-09	Lmod2/Actn2/Neb/Cav3/Lmod3/Fgf13/Spta1/Tmod1/Shroom2/Mapt/Slit1/Ucn/Rtn4r/Tnr/Sema3d/Dcx/Rap1gap2/Eln/Lmod1/Epha7/Sctr/Hcls1/Apoe/Kank1/Sema4d/Slit2/Rgma/Ccl11/Sema3c/Sema3f/Kcnma1/Ntrk3/Rapgef3/Cxcl12/Tlr2/Bin1/Rhobtb2/Aatk/Aqp2/Sema6c/Deptor/Sema3b/Mgll/Arhgap28/Slc12a8/Disc1/Tmem123/Slc12a2/Cfl2/Rilp/Golga4/Ahr/Pex11a/Pak3/Crabp2/Sema3g/Pick1/Sema6a/Twf2/Bbs4/Pex11g/Ogt/Map3k13/Baiap2l1/Gsn/Fh…	144
GO:0032869	cellular response to insulin stimulus	83/5118	193/23210	5.63478e-11	3.13133e-09	2.00925e-09	Trim72/Csrp3/Igf2/Ins2/Il1b/Grb10/Bglap2/Rarres2/Slc2a4/Pdk2/Prkcq/Kank1/Sorbs1/Serpina12/Inhbb/Foxo6/Cpeb1/Pid1/Kl/Lpin1/Appl2/Dnaic1/Zfp36l1/Enho/Enpp1/Ccnd3/Inpp5k/Slc2a8/Cpeb2/Trib3/Akt2/Rhoq/Zfp106/C2cd5/Ptprf/Syap1/Lmbrd1/Socs7/Pcsk9/Inppl1/Ogt/Foxo4/Baiap2l1/Kat2b/Foxo3/Pik3r1/Insr/Vamp2/Foxo1/Gpam/Irs2/Wdtc1/Srebf1/Uso1/Ptpra/Sesn3/Pik3r3/Osbpl8/Nucb2/Tsc2/Fer/Ptpre/Rps6kb1/Tsc1/Nck1/Usf1…	83
GO:0072511	divalent inorganic cation transport	166/5118	475/23210	5.80735e-11	3.19867e-09	2.05245e-09	Cacna1s/Casq1/Trdn/Dhrs7c/Casq2/Cav3/Hrc/Atp1a2/Atp2a1/Igf1/Dmd/Srl/Cacng6/Ryr1/Camk2a/Tspan13/F2/Fgf14/Tmem38a/Camk2b/Atp2b3/Best1/Cacnb1/Nos1/Nalcn/Usp2/Ucn/Dysf/Mylk/Slc24a3/Stac3/Ryr3/Gas6/Slc40a1/Cemip/Slc30a2/Bmp4/P2ry6/Epm2a/Tmem38b/Capn3/Ramp2/Cdh23/Akap6/Jsrp1/Cacna2d2/Htr2b/Mchr1/Kcnj2/Ifng/Grin1/F2rl3/Jph2/Rrad/Trpv1/Psen2/Pacsin3/Cacng1/Il16/Plch2/Glp1r/Trpv3/Rapgef3/Slc24a4/Cxcl12/Ca…	166
GO:0009144	purine nucleoside triphosphate metabolic process	110/5118	281/23210	5.92645e-11	3.23563e-09	2.07617e-09	Myh3/Myh7/Cox6a2/Myh8/Myh6/Prkag3/Atp1a2/Igf1/Myog/Ins2/Slc2a6/Cbfa2t3/Pgam2/Trem2/Pfkm/Ppargc1a/Actn3/Prkaa2/Ifng/Pink1/Nme5/Entpd1/Pid1/Eno2/Ak9/Enpp1/Chchd10/Atp1b1/Ctns/Aldoc/Gpd1/Cox7a1/Stat3/Nudt16/Ak1/Slc25a23/Ak5/Nupr1/Zbtb20/Pde2a/Coq9/Rhoq/Esrrb/App/Mpi/Flcn/Eno3/Ogt/Iscu/Taz/Dnajc30/Khk/Hdac4/Gapdhs/Ampd3/Insr/Abcd1/Bdnf/Pfkfb2/Atp6v1a/Mecp2/Aldoa/Ndufs2/Galt/P2rx7/Dhtkd1/Hk2/Bcl2l1/Nd…	110
GO:0043161	proteasome-mediated ubiquitin-dependent protein catabolic process	143/5118	394/23210	6.09903e-11	3.3009e-09	2.11805e-09	Trim72/Trim63/Klhl40/Nkd2/Cbfa2t3/Epm2a/Sh3rf2/Psen2/Hecw2/Fbxl22/Mtm1/Ubxn11/Fbxo44/Usp44/Fbxl20/Fbxw7/Rnf122/Foxred2/Herpud1/Spsb2/Ubr3/Spsb1/Wfs1/Dcaf11/Dnajc18/Trib3/Trim13/Crbn/Fbxl2/Edem3/Araf/Bfar/Sirt2/Dnajb9/Ube2h/Ogt/Wwtr1/Rmnd5a/Erlec1/Ube2g2/Fbxl21/Bbs7/Birc2/Sel1l/Lrrc29/Ddit3/Rnf103/Fbxo31/Derl1/Rnf217/Il33/Hectd3/Fbxo6/Dvl1/Dnajb14/Rnf185/Fbxl4/Csnk1a1/Gba/Dnajb2/Os9/Ube2b/Fbxl3/Gi…	143
GO:0016125	sterol metabolic process	64/5118	135/23210	6.15339e-11	3.30161e-09	2.11851e-09	Cyp27a1/Cyp26c1/Abca1/Vldlr/Cyb5r2/Sult2b1/Apoe/Cyp26a1/Prkaa2/Mttp/Ch25h/Serpina12/Apof/Npc1l1/Nfe2l1/Dhcr7/Cyp46a1/Tm7sf2/Abcg1/Cyb5r1/Abca2/Mvd/Insig1/Cyp26b1/Ebp/Cebpa/Nsdhl/App/Lss/Pcsk9/Hmgcs1/Fdps/Cyp51/Lima1/Insig2/Fdft1/Msmo1/Cyb5r3/Lipa/Mvk/Smpd1/Srebf1/Hsd17b7/Scp2/Gba/Sc5d/Pmvk/Ldlr/Cyp39a1/Hsd3b7/Ttc39b/Cln6/Fech/Cln8/Lipe/Srebf2/Acadvl/Pmp22/Erlin2/Lmf1/Acadl/Lrp1/Aplp2/Npc1	64
GO:0009141	nucleoside triphosphate metabolic process	115/5118	298/23210	6.27864e-11	3.34002e-09	2.14315e-09	Myh3/Myh7/Cox6a2/Myh8/Myh6/Prkag3/Atp1a2/Igf1/Myog/Ins2/Slc2a6/Cbfa2t3/Pgam2/Entpd3/Trem2/Pfkm/Ppargc1a/Actn3/Smpdl3a/Prkaa2/Ifng/Pink1/Nme5/Entpd1/Pid1/Eno2/Ak8/Ak9/Enpp1/Chchd10/Atp1b1/Ctns/Aldoc/Gpd1/Cox7a1/Stat3/Nudt16/Ak1/Slc25a23/Ak5/Nupr1/Zbtb20/Pde2a/Coq9/Rhoq/Esrrb/App/Mpi/Flcn/Eno3/Rrm2b/Ogt/Iscu/Taz/Dnajc30/Khk/Hdac4/Gapdhs/Ampd3/Insr/Abcd1/Bdnf/Pfkfb2/Atp6v1a/Mecp2/Aldoa/Ndufs2/Galt/P…	115
GO:0070838	divalent metal ion transport	165/5118	472/23210	6.46113e-11	3.40797e-09	2.18676e-09	Cacna1s/Casq1/Trdn/Dhrs7c/Casq2/Cav3/Hrc/Atp1a2/Atp2a1/Igf1/Dmd/Srl/Cacng6/Ryr1/Camk2a/Tspan13/F2/Fgf14/Tmem38a/Camk2b/Atp2b3/Best1/Cacnb1/Nos1/Nalcn/Usp2/Ucn/Dysf/Mylk/Slc24a3/Stac3/Ryr3/Gas6/Slc40a1/Cemip/Slc30a2/Bmp4/P2ry6/Epm2a/Tmem38b/Capn3/Ramp2/Cdh23/Akap6/Jsrp1/Cacna2d2/Htr2b/Mchr1/Kcnj2/Ifng/Grin1/F2rl3/Jph2/Rrad/Trpv1/Psen2/Pacsin3/Cacng1/Il16/Plch2/Glp1r/Trpv3/Rapgef3/Slc24a4/Cxcl12/Ca…	165
GO:0043087	regulation of GTPase activity	114/5118	295/23210	6.86786e-11	3.59206e-09	2.30488e-09	Adprhl1/Plxnb3/Grhl3/Spry1/Tbc1d21/Rtn4r/Tbc1d8/Ccl8/Cxcl13/Prkg1/Sema4d/Ccr7/Rgma/Ccl11/Ephb3/Iqsec3/Rasgrp2/Rasip1/Rgs14/Ntrk3/Bcl6/Rapgef3/Grtp1/Bin1/Ccl9/Arap2/Lrch1/Rgs7/F11r/Arhgap24/Dock10/Arhgap6/Syngap1/Amot/Akt2/Bcas3/Flcn/Erbb2/Tbc1d12/Elmod2/Tbc1d1/Rasgrp3/Bbs4/Arhgap12/Gnb5/Sh3bp4/Adprh/Trappc6a/Wnt11/Gnao1/Tbc1d17/Rabgap1/Sgsm2/Arhgef10/Rab3gap1/Arhgap44/Snx13/Chn1/Wnk1/Dvl3/Rab11fi…	114
GO:0051271	negative regulation of cellular component movement	120/5118	316/23210	8.13019e-11	4.21686e-09	2.70579e-09	Limch1/Dcn/Adora1/Padi2/Plxnb3/Mef2c/Cd300a/Abcc8/Sfrp2/Nos1/Slit1/Chrd/Cxcl13/Cdh1/Sema3d/Dpep1/Fas/Ppargc1a/Prkg1/Apoe/Kank1/Sema4d/Adamts9/Slit2/Angpt4/Marveld3/Kiss1r/Sema3c/Sema3f/Dag1/Cxcl12/Pbld1/Ndrg4/Bin1/Tgfbr3/Col3a1/Lrch1/Sema6c/Sema3b/Cd200/Igfbp5/Stc1/Trp53inp1/Stat3/Srgap1/Mitf/Dnaja4/Magi2/Sema3g/Ldlrad4/Flcn/Jup/Nog/Sema6a/Dusp3/Fgf2/Thbs1/Pdgfb/Frmd5/Phldb2/Reck/Nbl1/Apod/Foxo3/…	120
GO:0032386	regulation of intracellular transport	155/5118	438/23210	8.71258e-11	4.48158e-09	2.87565e-09	Cd36/Actn2/Hrc/Tnnc1/Inpp4b/Kcnb1/Camk2a/Nrxn3/Cd300a/Fez1/Mapt/Unc13d/Apba1/Cdh1/Gas6/Cemip/Reep1/Bmp4/Slc2a4/Epm2a/Gpr143/Hcls1/Unc13b/Prkcq/Htr7/Sh3tc2/Tnnt2/Stx1b/Ifng/Pink1/Vamp1/Il13ra2/Rapgef3/Nr3c2/Tek/Mylk2/Crebrf/Ndrg4/Pkig/Fbxl20/Fbxw7/Foxf1/Gas1/Gab2/Napb/Snapin/Prnp/Adrb2/P2ry2/Pkia/Abca2/Inpp5k/Angpt1/Fyn/Kcnh1/Grin3a/Ifi27/Grik5/Insig1/Stom/Atp2a2/Adora2b/Akt2/Camk4/Nol3/Bcas3/C2cd…	155
GO:0007160	cell-matrix adhesion	86/5118	204/23210	8.92973e-11	4.55563e-09	2.92316e-09	Cd36/Actn2/Limch1/Dmd/Fam107a/Col13a1/Enpp2/Itgbl1/Itga11/Itga10/Postn/Itga8/Bcam/Tmem8b/Nid2/Sorbs1/Adamts9/Cdh13/Itga2/Itgb6/Itga4/Frem1/Muc4/Bcan/Dag1/Bcl6/Tek/Col3a1/Adamts12/Itgb5/Itgb8/Msln/Arhgap6/Disc1/Wdpcp/Emp2/Macf1/Mmp14/Bcas3/Jup/Sned1/Dusp3/Thbs1/Gpm6b/Itgb2/Phldb2/Apod/Pik3r1/Npnt/Utrn/Bcl2/Sema3e/Sirpa/Epdr1/Fn1/Emilin1/Vcam1/Clasp1/Smad3/Dusp22/Mkln1/Grem1/Coro2b/Itga2b/Dlc1/Hoxa…	86
GO:0044264	cellular polysaccharide metabolic process	53/5118	104/23210	9.10558e-11	4.60757e-09	2.95649e-09	Prkag3/Igf2/Igf1/Pygm/Ins2/Ppp1r3a/Extl1/Grb10/Ppp1r3c/Pfkm/Epm2a/Sorbs1/Enpp1/Gyg/Phkb/Epm2aip1/Gaa/Phkg1/Gys1/Inpp5k/Agl/Akt2/B3gnt9/Esrrb/Per2/Ndst4/Il6st/Ppp1r3f/Khk/Dyrk2/Phka2/Manba/Insr/Ugp2/Irs2/Rb1cc1/Phka1/Stbd1/B4galt5/Slc37a4/Mtor/Ext1/Gsk3b/Extl3/Pgm2/Ndst2/Ppp1cb/Acadm/Nr1d1/Extl2/Hs2st1/Gfpt1/Ext2	53
GO:0043254	regulation of protein complex assembly	158/5118	451/23210	1.36184e-10	6.83555e-09	4.38609e-09	Lmod2/Cd36/Cav3/Lmod3/Ins2/Spta1/Tmod1/Mapt/Inpp5j/Cxcl13/Abca1/Mmp3/Eln/Fas/Lmod1/Hcls1/Apoe/Unc13b/Kank1/Bmf/Prkaa2/Slit2/Patl2/Stx1b/Ifng/Pink1/Gda/Ccl11/Psen2/Kif9/Rasip1/Esr1/Pde4dip/Tlr6/Mapre3/Xaf1/Mief2/Tlr2/Irgm2/Bin1/Nlrc3/Ncam1/Trabd2b/Rhobtb2/Napb/Arhgap28/Insig1/Cnot6l/Palld/Mitf/Ahr/Cebpa/Nol3/Pak3/Rab3a/Crbn/Gbp5/Ldlrad4/Arhgef2/Pick1/Twf2/Sirt2/Bbs4/Ankra2/Eml2/Unc13a/Lamp2/Cryab/…	158
GO:0006816	calcium ion transport	150/5118	423/23210	1.47517e-10	7.34519e-09	4.7131e-09	Cacna1s/Casq1/Trdn/Dhrs7c/Casq2/Cav3/Hrc/Atp1a2/Atp2a1/Igf1/Dmd/Srl/Cacng6/Ryr1/Camk2a/Tspan13/F2/Fgf14/Tmem38a/Camk2b/Atp2b3/Best1/Cacnb1/Nos1/Nalcn/Usp2/Ucn/Dysf/Mylk/Slc24a3/Stac3/Ryr3/Gas6/Cemip/Bmp4/P2ry6/Epm2a/Tmem38b/Capn3/Ramp2/Cdh23/Akap6/Jsrp1/Cacna2d2/Htr2b/Mchr1/Grin1/F2rl3/Jph2/Rrad/Trpv1/Psen2/Pacsin3/Cacng1/Il16/Plch2/Glp1r/Trpv3/Rapgef3/Slc24a4/Cxcl12/Cacna2d1/Grin3b/Slc8a1/Bin1/A…	150
GO:0051656	establishment of organelle localization	164/5118	473/23210	1.5076e-10	7.44709e-09	4.77849e-09	Camk2a/Shroom2/Nrxn3/Cd300a/Fez1/Tac4/Mapt/Unc13d/Slit1/Syt8/Spry1/Mark1/Apba1/Pclo/Slc2a4/Gpr143/Unc13b/Htr7/Stx1b/Insc/Itga4/Vamp1/Fgf10/Il13ra2/Nr3c2/Mylk2/Sptbn2/Syne1/Pla2g3/Fbxl20/Foxf1/Gab2/Napb/Doc2b/Snapin/Adrb2/P2ry2/Fyco1/Bicd2/Nr4a3/Kcnh1/Grin3a/Grik5/Gem/Atp2a2/Adora2b/Kif1b/Pard3/Myo7a/Rab3a/Arhgef2/Wipi1/Prepl/Bloc1s3/Kif5b/Map4/Mgarp/Unc13a/Tbc1d23/Dync1i1/Cep19/Stx11/Chrnb2/Dnm3/…	164
GO:0031346	positive regulation of cell projection organization	162/5118	466/23210	1.5544e-10	7.61777e-09	4.88801e-09	Dmd/Ins2/Enpp2/Pacsin1/Plxnb3/Camk2b/Ache/Fez1/Trim67/Mapt/Vldlr/Dcx/Bmp4/Acsl6/Cpne5/Apoe/Prkcq/Htr7/Sema4d/Robo2/Efemp1/Ccr7/Cobl/Grin1/Rgma/Foxo6/Rgs2/Cpeb1/Cpeb3/Itga2/Lrrc7/Neurl1a/Ptprd/Shank1/Atp8a2/Tgfb3/Ntrk3/Cux2/Cxcl12/Ndrg4/Espn/Cnr1/Mob2/Kidins220/Neu1/Disc1/Fzd1/Adamts1/Cxcr4/Apbb1/P2ry2/Fyn/Amigo1/Fzd4/Golga4/Serpine2/Rhoq/Lif/Scn1b/Pak3/Bcas3/Sphk1/Crabp2/Magi2/Scarb2/Tmem106b/Ank…	162
GO:0006635	fatty acid beta-oxidation	39/5118	67/23210	1.56862e-10	7.62743e-09	4.89421e-09	Acox2/Bdh2/Cnr1/Acad11/Acoxl/Mlycd/Acox3/Abcd2/Akt2/Acacb/Acaa1b/Lonp2/Ivd/Abcd1/Acox1/Irs2/Acat2/Pex7/Hadha/Gcdh/Abcd3/Mtor/Hadhb/Etfdh/Dbi/Acads/Acadvl/Decr1/Acaa2/Eci1/Acaa1a/Acadl/Hibch/Echs1/Cpt2/Hsd17b4/Acadm/Etfa/Crot	39
GO:0007018	microtubule-based movement	107/5118	275/23210	1.63524e-10	7.88973e-09	5.06251e-09	Tekt5/Dlg2/Fez1/Mapt/Dnah12/Kif19a/Kif17/Dnah7a/Nme5/Kifc2/Kif9/Dnah2/Dnah5/Dnaic1/Kif6/Dnah10/Snapin/Fyco1/Bicd2/Ccdc65/Wdr66/Rsph9/Kif1b/Dnaic2/App/Dync2li1/Stk36/Bloc1s3/Dync1li2/Ropn1l/Bbs4/Kif5b/Kif13b/Kifc3/Bbs2/Map4/Mgarp/Stard9/Kif21b/Ccdc103/Dync1i1/Dst/Dync2h1/Lamp1/Ift81/Klc1/Stau2/Rab27b/Ttc30b/Kif1c/Wdr35/Ap3m2/Ccdc39/Ift172/Pura/Mecp2/Kif3a/Kif16b/Mapk8ip3/Rpgr/Trak1/Wdr34/Wdr19/Ift…	107
GO:0010970	transport along microtubule	71/5118	159/23210	1.75797e-10	8.35236e-09	5.35936e-09	Dlg2/Fez1/Mapt/Kif17/Snapin/Fyco1/Bicd2/Kif1b/App/Dync2li1/Bloc1s3/Kif5b/Mgarp/Dync1i1/Dst/Dync2h1/Lamp1/Ift81/Klc1/Stau2/Rab27b/Ttc30b/Kif1c/Wdr35/Ap3m2/Ift172/Pura/Mecp2/Kif3a/Mapk8ip3/Rpgr/Trak1/Wdr34/Wdr19/Ift43/Bbs1/Copg2/Bloc1s4/Cln3/Klc2/Kif13a/Arl8b/Spast/Arl8a/Ift57/Sun1/Bloc1s5/Ift88/Ift52/Ift122/Madd/Bicd1/Ick/Rhot1/Flot2/Hspb11/Map1a/Ap3s2/Pcm1/Map1b/Cep131/Dctn1/Ap3b1/Dync1h1/Trak2/S…	71
GO:0099111	microtubule-based transport	71/5118	159/23210	1.75797e-10	8.35236e-09	5.35936e-09	Dlg2/Fez1/Mapt/Kif17/Snapin/Fyco1/Bicd2/Kif1b/App/Dync2li1/Bloc1s3/Kif5b/Mgarp/Dync1i1/Dst/Dync2h1/Lamp1/Ift81/Klc1/Stau2/Rab27b/Ttc30b/Kif1c/Wdr35/Ap3m2/Ift172/Pura/Mecp2/Kif3a/Mapk8ip3/Rpgr/Trak1/Wdr34/Wdr19/Ift43/Bbs1/Copg2/Bloc1s4/Cln3/Klc2/Kif13a/Arl8b/Spast/Arl8a/Ift57/Sun1/Bloc1s5/Ift88/Ift52/Ift122/Madd/Bicd1/Ick/Rhot1/Flot2/Hspb11/Map1a/Ap3s2/Pcm1/Map1b/Cep131/Dctn1/Ap3b1/Dync1h1/Trak2/S…	71
GO:0060070	canonical Wnt signaling pathway	108/5118	279/23210	1.91832e-10	9.04515e-09	5.8039e-09	Myh6/Ins2/Scel/Nkd2/Sfrp2/Porcn/Daam2/Fgf9/Dkk3/Cdh1/Lrp4/Rspo2/Apoe/Sfrp4/Kank1/Fgfr3/Frzb/Fam53b/Axin2/Wnt9a/Fgf10/Wnt10a/Pygo1/Plekha4/Tmem64/Col1a1/Wnt2b/Disc1/Fzd1/Lgr5/Sulf2/Trpm4/Tle4/Mitf/Bicc1/Fzd4/Wnt5b/Tle6/Tle2/Nog/Ppp2r3a/Egfr/Fgf2/Wwtr1/Tbx18/Reck/Fzd5/Thra/Foxo3/Tmem170b/Foxo1/Wnt11/Ddit3/Ccny/Dact3/Kremen1/Fzd9/Rab5a/Fzd2/Sfrp1/Fzd8/Dvl1/Csnk1a1/Fuz/Wnk1/Dvl3/Sema5a/Smad3/Ube2b/Cd…	108
GO:0034765	regulation of ion transmembrane transport	165/5118	478/23210	1.94775e-10	9.1149e-09	5.84865e-09	Cacna1s/Casq1/Scn4a/Actn2/Trdn/Dhrs7c/Casq2/Cav3/Fxyd6/Atp1a2/Dmd/Kcnb1/Gja5/Clic5/Cacng6/Lrrc26/Scn3a/Tspan13/F2/Fxyd1/Fgf14/Mef2c/Clcnka/Abcc8/Kcnc1/Tmem38a/Kcna7/Cacnb1/Scn3b/Nos1/Nalcn/Kcnq4/Clic3/Hcn1/Dysf/Scn10a/Kcnj11/Stac3/Kcnk13/Cemip/Trem2/Kcnj16/Bmp4/Acsl6/P2ry6/Ppargc1a/Prkg1/Kcne4/Tmem38b/Capn3/Akap6/Jsrp1/Cacna2d2/Atp1b2/Kcnh7/Kcnj2/Ifng/Pink1/Rgs2/Tesc/F2rl3/Jph2/Rrad/Clcnkb/Psen2/…	165
GO:0007265	Ras protein signal transduction	147/5118	414/23210	2.0219e-10	9.39125e-09	6.02598e-09	Obscn/Abra/Igf1/Gpr20/Cnksr1/Elmo1/Rhoh/Rab40b/Arhgef6/Trim67/Spry1/Rab44/Synpo2l/Rtn4r/Fgd2/Rerg/Abca1/Apoe/Kank1/F2rl3/Iqsec3/Cdh13/Ophn1/Rasip1/Fgf10/Arhgef37/Bcl6/Rapgef3/Usp28/Col3a1/Plekhg5/Arhgap24/Rhobtb2/Aatk/Pdgfrb/Rab38/Syngap1/Ralgps1/Srgap1/Tgfb2/Psd3/Rhoq/Rab5b/Ednra/Rab3a/Flcn/Erbb2/Arhgef2/Flot1/Rab36/Dennd4b/Rasgrp3/Ggnbp1/Ogt/Arhgef10l/Rnd3/Cdc42ep2/Timp2/Kank2/Ephb2/Iqsec2/Arhg…	147
GO:0009108	coenzyme biosynthetic process	82/5118	194/23210	2.07137e-10	9.53438e-09	6.11782e-09	Prkag3/Nmrk2/Igf1/Myog/Ins2/Slc2a6/Cbfa2t3/Pgam2/Acsl6/Pfkm/Ppargc1a/Actn3/Pdk2/Prkaa2/Ifng/Pcbd1/Eno2/Coq10a/Acss2/Aldoc/Gpd1/Acsl1/Mlycd/Stat3/Nupr1/Zbtb20/Pdk1/Coq9/Esrrb/App/Mpi/Nmnat3/Eno3/Ogt/Khk/Acacb/Hdac4/Mpc1/Gapdhs/Insr/Pfkfb2/Pdha1/Aldoa/Acsl4/Pdhx/Galt/P2rx7/Pdhb/Gcdh/Dhtkd1/Hk2/Mpc2/Tpk1/Bpgm/Pts/Mocs1/Flad1/Jmjd8/Dld/Mat2b/Rfk/Nfs1/Coq5/Coq2/Qdpr/Nmnat1/Psen1/Mmadhc/Mocs2/Mocs3/Nad…	82
GO:0042391	regulation of membrane potential	154/5118	439/23210	2.08335e-10	9.53438e-09	6.11782e-09	Cd36/Scn4a/Actn2/Trdn/Casq2/Cav3/Chrng/Dmd/Kcnb1/Dcn/Gja5/Fgf13/Adora1/Scn3a/Fxyd1/Fgf14/Grip2/Mef2c/Chrne/Mapt/Scn3b/Nalcn/Chrna10/Hcn1/Atp1a4/Scn10a/Kcnj11/Kcnk13/Chrnd/Trem2/Kcne4/Myh14/P2rx5/Akap6/Slc1a6/Unc13b/Ucp2/Atp1b2/Gabrg2/Casp1/Kcnh7/Xirp1/Popdc2/Kcnj2/Stx1b/Kcnt2/Ifng/Pink1/Grin1/Pid1/Ctnna3/Trpv1/P2rx3/Shank1/Kcnma1/Scn7a/Ntrk3/Nr3c2/Cux2/Kcnmb2/Cacna2d1/Chchd10/Slc8a1/Bin1/Syne1/At…	154
GO:0010976	positive regulation of neuron projection development	132/5118	362/23210	2.3066e-10	1.0479e-08	6.72396e-09	Dmd/Pacsin1/Plxnb3/Camk2b/Ache/Fez1/Trim67/Mapt/Vldlr/Dcx/Bmp4/Acsl6/Cpne5/Apoe/Htr7/Sema4d/Robo2/Cobl/Rgma/Foxo6/Rgs2/Cpeb1/Cpeb3/Lrrc7/Neurl1a/Ptprd/Shank1/Atp8a2/Ntrk3/Cux2/Cxcl12/Ndrg4/Cnr1/Mob2/Kidins220/Neu1/Disc1/Fzd1/Adamts1/Cxcr4/Apbb1/P2ry2/Fyn/Amigo1/Fzd4/Golga4/Serpine2/Lif/Scn1b/Pak3/Sphk1/Crabp2/Magi2/Scarb2/Tmem106b/Ankrd1/Ptprf/Fkbp1b/Twf2/Tbc1d24/Grn/Unc13a/Map3k13/Fig4/Kat2b/Sh3…	132
GO:0006066	alcohol metabolic process	118/5118	314/23210	2.47984e-10	1.11844e-08	7.17659e-09	Inpp4b/Ip6k3/Adh1/Cyp27a1/Dysf/Inpp5j/Fgfr4/Il1b/Dkk3/Abca1/Vldlr/Dbh/P2ry6/Prkg1/Sult2b1/Apoe/Rbp1/Plb1/Prkaa2/Mttp/Ch25h/Ifng/Serpina12/Akr1c14/Apof/Pcbd1/Kcnma1/Plch2/Npc1l1/Nfe2l1/Dhcr7/Cyp46a1/Tm7sf2/Plcb4/Mas1/Abcg1/Bmp6/Gpd1/Abca2/Inpp5k/Mvd/Abhd4/Insig1/Ebp/Cebpa/Nsdhl/App/Sphk1/Rdh14/Lss/Pcsk9/Plcl2/Asah1/Inppl1/Fgf2/Hmgcs1/Fdps/Cyp51/Lima1/Insig2/Fdft1/Cyb5r3/Mvk/Cyp27b1/Smpd1/Slc37a2/P…	118
GO:0048738	cardiac muscle tissue development	102/5118	260/23210	2.51962e-10	1.12245e-08	7.2023e-09	Myl2/Myh7/Mybpc2/Mybpc1/Actc1/Actn2/Neb/Myom3/Myh6/Cav3/Csrp3/Tcap/Tnni1/Tnnc1/Myom1/Myom2/Igf1/Gja5/Alpk3/Sgcg/Myo18b/Ttn/Mef2c/Myl3/Tnni3/Col11a1/Nrap/Fgf9/Dll1/Erbb3/Bmp4/Prkg1/Akap6/Pi16/Xirp1/Adamts9/Tnnt2/Popdc2/Rgs2/Mybpc3/Mylk3/Obsl1/Jph2/Xirp2/Prox1/Col14a1/Sorbs2/Mylk2/Slc8a1/Tgfbr3/Sgcd/Ncam1/Tgfbr2/Pdgfrb/Sgcb/Nox4/Sik1/Mef2a/Angpt1/Pou4f1/Rxra/Tgfb2/Ankrd1/Nog/Fgf2/Taz/Fdps/Tbx18/Fho…	102
GO:0048638	regulation of developmental growth	143/5118	401/23210	2.52479e-10	1.12245e-08	7.2023e-09	Myh6/Cav3/Arx/Igf2/Igf1/Fgf13/Colq/Gdf5/Mef2c/Gjd4/Sfrp2/H19/Mapt/Slit1/Hopx/Rtn4r/Fgf9/Tnr/Dll1/Sema3d/Dcx/Bmp4/Epha7/Cpne5/Actn3/Capn3/P2rx5/Akap6/Apoe/Cacna2d2/Pi16/Myoz1/Sema4d/Fgfr3/Cdkn1a/Slit2/Npy1r/Rgma/Rgs2/Sema3c/Prox1/Sema3f/C3/Atp8a2/Col14a1/Musk/Mtm1/Ntrk3/Cxcl12/Ghr/Tgfbr3/Sgip1/Ncam1/Aatk/Tgfbr2/Sema6c/Sema3b/Mgll/Disc1/Stat5b/Cxcr4/Adrb2/Stat3/Golga4/Ahr/App/Fto/Crabp2/Sema3g/Nog/…	143
GO:0005976	polysaccharide metabolic process	56/5118	115/23210	2.61956e-10	1.15632e-08	7.41965e-09	Prkag3/Igf2/Igf1/Pygm/Ins2/Ppp1r3a/Extl1/Chit1/Grb10/Ppp1r3c/Pfkm/Epm2a/Sorbs1/Enpp1/Gyg/Phkb/Epm2aip1/Gaa/Phkg1/Gys1/Inpp5k/Agl/Akt2/B3gnt9/Esrrb/Per2/Ndst4/Pdgfb/Il6st/Ppp1r3f/Khk/Dyrk2/Phka2/Manba/Insr/Ugp2/Irs2/Rb1cc1/Phka1/Stbd1/B4galt5/Slc37a4/Mtor/Ext1/Gsk3b/Extl3/Pgm2/Ndst2/Ppp1cb/Acadm/Nr1d1/Extl2/Hs2st1/Gfpt1/Tgfb1/Ext2	56
GO:0034976	response to endoplasmic reticulum stress	95/5118	237/23210	2.65101e-10	1.16196e-08	7.45585e-09	Atp2a1/Ins2/Calr4/Tmem117/Casp4/Ifng/Casp12/Srpx/Fbxo44/Nfe2l1/Crebrf/Grina/Usp13/Foxred2/Herpud1/Atf6/Rcn3/Ficd/Pmaip1/Wfs1/Serinc3/Nupr1/Dnajc18/Trib3/Atg10/Trim13/Flot1/Edem3/Bfar/Dnajb9/Thbs1/Erlec1/Ube2g2/Herpud2/Pik3r1/Sel1l/Bcl2/Bbc3/Ddit3/Rnf103/Derl1/Fam129a/Fbxo6/Dnajb14/Rnf185/Scamp5/Dnajb2/Os9/Creb3/Cdk5rap3/Rhbdd1/Sdf2/Dab2ip/Amfr/Ppp1r15a/Ddrgk1/Bcl2l1/Tmub2/Tmub1/Ubxn4/Atxn3/Sgtb/N…	95
GO:0040013	negative regulation of locomotion	123/5118	332/23210	2.98195e-10	1.29788e-08	8.32796e-09	Limch1/Dcn/Adora1/Padi2/Plxnb3/Mef2c/Cd300a/Abcc8/Sfrp2/Slit1/Chrd/Cxcl13/Cdh1/Sema3d/Dpep1/Fas/Ppargc1a/Prkg1/Apoe/Kank1/Sema4d/Robo2/Adamts9/Slit2/Angpt4/Marveld3/Kiss1r/Sema3c/Sema3f/Dag1/Cxcl12/Pbld1/Ndrg4/Tgfbr3/Col3a1/Lrch1/Sema6c/Sema3b/Cd200/Igfbp5/Stc1/Trp53inp1/Stat3/Srgap1/Mitf/Dnaja4/Magi2/Trim13/Sema3g/Ldlrad4/Flcn/Jup/Nog/Sema6a/Dusp3/Fgf2/Thbs1/Pdgfb/Frmd5/Phldb2/Reck/Nbl1/Apod/Fox…	123
GO:0031589	cell-substrate adhesion	125/5118	339/23210	3.04199e-10	1.31482e-08	8.43663e-09	Cd36/Actn2/Limch1/Dmd/Fam107a/Ntn5/Col13a1/Enpp2/Itgbl1/Itga11/Col26a1/Unc13d/Itga10/Vwf/Postn/Itga8/Gas6/Bcam/Tmem8b/Kank1/Nid2/Sorbs1/Adamts9/Ephb3/Cdh13/Itga2/Itgb6/Itga4/Ecm2/Frem1/Muc4/Ccdc80/Bcan/Dag1/Bcl6/Tek/Lamc3/Col3a1/Adamts12/Itgb5/Itgb8/Foxf1/Msln/Col1a1/Arhgap6/Ntn4/Spock2/Disc1/Wdpcp/Emp2/Edil3/Angpt1/Macf1/Mmp14/Ttyh1/Fzd4/Bcas3/Jup/Lamb2/Sned1/Dusp3/Lims2/Thbs1/Sorbs3/Gpm6b/Itgb2…	125
GO:0045444	fat cell differentiation	95/5118	238/23210	3.46423e-10	1.48699e-08	9.54141e-09	Mb/Igf1/Sfrp2/Lgals12/Tph1/Wif1/Lama4/Dysf/Fndc5/Gdf6/Cmklr1/Sort1/Aamdc/Rarres2/Slc2a4/Ppargc1a/Rora/Frzb/Inhbb/Rgs2/Fgf10/Rorc/Lpin1/Zfp36l1/Aldh6a1/Enpp1/Scd1/Sox8/Tmem64/Klf5/Crebl2/Adrb2/Cebpd/Nr4a3/Nr4a1/Grk5/Trpm4/Medag/Insig1/Trib3/Pex11a/Cebpa/Wnt5b/Fto/Per2/Syap1/Socs7/Atf5/Sirt2/Arl4a/Bbs4/Bbs2/Wwtr1/Tmem120b/Atat1/Bnip3/Bbs7/Foxo1/Zbtb7c/Clip3/Ddit3/Mmp11/Srebf1/Bbs9/Sfrp1/Trio/Smad3/…	95
GO:0045926	negative regulation of growth	101/5118	258/23210	3.53902e-10	1.50869e-08	9.68065e-09	Myl2/Cav3/Fgf13/Sfrp2/H19/Slit1/Rtn4r/Tnr/Gng4/Rerg/Sema3d/Bmp4/Epha7/Pi16/Myoz1/Sema4d/Fgfr3/Cdkn1a/Slit2/Frzb/Rgma/Rgs2/Zc3h12d/Rrad/Sema3c/Sema3f/Bcl6/Enpp1/Cgref1/Aatk/Gdf9/Tgfbr2/Sema6c/Sema3b/Gas1/Eaf2/Cirbp/Igfbp5/Apbb1/Adrb2/Hyal1/Tgfb2/Serpine2/Sema3g/Flcn/Nog/Sema6a/Smarca2/Bbs2/Cryab/Sesn1/Ei24/Sh3bp4/Ndufa13/Bdkrb1/Bcl2/Cdkl3/Bbc3/Wnt11/Sema3e/Ulk1/Cyp27b1/Lgmn/Dact3/Sfrp1/Spg20/Cdk5r…	101
GO:0016054	organic acid catabolic process	87/5118	213/23210	4.84006e-10	2.03544e-08	1.30606e-08	Nos1/Padi4/Acox2/Cyp26c1/Cemip/Agxt2/4930438A08Rik/Cyp26a1/Aldh1l1/Acot2/Tdh/Bdh2/Lpin1/Ddo/Aldh6a1/Hoga1/Idua/Cnr1/Gldc/Hacl1/Acad11/Acoxl/Mlycd/Renbp/Il4i1/Acox3/Bckdha/Abcd2/Cyp26b1/Hyal1/Akt2/Phyh/Fgf2/Amdhd2/Asrgl1/Acacb/Acaa1b/Lonp2/Ivd/Abcd1/Acox1/Hmgcl/Irs2/Pex13/Acat2/Abhd3/Csad/Pex7/Gstz1/Cyp39a1/Hadha/Nagk/Gcdh/Abcd3/Pcyox1/Mtor/Hadhb/Scly/Bcat2/Etfdh/Lipe/Dbi/Hibadh/Abhd16a/Acads/Acad…	87
GO:0046395	carboxylic acid catabolic process	87/5118	213/23210	4.84006e-10	2.03544e-08	1.30606e-08	Nos1/Padi4/Acox2/Cyp26c1/Cemip/Agxt2/4930438A08Rik/Cyp26a1/Aldh1l1/Acot2/Tdh/Bdh2/Lpin1/Ddo/Aldh6a1/Hoga1/Idua/Cnr1/Gldc/Hacl1/Acad11/Acoxl/Mlycd/Renbp/Il4i1/Acox3/Bckdha/Abcd2/Cyp26b1/Hyal1/Akt2/Phyh/Fgf2/Amdhd2/Asrgl1/Acacb/Acaa1b/Lonp2/Ivd/Abcd1/Acox1/Hmgcl/Irs2/Pex13/Acat2/Abhd3/Csad/Pex7/Gstz1/Cyp39a1/Hadha/Nagk/Gcdh/Abcd3/Pcyox1/Mtor/Hadhb/Scly/Bcat2/Etfdh/Lipe/Dbi/Hibadh/Abhd16a/Acads/Acad…	87
GO:0034764	positive regulation of transmembrane transport	93/5118	233/23210	5.30346e-10	2.21535e-08	1.4215e-08	Casq1/Actn2/Trdn/Igf1/Dmd/Ins2/Fgf21/Lrrc26/F2/Fxyd1/Fgf14/Abcc8/Kcnc1/Nos1/Hcn1/Kcnj11/Stac3/Erbb3/Cemip/Trem2/Bmp4/Acsl6/P2ry6/Klf15/Prkg1/Capn3/Akap6/Atp1b2/Sorbs1/Kcnj2/Ifng/Pink1/Tesc/F2rl3/Jph2/Aoc3/C3/Rapgef3/Cacna2d1/Chchd10/Atp1b1/Car2/Rgs7/Stim1/Crebl2/Galr2/Adrb2/Mef2a/Nr4a3/Kcnc2/S100a1/Ak1/Amigo1/Akt2/Rhoq/Abcb1a/Ednra/C2cd5/Kif5b/Slc26a6/Slc9a3r2/Ifngr2/Ehd3/Bdkrb1/Ank2/Ephb2/Insr/C…	93
GO:0005996	monosaccharide metabolic process	99/5118	253/23210	5.41437e-10	2.2466e-08	1.44155e-08	Pgm5/Igf2/Igf1/Otog/Ins2/C1qtnf3/Pgam2/Grb10/Kcnj11/Gckr/Pfkm/Actn3/Pdk2/Sorbs1/Rora/Serpina12/Npy1r/Fbp2/Rorc/Pcx/Enpp1/C1qtnf1/Nfe2l1/Cbr2/Gpd1/Man2b2/Fggy/Epm2aip1/Sik1/Mlycd/Igfbp4/Inpp5k/Slc2a8/Gsto2/Pdk1/Akt2/Otogl/Fuca2/Esrrb/Mpi/Per2/Inppl1/Ogt/Fuom/Chst15/Ppp1r3f/Fam3a/Khk/Acacb/Dyrk2/Kat2b/Gapdhs/Apod/Pik3r1/Nr3c1/Insr/Foxo1/Pfkfb2/Ganc/Man1c1/Irs2/Wdtc1/Pdha1/Aldoa/Galt/Ncoa2/Dcxr/Pdhb…	99
GO:0070588	calcium ion transmembrane transport	107/5118	280/23210	5.53736e-10	2.28242e-08	1.46454e-08	Casq1/Trdn/Dhrs7c/Casq2/Cav3/Atp1a2/Atp2a1/Dmd/Cacng6/Ryr1/Tspan13/F2/Fgf14/Tmem38a/Cacnb1/Nalcn/Dysf/Slc24a3/Stac3/Ryr3/Gas6/Cemip/Bmp4/P2ry6/Tmem38b/Capn3/Akap6/Jsrp1/Cacna2d2/Htr2b/Grin1/F2rl3/Jph2/Rrad/Trpv1/Psen2/Cacng1/Plch2/Glp1r/Rapgef3/Slc24a4/Cacna2d1/Slc8a1/Bin1/Atp1b1/Smim6/Stim1/Trpv6/Slc8a3/Atp2a3/Prnp/Adrb2/Catsper2/P2rx4/S100a1/Fyn/Slc25a23/Gem/Orai1/Micu1/Tgfb2/Atp2a2/Cacna1b/Ahr…	107
GO:0010508	positive regulation of autophagy	57/5118	120/23210	6.11064e-10	2.50214e-08	1.60552e-08	Dcn/Epm2a/Prkaa2/Trp53inp2/Ifng/Pink1/Rnf152/Tlr2/Irgm2/Adrb2/Fyco1/Trp53inp1/Tfeb/Nod1/Trim13/Vps13d/Flcn/Nod2/Hspb8/Vps13c/Sesn1/Bnip3/Sh3bp4/Sh3glb1/Foxo3/Foxo1/Ddit3/Ulk1/Rab3gap1/Gba/Sesn3/Clec16a/Hk2/Pip4k2b/Atg16l1/Rab3gap2/Tsc2/Lrsam1/Mtdh/Tsc1/Pip4k2a/Bid/Rab12/Becn1/Tmem59/Mid2/Mul1/Gsk3b/Nprl2/Irgm1/Mfn2/Optn/Plk2/Ambra1/Tpcn1/Map3k7/Xbp1	57
GO:0006942	regulation of striated muscle contraction	44/5118	83/23210	6.8856e-10	2.80105e-08	1.79732e-08	Myh7/Tnnt3/Casq1/Scn4a/Casq2/Cav3/Atp1a2/Atp2a1/Dmd/Gja5/Fgf13/Adora1/Fxyd1/Tmem38a/Myl3/Tnni3/Ucn/Scn10a/Tmem38b/Actn3/Akap6/Kcnj2/Rgs2/Ctnna3/Mylk2/Slc8a1/Bin1/Atp1b1/Slc8a3/Stc1/Scn5a/P2rx4/Trpm4/Atp2a2/Fkbp1b/Jup/Dmpk/Hdac4/Ehd3/Ank2/Pde4d/Smtn/Pde5a/Dlg1	44
GO:0030336	negative regulation of cell migration	103/5118	268/23210	7.98509e-10	3.22722e-08	2.07077e-08	Limch1/Dcn/Adora1/Padi2/Plxnb3/Mef2c/Cd300a/Abcc8/Sfrp2/Chrd/Cxcl13/Cdh1/Dpep1/Fas/Ppargc1a/Prkg1/Apoe/Kank1/Adamts9/Slit2/Angpt4/Marveld3/Kiss1r/Dag1/Cxcl12/Pbld1/Ndrg4/Tgfbr3/Col3a1/Lrch1/Cd200/Igfbp5/Stc1/Trp53inp1/Stat3/Srgap1/Mitf/Dnaja4/Magi2/Ldlrad4/Flcn/Jup/Nog/Dusp3/Fgf2/Thbs1/Pdgfb/Phldb2/Reck/Nbl1/Apod/Foxo3/Bcl2/Wnt11/Eng/Il33/Sfrp1/Ptn/Scai/Emilin1/Mecp2/Fuz/Arhgdib/Tmeff2/Synj2bp/Cl…	103
GO:0055006	cardiac cell development	52/5118	106/23210	8.05744e-10	3.23545e-08	2.07606e-08	Myl2/Mybpc2/Mybpc1/Actc1/Actn2/Neb/Myom3/Myh6/Cav3/Csrp3/Tcap/Myom1/Myom2/Igf1/Alpk3/Myo18b/Ttn/Nrap/Bmp4/Prkg1/Akap6/Pi16/Xirp1/Popdc2/Rgs2/Mybpc3/Mylk3/Obsl1/Prox1/Col14a1/Sorbs2/Slc8a1/Tgfbr3/Sgcd/Pdgfrb/Sgcb/Mef2a/Pdcd4/Fdps/Fhod3/Nr3c1/Pdgfra/Speg/Pitx2/Akap13/Camk2d/Smad6/Mtor/Pdlim5/Bves/Alpk2/Gsk3b	52
GO:0050673	epithelial cell proliferation	148/5118	425/23210	8.34109e-10	3.32788e-08	2.13537e-08	Trp63/Igf2/Igf1/Wfdc1/Gdf5/Fst/Plxnb3/Mef2c/Sfrp2/Hrh3/Dysf/Fgf9/Col8a2/Fgfbp1/Cdh1/Fap/Bglap2/Bmp4/Apoe/Htr2b/Fgfr3/Serpinb1a/Marveld3/Ifng/Ccl11/Cdh13/Itga4/Prox1/Fgf10/Tgm1/Bmper/Esr1/Cxcl12/Zfp36l1/Xdh/Tek/Pbld1/Tgfbr3/Nlrc3/Rb1/Bnc1/Gas1/Bmp6/Eaf2/Igfbp5/Lgr5/Irf6/Scn5a/Igfbp4/Sulf2/Osr1/Nr4a3/Stat3/Nr4a1/Nupr1/Hyal1/Tgfb2/Adora2b/Klf9/Acvr2a/Kdm5b/Ednra/Erbb2/Nog/Nod2/Egfr/BC004004/Bcl2l2/G…	148
GO:0043491	protein kinase B signaling	78/5118	186/23210	8.81843e-10	3.44552e-08	2.21085e-08	Cav3/Pkhd1/Inpp4b/Igf2/Igf1/Chil1/Ins2/C1qtnf3/F7/Lin28a/Il1b/Mmp3/Gas6/Hcls1/Cd28/Pik3c2b/Dag1/Mtm1/Zfp36l1/Xdh/Tmem100/Tek/C1qtnf1/Thpo/Nox4/Tspyl5/Igfbp5/P2rx4/Rcn3/Inpp5k/Angpt1/Akt2/Magi2/Flcn/Lmbrd1/Egfr/Sirt2/Fgf2/Thbs1/F3/Sesn1/Insr/Ddit3/Eng/Rps6kb2/Tgfbr1/Sema5a/Sesn3/Rras/Pik3r3/Rtn4/Osbpl8/Mtor/Rnf41/Tsc2/Rapgef1/Itsn1/Rps6kb1/Mtdh/Lox/Igf1r/Pik3ca/Lemd2/Il18/Mul1/Plekha1/Itgb1/Klf4/O…	78
GO:0005977	glycogen metabolic process	42/5118	78/23210	8.85738e-10	3.44552e-08	2.21085e-08	Prkag3/Igf2/Igf1/Pygm/Ins2/Ppp1r3a/Grb10/Ppp1r3c/Pfkm/Epm2a/Sorbs1/Enpp1/Gyg/Phkb/Epm2aip1/Gaa/Phkg1/Gys1/Inpp5k/Agl/Akt2/Esrrb/Per2/Il6st/Ppp1r3f/Khk/Dyrk2/Phka2/Insr/Ugp2/Irs2/Rb1cc1/Phka1/Stbd1/Slc37a4/Mtor/Gsk3b/Pgm2/Ppp1cb/Acadm/Nr1d1/Gfpt1	42
GO:0006073	cellular glucan metabolic process	42/5118	78/23210	8.85738e-10	3.44552e-08	2.21085e-08	Prkag3/Igf2/Igf1/Pygm/Ins2/Ppp1r3a/Grb10/Ppp1r3c/Pfkm/Epm2a/Sorbs1/Enpp1/Gyg/Phkb/Epm2aip1/Gaa/Phkg1/Gys1/Inpp5k/Agl/Akt2/Esrrb/Per2/Il6st/Ppp1r3f/Khk/Dyrk2/Phka2/Insr/Ugp2/Irs2/Rb1cc1/Phka1/Stbd1/Slc37a4/Mtor/Gsk3b/Pgm2/Ppp1cb/Acadm/Nr1d1/Gfpt1	42
GO:0044042	glucan metabolic process	42/5118	78/23210	8.85738e-10	3.44552e-08	2.21085e-08	Prkag3/Igf2/Igf1/Pygm/Ins2/Ppp1r3a/Grb10/Ppp1r3c/Pfkm/Epm2a/Sorbs1/Enpp1/Gyg/Phkb/Epm2aip1/Gaa/Phkg1/Gys1/Inpp5k/Agl/Akt2/Esrrb/Per2/Il6st/Ppp1r3f/Khk/Dyrk2/Phka2/Insr/Ugp2/Irs2/Rb1cc1/Phka1/Stbd1/Slc37a4/Mtor/Gsk3b/Pgm2/Ppp1cb/Acadm/Nr1d1/Gfpt1	42
GO:0008361	regulation of cell size	85/5118	209/23210	9.80026e-10	3.78862e-08	2.431e-08	Cav3/Fgf13/Mapt/Slit1/Ucn/Rtn4r/Tnr/Sema3d/Dcx/Rap1gap2/Epha7/Sctr/Apoe/Sema4d/Slit2/Rgma/Sema3c/Sema3f/Kcnma1/Ntrk3/Rapgef3/Cxcl12/Aatk/Aqp2/Sema6c/Deptor/Sema3b/Mgll/Slc12a8/Disc1/Tmem123/Slc12a2/Golga4/Ahr/Crabp2/Sema3g/Sema6a/Twf2/Ogt/Map3k13/Cdkl3/Sema3e/Bdnf/Ulk1/Rptor/Wdtc1/Spg20/Fn1/Cdk5r1/Lamtor4/Ulk2/Bmpr2/Rb1cc1/Sema5a/P2rx7/Slc12a6/Rtn4/Zfyve27/Dnm2/Megf8/Anxa7/Mtor/Rufy3/Cln8/Tsc2/At…	85
GO:0051056	regulation of small GTPase mediated signal transduction	100/5118	259/23210	1.04668e-09	4.01469e-08	2.57606e-08	Obscn/Abra/Igf1/Gpr20/Arhgef6/Trim67/Spry1/Synpo2l/Rtn4r/Fgd2/Abca1/Rap1gap2/Apoe/Kank1/Slit2/F2rl3/Iqsec3/Ophn1/Rasip1/Fgf10/Arhgef37/Bcl6/Col3a1/Plekhg5/Arhgap24/Pdgfrb/Arhgap28/Syngap1/Ralgps1/Amot/Cdon/Tgfb2/Psd3/Flcn/Erbb2/Arhgef2/Flot1/Dennd4b/Ogt/Arhgap12/Arhgef10l/Timp2/Kank2/Ephb2/Iqsec2/Arhgef25/Gpr35/Arhgef9/Fbxo8/Sipa1l2/Arhgef10/Arhgef3/Heg1/Arhgap44/Scai/Trio/Arhgdib/Chn1/Itpkb/Akap…	100
GO:0008016	regulation of heart contraction	75/5118	177/23210	1.0514e-09	4.01469e-08	2.57606e-08	Myl2/Myh7/Myl4/Casq2/Myh6/Cav3/Csrp3/Hrc/Atp1a2/Dmd/Gja5/Fgf13/Adora1/Fxyd1/Tmem38a/Myl3/Tnni3/Scn3b/Nos1/Hopx/Ucn/Scn10a/Prkg1/Kcne4/Tmem38b/Akap6/Cacna2d2/Tnnt2/Popdc2/Kcnj2/Ifng/Rgs2/Mybpc3/Ctnna3/Trpv1/Glp1r/Cacna2d1/Adm/Slc8a1/Bin1/Atp1b1/Epas1/Gaa/Stc1/Scn5a/Adrb2/Snta1/P2rx4/Mef2a/S100a1/Trpm4/Tgfb2/Atp2a2/Cacna1b/Scn1b/Rnls/Gpd1l/Fkbp1b/Jup/Dmpk/Hdac4/Ehd3/Thra/Pik3r1/Ank2/Gnao1/Srebf1/Pd…	75
GO:0007041	lysosomal transport	49/5118	98/23210	1.07382e-09	4.07526e-08	2.61493e-08	Sort1/Sptbn5/Pink1/Hook1/Mtm1/Bin1/Snapin/Igf2r/Rilp/Lyst/Aktip/Scarb2/Tmem106b/Pcsk9/Grn/Lamp2/Vps39/Ehd3/Mgrn1/Lamp1/Vps41/Dtx3l/Ccdc91/Vps53/Trak1/Hook3/Gprasp1/Clec16a/Kif13a/Hook2/Zfyve16/Vps11/Epg5/Rab12/Vps18/Chmp3/Stx8/Vps33a/Atg14/Ubxn6/Psap/Lrp1/Tgfbrap1/Vps35/Vps52/Chmp5/Ap3b1/Trak2/Vps4b	49
GO:0007009	plasma membrane organization	51/5118	104/23210	1.18743e-09	4.47912e-08	2.87407e-08	Trim72/Cav3/Csrp3/Myh2/Spta1/Pacsin1/Sypl2/Dysf/Sh3tc2/Pacsin3/Ano3/Bin1/Sgip1/Plscr4/Cxcr4/Fat4/A4galt/Myrf/Abcd2/Tgfb2/Atp2a2/Akt2/Rab3a/Flot1/Baiap2l1/Gsn/Sh3glb1/Osbpl2/Ank2/Abcd1/Plekhm2/Col5a1/Sptb/Tmeff2/Ar/Mpp5/P2rx7/Dnm2/Abca7/Tlcd1/Fcho2/Sptbn1/Ndrg1/Ank3/Xkr6/Xkr8/Pacsin2/Psap/Asap1/Bin3/Snx33	51
GO:2000377	regulation of reactive oxygen species metabolic process	82/5118	200/23210	1.21564e-09	4.54082e-08	2.91366e-08	Cd36/Igf1/Ins2/F2/Itgam/Mapt/Il1b/Mmp3/Gadd45a/Agxt2/Fbln5/Cdkn1a/Ptx3/Ifng/Pink1/Grin1/Pid1/Trpv1/Ptgis/Esr1/Xdh/Tlr6/Birc3/Tlr2/Mpv17l/Tgfbr2/Pdgfrb/Ctns/Nox4/Hbp1/Stat3/Fyn/Abcd2/Akt2/Egfr/Sirt2/Thbs1/Pdgfb/Ogt/Cryab/Itgb2/Bnip3/Tlr4/Birc2/Hdac4/Cd34/Foxo3/Bcl2/Insr/Foxo1/Abcd1/Sirpa/Wdr35/Tusc2/Smad3/Hk2/Sod2/Dnm2/Sirt5/Mtor/Rnf41/Romo1/Becn1/Cyp1b1/Mpv17/Il18/Sirt3/Gla/Mapk9/Pon3/Klf4/Jak2/N…	82
GO:0055007	cardiac muscle cell differentiation	64/5118	143/23210	1.21838e-09	4.54082e-08	2.91366e-08	Myl2/Mybpc2/Mybpc1/Actc1/Actn2/Neb/Myom3/Myh6/Cav3/Csrp3/Tcap/Myom1/Myom2/Igf1/Alpk3/Myo18b/Ttn/Mef2c/Nrap/Dll1/Bmp4/Prkg1/Akap6/Pi16/Xirp1/Popdc2/Rgs2/Mybpc3/Mylk3/Obsl1/Prox1/Col14a1/Sorbs2/Mylk2/Slc8a1/Sgcd/Pdgfrb/Sgcb/Nox4/Sik1/Mef2a/Rxra/Fdps/Fhod3/Nr3c1/Pdgfra/Speg/Pitx2/Akap13/Grem1/Camk2d/Mtor/Fzd7/Kdm6b/Pdlim5/Tsc1/Myod1/Bves/Alpk2/Gsk3b/Ift88/Itgb1/Acadm/Tgfb1	64
GO:0001503	ossification	135/5118	381/23210	1.28005e-09	4.74228e-08	3.04293e-08	Trp63/Chrdl1/Igf2/Igf1/Myog/Col13a1/Ryr1/Mef2c/Sfrp2/Aspn/Clec3b/Mn1/Tph1/Gdpd2/Fgf9/Chrd/Ranbp3l/Igsf10/Bglap2/Sort1/Lrp4/Bmp4/Omd/Tmem38b/Actn3/Rspo2/Mmp2/Sema4d/Bmp3/Fgfr3/Trp53inp2/Srgn/Axin2/Mgp/Gfra4/Kl/Mmp13/Rassf2/Enpp1/Mmp16/Sox8/Slc8a1/Tgfbr3/Tmem64/Bmp6/Col1a1/Tob1/Atraid/Igfbp5/Fzd1/Stc1/Dnm3os/Adrb2/P2ry2/Fat4/Cebpd/Osr1/Phospho1/Npr2/Trpm4/Mmp14/Mef2d/Acvr2a/Ahr/Gabbr1/Cebpa/Scx/Pkd…	135
GO:1902652	secondary alcohol metabolic process	60/5118	131/23210	1.31892e-09	4.85736e-08	3.11676e-08	Cyp27a1/Fgfr4/Abca1/Vldlr/Sult2b1/Apoe/Prkaa2/Mttp/Ch25h/Serpina12/Apof/Npc1l1/Nfe2l1/Dhcr7/Cyp46a1/Tm7sf2/Abcg1/Abca2/Mvd/Insig1/Ebp/Cebpa/Nsdhl/App/Lss/Pcsk9/Hmgcs1/Fdps/Cyp51/Lima1/Insig2/Fdft1/Cyb5r3/Mvk/Cyp27b1/Smpd1/Srebf1/Hsd17b7/Scp2/Gba/Sc5d/Pmvk/Ldlr/Cyp39a1/Hsd3b7/Ttc39b/Cln6/Fech/Cln8/Lipe/Srebf2/Acadvl/Pmp22/Erlin2/Lmf1/Acadl/Lrp1/Aplp2/Fgfr1/Npc1	60
GO:0009062	fatty acid catabolic process	47/5118	93/23210	1.48425e-09	5.4341e-08	3.48684e-08	Acox2/Acot2/Bdh2/Lpin1/Cnr1/Hacl1/Acad11/Acoxl/Mlycd/Acox3/Abcd2/Akt2/Phyh/Acacb/Acaa1b/Lonp2/Ivd/Abcd1/Acox1/Irs2/Pex13/Acat2/Abhd3/Pex7/Hadha/Gcdh/Abcd3/Mtor/Hadhb/Etfdh/Lipe/Dbi/Abhd16a/Acads/Acadvl/Decr1/Acaa2/Eci1/Acaa1a/Acadl/Hibch/Echs1/Cpt2/Hsd17b4/Acadm/Etfa/Crot	47
GO:0090287	regulation of cellular response to growth factor stimulus	103/5118	271/23210	1.63309e-09	5.94408e-08	3.81407e-08	Adamtsl2/Cav3/Chrdl1/Dmd/Dcn/Gdf5/Fst/Shisa2/Sfrp2/Aspn/Spry1/Fgf9/Wfikkn2/Chrd/Fgfbp1/Cxcl13/Dll1/Grb10/Itga8/Cyfip2/Bmp4/Nrep/Sfrp4/Slit2/Rgma/Veph1/Htra3/Fgf10/Dand5/Tgfb3/Bmper/Xdh/Tek/Fgfrl1/Pbld1/Tgfbr3/Adamts12/Cd59a/Tob1/Kcp/Fzd1/Fbn1/Sulf2/Hoxa13/Angpt1/Zeb1/Tcf4/Fzd4/Ptprf/Ldlrad4/Flcn/Nog/Sema6a/Fgf2/Thbs1/Pdgfb/Gpc1/Nbl1/Tmem204/Sh3glb1/Npnt/Ulk1/Eng/Sfrp1/Spg20/Emilin1/Fuz/Bmpr2/Dsty…	103
GO:0061448	connective tissue development	107/5118	285/23210	1.77513e-09	6.42349e-08	4.12169e-08	Igf1/Serpinb7/Gdf5/Mef2c/Sfrp2/Col11a1/Fgf9/Gdf6/Bmp4/Col12a1/Ppargc1a/Rspo2/Mustn1/Col6a2/Bmp3/Fgfr3/Efemp1/Col6a1/Frzb/Ifng/Nkx3-2/Maf/Axin2/Mgp/Wnt9a/Rorc/Mmp13/Col14a1/Bgn/Sox8/Idua/Adamts12/Tgfbr2/Pdgfrb/Itgb8/Bmp6/Col1a1/Dyrk1b/Stc1/Col20a1/Sulf2/Osr1/Trpm4/Zeb1/Tgfb2/Mef2d/Vwa1/Hoxc4/Fto/Scx/Pkdcc/Matn2/Nog/Adamts7/Bbs4/Fgf2/Thbs1/Pdgfb/Bbs2/Bmpr1b/Chadl/Thra/Pdgfd/Hspg2/Col11a2/Spg20/Col5…	107
GO:0006650	glycerophospholipid metabolic process	89/5118	225/23210	2.10428e-09	7.57055e-08	4.85771e-08	Inpp4b/Enpp2/Ip6k3/Fabp3/Inpp5j/Inpp5d/Lpcat2/Htr2b/Pik3c2b/Acsl3/Plch2/Mtm1/Pla2g3/Pdgfrb/Rab38/Serinc2/Chpt1/Mtmr1/Inpp5k/Serinc3/Abhd4/Pigp/Pnpla8/Socs7/Pisd/Inppl1/Fgf2/Pdgfb/Tmem150a/Taz/Fig4/Pyurf/Pcyt1a/Sh3glb1/Pik3r1/Pigv/Ttc7b/Pld1/Pgap3/Serac1/Gpam/Plcg2/Acp6/Mecp2/Abhd3/Socs6/Ldlr/Pgap1/Pigc/Mtmr6/Hadha/Ip6k1/Pitpnc1/Pigh/Mtmr3/Pik3r3/Pigk/Serinc1/Pip4k2b/Dbi/Pi4kb/Abhd16a/Pikfyve/Pip4…	89
GO:0006509	membrane protein ectodomain proteolysis	27/5118	41/23210	2.25403e-09	8.06271e-08	5.17351e-08	Il1b/Apoe/Prkcq/Timp4/Ifng/Rgma/Psen2/Pacsin3/Dag1/Ptpn3/Adam19/Lrig2/Timp2/Sppl2a/P2rx7/Bace1/Sh3d19/Ncstn/Adam9/Psen1/Gpld1/Tnfrsf1b/Timp3/Erap1/Psenen/Nrd1/Snx33	27
GO:0055074	calcium ion homeostasis	164/5118	489/23210	2.44778e-09	8.70571e-08	5.58609e-08	Casq1/Cd36/Trdn/Dhrs7c/Casq2/Cav3/Pkhd1/Csrp3/Hrc/Atp1a2/Inpp4b/Atp2a1/Dmd/Pygm/Gpr20/Kng2/Ryr1/F2/Fxyd1/Sypl2/Tmem38a/Atp2b3/Tnni3/Tac4/Nos1/Chrna10/Hrh3/Atp13a5/Ccr9/Adcy8/Slc24a3/Cxcl13/Il1b/Cmklr1/Ryr3/Cemip/Bmp4/Uts2r/P2ry6/Prkg1/Tmem38b/Capn3/Ackr4/Cdh23/Akap6/Jsrp1/Apoe/Htr2b/Mchr1/Fam20a/Ccr7/Grin1/Gpr157/Npy1r/Ptgfr/F2rl3/Jph2/Trpv1/Psen2/Kl/Plch2/Esr1/Glp1r/S100b/Slc24a4/Oxtr/Cacna2d1/A…	164
GO:1903362	regulation of cellular protein catabolic process	93/5118	239/23210	2.4918e-09	8.81191e-08	5.65424e-08	Klhl40/Nkd2/Cbfa2t3/Ctsc/Trim67/Trem2/Epm2a/Apoe/Sh3rf2/Psen2/Ophn1/Ecscr/Mtm1/Nfe2l1/Mylip/Fbxw7/Usp13/Atraid/Herpud1/Disc1/Nupr1/Trib3/Pcsk9/Araf/Sirt2/Ogt/Erlec1/Ube2g2/Pttg1ip/Bbs7/Cd81/Prkaca/Tmf1/Rnf217/Il33/Dvl1/Rnf185/Csnk1a1/Gba/Dnajb2/Os9/Ldlr/Cdk5rap3/Pkd1/Gabarapl2/Dab2ip/Mapk8/Nub1/Arih2/Clec16a/Btrc/Ddrgk1/Commd1/Vps11/Atxn3/Rgp1/Rad23a/Chfr/Hipk2/Amer1/Mgat3/Fam122a/Fbxl5/Arih1/Gsk…	93
GO:0001667	ameboidal-type cell migration	141/5118	406/23210	2.54556e-09	8.95117e-08	5.7436e-08	Igf2/Igf1/Dcn/Enpp2/Mef2c/Fgfbp1/Cxcl13/Sema3d/Fap/Bmp4/Apoe/Kank1/Sema4d/Htr2b/Adamts9/Slit2/Angpt4/Marveld3/Ifng/Cdh13/Sema3c/Itga2/Itga4/Prox1/Sema3f/Fgf10/Bmper/Appl2/Cxcl12/Tek/Sox8/Pbld1/Slc8a1/Tgfbr3/Plekhg5/Fbxw7/Tgfbr2/Sema6c/Sema3b/Gab2/Srpx2/Stc1/Cxcr4/Wdpcp/P2rx4/Emp2/Angpt1/Nr4a1/Macf1/Amot/Hyal1/Tgfb2/Adora2b/Dnaja4/Pak3/Bcas3/Sema3g/Jup/Sema6a/Glul/Fgf2/Stat5a/Thbs1/Pdgfb/Grn/Sparc…	141
GO:0055013	cardiac muscle cell development	49/5118	100/23210	2.57958e-09	9.01982e-08	5.78765e-08	Myl2/Mybpc2/Mybpc1/Actc1/Actn2/Neb/Myom3/Myh6/Cav3/Csrp3/Tcap/Myom1/Myom2/Igf1/Alpk3/Myo18b/Ttn/Nrap/Bmp4/Prkg1/Akap6/Pi16/Xirp1/Popdc2/Rgs2/Mybpc3/Mylk3/Obsl1/Prox1/Col14a1/Sorbs2/Slc8a1/Sgcd/Pdgfrb/Sgcb/Mef2a/Fdps/Fhod3/Nr3c1/Pdgfra/Speg/Pitx2/Akap13/Camk2d/Mtor/Pdlim5/Bves/Alpk2/Gsk3b	49
GO:0099003	vesicle-mediated transport in synapse	95/5118	246/23210	2.67321e-09	9.25024e-08	5.9355e-08	Camk2a/Pacsin1/Nrxn3/Grip2/Syt8/Apba1/Pclo/Slc2a4/Unc13b/Htr7/Stx1b/Ophn1/Vamp1/Nr3c2/Mylk2/Bin1/Sptbn2/Syne1/Fbxl20/Napb/Doc2b/Snapin/Adrb2/P2ry2/Kcnh1/Grin3a/Grik5/Atp2a2/Adora2b/Rab3a/Pick1/Prepl/Bloc1s3/Sirt2/Grn/Unc13a/Stx11/Chrnb2/Dnm3/Cd24a/Vamp2/A830010M20Rik/Syt12/Rab5a/Rab27b/Ap3m2/Sh3gl3/Mff/Rab3gap1/Dvl1/Dnm1/Scamp5/Snap47/Stx4a/Myo6/P2rx7/Tmem230/Dennd1a/4932438A13Rik/Bcl2l1/Bloc1s4/…	95
GO:1900542	regulation of purine nucleotide metabolic process	50/5118	103/23210	2.6752e-09	9.25024e-08	5.9355e-08	Igf1/Myog/Ins2/Slc2a6/Cbfa2t3/Nos1/Trem2/Ppargc1a/Actn3/Pdk2/Prkaa2/Ifng/Pink1/Entpd1/Pid1/Guca1a/Gpd1/Cox7a1/Stat3/Slc25a23/Nupr1/Zbtb20/Pde2a/Adora2b/Pdk1/Esrrb/App/Flcn/Ogt/Iscu/Taz/Dnajc30/Hdac4/Gapdhs/Insr/Abcd1/P2rx7/Bcl2l1/Cox7a2l/Atp7a/Jmjd8/Dnajc15/Psen1/Dnm1l/Mtch2/Zbtb7a/Entpd5/Uqcc2/Sphk2/Ncor1	50
GO:0033619	membrane protein proteolysis	31/5118	51/23210	2.71785e-09	9.34581e-08	5.99682e-08	Il1b/Apoe/Prkcq/Timp4/Ifng/Rgma/Psen2/Pacsin3/Dag1/Ptpn3/Adam19/Lrig2/Timp2/Sppl2a/Rhbdd1/Ctsh/P2rx7/Bace1/Sh3d19/Ncstn/Adam9/Psen1/Gpld1/Tnfrsf1b/Timp3/Erap1/Psenen/Nrd1/Snx33/Tgfb1/H13	31
GO:0043467	regulation of generation of precursor metabolites and energy	58/5118	127/23210	2.82301e-09	9.65407e-08	6.19462e-08	Igf2/Igf1/Myog/Ins2/Slc2a6/Cbfa2t3/Grb10/Ppargc1a/Actn3/Sorbs1/Prkaa2/Ifng/Pink1/Enpp1/Chchd10/Gpd1/Epm2aip1/Cox7a1/Inpp5k/Stat3/Slc25a23/Nupr1/Zbtb20/Pde2a/Akt2/Esrrb/App/Flcn/Ogt/Iscu/Dnajc30/Ppp1r3f/Khk/Bnip3/Dyrk2/Hdac4/Gapdhs/Insr/Abcd1/Prkaca/Irs2/P2rx7/Mtor/Cox7a2l/Atp7a/Jmjd8/Cox17/Pik3ca/Dnajc15/Psen1/Ppp1cb/Mtch2/Zbtb7a/Entpd5/Uqcc2/Sphk2/Gfpt1/Ncor1	58
GO:0007030	Golgi organization	56/5118	121/23210	2.87823e-09	9.70757e-08	6.22895e-08	Sptbn5/Atp8b1/Hook1/Pde4dip/Dnajc28/Syne1/Myo18a/Coro7/Bcas3/Kifc3/Blzf1/Ehd3/Dync2h1/Cog4/Plekhm2/Stk25/Golga5/Rab30/Rab33b/Uso1/Csnk1a1/Trappc12/Clasp1/Rab43/Golga2/Akap9/Stx16/Stx5a/Dnm2/Vmp1/Lman2l/Tmed4/Gorasp1/Tbc1d20/Stx17/Ubxn2a/Dym/Cog7/Vti1a/Vamp4/Sec16a/Trip11/Tmed10/Trappc11/Gbf1/Optn/Tmed3/Pi4k2a/Vcpip1/Cog3/Atl2/Arfgef1/Cog2/Arl1/Golph3l/Arhgef7	56
GO:0030240	skeletal muscle thin filament assembly	13/5118	13/23210	2.8798e-09	9.70757e-08	6.22895e-08	Mybpc2/Mybpc1/Actc1/Myom3/Tcap/Acta1/Myom1/Myom2/Lmod3/Ttn/Mybpc3/Obsl1/Prox1	13
GO:0006090	pyruvate metabolic process	55/5118	118/23210	2.88545e-09	9.70757e-08	6.22895e-08	Prkag3/Igf1/Myog/Ins2/Slc2a6/Cbfa2t3/Pgam2/Pfkm/Ppargc1a/Actn3/Pdk2/Me3/Prkaa2/Ifng/Eno2/Pcx/Hoga1/Srr/Aldoc/Gpd1/Ldhb/Nr4a3/Stat3/Nupr1/Zbtb20/Pdk1/Esrrb/App/Mpi/Eno3/Ogt/Khk/Hdac4/Mpc1/Gapdhs/Insr/Pfkfb2/Pdha1/Aldoa/Pdhx/Galt/P2rx7/Pdhb/Dhtkd1/Hk2/Mpc2/Bpgm/Jmjd8/Dld/Psen1/Mtch2/Zbtb7a/Entpd5/Ncor1/Dlat	55
GO:0051896	regulation of protein kinase B signaling	67/5118	155/23210	2.98326e-09	9.98268e-08	6.40547e-08	Cav3/Pkhd1/Inpp4b/Igf2/Igf1/Chil1/Ins2/C1qtnf3/F7/Lin28a/Mmp3/Gas6/Hcls1/Cd28/Dag1/Mtm1/Xdh/Tek/C1qtnf1/Thpo/Nox4/Tspyl5/Igfbp5/P2rx4/Rcn3/Inpp5k/Angpt1/Magi2/Flcn/Lmbrd1/Egfr/Fgf2/Thbs1/F3/Sesn1/Insr/Ddit3/Eng/Tgfbr1/Sema5a/Sesn3/Rras/Rtn4/Osbpl8/Mtor/Rnf41/Tsc2/Rapgef1/Itsn1/Mtdh/Igf1r/Lemd2/Il18/Mul1/Plekha1/Itgb1/Klf4/Otud3/Phlpp1/Spry2/Arfgef1/Dlg1/Itgb1bp1/Rictor/Vegfb/Mfhas1/Tgfb1	67
GO:0051961	negative regulation of nervous system development	128/5118	361/23210	3.24237e-09	1.07917e-07	6.92461e-08	Fgf13/F2/Casz1/Abcc8/Ctsc/Slit1/Rtn4r/Daam2/Tnr/Inpp5j/Chrd/Dll1/Lin28a/Il1b/Sema3d/Rfx4/Rap1gap2/Lrp4/Bmp4/Fas/Epha7/Bex1/Apoe/Kank1/Sema4d/Fgfr3/Efemp1/Slit2/Ifng/Gpr37l1/Rgma/Ccl11/Sema3c/Sema3f/Ntrk3/Nfatc4/Appl2/Tlr2/Sox8/Col3a1/Mylip/Aatk/Tbx6/Sema6c/Sema3b/Snapin/Apbb1/Syngap1/Stat3/App/Ppp3ca/Sema3g/Zhx2/Arhgef2/Nog/Atf5/Sema6a/Lbx1/Sirt2/Inppl1/Irx3/Fuom/Fig4/Lrig2/Dnm3/Pitx3/Foxo3/Itm2c…	128
GO:2000146	negative regulation of cell motility	105/5118	281/23210	3.38576e-09	1.1209e-07	7.19237e-08	Limch1/Dcn/Adora1/Padi2/Plxnb3/Mef2c/Cd300a/Abcc8/Sfrp2/Chrd/Cxcl13/Cdh1/Dpep1/Fas/Ppargc1a/Prkg1/Apoe/Kank1/Adamts9/Slit2/Angpt4/Marveld3/Kiss1r/Dag1/Cxcl12/Pbld1/Ndrg4/Tgfbr3/Col3a1/Lrch1/Cd200/Igfbp5/Stc1/Trp53inp1/Stat3/Srgap1/Mitf/Dnaja4/Magi2/Ldlrad4/Flcn/Jup/Nog/Dusp3/Fgf2/Thbs1/Pdgfb/Frmd5/Phldb2/Reck/Nbl1/Apod/Foxo3/Bcl2/Wnt11/Eng/Il33/Sfrp1/Ptn/Scai/Emilin1/Mecp2/Fuz/Arhgdib/Tmeff2/Synj…	105
GO:0033692	cellular polysaccharide biosynthetic process	37/5118	67/23210	3.48374e-09	1.14724e-07	7.36135e-08	Prkag3/Igf2/Igf1/Ins2/Extl1/Grb10/Ppp1r3c/Epm2a/Sorbs1/Enpp1/Gyg/Epm2aip1/Phkg1/Gys1/Inpp5k/Akt2/B3gnt9/Esrrb/Per2/Ndst4/Ppp1r3f/Dyrk2/Insr/Irs2/B4galt5/Mtor/Ext1/Extl3/Pgm2/Ndst2/Ppp1cb/Acadm/Nr1d1/Extl2/Hs2st1/Gfpt1/Ext2	37
GO:0032956	regulation of actin cytoskeleton organization	123/5118	344/23210	3.68401e-09	1.20681e-07	7.74357e-08	Lmod2/Actn2/Neb/Cav3/Limch1/Lmod3/Fam107a/Spta1/Rhoh/Ankrd23/Tmod1/Shroom2/Mef2c/Grhl3/Synpo2l/Smim22/Eln/Synpo2/Lmod1/Hcls1/Prkcq/Kank1/Slit2/Mylk3/Ccl11/Kiss1r/Prox1/Shank1/Tgfb3/Ntrk3/Rapgef3/Tek/Tlr2/Bin1/F11r/Rhobtb2/Pdgfrb/Arhgap6/Nox4/Arhgap28/Inpp5k/Cfl2/Ppm1e/Tgfb2/Rhoq/Pak3/Bcas3/Taok1/Pick1/Twf2/Bbs4/Sorbs3/Gpm6b/Arhgef10l/Baiap2l1/Phldb2/Rnd3/Gsn/Fhod3/Cdc42ep2/Lima1/Pik3r1/Kank2/Wnt1…	123
GO:0030111	regulation of Wnt signaling pathway	108/5118	292/23210	3.93229e-09	1.28139e-07	8.22216e-08	Scel/Atp6v1c2/Nkd2/Shisa2/Sfrp2/Daam2/Wif1/Fgf9/Grb10/Dkk3/Cdh1/Lrp4/Rspo2/Apoe/Sfrp4/Kank1/Fgfr3/Frzb/Fam53b/Axin2/Fgf10/Nfatc4/Tlr2/Plekha4/Trabd2b/Tmem64/Col1a1/Disc1/Fzd1/Lgr5/Sulf2/Macf1/Trpm4/Tle4/Bicc1/Wnt5b/Tle6/Tle2/Nog/Ppp2r3a/Egfr/Fgf2/Wwtr1/Tbx18/Reck/Thra/Foxo3/Tmem170b/Foxo1/Wnt11/Ddit3/Ccny/Zranb1/Atp6ap2/Dact3/Kremen1/Fzd9/Wwox/Sfrp1/Csnk1a1/Fuz/Wnk1/Sema5a/Smad3/Ube2b/Cdh2/Tmem19…	108
GO:0055003	cardiac myofibril assembly	20/5118	26/23210	4.04505e-09	1.31127e-07	8.41388e-08	Myl2/Mybpc2/Mybpc1/Actc1/Neb/Myom3/Csrp3/Tcap/Myom1/Myom2/Ttn/Nrap/Mybpc3/Mylk3/Obsl1/Prox1/Pdgfrb/Mef2a/Fhod3/Pdgfra	20
GO:0006140	regulation of nucleotide metabolic process	51/5118	107/23210	4.13677e-09	1.33405e-07	8.56007e-08	Igf1/Myog/Ins2/Slc2a6/Hsd11b1/Cbfa2t3/Nos1/Trem2/Ppargc1a/Actn3/Pdk2/Prkaa2/Ifng/Pink1/Entpd1/Pid1/Guca1a/Gpd1/Cox7a1/Stat3/Slc25a23/Nupr1/Zbtb20/Pde2a/Adora2b/Pdk1/Esrrb/App/Flcn/Ogt/Iscu/Taz/Dnajc30/Hdac4/Gapdhs/Insr/Abcd1/P2rx7/Bcl2l1/Cox7a2l/Atp7a/Jmjd8/Dnajc15/Psen1/Dnm1l/Mtch2/Zbtb7a/Entpd5/Uqcc2/Sphk2/Ncor1	51
GO:0035051	cardiocyte differentiation	75/5118	182/23210	4.65905e-09	1.49474e-07	9.59112e-08	Myl2/Mybpc2/Mybpc1/Actc1/Actn2/Neb/Myom3/Myh6/Cav3/Csrp3/Tcap/Myom1/Myom2/Igf1/Alpk3/Myo18b/Ttn/Mef2c/Nrap/Dll1/Bmp4/Prkg1/Akap6/Pi16/Xirp1/Popdc2/Rgs2/Mybpc3/Mylk3/Obsl1/Sema3c/Prox1/Col14a1/Sorbs2/Mylk2/Slc8a1/Tgfbr3/Sgcd/Pdgfrb/Sgcb/Klf5/Nox4/Sik1/Mef2a/Pdcd4/Rxra/Tgfb2/Egfr/Pdgfb/Fdps/Fhod3/Nr3c1/Pdgfra/Speg/Pitx2/Vcam1/Akap13/Grem1/Lrp6/Camk2d/Smad6/Mtor/Fzd7/Kdm6b/Pdlim5/Tsc1/Myod1/Bves/Alp…	75
GO:0048705	skeletal system morphogenesis	99/5118	262/23210	4.79172e-09	1.52942e-07	9.81365e-08	Col13a1/Ripply1/Mef2c/Sfrp2/Pappa2/Col11a1/Bmp4/Col12a1/Actn3/Sfrp4/Mmp2/Col6a2/Fgfr3/Tbx15/Col6a1/Nkx3-2/Axin2/Cdx1/Wnt9a/Frem1/Mmp13/Col14a1/Tgfb3/Mmp16/Idua/Tgfbr2/Pdgfrb/Gas1/Bmp6/Col1a1/Tbx4/Stc1/Col20a1/Osr1/Phospho1/Zeb1/Insig1/Cyp26b1/Mmp14/Hyal1/Tgfb2/Mef2d/Vwa1/Hoxc4/Scx/Foxn3/Matn2/Nog/Inppl1/Thbs1/Bmpr1b/Insig2/Thra/Hspg2/Col11a2/Pdgfra/Wwox/Tmem119/Sfrp1/Rab33b/Pex7/Fuz/Prrx1/Tgfbr1/…	99
GO:0045862	positive regulation of proteolysis	118/5118	328/23210	5.05577e-09	1.60547e-07	1.03016e-07	Klhl40/Nkd2/Cbfa2t3/Ctsc/Sfrp2/Trim67/Clec3b/Fgfr4/Il1b/Cyfip2/Trem2/Fas/Capn3/Apoe/Casp4/Sh3rf2/Casp1/Ifng/Grin1/Rgma/Casp12/Psen2/Pacsin3/C3/Ecscr/Xdh/Fbxw7/Tnfsf15/Arl6ip5/Usp13/Herpud1/Disc1/Rcn3/Stat3/Fyn/Pmaip1/Nupr1/Mmp14/Trib3/Nod1/Perp/Ctsd/Hip1/Sirt2/Grn/Ogt/F3/Mtch1/Bbs7/Gsn/Ndufa13/Bbc3/Tnip1/Lgmn/Wdr35/Rnf217/Il33/Antxr1/Dvl1/Rnf185/Csnk1a1/Gba/Dnajb2/Fuz/Rhbdd1/Ctsh/Smad3/Dab2ip/Map…	118
GO:0055088	lipid homeostasis	62/5118	141/23210	5.11826e-09	1.61706e-07	1.0376e-07	Cav3/Ins2/Adora1/Nr1h5/C1qtnf3/Fabp3/Acox2/Fgfr4/Abca1/Gckr/Apoe/Rbp1/Prkaa2/Mttp/Rora/Gramd1b/Abca12/Npc1l1/Nfe2l1/Abcg1/Mylip/Acoxl/Rcn3/Acox3/Abhd4/Insig1/Zbtb20/Cebpa/Fitm2/Lyst/Pcsk9/Slc25a27/Nr1h3/Ormdl3/Lima1/Cd24a/Abcd1/Acox1/Gpam/Ldlr/Cyp39a1/Pnpla2/Ttc39b/Rtn4/Tlcd1/Slc37a4/Commd1/Srebf2/Commd9/Usf1/Nr1h2/Il18/Nr1d1/Nr1d2/Lamtor1/Med13/Dgat1/Usf2/Col4a3bp/Npc1/Xbp1/Ncor1	62
GO:1903364	positive regulation of cellular protein catabolic process	60/5118	135/23210	5.4829e-09	1.72351e-07	1.10591e-07	Klhl40/Nkd2/Cbfa2t3/Ctsc/Trim67/Trem2/Apoe/Sh3rf2/Psen2/Ecscr/Fbxw7/Usp13/Herpud1/Disc1/Nupr1/Trib3/Pcsk9/Sirt2/Pttg1ip/Bbs7/Cd81/Rnf217/Il33/Dvl1/Rnf185/Csnk1a1/Gba/Dnajb2/Ldlr/Dab2ip/Mapk8/Nub1/Arih2/Ddrgk1/Vps11/Atxn3/Rad23a/Chfr/Amer1/Fam122a/Fbxl5/Arih1/Gsk3b/Rnf139/Psmd10/Lrp1/Vps35/Tmem259/Rnf14/Psen1/Zfand2a/Mapk9/Rchy1/Plk2/Socs4/Uqcc2/Faf1/Sgta/Xbp1/Rnft1	60
GO:0045834	positive regulation of lipid metabolic process	67/5118	157/23210	5.63333e-09	1.7619e-07	1.13054e-07	Cd36/Igf2/Igf1/Hsd17b13/Ins2/Fgf21/Adora1/F2/Fabp3/Il1b/Sctr/Ppargc1a/Apoe/Htr2b/Sorbs1/Fgfr3/Ifng/Acsl3/Pcx/Tek/Scd1/Abcg1/Pdgfrb/Rab38/Bmp6/Crebl2/Mlycd/Nr4a3/Abcd2/Zbtb20/Adora2b/Akt2/Nod2/Fgf2/Pdgfb/Nr1h3/Taz/Fdps/Sh3glb1/Abcd1/Cd81/Pdgfra/Gpam/Irs2/Srebf1/Scp2/Ldlr/Pnpla2/Mid1ip1/Sirt4/Vav2/Mtor/Nucb2/Dbi/Nr1h2/Igf1r/Atg14/Slc27a1/Mapk9/Gpld1/Pik3r4/Nr1d1/Ambra1/Pla2g6/Dgat1/Sphk2/Tgfb1	67
GO:0006109	regulation of carbohydrate metabolic process	76/5118	186/23210	5.77681e-09	1.79708e-07	1.15311e-07	Igf2/Igf1/Myog/Ins2/Slc2a6/Hsd11b1/C1qtnf3/Cbfa2t3/Grb10/Gckr/P2ry6/Ppargc1a/Prkg1/Actn3/Pdk2/Sorbs1/Prkaa2/Rora/Ifng/Serpina12/Rorc/Enpp1/C1qtnf1/Nfe2l1/Mas1/Gpd1/Epm2aip1/Sik1/Mlycd/Igfbp4/Inpp5k/Stat3/Nupr1/Zbtb20/Pdk1/Akt2/Esrrb/App/Scarb2/Pdgfb/Ogt/Ppp1r3f/Fam3a/Khk/Acacb/Dyrk2/Hdac4/Kat2b/Gapdhs/Nr3c1/Insr/Foxo1/Pfkfb2/Irs2/Ncoa2/P2rx7/Mtor/Cry1/Jmjd8/Psen1/Ppp1cb/Adipor1/Ddb1/Gpld1/Acadm/N…	76
GO:0098876	vesicle-mediated transport to the plasma membrane	48/5118	99/23210	5.80755e-09	1.79708e-07	1.15311e-07	Grip2/Stx1b/Vamp5/Lrrc7/Acsl3/Golga4/Pkdcc/Prepl/Bbs2/Vps39/Blzf1/Exoc6/Vamp2/Rabep1/Trim23/Arhgap44/Exoc4/Snap47/Stx4a/Bbs1/Dnm2/Kif13a/Snap23/Commd1/Grasp/Sptbn1/Ank3/D230025D16Rik/Cnst/Vamp4/Arf5/Sec16a/Vps35/Scrib/Vps26a/Rab11b/Rab10/Chic2/Optn/Lypla1/Nsg1/Arfgef2/Vps29/Rab11a/Gga1/Golph3l/Snx17/Exoc2	48
GO:0010631	epithelial cell migration	104/5118	280/23210	5.83241e-09	1.79708e-07	1.15311e-07	Igf2/Igf1/Dcn/Enpp2/Mef2c/Fgfbp1/Cxcl13/Fap/Bmp4/Apoe/Kank1/Adamts9/Slit2/Angpt4/Marveld3/Ifng/Cdh13/Itga2/Prox1/Fgf10/Bmper/Tek/Pbld1/Tgfbr3/Plekhg5/Fbxw7/Tgfbr2/Gab2/Srpx2/Stc1/Wdpcp/P2rx4/Emp2/Angpt1/Nr4a1/Macf1/Amot/Hyal1/Tgfb2/Adora2b/Dnaja4/Bcas3/Jup/Glul/Fgf2/Stat5a/Thbs1/Pdgfb/Grn/Sparc/Itgb2/Kank2/Lgmn/Amotl1/Pkn1/Rreb1/Mecp2/Synj2bp/Bmpr2/Tgfbr1/Ctsh/Sema5a/Capn7/Clasp1/Dab2ip/Ptprm/Kri…	104
GO:0008203	cholesterol metabolic process	57/5118	126/23210	5.92854e-09	1.81769e-07	1.16634e-07	Cyp27a1/Abca1/Vldlr/Sult2b1/Apoe/Prkaa2/Mttp/Ch25h/Serpina12/Apof/Npc1l1/Nfe2l1/Dhcr7/Cyp46a1/Tm7sf2/Abcg1/Abca2/Mvd/Insig1/Ebp/Cebpa/Nsdhl/App/Lss/Pcsk9/Hmgcs1/Fdps/Cyp51/Lima1/Insig2/Fdft1/Cyb5r3/Mvk/Smpd1/Srebf1/Hsd17b7/Scp2/Gba/Sc5d/Pmvk/Ldlr/Cyp39a1/Hsd3b7/Ttc39b/Cln6/Fech/Cln8/Lipe/Srebf2/Acadvl/Pmp22/Erlin2/Lmf1/Acadl/Lrp1/Aplp2/Npc1	57
GO:0046890	regulation of lipid biosynthetic process	71/5118	170/23210	6.05809e-09	1.84831e-07	1.18599e-07	Igf2/Igf1/Hsd17b13/Fabp3/Fgfr4/Il1b/Dkk3/Ppargc1a/Prkg1/Apoe/Htr2b/Sorbs1/Ifng/Serpina12/Prox1/C3/Acsl3/Pcx/Enho/Dhcr7/Abcg1/Rab38/Bmp6/Crebl2/Sik1/Pde8b/Insig1/Abcd2/Zbtb20/Trib3/Adora2b/Fitm2/Sphk1/Samd8/Asah1/Pdgfb/Nr1h3/Ormdl3/Fdps/Fam3a/Insig2/Nr3c1/Abcd1/Cyp27b1/Gpam/Igfbp7/Wdtc1/Srebf1/Scp2/Ldlr/Idh1/Mid1ip1/Sirt4/Mtor/Dbi/Acadvl/Nr1h2/Erlin2/Igf1r/Pibf1/Slc27a1/Acadl/Snai2/Mapk9/Clcn2/Gpl…	71
GO:0006874	cellular calcium ion homeostasis	158/5118	473/23210	6.51642e-09	1.97845e-07	1.26949e-07	Casq1/Cd36/Trdn/Dhrs7c/Casq2/Cav3/Pkhd1/Csrp3/Hrc/Atp1a2/Inpp4b/Atp2a1/Dmd/Pygm/Gpr20/Kng2/Ryr1/F2/Fxyd1/Sypl2/Tmem38a/Atp2b3/Tnni3/Tac4/Nos1/Chrna10/Hrh3/Atp13a5/Ccr9/Adcy8/Slc24a3/Cxcl13/Il1b/Cmklr1/Ryr3/Cemip/Bmp4/Uts2r/P2ry6/Prkg1/Tmem38b/Capn3/Ackr4/Cdh23/Akap6/Jsrp1/Apoe/Htr2b/Mchr1/Ccr7/Grin1/Gpr157/Npy1r/Ptgfr/F2rl3/Jph2/Trpv1/Psen2/Plch2/Esr1/Glp1r/S100b/Slc24a4/Oxtr/Cacna2d1/Adm/C1qtnf1…	158
GO:0090130	tissue migration	105/5118	284/23210	6.58545e-09	1.9897e-07	1.27671e-07	Igf2/Igf1/Dcn/Enpp2/Mef2c/Fgfbp1/Cxcl13/Fap/Bmp4/Apoe/Kank1/Adamts9/Slit2/Angpt4/Marveld3/Ifng/Cdh13/Itga2/Prox1/Fgf10/Bmper/Tek/Pbld1/Tgfbr3/Plekhg5/Fbxw7/Tgfbr2/Foxf1/Gab2/Srpx2/Stc1/Wdpcp/P2rx4/Emp2/Angpt1/Nr4a1/Macf1/Amot/Hyal1/Tgfb2/Adora2b/Dnaja4/Bcas3/Jup/Glul/Fgf2/Stat5a/Thbs1/Pdgfb/Grn/Sparc/Itgb2/Kank2/Lgmn/Amotl1/Pkn1/Rreb1/Mecp2/Synj2bp/Bmpr2/Tgfbr1/Ctsh/Sema5a/Capn7/Clasp1/Dab2ip/Ptp…	105
GO:0016052	carbohydrate catabolic process	62/5118	142/23210	7.14127e-09	2.14721e-07	1.37778e-07	Prkag3/Igf1/Myog/Pygm/Ins2/Slc2a6/Hsd11b1/Cbfa2t3/Neu2/Pgam2/Chit1/Amy1/Pfkm/Ppargc1a/Actn3/Prkaa2/Ifng/Eno2/Gm2a/Aldoc/Gpd1/Neu1/Gaa/Naga/Stat3/Agl/Nupr1/Zbtb20/Esrrb/App/Mpi/Scarb2/Eno3/Ogt/Khk/Hdac4/Gapdhs/Manba/Insr/Pfkfb2/Aldoa/Hexb/Rb1cc1/Galt/P2rx7/Dhtkd1/Hk2/Stbd1/Ctbs/Bpgm/Jmjd8/Man2c1/Sord/Pgm2/Psen1/Ppp1cb/Galm/Galk2/Mtch2/Zbtb7a/Entpd5/Ncor1	62
GO:0006112	energy reserve metabolic process	44/5118	88/23210	7.49881e-09	2.24388e-07	1.4398e-07	Prkag3/Igf2/Igf1/Pygm/Ins2/Ppp1r3a/Grb10/Ppp1r3c/Pfkm/Epm2a/Sorbs1/Kl/S100b/Enpp1/Gyg/Phkb/Epm2aip1/Gaa/Phkg1/Gys1/Inpp5k/Agl/Akt2/Esrrb/Per2/Il6st/Ppp1r3f/Khk/Dyrk2/Phka2/Insr/Ugp2/Irs2/Rb1cc1/Phka1/Stbd1/Slc37a4/Mtor/Gsk3b/Pgm2/Ppp1cb/Acadm/Nr1d1/Gfpt1	44
GO:0042063	gliogenesis	116/5118	323/23210	7.61081e-09	2.26649e-07	1.45431e-07	Igf1/Dmd/F2/Enpp2/Abcc8/Itgam/Daam2/Dll1/Lin28a/Il1b/Dcx/Erbb3/Trem2/Bmp4/Fas/Klf15/Epm2a/Aspa/Fgfr3/Sh3tc2/Hdac11/Efemp1/Ifng/Grin1/Gpr37l1/Gpr157/Cdk5r2/Lta/Fgf10/Zfp488/Mxra8/Dag1/Ntrk3/Tlr2/Lamc3/Nfe2l1/Sox8/Bin1/Slc8a3/Disc1/Cxcr4/P2rx4/Myrf/Stat3/Ror1/Tgfb2/Akt2/Serpine2/Pard3/Lif/App/Erbb2/Matn2/Nog/Pick1/Atxn1/Socs7/Atf5/Lamb2/Egfr/Sirt2/Fgf2/Pdgfb/Grn/Il6st/Gpc1/Tlr4/Bag1/Pitx3/Zcchc24/N…	116
GO:0008654	phospholipid biosynthetic process	67/5118	158/23210	7.68668e-09	2.27818e-07	1.46182e-07	Fabp3/Fitm1/Acsl6/Lpcat2b/Tmem38b/Lpcat2/Htr2b/Mboat2/Pik3c2b/Acsl3/Pcx/Rab38/Chpt1/Cds2/Mvd/Pigp/Fitm2/Lpcat3/Samd8/Pisd/Inppl1/Fgf2/Pdgfb/Hmgcs1/Taz/Fdps/Pyurf/Idi1/Pcyt1a/Sh3glb1/Pigv/Mvk/Pcyt2/Pld1/Pgap3/Serac1/Gpam/Plcg2/Dolk/Pmvk/Hexb/Pgap1/Pigc/Idh1/Pigh/Agpat3/Pigk/Gnpat/Serinc1/Dhdds/Mppe1/Pik3ca/Pigw/Slc27a1/Agpat2/Pik3cb/Pik3c3/Cdipt/Pi4k2a/Crls1/Pigg/Pla2g6/Pgap2/Sgms1/Sphk2/Agpat4/Pi…	67
GO:1903578	regulation of ATP metabolic process	45/5118	91/23210	7.91253e-09	2.33401e-07	1.49764e-07	Igf1/Myog/Ins2/Slc2a6/Cbfa2t3/Trem2/Ppargc1a/Actn3/Prkaa2/Ifng/Pink1/Entpd1/Pid1/Gpd1/Cox7a1/Stat3/Slc25a23/Nupr1/Zbtb20/Pde2a/Esrrb/App/Flcn/Ogt/Iscu/Taz/Dnajc30/Hdac4/Gapdhs/Insr/Abcd1/P2rx7/Bcl2l1/Cox7a2l/Atp7a/Jmjd8/Dnajc15/Psen1/Dnm1l/Mtch2/Zbtb7a/Entpd5/Uqcc2/Sphk2/Ncor1	45
GO:0043409	negative regulation of MAPK cascade	71/5118	171/23210	8.13998e-09	2.38978e-07	1.53342e-07	Cav3/Igf1/Dmd/Klhl31/Cd300a/Sfrp2/Chrna10/Spry1/Cblc/Il1b/Bmp4/Apoe/Sfrp4/Sh3rf2/Marveld3/Rgs2/Psca/Dag1/Rgs14/Camk2n1/Inpp5k/E130311K13Rik/Fem1a/Lif/Flcn/Sema6a/Inppl1/Dusp3/Ndrg2/Tlr4/Ephb2/Foxo1/Tnip1/Sirpa/Smpd1/Sfrp1/Emilin1/Hipk3/Gba/Synj2bp/Cdk5rap3/Dusp8/Mapk8ip1/P2rx7/Cyld/Dab2ip/Tsc2/Rapgef1/Per1/Pik3r2/Igf1r/Lemd2/Gsk3b/Mecom/Nf2/Psmd10/Ranbp9/Sirt3/Klf4/Ash1l/Phlpp1/Timp3/Spry2/Dlg1/I…	71
GO:0071900	regulation of protein serine/threonine kinase activity	145/5118	427/23210	8.20778e-09	2.39837e-07	1.53893e-07	Cav3/Prkag3/Ighm/Igf1/Ins2/Adora1/Cd300a/Sfrp2/Nek10/Spry1/Cblc/Fgd2/Il1b/Cemip/Bmp4/Synpo2/Gadd45a/Akap6/Apoe/Htr2b/Cdkn1a/Ccr7/Ifng/Prok1/Rgs2/Kiss1r/Cdk5r2/Rasip1/Prox1/Tnik/Fgf10/Tgfb3/Rgs14/Ntrk3/Tlr6/Mapre3/Irgm2/Ghr/Pkig/Ccnd3/Pdgfrb/Rb1/Nox4/Inca1/Acsl1/Adrb2/Pkia/Inpp5k/Hexim2/Map3k9/Fzd4/Fem1a/Trib3/Taok1/Syap1/Erbb2/Nod2/Egfr/Cnppd1/Inppl1/Dusp3/Fgf2/Thbs1/Pdgfb/Map3k13/Ccng2/Tlr4/Fzd5…	145
GO:0001666	response to hypoxia	81/5118	204/23210	8.89997e-09	2.56842e-07	1.64805e-07	Mb/Pygm/Ryr1/Adora1/Ucp3/Cbfa2t3/Fndc1/Vldlr/Slc2a4/Ucp2/Mmp2/Casp1/Acot2/Rora/Pink1/Cpeb1/P2rx3/Ptgis/Kcnma1/Tgfb3/Zfp36l1/Tek/Slc8a1/Atp1b1/Slc8a3/Epas1/Adrb2/Hif1an/Slc2a8/Cpeb2/Tgfb2/Pdk1/Nol3/Ednra/Sirt2/Mgarp/Ogt/Cryab/Bnip3/Chrnb2/Sod3/Birc2/Rwdd3/Cd34/Bcl2/Cd24a/Arnt/Eng/Mecp2/Smad3/Rtn4/Plat/Camk2d/Mtor/Commd1/Slc11a2/Tsc2/Raf1/Usf1/Acaa2/Itpr2/Bach1/Il18/Limd1/Fundc1/Ece1/Pgf/Arnt2/Nfe2…	81
GO:0060828	regulation of canonical Wnt signaling pathway	87/5118	224/23210	8.91137e-09	2.56842e-07	1.64805e-07	Scel/Nkd2/Sfrp2/Daam2/Fgf9/Dkk3/Cdh1/Lrp4/Rspo2/Apoe/Sfrp4/Kank1/Fgfr3/Frzb/Fam53b/Axin2/Fgf10/Plekha4/Tmem64/Col1a1/Disc1/Fzd1/Lgr5/Sulf2/Trpm4/Tle4/Bicc1/Wnt5b/Tle6/Tle2/Nog/Ppp2r3a/Egfr/Fgf2/Wwtr1/Tbx18/Reck/Thra/Foxo3/Tmem170b/Foxo1/Wnt11/Ddit3/Ccny/Dact3/Kremen1/Fzd9/Sfrp1/Csnk1a1/Fuz/Wnk1/Sema5a/Smad3/Ube2b/Cdh2/Tmem198/Cyld/Dab2ip/Ror2/Tbl1xr1/Btrc/Grem1/Fzd7/Wls/Rapgef1/Usp47/Rbms3/Nphp3/…	87
GO:0009135	purine nucleoside diphosphate metabolic process	49/5118	103/23210	8.95482e-09	2.56842e-07	1.64805e-07	Prkag3/Igf1/Myog/Ins2/Slc2a6/Cbfa2t3/Pgam2/Entpd2/Pfkm/Ppargc1a/Actn3/Prkaa2/Ifng/Entpd1/Eno2/Ak9/Aldoc/Gpd1/Stat3/Nudt16/Ak1/Nupr1/Zbtb20/Esrrb/App/Mpi/Eno3/Ogt/Khk/Hdac4/Gapdhs/Ampd3/Nudt9/Insr/Pfkfb2/Aldoa/Galt/P2rx7/Dhtkd1/Hk2/Bpgm/Jmjd8/Ak3/Nudt18/Psen1/Mtch2/Zbtb7a/Entpd5/Ncor1	49
GO:0009179	purine ribonucleoside diphosphate metabolic process	49/5118	103/23210	8.95482e-09	2.56842e-07	1.64805e-07	Prkag3/Igf1/Myog/Ins2/Slc2a6/Cbfa2t3/Pgam2/Entpd2/Pfkm/Ppargc1a/Actn3/Prkaa2/Ifng/Entpd1/Eno2/Ak9/Aldoc/Gpd1/Stat3/Nudt16/Ak1/Nupr1/Zbtb20/Esrrb/App/Mpi/Eno3/Ogt/Khk/Hdac4/Gapdhs/Ampd3/Nudt9/Insr/Pfkfb2/Aldoa/Galt/P2rx7/Dhtkd1/Hk2/Bpgm/Jmjd8/Ak3/Nudt18/Psen1/Mtch2/Zbtb7a/Entpd5/Ncor1	49
GO:0090132	epithelium migration	104/5118	282/23210	9.04316e-09	2.58186e-07	1.65668e-07	Igf2/Igf1/Dcn/Enpp2/Mef2c/Fgfbp1/Cxcl13/Fap/Bmp4/Apoe/Kank1/Adamts9/Slit2/Angpt4/Marveld3/Ifng/Cdh13/Itga2/Prox1/Fgf10/Bmper/Tek/Pbld1/Tgfbr3/Plekhg5/Fbxw7/Tgfbr2/Gab2/Srpx2/Stc1/Wdpcp/P2rx4/Emp2/Angpt1/Nr4a1/Macf1/Amot/Hyal1/Tgfb2/Adora2b/Dnaja4/Bcas3/Jup/Glul/Fgf2/Stat5a/Thbs1/Pdgfb/Grn/Sparc/Itgb2/Kank2/Lgmn/Amotl1/Pkn1/Rreb1/Mecp2/Synj2bp/Bmpr2/Tgfbr1/Ctsh/Sema5a/Capn7/Clasp1/Dab2ip/Ptprm/Kri…	104
GO:0005978	glycogen biosynthetic process	27/5118	43/23210	1.05671e-08	2.98954e-07	1.91827e-07	Prkag3/Igf2/Igf1/Ins2/Grb10/Ppp1r3c/Epm2a/Sorbs1/Enpp1/Gyg/Epm2aip1/Phkg1/Gys1/Inpp5k/Akt2/Esrrb/Per2/Ppp1r3f/Dyrk2/Insr/Irs2/Mtor/Pgm2/Ppp1cb/Acadm/Nr1d1/Gfpt1	27
GO:0009250	glucan biosynthetic process	27/5118	43/23210	1.05671e-08	2.98954e-07	1.91827e-07	Prkag3/Igf2/Igf1/Ins2/Grb10/Ppp1r3c/Epm2a/Sorbs1/Enpp1/Gyg/Epm2aip1/Phkg1/Gys1/Inpp5k/Akt2/Esrrb/Per2/Ppp1r3f/Dyrk2/Insr/Irs2/Mtor/Pgm2/Ppp1cb/Acadm/Nr1d1/Gfpt1	27
GO:0001655	urogenital system development	122/5118	346/23210	1.0885e-08	3.06552e-07	1.96702e-07	Trp63/Pkhd1/Igf1/Serpinb7/Fras1/Mef2c/Clcnka/Spry1/Dll1/Lin28a/Gcnt1/Itga8/Lrp4/Bmp4/Epha7/Klf15/Mmp2/Robo2/Slit2/Kif26b/Ifng/Adamts16/Cys1/Ephb3/Sim1/Fgf10/Cdkn1c/Bmper/Esr1/Aph1c/Tek/Sox8/Pygo1/Heyl/Pdgfrb/Aqp2/Foxf1/Bmp6/Wnt2b/Eaf2/Lgr5/Adamts1/Fbn1/Wdpcp/Fat4/Sulf2/Osr1/Hoxa13/Angpt1/Wnt6/Wfs1/Nfia/Rxra/Tgfb2/Ahr/Lif/Ednra/Flcn/Nog/Lamb2/Pcsk9/Rrm2b/Fgf2/Stat5a/Irx3/Pdgfb/Wwtr1/Tbx18/Tet2/Npn…	122
GO:0043583	ear development	92/5118	242/23210	1.16902e-08	3.27746e-07	2.10301e-07	Tcap/Igf1/Clic5/Shroom2/Grhl3/Col11a1/Kcnq4/Chrna10/Frem2/Fgf9/Dll1/Itga8/Cdh1/Bmp4/Tmie/Cdh23/Fgfr3/Sobp/Ush1g/Frzb/Nkx3-2/Maf/Cys1/Atp8b1/Prox1/Fgf10/Kcnma1/Atp8a2/Bmper/Gas1/Eya4/Naglu/Cecr2/Lgr5/Wdpcp/Fat4/Whrn/H2-T23/Cebpd/Osr1/Nr4a3/Hoxa13/Gabrb2/Mycl/Ror1/Zeb1/Insig1/Tgfb2/Cebpa/Esrrb/Myo7a/Nog/Pdzd7/Tbx18/Insig2/Bcl2/Ephb2/Bdnf/Slc4a7/Rpgrip1l/Igfbp7/H2-DMa/Fzd2/Dvl1/Kif3a/Prrx1/Tbx1/Dvl3…	92
GO:0050808	synapse organization	151/5118	451/23210	1.1792e-08	3.29118e-07	2.11181e-07	Cacna1s/Filip1/Ins2/Lrtm1/Colq/Nrxn3/Grip2/Mef2c/Camk2b/Ache/Cacnb1/Mapt/Cnksr2/Tnr/Sdk1/Pclo/Cdh1/Trem2/Lrp4/Epha7/Apoe/Cacna2d2/Unc13b/Sema4d/Gabrg2/Lrrn1/Sorbs1/Grin1/Srgn/Pcdhb16/Ephb3/Iqsec3/Ophn1/Neurl1a/Ptprd/Sema3f/Shank1/C3/Musk/Bcan/Sorbs2/Dag1/Ntrk3/Nfatc4/Cux2/Malat1/Dok7/Oxtr/Tlr2/Chchd10/Pdzrn3/Sptbn2/Flrt1/Dock10/Snapin/Srpx2/Chrna1/Disc1/Prnp/Fzd1/Apbb1/Snta1/Syngap1/Gabrb2/Fyn/Co…	151
GO:0051235	maintenance of location	115/5118	322/23210	1.26075e-08	3.50307e-07	2.24778e-07	Casq1/Cd36/Trdn/Dhrs7c/Casq2/Atp2a1/Dmd/Ryr1/F2/Tmem38a/Dysf/Smim22/Fitm1/Il1b/Ryr3/Cemip/Slc30a2/P2ry6/Tmem38b/Capn3/Akap6/Jsrp1/Apoe/Htr2b/Pink1/Srgn/F2rl3/Jph2/Dand5/C3/Nr5a1/Plch2/Dag1/Glp1r/Enpp1/Gm2a/Slc8a1/Syne1/Abcg1/Gaa/Stat5b/Fbn1/Cry2/Hexa/Grik5/Slc25a23/Insig1/Tgfb2/Slc8b1/Nol3/Ednra/Fitm2/Fto/Vps13d/Fkbp1b/Tbccd1/Twf2/Bbs4/Fgf2/Stat5a/Nr1h3/Vps13c/Acacb/Gsn/Nbl1/Bdkrb1/Thra/Ank2/Bbc3…	115
GO:0000271	polysaccharide biosynthetic process	39/5118	75/23210	1.2925e-08	3.54384e-07	2.27394e-07	Prkag3/Igf2/Igf1/Ins2/Extl1/Grb10/Ppp1r3c/Epm2a/Sorbs1/Enpp1/Gyg/Epm2aip1/Phkg1/Gys1/Inpp5k/Akt2/B3gnt9/Esrrb/Per2/Ndst4/Pdgfb/Ppp1r3f/Dyrk2/Insr/Irs2/B4galt5/Mtor/Ext1/Extl3/Pgm2/Ndst2/Ppp1cb/Acadm/Nr1d1/Extl2/Hs2st1/Gfpt1/Tgfb1/Ext2	39
GO:0030808	regulation of nucleotide biosynthetic process	39/5118	75/23210	1.2925e-08	3.54384e-07	2.27394e-07	Igf1/Myog/Ins2/Slc2a6/Cbfa2t3/Nos1/Trem2/Ppargc1a/Actn3/Pdk2/Prkaa2/Ifng/Entpd1/Pid1/Guca1a/Gpd1/Stat3/Nupr1/Zbtb20/Adora2b/Pdk1/Esrrb/App/Flcn/Ogt/Taz/Dnajc30/Hdac4/Gapdhs/Insr/P2rx7/Bcl2l1/Jmjd8/Psen1/Mtch2/Zbtb7a/Entpd5/Sphk2/Ncor1	39
GO:1900371	regulation of purine nucleotide biosynthetic process	39/5118	75/23210	1.2925e-08	3.54384e-07	2.27394e-07	Igf1/Myog/Ins2/Slc2a6/Cbfa2t3/Nos1/Trem2/Ppargc1a/Actn3/Pdk2/Prkaa2/Ifng/Entpd1/Pid1/Guca1a/Gpd1/Stat3/Nupr1/Zbtb20/Adora2b/Pdk1/Esrrb/App/Flcn/Ogt/Taz/Dnajc30/Hdac4/Gapdhs/Insr/P2rx7/Bcl2l1/Jmjd8/Psen1/Mtch2/Zbtb7a/Entpd5/Sphk2/Ncor1	39
GO:0016482	cytosolic transport	63/5118	147/23210	1.30156e-08	3.55304e-07	2.27984e-07	Ighm/Sort1/Snx32/Hook1/Emp2/Rilp/Kif1b/Aktip/Wipi1/Prepl/Kif5b/Tbc1d23/Snx8/Ehd3/Pqlc1/Sh3glb1/Lamp1/Tbc1d17/Rab5a/Kif1c/Sgsm2/Cln5/Mecp2/Ccdc91/Kif16b/Vps53/Bet1l/Hook3/Spag9/Stx16/Stx5a/Rab9/Hook2/Vps11/Rgp1/Pikfyve/Chmp3/Becn1/Vti1a/Stx8/Trappc10/Vps35/Vps26a/Gbf1/Eps15/Pik3c3/Wdr81/Vps52/Erc1/Tmem87a/Vps29/Tmem87b/Vti1b/Gga1/Klhl20/Dennd5a/Dctn1/Rab14/Arl1/Tbc1d10b/Evi5/Snx1/Gosr1	63
GO:0019362	pyridine nucleotide metabolic process	67/5118	160/23210	1.41167e-08	3.8368e-07	2.46191e-07	Prkag3/Nmrk2/Igf1/Myog/Ins2/Slc2a6/Fmo2/Hsd11b1/Cbfa2t3/Ncf1/Pgam2/Fmo1/Pfkm/Ppargc1a/Actn3/Prkaa2/Ifng/Eno2/Cbr2/Aldoc/Shpk/Gpd1/Ldhb/Stat3/Nupr1/Zbtb20/Esrrb/App/Gpd1l/Mpi/Nmnat3/Eno3/Ogt/Khk/Nudt17/Hdac4/Mpc1/Gapdhs/Insr/Pfkfb2/Slc37a2/Pdha1/Aldoa/Pdhx/Galt/Idh1/P2rx7/Dcxr/Pdhb/Dhtkd1/Hk2/Mpc2/Bpgm/Idh3g/Jmjd8/Dld/H6pd/Mdh1/Nmnat1/Psen1/Nnt/Nadk2/Mtch2/Zbtb7a/Entpd5/Ncor1/Dlat	67
GO:0031668	cellular response to extracellular stimulus	86/5118	223/23210	1.59475e-08	4.31552e-07	2.76909e-07	Kcnb1/Fam107a/Ryr1/Sfrp2/Postn/Gas6/Fas/Kif26a/Pdk2/Bmf/Cdkn1a/Prkaa2/Inhbb/Map1lc3a/Pik3c2b/Trpv1/P2rx3/Rnf152/Itga4/Aqp2/Nupr1l/Cpeb4/Bmp6/Wnt2b/Sik1/Rnase4/P2rx4/Fyn/Trpm4/Amigo1/Adora2b/Zfyve1/Ncoa1/Pick1/Wipi1/Pcsk9/Glul/Map1lc3b/Lamp2/Sesn1/Sh3glb1/Bcl2/Kank2/Foxo1/Fnip1/Wdr45/Xpr1/Rragd/Ulk1/Cyp27b1/Cib2/Rptor/Srebf1/Gba/Gabarap/Gabarapl2/Vcam1/Sesn3/P2rx7/Mapk8/Mtmr3/Clec16a/Mtor/Srebf2/T…	86
GO:0046488	phosphatidylinositol metabolic process	57/5118	129/23210	1.68907e-08	4.55097e-07	2.92017e-07	Inpp4b/Ip6k3/Inpp5j/Inpp5d/Htr2b/Pik3c2b/Plch2/Mtm1/Pdgfrb/Mtmr1/Inpp5k/Pigp/Socs7/Inppl1/Fgf2/Pdgfb/Tmem150a/Fig4/Pyurf/Pik3r1/Pigv/Ttc7b/Pgap3/Plcg2/Socs6/Pgap1/Pigc/Mtmr6/Ip6k1/Pitpnc1/Pigh/Mtmr3/Pik3r3/Pigk/Pip4k2b/Pi4kb/Pikfyve/Pip4k2a/Pik3r2/Mppe1/Pik3ca/Pigw/Slc27a1/Fam126b/Pik3cb/Pik3c3/Cdipt/Gpld1/Pi4k2a/Pigg/Sacm1l/Pgap2/Impad1/Smg1/Synj2/Inpp5e/Pip5k1a	57
GO:0006733	oxidoreduction coenzyme metabolic process	72/5118	177/23210	1.79187e-08	4.80715e-07	3.08455e-07	Prkag3/Nmrk2/Igf1/Myog/Ins2/Slc2a6/Fmo2/Hsd11b1/Cbfa2t3/Ncf1/Pgam2/Fmo1/Pfkm/Ppargc1a/Actn3/Prkaa2/Ifng/Eno2/Coq10a/Cbr2/Aldoc/Shpk/Gpd1/Ldhb/Stat3/Nupr1/Zbtb20/Coq9/Esrrb/App/Gpd1l/Mpi/Nmnat3/Eno3/Ogt/Khk/Nudt17/Hdac4/Mpc1/Gapdhs/Insr/Pfkfb2/Slc37a2/Pdha1/Aldoa/Pdhx/Galt/Idh1/P2rx7/Dcxr/Pdhb/Dhtkd1/Hk2/Mpc2/Bpgm/Idh3g/Jmjd8/Dld/H6pd/Mdh1/Coq5/Coq2/Nmnat1/Psen1/Nnt/Nadk2/Mtch2/Zbtb7a/Entpd5/Ndufa…	72
GO:1901136	carbohydrate derivative catabolic process	54/5118	120/23210	1.84595e-08	4.93098e-07	3.164e-07	Neu2/Chit1/Cemip/Dpyd/Fbxo44/Gm2a/Idua/Adamts12/Gpd1/Neu1/Mlycd/Naga/Renbp/Hexa/Nudt16/Hyal1/Pde2a/Cst3/Fuca2/Sgsh/Gpd1l/Cdadc1/Edem3/Fgf2/Gpc1/Amdhd2/Nudt9/Manba/Abcd1/Fbxo6/Enpp4/Ngly1/Gba/Hexb/Pde4d/Galt/Nagk/Nt5e/Fuca1/Hddc3/Ctbs/Galc/Nudt18/Fbxo17/Cela1/Adal/Psap/Gnpda1/Gla/Pde5a/Nudt4/Nt5m/Mgat1/Tgfb1	54
GO:0043500	muscle adaptation	53/5118	117/23210	1.88687e-08	5.01875e-07	3.22032e-07	Cacna1s/Myh7/Myoz2/Myh6/Cav3/Trim63/Tcap/Tnnt1/Tnni1/Tnnc1/Igf1/Myog/Mef2c/Mlip/Klf15/Actn3/Akap6/Pi16/Myoz1/Lmcd1/Rgs2/Col14a1/Fbxo32/Igfbp5/P2rx4/Mef2a/Nr4a3/Atp2a2/Nol3/Ppp3ca/Fdps/Gsn/Foxo3/Nr3c1/Foxo1/Ar/Smad3/Gtf2ird2/Camk2d/Mtor/Myod1/Becn1/Tead1/Gsk3b/Camta2/Ece1/Jarid2/Klf4/Pde5a/Tnfrsf1b/Kdm4a/Rock2/Gtf2i	53
GO:0051147	regulation of muscle cell differentiation	67/5118	161/23210	1.90031e-08	5.033e-07	3.22947e-07	Trim72/Cav3/Ankrd2/Csrp3/Rbm24/Lmod3/Igf2/Igf1/Myog/Ankrd23/Mef2c/Neu2/Smyd1/Hopx/Fgf9/Ccl8/Dll1/Bmp4/Actn3/Akap6/Pi16/Rgs2/Mylk3/Prox1/Col14a1/Mamstr/Cxcl12/Bhlhe41/Rbm38/Klf5/Sik1/Pdcd4/Zeb1/Myf6/Cyp26b1/Mmp14/Flot1/Flt3l/Pdgfb/Dmpk/Fdps/Foxo4/Hdac4/Megf10/Thra/Bcl2/Nr3c1/Bdnf/Eng/Tmem119/Mecp2/Tbx1/Ccnt2/Akap13/Smarcd3/Grem1/Sod2/Naca/Mtor/Fzd7/Hdac5/Myod1/Gsk3b/Setd3/Epc1/Xbp1/Tgfb1	67
GO:1904062	regulation of cation transmembrane transport	122/5118	349/23210	1.92256e-08	5.07034e-07	3.25343e-07	Casq1/Actn2/Trdn/Dhrs7c/Casq2/Cav3/Fxyd6/Atp1a2/Dmd/Lrrc26/Tspan13/F2/Fxyd1/Fgf14/Mef2c/Abcc8/Kcnc1/Tmem38a/Cacnb1/Scn3b/Nos1/Hcn1/Dysf/Kcnj11/Stac3/Cemip/Trem2/Bmp4/P2ry6/Ppargc1a/Prkg1/Kcne4/Tmem38b/Capn3/Akap6/Jsrp1/Atp1b2/Kcnj2/Ifng/Pink1/Rgs2/Tesc/F2rl3/Jph2/Rrad/Psen2/Hecw2/Shank1/Cacng1/Rapgef3/Klhl24/Cacna2d1/Chchd10/Slc8a1/Bin1/Atp1b1/Smim6/Rgs7/Stim1/Prnp/Galr2/Scn5a/Adrb2/Snta1/Stoml1/…	122
GO:0046496	nicotinamide nucleotide metabolic process	66/5118	158/23210	2.02518e-08	5.31844e-07	3.41262e-07	Prkag3/Igf1/Myog/Ins2/Slc2a6/Fmo2/Hsd11b1/Cbfa2t3/Ncf1/Pgam2/Fmo1/Pfkm/Ppargc1a/Actn3/Prkaa2/Ifng/Eno2/Cbr2/Aldoc/Shpk/Gpd1/Ldhb/Stat3/Nupr1/Zbtb20/Esrrb/App/Gpd1l/Mpi/Nmnat3/Eno3/Ogt/Khk/Nudt17/Hdac4/Mpc1/Gapdhs/Insr/Pfkfb2/Slc37a2/Pdha1/Aldoa/Pdhx/Galt/Idh1/P2rx7/Dcxr/Pdhb/Dhtkd1/Hk2/Mpc2/Bpgm/Idh3g/Jmjd8/Dld/H6pd/Mdh1/Nmnat1/Psen1/Nnt/Nadk2/Mtch2/Zbtb7a/Entpd5/Ncor1/Dlat	66
GO:0009611	response to wounding	162/5118	495/23210	2.06481e-08	5.39018e-07	3.45865e-07	Trim72/Cd36/Cav3/Myh2/Igf1/Wfdc1/Ins2/Kng2/F2/Abcc8/Gjd4/Entpd2/Grhl3/F7/Tspan32/Hopx/Rtn4r/Tspan8/Dysf/Mylk/Vwf/Tnr/Igsf10/Slc1a3/Gas6/Prkg1/Capn3/Nrep/Mustn1/P2rx5/Bex1/Apoe/Prkcq/Mmp2/Kank1/Myoz1/Fgfr3/Cdkn1a/Rgma/Entpd1/F2rl3/Serping1/Fgf10/C3/Ntrk3/Prr33/Zfp36l1/F13a1/Adm/C1qtnf1/Col3a1/Arhgap24/1700123M08Rik/Bnc1/Foxf1/Col1a1/Klf5/Mir22hg/Anxa8/Cxcr4/Adrb2/P2rx4/Sulf2/C1galt1c1/Macf1/Myf6/T…	162
GO:0006790	sulfur compound metabolic process	100/5118	272/23210	2.07681e-08	5.39018e-07	3.45865e-07	Dcn/Chst13/Mamdc2/Chst5/Dpep1/Acsl6/Sult2b1/Pdk2/Acot11/Gpx3/Acot2/Arsg/Acss2/Acot6/Acot12/Enpp1/Oplah/Nfe2l1/Bgn/Idua/Ghr/Mgst1/Ctns/Nox4/Spock2/Stat5b/Acadsb/Acsl1/Mlycd/Sulf2/Suox/Angpt1/Gstt2/Mvd/Pdk1/Acpp/Stat5a/Iscu/Hmgcs1/Ggt7/Acacb/Mpc1/Gamt/Mcee/Abcd1/Mvk/Thtpa/Hmgcl/Gpam/Mical1/Mthfr/Pdha1/Scp2/Sucla2/Acsl4/Csad/Pmvk/Gstm5/Chac2/Gstz1/Pdhx/Idh1/Hagh/Pdhb/Gcdh/Isca2/Mpc2/Sod2/Pcyox1/Glo1…	100
GO:0006006	glucose metabolic process	77/5118	194/23210	2.08713e-08	5.39018e-07	3.45865e-07	Pgm5/Igf2/Igf1/Ins2/C1qtnf3/Pgam2/Grb10/Kcnj11/Gckr/Pfkm/Actn3/Pdk2/Sorbs1/Rora/Serpina12/Npy1r/Fbp2/Rorc/Pcx/Enpp1/C1qtnf1/Nfe2l1/Cbr2/Gpd1/Epm2aip1/Sik1/Mlycd/Igfbp4/Inpp5k/Slc2a8/Pdk1/Akt2/Esrrb/Per2/Inppl1/Ogt/Ppp1r3f/Fam3a/Khk/Acacb/Dyrk2/Kat2b/Gapdhs/Apod/Pik3r1/Nr3c1/Insr/Foxo1/Pfkfb2/Ganc/Irs2/Wdtc1/Pdha1/Ncoa2/Dcxr/Pdhb/Hk2/Mtor/Cry1/Usf1/H6pd/Pik3ca/Pgm2/Ppp1cb/Adipor1/Ddb1/Gpld1/Galm/A…	77
GO:0031669	cellular response to nutrient levels	77/5118	194/23210	2.08713e-08	5.39018e-07	3.45865e-07	Kcnb1/Fam107a/Ryr1/Postn/Gas6/Fas/Pdk2/Bmf/Cdkn1a/Prkaa2/Inhbb/Map1lc3a/Pik3c2b/Trpv1/P2rx3/Rnf152/Nupr1l/Cpeb4/Wnt2b/Sik1/Rnase4/P2rx4/Fyn/Trpm4/Amigo1/Zfyve1/Ncoa1/Pick1/Wipi1/Pcsk9/Glul/Map1lc3b/Lamp2/Sesn1/Sh3glb1/Bcl2/Kank2/Foxo1/Fnip1/Wdr45/Xpr1/Rragd/Ulk1/Cyp27b1/Cib2/Rptor/Srebf1/Gba/Gabarap/Gabarapl2/Sesn3/Mapk8/Mtmr3/Clec16a/Mtor/Srebf2/Tsc1/Myod1/Usf1/Wdr59/Becn1/Nprl2/Atg14/Impact/Sna…	77
GO:0000422	autophagy of mitochondrion	35/5118	65/23210	2.2097e-08	5.65974e-07	3.63162e-07	Pink1/Map1lc3a/Fbxw7/Atg13/Vps13d/Wipi1/Atg12/Map1lc3b/Vps13c/Bnip3/Atg9a/Wdr45/Ulk1/Fundc2/Srebf1/Gba/Gabarap/Rb1cc1/Gabarapl2/Clec16a/Hk2/Rnf41/Becn1/Mul1/Atg9b/Atg14/Mfn2/Fundc1/Atg3/Optn/Ambra1/Fis1/Dnm1l/Atg2b/Wdr45b	35
GO:0061726	mitochondrion disassembly	35/5118	65/23210	2.2097e-08	5.65974e-07	3.63162e-07	Pink1/Map1lc3a/Fbxw7/Atg13/Vps13d/Wipi1/Atg12/Map1lc3b/Vps13c/Bnip3/Atg9a/Wdr45/Ulk1/Fundc2/Srebf1/Gba/Gabarap/Rb1cc1/Gabarapl2/Clec16a/Hk2/Rnf41/Becn1/Mul1/Atg9b/Atg14/Mfn2/Fundc1/Atg3/Optn/Ambra1/Fis1/Dnm1l/Atg2b/Wdr45b	35
GO:0051216	cartilage development	82/5118	211/23210	2.27607e-08	5.80585e-07	3.72538e-07	Gdf5/Mef2c/Sfrp2/Col11a1/Fgf9/Gdf6/Bmp4/Col12a1/Rspo2/Mustn1/Col6a2/Bmp3/Fgfr3/Efemp1/Col6a1/Frzb/Nkx3-2/Maf/Axin2/Mgp/Wnt9a/Mmp13/Col14a1/Bgn/Idua/Adamts12/Tgfbr2/Itgb8/Bmp6/Col1a1/Stc1/Col20a1/Sulf2/Osr1/Zeb1/Tgfb2/Mef2d/Vwa1/Hoxc4/Scx/Pkdcc/Matn2/Nog/Adamts7/Fgf2/Thbs1/Bbs2/Bmpr1b/Chadl/Thra/Hspg2/Col11a2/Bmpr2/Prrx1/Tgfbr1/Pkd1/Smad3/Ror2/Hoxa3/Bbs1/Ddrgk1/Bmpr1a/Grem1/Lrp6/Tapt1/Atp7a/Fbxw4/…	82
GO:0010038	response to metal ion	99/5118	269/23210	2.29487e-08	5.82991e-07	3.74081e-07	Tnnc1/Myog/Dlg2/Ttn/Ncf1/Mef2c/Fibin/Abcc8/Camk2b/Pgam2/Mapt/Syt8/Hcn1/Mylk/Adcy8/Cdh1/Cp/Slc40a1/Slc30a2/Fas/Cpne5/Capn3/Tnnt2/Prkaa2/Pde1c/Rasgrp2/Kcnma1/Nfatc4/Xdh/Kcnmb2/Nfe2l1/Tfr2/Ncam1/Aqp2/Stim1/Trpv6/Bmp6/Anxa11/Prnp/Scn5a/P2rx4/Mef2a/Kcnh1/Apobec1/Slc25a23/Cebpa/Ppp3ca/Krt10/Hvcn1/Egfr/Thbs1/Khk/Bnip3/Sod3/Gsn/Bcl2/Cpne2/Syt12/Cyp27b1/Lgmn/Mcoln1/Plcg2/Fn1/Mecp2/Itpkb/Wnk1/P2rx7/Mapk8/P…	99
GO:0050678	regulation of epithelial cell proliferation	124/5118	358/23210	2.70566e-08	6.83012e-07	4.3826e-07	Trp63/Igf2/Igf1/Wfdc1/Gdf5/Plxnb3/Mef2c/Sfrp2/Hrh3/Dysf/Fgf9/Fgfbp1/Cdh1/Bmp4/Apoe/Htr2b/Fgfr3/Marveld3/Ifng/Ccl11/Cdh13/Itga4/Prox1/Fgf10/Tgm1/Esr1/Cxcl12/Zfp36l1/Xdh/Tek/Pbld1/Tgfbr3/Nlrc3/Rb1/Bnc1/Gas1/Bmp6/Eaf2/Scn5a/Sulf2/Osr1/Nr4a3/Stat3/Nr4a1/Nupr1/Hyal1/Tgfb2/Adora2b/Klf9/Kdm5b/Ednra/Erbb2/Nog/Nod2/Egfr/Glul/Lims2/Fgf2/Stat5a/Thbs1/Pdgfb/Grn/Sparc/F3/Tbx18/Wdr13/Rreb1/Eng/Rptor/Sfrp1/Ift1…	124
GO:0050770	regulation of axonogenesis	80/5118	205/23210	2.71054e-08	6.83012e-07	4.3826e-07	Fgf13/Plxnb3/Ache/Mapt/Slit1/Rtn4r/Tnr/Sema3d/Dcx/Lrp4/Epha7/Apoe/Sema4d/Robo2/Slit2/Grin1/Rgma/Ephb3/Sema3c/Sema3f/Ntrk3/Cxcl12/Aatk/Sema6c/Sema3b/Mgll/Disc1/Syngap1/Amigo1/Golga4/Pak3/Crabp2/Sema3g/Sema6a/Twf2/Kif13b/Map3k13/Ephb2/Cdkl3/Sema3e/Bdnf/Ulk1/Stk25/Spg20/Fn1/Cdk5r1/Chn1/Ulk2/Bmpr2/Sema5a/Cdh2/Trak1/Golga2/Rtn4/Zfyve27/Dnm2/Megf8/Rufy3/Tsc2/Cdkl5/Olfm1/Zswim6/Zswim8/Gsk3b/Zswim4/Sipa1…	80
GO:0002028	regulation of sodium ion transport	44/5118	91/23210	2.74022e-08	6.85203e-07	4.39666e-07	Cav3/Fxyd6/Atp1a2/Dmd/Fxyd1/Fgf14/Scn3b/Nos1/Atp1b2/Tesc/Hecw2/Klhl24/Nkain2/Slc8a1/Atp1b1/Sik1/Scn5a/Adrb2/Snta1/P2rx4/Stoml1/Osr1/Stom/Akt2/Serpine2/Scn1b/Ptpn3/Gpd1l/Pcsk9/Kif5b/Dmpk/Wnk1/Dnm2/Camk2d/Commd1/Ank3/Per1/Ikbkb/Slmap/Atp1b3/Mllt6/Akt3/Tgfb1/Cnksr3	44
GO:0006605	protein targeting	95/5118	256/23210	2.74125e-08	6.85203e-07	4.39666e-07	Kcnb1/Adora1/Ncf1/Cacnb1/Zdhhc14/Ppp1r3c/Cemip/Syngr1/Pink1/Fbxw7/Folr2/Prnp/Inpp5k/Golga7b/Fyn/Macf1/Pex19/Stom/Rtp4/Akt2/Pard3/Nol3/C2cd5/Scarb2/Vps13d/Erbb2/Pick1/Zdhhc24/Dusp18/Mgarp/Ogt/Lamp2/Vps13c/Ndufa13/Lonp2/Vps37a/Tram2/Vps37c/Srebf1/Pex13/Zdhhc1/Mff/Cdk5r1/Nbea/Pex7/Os9/Synj2bp/Sec62/Exoc4/Zfand6/Srp14/Pex16/Trak1/Myo6/Sirt4/Zdhhc9/Mtcl1/Vps13a/Vps37d/Spcs1/Zfand2b/Pex3/Zfyve16/Sgtb/S…	95
GO:0072503	cellular divalent inorganic cation homeostasis	162/5118	497/23210	2.80222e-08	6.96317e-07	4.46798e-07	Casq1/Cd36/Trdn/Dhrs7c/Casq2/Cav3/Pkhd1/Csrp3/Hrc/Atp1a2/Inpp4b/Atp2a1/Dmd/Pygm/Gpr20/Kng2/Ryr1/F2/Fxyd1/Sypl2/Tmem38a/Atp2b3/Tnni3/Tac4/Nos1/Chrna10/Hrh3/Atp13a5/Ccr9/Adcy8/Slc24a3/Cxcl13/Il1b/Cmklr1/Ryr3/Cemip/Slc30a2/Bmp4/Uts2r/P2ry6/Prkg1/Tmem38b/Capn3/Ackr4/Cdh23/Akap6/Jsrp1/Apoe/Htr2b/Mchr1/Ccr7/Grin1/Gpr157/Npy1r/Ptgfr/F2rl3/Jph2/Trpv1/Psen2/Plch2/Esr1/Glp1r/S100b/Slc24a4/Oxtr/Cacna2d1/Adm…	162
GO:1903522	regulation of blood circulation	90/5118	239/23210	2.8368e-08	6.96317e-07	4.46798e-07	Myl2/Myh7/Myl4/Casq2/Myh6/Cav3/Csrp3/Hrc/Atp1a2/Dmd/Gja5/Fgf13/Adora1/Fxyd1/Tmem38a/Myl3/Tnni3/Scn3b/Nos1/Hopx/Ucn/Scn10a/Dbh/Smtnl1/Uts2r/Prkg1/Kcne4/Tmem38b/Akap6/Cacna2d2/Mmp2/Tnnt2/Popdc2/Kcnj2/Ifng/Npy1r/Rgs2/Mybpc3/Ctnna3/Trpv1/Glp1r/Oxtr/Cacna2d1/Adm/Slc8a1/Bin1/Atp1b1/Epas1/Gaa/Stc1/Scn5a/Adrb2/Snta1/P2rx4/Mef2a/S100a1/Trpm4/Tgfb2/Atp2a2/Cacna1b/Ahr/Scn1b/Rnls/Gpd1l/Per2/Fkbp1b/Jup/Egfr/P…	90
GO:0060560	developmental growth involved in morphogenesis	99/5118	270/23210	2.84541e-08	6.96317e-07	4.46798e-07	Fgf13/Sfrp2/Mapt/Slit1/Spry1/Rtn4r/Dclk1/Tnr/Postn/Sema3d/Dcx/Cyfip2/Bmp4/Epha7/Cpne5/Apoe/Sema4d/Slit2/Kif26b/Cobl/Rgma/Ccl11/Sema3c/Itga4/Sema3f/Fgf10/Bcan/Esr1/Ntrk3/Cxcl12/Flrt1/Aatk/Tgfbr2/Sema6c/Sema3b/Mgll/Zfp568/Disc1/Cxcr4/Slc12a2/Golga4/Ahr/Kdm5b/App/Crabp2/Sema3g/Ppp2r3a/Sema6a/Lamb2/Twf2/Unc13a/Map3k13/Sh3glb1/Cdkl3/Nrp2/Wnt11/Sema3e/Bdnf/Ulk1/Sfrp1/Spg20/Fn1/Cdk5r1/Rnf157/Dvl1/Mecp2/…	99
GO:0006612	protein targeting to membrane	50/5118	109/23210	2.84989e-08	6.96317e-07	4.46798e-07	Kcnb1/Adora1/Ncf1/Cacnb1/Zdhhc14/Cemip/Folr2/Prnp/Inpp5k/Golga7b/Fyn/Macf1/Pex19/Stom/Rtp4/Akt2/Pard3/C2cd5/Erbb2/Zdhhc24/Dusp18/Ogt/Vps37a/Tram2/Vps37c/Zdhhc1/Cdk5r1/Sec62/Exoc4/Srp14/Pex16/Zdhhc9/Mtcl1/Vps37d/Zfand2b/Pex3/Sgtb/Sec61a2/Ank3/Zdhhc20/Chm/Cacnb3/Rabgef1/Myo1c/Zdhhc4/Fis1/Itgb1bp1/Srp9/Sgta/Srpr	50
GO:0043502	regulation of muscle adaptation	46/5118	97/23210	2.85284e-08	6.96317e-07	4.46798e-07	Myh7/Cav3/Trim63/Tnnt1/Prkag3/Tnni1/Tnnc1/Igf1/Myog/Srl/Mef2c/Mlip/Actn3/Akap6/Pi16/Lmcd1/Rgs2/Col14a1/Fbxo32/Igfbp5/Scn5a/P2rx4/Mef2a/Nr4a3/Atp2a2/Nol3/Ppp3ca/Fdps/Hdac4/Foxo3/Nr3c1/Foxo1/Smad3/Gtf2ird2/Camk2d/Mtor/Becn1/Tead1/Gsk3b/Ece1/Jarid2/Klf4/Pde5a/Tnfrsf1b/Rock2/Gtf2i	46
GO:0048644	muscle organ morphogenesis	46/5118	97/23210	2.85284e-08	6.96317e-07	4.46798e-07	Myl2/Myh7/Mybpc2/Mybpc1/Actc1/Myom3/Myh6/Tcap/Tnni1/Tnnc1/Myom1/Myom2/Ttn/Myl3/Tnni3/Col11a1/Mylk/Smtnl1/Tnnt2/Mybpc3/Obsl1/Xirp2/Prox1/Mylk2/Tgfbr3/Col3a1/Fzd1/Angpt1/Myf6/Pou4f1/Rxra/Tgfb2/Lif/Ankrd1/Nog/Eng/Fzd2/Heg1/Tgfbr1/Tbx1/Pitx2/Bmpr1a/Tpm1/Lrp6/Arid5b/Tgfb1	46
GO:0048511	rhythmic process	105/5118	291/23210	2.8975e-08	7.04454e-07	4.52019e-07	Igf1/Sohlh2/Ptgds/Adora1/Enpp2/Usp2/Fas/Uts2r/Ppargc1a/Prkg1/Htr7/Casp1/Prkaa2/Mttp/Ptx3/Rora/Enox1/Grin1/Gpr157/Prok1/Dpyd/Prox1/Rorc/Kcnma1/Nr5a1/Esr1/Ntrk3/Opn4/Piwil2/Fbxw7/Gdf9/Bhlhe41/Naglu/Adamts1/Sik1/Stat5b/Tef/Dbp/Cry2/Bhlhe40/Grin3a/Per3/Fzd4/Klf9/Ahr/Hlf/Kdm5b/Relb/Per2/Erbb2/Gpr176/Atf5/Egfr/Stat5a/Bmpr1b/Ogt/Ciart/Fbxl21/Chrnb2/Kat2b/Foxo3/Bdnf/Pdgfra/Srebf1/Cdk5r1/Ptn/Npas2/Runx1/N…	105
GO:0014866	skeletal myofibril assembly	13/5118	14/23210	3.20783e-08	7.76869e-07	4.98485e-07	Mybpc2/Mybpc1/Actc1/Myom3/Tcap/Acta1/Myom1/Myom2/Lmod3/Ttn/Mybpc3/Obsl1/Prox1	13
GO:2001169	regulation of ATP biosynthetic process	34/5118	63/23210	3.2481e-08	7.83573e-07	5.02787e-07	Igf1/Myog/Ins2/Slc2a6/Cbfa2t3/Trem2/Ppargc1a/Actn3/Prkaa2/Ifng/Entpd1/Pid1/Gpd1/Stat3/Nupr1/Zbtb20/Esrrb/App/Flcn/Ogt/Taz/Dnajc30/Hdac4/Gapdhs/Insr/P2rx7/Bcl2l1/Jmjd8/Psen1/Mtch2/Zbtb7a/Entpd5/Sphk2/Ncor1	34
GO:0007528	neuromuscular junction development	31/5118	55/23210	3.37426e-08	8.10261e-07	5.19911e-07	Cacna1s/Colq/Cacnb1/Lrp4/Cacna2d2/Unc13b/Sorbs1/Shank1/Musk/Sorbs2/Dok7/Pdzrn3/Chrna1/Snta1/Col4a5/App/Erbb2/Lamb2/Unc13a/Utrn/Fzd9/Ptn/Dvl1/Six1/Pmp22/Cacnb3/Dnaja3/Gphn/Kalrn/Dctn1/Afg3l2	31
GO:0033674	positive regulation of kinase activity	156/5118	476/23210	3.38476e-08	8.10261e-07	5.19911e-07	Ighm/Igf1/Chil1/Ins2/Adora1/F2/Sbk2/Ncf1/Cd300a/Nek10/Ucn/Fgd2/Adcy8/Il1b/Gckr/Vldlr/Gas6/Erbb3/Cemip/Bmp4/Gadd45a/Map3k19/Akap6/Htr2b/Fgfr3/Cdkn1a/Ccr7/Ifng/Prok1/Axin2/Kiss1r/Cdk5r2/Neurl1a/Prox1/Tnik/Fgf10/Tgfb3/Dag1/Ntrk3/Tlr6/Dok7/Mapre3/Rassf2/Tek/Irgm2/Ghr/Mas1/Ccnd3/Fbxw7/Tgfbr2/Pdgfrb/Tnfsf15/Nox4/Prnp/Acsl1/Adrb2/Emp2/Angpt1/Map3k8/Map3k9/Tgfb2/Fzd4/Pak3/Taok1/Atg13/Syap1/Erbb2/Nod2/Egf…	156
GO:0099504	synaptic vesicle cycle	85/5118	223/23210	3.5974e-08	8.57863e-07	5.50456e-07	Camk2a/Pacsin1/Nrxn3/Fgf14/Ddc/Syt8/Apba1/Pclo/Slc2a4/Slc10a4/Syn2/Unc13b/Htr7/Stx1b/Ophn1/Vamp1/Nr3c2/Bin1/Sptbn2/Fbxl20/Napb/Doc2b/Snapin/Adrb2/P2ry2/Kcnh1/Grin3a/Grik5/Atp2a2/Adora2b/Magi2/Rab3a/Prepl/Grn/Unc13a/Stx11/Chrnb2/Prkar1b/Dnm3/Cd24a/Vamp2/A830010M20Rik/Syt12/Pld1/Rab5a/Rab27b/Sh3gl3/Mff/Rab3gap1/Cdk5r1/Dvl1/Dnm1/Scamp5/Snap47/Cdh2/Stx4a/Myo6/P2rx7/Dennd1a/4932438A13Rik/Bcl2l1/Dnm2/B…	85
GO:0048284	organelle fusion	54/5118	122/23210	3.70022e-08	8.79014e-07	5.64027e-07	Nkd2/Dysf/Cyp26c1/Stx1b/Vamp1/Doc2b/Snapin/Grik5/Akt2/Sphk1/C2cd5/Rab3a/Kif5b/Vps39/Bnip3/Stx11/Vps8/Vamp2/Samd9l/Vps41/Tmem175/Uso1/Snap47/Stx4a/Stx16/Stx5a/Uvrag/Snap23/Vps11/Stx17/Vps18/Chmp3/Vti1a/Stx8/Vamp4/Mul1/Eea1/Mfn2/Tgfbrap1/Stx12/Opa1/Cplx2/Vcpip1/Bet1/Stx7/Chmp5/Mfn1/Fis1/Dnm1l/Vti1b/Afg3l2/Vat1/Bloc1s6/Gosr1	54
GO:0031667	response to nutrient levels	127/5118	371/23210	4.0203e-08	9.5142e-07	6.10487e-07	Kcnb1/Clic5/Fam107a/Ryr1/Mapt/F7/Ucn/Postn/Il1b/Kcnj11/Gas6/Bglap2/Fas/Sctr/Ppargc1a/Apoe/Pdk2/Rbp1/Bmf/Casp1/Cdkn1a/Prkaa2/Grin1/Inhbb/Map1lc3a/Dpyd/Pik3c2b/Trpv1/P2rx3/Rnf152/Appl2/Slc8a1/Sgip1/Nupr1l/Cpeb4/Wnt2b/P2rx6/Sik1/Adrb2/Rnase4/P2rx4/Suox/Fyn/Agl/Trpm4/Amigo1/Zfyve1/Ncoa1/Bcas3/Pick1/Wipi1/Pcsk9/Sirt2/Bbs4/Glul/Hlcs/Bbs2/Map1lc3b/Lamp2/Sesn1/Acacb/Sh3glb1/Foxo3/Bcl2/Kank2/Foxo1/Fnip1/W…	127
GO:0060415	muscle tissue morphogenesis	43/5118	89/23210	4.03979e-08	9.52411e-07	6.11123e-07	Myl2/Myh7/Mybpc2/Mybpc1/Actc1/Myom3/Myh6/Tcap/Tnni1/Tnnc1/Myom1/Myom2/Ttn/Myl3/Tnni3/Col11a1/Mylk/Tnnt2/Mybpc3/Obsl1/Xirp2/Prox1/Mylk2/Tgfbr3/Col3a1/Fzd1/Angpt1/Myf6/Pou4f1/Rxra/Tgfb2/Ankrd1/Nog/Eng/Fzd2/Heg1/Tgfbr1/Tbx1/Pitx2/Bmpr1a/Tpm1/Lrp6/Tgfb1	43
GO:0006937	regulation of muscle contraction	64/5118	154/23210	4.1601e-08	9.76794e-07	6.26768e-07	Myh7/Tnnt3/Casq1/Scn4a/Casq2/Cav3/Tnni2/Tnnt1/Tnni1/Tnnc1/Atp1a2/Atp2a1/Dmd/Gja5/Fgf13/Mrvi1/Ryr1/Adora1/Fxyd1/Ncf1/Tmem38a/Myl3/Tnni3/Ucn/Scn10a/Prkg1/Tmem38b/Actn3/Akap6/Tnnc2/Tnnt2/Kcnj2/Rgs2/Ctnna3/Itga2/Kcnma1/Oxtr/Mylk2/Slc8a1/Bin1/Atp1b1/Slc8a3/Stc1/Scn5a/Adrb2/P2rx4/Trpm4/Atp2a2/Adora2b/Sphk1/Fkbp1b/Jup/Dmpk/Dock4/Hdac4/Ehd3/Npnt/Ank2/Pde4d/Setd3/Smtn/Pde5a/Shc1/Dlg1	64
GO:0009185	ribonucleoside diphosphate metabolic process	49/5118	107/23210	4.1746e-08	9.76794e-07	6.26768e-07	Prkag3/Igf1/Myog/Ins2/Slc2a6/Cbfa2t3/Pgam2/Entpd2/Pfkm/Ppargc1a/Actn3/Prkaa2/Ifng/Entpd1/Eno2/Ak9/Aldoc/Gpd1/Stat3/Nudt16/Ak1/Nupr1/Zbtb20/Esrrb/App/Mpi/Eno3/Ogt/Khk/Hdac4/Gapdhs/Ampd3/Nudt9/Insr/Pfkfb2/Aldoa/Galt/P2rx7/Dhtkd1/Hk2/Bpgm/Jmjd8/Ak3/Nudt18/Psen1/Mtch2/Zbtb7a/Entpd5/Ncor1	49
GO:0043547	positive regulation of GTPase activity	83/5118	217/23210	4.32754e-08	1.00879e-06	6.47298e-07	Adprhl1/Grhl3/Tbc1d21/Rtn4r/Tbc1d8/Ccl8/Cxcl13/Sema4d/Ccr7/Rgma/Ccl11/Iqsec3/Rasgrp2/Rgs14/Ntrk3/Rapgef3/Grtp1/Bin1/Ccl9/Arap2/Rgs7/F11r/Arhgap24/Dock10/Arhgap6/Akt2/Bcas3/Flcn/Erbb2/Tbc1d12/Elmod2/Tbc1d1/Gnb5/Adprh/Wnt11/Gnao1/Tbc1d17/Rabgap1/Sgsm2/Arhgef10/Rab3gap1/Snx13/Chn1/Dvl3/Rab11fip2/Rabgap1l/Dennd1a/Tbc1d22a/Ccl7/Evi5l/Tsc2/Rapgef1/Rgp1/Cdkl5/Tbc1d20/Tsc1/Dennd1b/Abr/Gsk3b/Arhgef5/Rundc…	83
GO:0009991	response to extracellular stimulus	135/5118	401/23210	4.76383e-08	1.10635e-06	7.09896e-07	Kcnb1/Clic5/Fam107a/Ryr1/Sfrp2/Mapt/F7/Ucn/Postn/Il1b/Kcnj11/Gas6/Bglap2/Fas/Sctr/Ppargc1a/Apoe/Kif26a/Pdk2/Rbp1/Bmf/Casp1/Cdkn1a/Prkaa2/Grin1/Inhbb/Map1lc3a/Dpyd/Pik3c2b/Trpv1/P2rx3/Rnf152/Itga4/Appl2/Slc8a1/Sgip1/Aqp2/Nupr1l/Cpeb4/Bmp6/Wnt2b/P2rx6/Sik1/Adrb2/Rnase4/P2rx4/Suox/Fyn/Agl/Trpm4/Amigo1/Adora2b/Zfyve1/Ncoa1/Bcas3/Pick1/Wipi1/Pcsk9/Sirt2/Bbs4/Glul/Hlcs/Bbs2/Map1lc3b/Lamp2/Sesn1/Acacb/S…	135
GO:0051260	protein homooligomerization	130/5118	383/23210	4.90809e-08	1.13561e-06	7.28676e-07	Trim72/Actn2/Trp63/Kcnb1/Scara5/Kcnc1/Tmem38a/Entpd2/Kcna7/Mapt/Hcn1/Vwf/Adcy8/Cdh1/Fas/Pfkm/Col23a1/Epm2a/Sptbn5/P2rx5/Apoe/Ccdc88c/Gpx3/Bmf/Kcnj2/Entpd1/Pcbd1/Trpv1/P2rx3/Tifa/Kcnma1/Appl2/Acot12/Mief2/Fgfrl1/C1qtnf1/Kcnj12/Mgst1/Tgm2/Aqp2/Srr/Trpv6/Scube3/Aldoc/P2rx6/Kcnd1/Hsf4/Prnp/Clybl/P2rx4/Kctd7/Kcnc2/Angpt1/Trpm4/Stom/Micu1/Rxra/Kctd9/Acpp/App/Crbn/Gbp5/Pick1/Flot1/Dync1li2/Glul/Ogt/Lamp…	130
GO:0006814	sodium ion transport	81/5118	211/23210	5.19717e-08	1.19362e-06	7.65899e-07	Scn4a/Cav3/Fxyd6/Atp1a2/Dmd/Fgf13/Scn3a/Fxyd1/Fgf14/Scn3b/Nos1/Nalcn/Hcn1/Atp1a4/Slc24a3/Scn10a/Slc10a4/Slc5a5/Slc13a1/Atp1b2/Slc10a6/Tesc/Hecw2/Scn7a/Slc24a4/Klhl24/Slc9a9/Nkain2/Slc8a1/Atp1b1/Slc8a3/Slc9a7/Sik1/Scn5a/Adrb2/Snta1/P2rx4/Stoml1/Osr1/Slc12a2/Trpm4/Stom/Akt2/Serpine2/Slc8b1/Scn1b/Ptpn3/Gpd1l/Pcsk9/Kif5b/Dmpk/Slc4a7/Maged2/Wnk1/Slc38a7/Slc6a8/Dnm2/Camk2d/Commd1/Slc22a5/Asic1/Commd9/A…	81
GO:0048839	inner ear development	81/5118	211/23210	5.19717e-08	1.19362e-06	7.65899e-07	Tcap/Igf1/Clic5/Grhl3/Col11a1/Kcnq4/Chrna10/Frem2/Fgf9/Dll1/Itga8/Cdh1/Bmp4/Tmie/Cdh23/Fgfr3/Sobp/Ush1g/Frzb/Maf/Cys1/Atp8b1/Prox1/Fgf10/Kcnma1/Atp8a2/Bmper/Naglu/Cecr2/Lgr5/Wdpcp/Fat4/Whrn/H2-T23/Cebpd/Nr4a3/Hoxa13/Gabrb2/Mycl/Ror1/Zeb1/Insig1/Tgfb2/Cebpa/Esrrb/Myo7a/Pdzd7/Tbx18/Insig2/Ephb2/Bdnf/Slc4a7/Rpgrip1l/Igfbp7/H2-DMa/Fzd2/Dvl1/Kif3a/Prrx1/Tbx1/Dvl3/Six1/Myo6/Ror2/Cdkn1b/Abr/Mpv17/Eya1/B…	81
GO:0046578	regulation of Ras protein signal transduction	86/5118	228/23210	5.22835e-08	1.19637e-06	7.67661e-07	Obscn/Abra/Igf1/Gpr20/Arhgef6/Trim67/Spry1/Synpo2l/Rtn4r/Fgd2/Abca1/Apoe/Kank1/F2rl3/Iqsec3/Ophn1/Rasip1/Fgf10/Arhgef37/Bcl6/Col3a1/Plekhg5/Arhgap24/Pdgfrb/Syngap1/Ralgps1/Tgfb2/Psd3/Flcn/Erbb2/Arhgef2/Flot1/Dennd4b/Ogt/Arhgef10l/Timp2/Kank2/Ephb2/Iqsec2/Arhgef25/Gpr35/Arhgef9/Fbxo8/Arhgef10/Arhgef3/Heg1/Arhgap44/Scai/Trio/Arhgdib/Itpkb/Akap13/Lpar4/Cdh2/Dab2ip/Dennd1a/Rtn4/Farp2/Dnm2/Vav2/Camk2d…	86
GO:0034637	cellular carbohydrate biosynthetic process	39/5118	78/23210	5.25822e-08	1.1988e-06	7.69218e-07	Prkag3/Igf2/Igf1/Ins2/Extl1/Grb10/Ppp1r3c/Epm2a/Sorbs1/Fbp2/Enpp1/Gyg/Epm2aip1/Phkg1/Gys1/Inpp5k/Akt2/B3gnt9/Esrrb/Per2/Ndst4/Ppp1r3f/Dyrk2/Insr/Irs2/B4galt5/Mtor/Ext1/B4galt1/Extl3/Pgm2/Ndst2/Ppp1cb/Acadm/Nr1d1/Extl2/Hs2st1/Gfpt1/Ext2	39
GO:0050768	negative regulation of neurogenesis	117/5118	337/23210	5.70801e-08	1.29659e-06	8.31971e-07	Fgf13/F2/Casz1/Abcc8/Slit1/Rtn4r/Daam2/Tnr/Inpp5j/Dll1/Lin28a/Il1b/Sema3d/Rap1gap2/Lrp4/Bmp4/Fas/Epha7/Bex1/Apoe/Kank1/Sema4d/Fgfr3/Efemp1/Slit2/Gpr37l1/Rgma/Ccl11/Sema3c/Sema3f/Ntrk3/Nfatc4/Appl2/Sox8/Col3a1/Mylip/Aatk/Tbx6/Sema6c/Sema3b/Snapin/Apbb1/Syngap1/Stat3/App/Ppp3ca/Sema3g/Zhx2/Arhgef2/Nog/Atf5/Sema6a/Lbx1/Sirt2/Inppl1/Irx3/Fuom/Lrig2/Dnm3/Pitx3/Foxo3/Itm2c/Cd24a/Ephb2/Cdkl3/Sema3e/Bdnf…	117
GO:0008333	endosome to lysosome transport	31/5118	56/23210	5.9621e-08	1.34807e-06	8.65e-07	Sort1/Hook1/Mtm1/Bin1/Snapin/Rilp/Lyst/Aktip/Vps39/Mgrn1/Vps41/Dtx3l/Trak1/Hook3/Gprasp1/Clec16a/Kif13a/Hook2/Vps11/Epg5/Rab12/Vps18/Chmp3/Stx8/Vps33a/Atg14/Ubxn6/Tgfbrap1/Chmp5/Trak2/Vps4b	31
GO:0072524	pyridine-containing compound metabolic process	67/5118	165/23210	5.97794e-08	1.34807e-06	8.65e-07	Prkag3/Nmrk2/Igf1/Myog/Ins2/Slc2a6/Fmo2/Hsd11b1/Cbfa2t3/Ncf1/Pgam2/Fmo1/Pfkm/Ppargc1a/Actn3/Prkaa2/Ifng/Eno2/Cbr2/Aldoc/Shpk/Gpd1/Ldhb/Stat3/Nupr1/Zbtb20/Esrrb/App/Gpd1l/Mpi/Nmnat3/Eno3/Ogt/Khk/Nudt17/Hdac4/Mpc1/Gapdhs/Insr/Pfkfb2/Slc37a2/Pdha1/Aldoa/Pdhx/Galt/Idh1/P2rx7/Dcxr/Pdhb/Dhtkd1/Hk2/Mpc2/Bpgm/Idh3g/Jmjd8/Dld/H6pd/Mdh1/Nmnat1/Psen1/Nnt/Nadk2/Mtch2/Zbtb7a/Entpd5/Ncor1/Dlat	67
GO:0035725	sodium ion transmembrane transport	49/5118	108/23210	6.01329e-08	1.35114e-06	8.66973e-07	Scn4a/Cav3/Fxyd6/Atp1a2/Dmd/Scn3a/Fxyd1/Scn3b/Nos1/Nalcn/Hcn1/Atp1a4/Scn10a/Atp1b2/Tesc/Hecw2/Scn7a/Klhl24/Slc9a9/Slc8a1/Atp1b1/Slc8a3/Slc9a7/Scn5a/Snta1/Stoml1/Osr1/Slc12a2/Trpm4/Stom/Slc8b1/Scn1b/Ptpn3/Gpd1l/Pcsk9/Kif5b/Wnk1/Dnm2/Camk2d/Commd1/Asic1/Ank3/Slc9a6/Slmap/Slc9a2/Atp1b3/Pkd2/Tpcn1/Cnksr3	49
GO:0006892	post-Golgi vesicle-mediated transport	46/5118	99/23210	6.22197e-08	1.39301e-06	8.93835e-07	Sort1/Vamp5/Acsl3/Golga4/Pkdcc/Wipi1/Prepl/Bbs2/Blzf1/Exoc6/Ehd3/Vamp2/Lamp1/Rabep1/Trim23/Nbea/Ccdc91/Kif16b/Exoc4/Bbs1/Dnm2/Kif13a/Commd1/Sptbn1/Ank3/Vti1a/D230025D16Rik/Cnst/Vamp4/Arf5/Sec16a/Gbf1/Eps15/Rab10/Chic2/Optn/Lypla1/Vps52/Arfgef2/Vps29/Vti1b/Gga1/Klhl20/Rab14/Golph3l/Exoc2	46
GO:0010876	lipid localization	126/5118	370/23210	6.35171e-08	1.41695e-06	9.09201e-07	Cd36/Lbp/Fabp3/Abca8a/Abca9/Ucn/Dysf/Smim22/Fitm1/Il1b/Abca1/Vldlr/Acsl6/Slc10a4/Apoe/Slc10a6/Pltp/Mttp/Abca8b/Slco2b1/Gramd1b/Kiss1r/Atp8b1/Apof/Atp9a/Abca12/Atp10b/Abca6/C3/Acsl3/Abca4/Atp8a2/Ano3/Npc1l1/Enpp1/C1qtnf1/Gm2a/Pla2g2e/Gulp1/Abcg1/Gdf9/Stard10/Bmp6/Hbp1/Stat5b/Acsl1/P2ry2/Stoml1/Abca2/Cry2/Hexa/Fzd4/Akt2/Abcb1a/Kdm5b/Pnpla8/Fitm2/Fto/Scarb2/Abca5/Slco3a1/Osbpl5/Pcsk9/Stat5a/Thbs1/Nr…	126
GO:0072001	renal system development	107/5118	302/23210	6.38912e-08	1.42021e-06	9.1129e-07	Trp63/Pkhd1/Serpinb7/Fras1/Mef2c/Clcnka/Spry1/Dll1/Lin28a/Gcnt1/Itga8/Lrp4/Bmp4/Epha7/Klf15/Robo2/Slit2/Kif26b/Ifng/Adamts16/Cys1/Sim1/Fgf10/Cdkn1c/Bmper/Aph1c/Tek/Sox8/Pygo1/Heyl/Pdgfrb/Aqp2/Foxf1/Bmp6/Wnt2b/Lgr5/Adamts1/Fbn1/Wdpcp/Fat4/Sulf2/Osr1/Angpt1/Wnt6/Wfs1/Nfia/Tgfb2/Ahr/Lif/Ednra/Flcn/Nog/Lamb2/Pcsk9/Rrm2b/Fgf2/Irx3/Pdgfb/Wwtr1/Tbx18/Tet2/Npnt/Bcl2/Pdgfd/Kank2/Wnt11/Bdnf/Pdgfra/Rpgrip1l…	107
GO:0048588	developmental cell growth	95/5118	260/23210	6.51635e-08	1.44334e-06	9.2613e-07	Cav3/Igf1/Fgf13/Mapt/Slit1/Rtn4r/Dclk1/Tnr/Postn/Sema3d/Dcx/Cyfip2/Epha7/Cpne5/Prkg1/Akap6/Apoe/Pi16/Sema4d/Slit2/Cobl/Rgma/Rgs2/Sema3c/Itga4/Sema3f/Col14a1/Bcan/Sorbs2/Ntrk3/Cxcl12/Flrt1/Aatk/Gdf9/Tgfbr2/Sema6c/Sema3b/Mgll/Disc1/Cxcr4/Golga4/App/Crabp2/Sema3g/Sema6a/Lamb2/Twf2/Unc13a/Fdps/Map3k13/Sh3glb1/Nr3c1/Cdkl3/Nrp2/Sema3e/Bdnf/Ulk1/Spg20/Fn1/Cdk5r1/Rnf157/Dvl1/Mecp2/Ulk2/Bmpr2/Sema5a/Akap1…	95
GO:2001233	regulation of apoptotic signaling pathway	138/5118	414/23210	6.67136e-08	1.47243e-06	9.44798e-07	Trp63/Ankrd2/Igf1/Ctsc/Camk2b/Sfrp2/Il1b/Dbh/Bmp4/Fas/Dapk2/Bmf/Pink1/Inhbb/Nme5/Srpx/Psen2/Fgf10/Mal/Nfatc4/Cxcl12/Chchd10/Mpv17l/Fbxw7/Deptor/Rb1/Gas1/Eya4/Grina/Herpud1/Inca1/Trp53inp1/Tmbim1/Fyn/Pmaip1/Peli3/Wfs1/Serinc3/Nupr1/Tgfb2/G0s2/Nol3/Mllt11/Flcn/Nog/Bcl2l2/Rrm2b/Thbs1/Bmpr1b/Tmem161a/Ei24/Pttg1ip/Bnip3/Gsn/Ndufa13/Sh3glb1/Pea15a/Itm2c/Bcl2/Stradb/Bbc3/Sh3rf1/Ddit3/Bdnf/Wwox/Wdr35/Sfr…	138
GO:0007409	axonogenesis	153/5118	470/23210	7.39843e-08	1.62713e-06	1.04406e-06	Mypn/Arx/Fgf13/Lrtm1/Myot/Col25a1/Plxnb3/Ache/Mapt/Slit1/Rtn4r/Dclk1/Tnr/Cdh11/Sema3d/Ccdc141/Dcx/Cyfip2/Lrp4/Lama1/Epha7/Apoe/Sema4d/Fgfr3/Robo2/Slit2/Cobl/Grin1/Rgma/Ephb3/Sema3c/Unc5c/Itga4/Sema3f/Ablim1/Ephb6/Celsr3/Atp8a2/Enah/Dag1/Ntrk3/Cxcl12/Lama2/Ncam1/Aatk/Sema6c/Sema3b/Gas1/Nexn/Mgll/Disc1/Cxcr4/Apbb1/Syngap1/Nr4a3/Ntng2/Amigo1/Tgfb2/Golga4/Scn1b/Pak3/App/Crabp2/Rab3a/Sema3g/Erbb2/Matn…	153
GO:0009132	nucleoside diphosphate metabolic process	53/5118	121/23210	7.53685e-08	1.65174e-06	1.05985e-06	Prkag3/Igf1/Myog/Ins2/Slc2a6/Cbfa2t3/Pgam2/Entpd2/Entpd3/Pfkm/Ppargc1a/Actn3/Prkaa2/Ifng/Nme5/Entpd1/Eno2/Ak8/Ak9/Aldoc/Gpd1/Stat3/Nudt16/Ak1/Ak5/Nupr1/Zbtb20/Esrrb/App/Mpi/Eno3/Ogt/Khk/Hdac4/Gapdhs/Ampd3/Nudt9/Insr/Pfkfb2/Aldoa/Galt/P2rx7/Dhtkd1/Hk2/Bpgm/Jmjd8/Ak3/Nudt18/Psen1/Mtch2/Zbtb7a/Entpd5/Ncor1	53
GO:0008088	axo-dendritic transport	38/5118	76/23210	7.76746e-08	1.6963e-06	1.08845e-06	Dlg2/Fez1/Mapt/Kif17/Snapin/Kif1b/App/Bloc1s3/Kif5b/Mgarp/Dst/Klc1/Stau2/Rab27b/Kif1c/Ap3m2/Pura/Mecp2/Kif3a/Mapk8ip3/Trak1/Bloc1s4/Klc2/Arl8b/Spast/Arl8a/Bloc1s5/Madd/Flot2/Map1a/Ap3s2/Ap3b1/Dync1h1/Trak2/Ndel1/Bloc1s6/Actr10/Stau1	38
GO:1904375	regulation of protein localization to cell periphery	57/5118	134/23210	8.58533e-08	1.86432e-06	1.19626e-06	Csrp3/Ins2/Camk2a/Nkd2/Camk2b/Kcnj11/Stac3/Trem2/Epm2a/Sorbs1/Pid1/Tnik/Acsl3/Dag1/Gpc6/Lztfl1/Prnp/Tmbim1/Mmp14/Rhoq/Magi2/Pkdcc/Egfr/Kif5b/Pik3r1/Ephb2/Iqsec2/Clip3/Arhgap44/Ar/Rab11fip2/Stx4a/Bcl2l1/Camk2d/Commd1/Grasp/Sptbn1/Pdpk1/Tmem59/Stx8/Cnst/Pik3r2/Vamp4/Hectd1/Gsk3b/Lrp1/Itgb1/Lypla1/Stx7/Camk2g/Rap1a/Kalrn/Dlg1/Rab11a/Vti1b/Csnk2a1/Tgfb1	57
GO:1903076	regulation of protein localization to plasma membrane	49/5118	109/23210	8.59673e-08	1.86432e-06	1.19626e-06	Csrp3/Ins2/Camk2a/Nkd2/Camk2b/Kcnj11/Stac3/Trem2/Epm2a/Sorbs1/Pid1/Acsl3/Prnp/Tmbim1/Mmp14/Rhoq/Pkdcc/Egfr/Kif5b/Pik3r1/Ephb2/Clip3/Arhgap44/Ar/Rab11fip2/Stx4a/Bcl2l1/Camk2d/Commd1/Grasp/Sptbn1/Pdpk1/Tmem59/Stx8/Cnst/Pik3r2/Vamp4/Hectd1/Lrp1/Itgb1/Lypla1/Stx7/Camk2g/Kalrn/Dlg1/Rab11a/Vti1b/Csnk2a1/Tgfb1	49
GO:0010769	regulation of cell morphogenesis involved in differentiation	118/5118	343/23210	8.83728e-08	1.90983e-06	1.22546e-06	Fgf13/Enpp2/Plxnb3/Camk2b/Ache/Mapt/Unc13d/Slit1/Rtn4r/Tnr/Postn/Sema3d/Dcx/Lrp4/Epha7/Apoe/Kank1/Sema4d/Robo2/Slit2/Grin1/Lzts1/Rgma/Ephb3/Sema3c/Hecw2/Ptprd/Tnik/Sema3f/Ntrk3/Nfatc4/Cux2/Cxcl12/Sdc2/Syne1/Aatk/Sema6c/Sema3b/Mgll/Disc1/Syngap1/Amigo1/Golga4/Pak3/Ppp3ca/Crabp2/Sema3g/Ptprf/Sema6a/Twf2/Lims2/Kif13b/Tbc1d24/Map3k13/Chrnb2/Dnm3/Sh3glb1/Ephb2/Cdkl3/Sema3e/Bdnf/Ulk1/Stk25/Stau2/Rreb1/…	118
GO:0060401	cytosolic calcium ion transport	68/5118	170/23210	9.55847e-08	2.05854e-06	1.32088e-06	Casq1/Trdn/Dhrs7c/Casq2/Dmd/Ryr1/F2/Tmem38a/Ryr3/Cemip/Bmp4/P2ry6/Tmem38b/Capn3/Akap6/Jsrp1/Htr2b/Grin1/F2rl3/Jph2/Trpv1/Psen2/Plch2/Glp1r/Cacna2d1/Slc8a1/Trpv6/Slc8a3/Prnp/Adrb2/P2rx4/Fyn/Slc25a23/Micu1/Tgfb2/Atp2a2/Slc8b1/Mcu/Nol3/Ednra/Fkbp1b/Fgf2/Bdkrb1/Bcl2/Ank2/Bbc3/Ddit3/Mcoln1/Plcg2/Xcr1/Pde4d/P2rx7/Micu2/Camk2d/Dbi/Plcg1/Pdpk1/Itpr2/Cacnb3/Ibtk/Opa1/Tpcn2/Mcur1/Smdt1/Afg3l2/Pkd2/Tgfb1/Tm…	68
GO:0010721	negative regulation of cell development	130/5118	387/23210	9.65948e-08	2.07312e-06	1.33024e-06	Cav3/Igf1/Fgf13/F2/Casz1/Abcc8/Slit1/Rtn4r/Daam2/Tnr/Inpp5j/Postn/Dll1/Lin28a/Il1b/Sema3d/Rap1gap2/Lrp4/Bmp4/Fas/Epha7/Bex1/Apoe/Pi16/Kank1/Sema4d/Fgfr3/Efemp1/Slit2/Frzb/Gpr37l1/Rgma/Rgs2/Ccl11/Trpv1/Sema3c/Sema3f/Ntrk3/Nfatc4/Appl2/Sox8/Col3a1/Mylip/Aatk/Tbx6/Fbxw7/Sema6c/Sema3b/Snapin/Fbn1/Apbb1/Syngap1/Stat3/Npr2/App/Ppp3ca/Sema3g/Zhx2/Arhgef2/Nog/Atf5/Sema6a/Lbx1/Sirt2/Inppl1/Irx3/Fuom/Lrig2…	130
GO:0045927	positive regulation of growth	108/5118	308/23210	1.02262e-07	2.18722e-06	1.40345e-06	Slc44a4/Arx/Igf2/Igf1/F2/Mef2c/Sfrp2/Mapt/Hopx/Ucn/Fgf9/Dll1/Dcx/Uts2r/Cpne5/Actn3/Capn3/Akap6/Apoe/Cacna2d2/Sema4d/Prox1/C3/Atp8a2/Musk/Mtm1/Ntrk3/Cxcl12/Ghr/Tgfbr3/Sgip1/Ncam1/Disc1/Stat5b/Cxcr4/Adrb2/Wfs1/Mmp14/Hyal1/Tgfb2/Golga4/Ahr/Rftn1/Sphk1/Crabp2/Erbb2/Egfr/Twf2/Bbs4/Taf9b/Fgf2/Stat5a/Bbs2/Unc13a/Fdps/Map3k13/Acacb/Sh3glb1/Bcl2/Nr3c1/Insr/Cxcl16/Cd81/Bdnf/Gpam/Rptor/Sfrp1/Fn1/Rnf157/Mecp…	108
GO:0014888	striated muscle adaptation	28/5118	49/23210	1.04074e-07	2.21834e-06	1.42342e-06	Cacna1s/Myh7/Myoz2/Myh6/Tcap/Tnnt1/Tnni1/Tnnc1/Myog/Mef2c/Mlip/Klf15/Actn3/Myoz1/Igfbp5/Atp2a2/Ppp3ca/Gsn/Foxo1/Ar/Smad3/Gtf2ird2/Mtor/Myod1/Tead1/Camta2/Kdm4a/Gtf2i	28
GO:0016358	dendrite development	104/5118	294/23210	1.06298e-07	2.25801e-06	1.44887e-06	Camk2a/Pacsin1/Mef2c/Camk2b/Ache/Dclk1/Mark1/Sdk1/Vldlr/Dcx/Lrp4/Fas/Prkg1/Apoe/Sema4d/Cobl/Grin1/Lzts1/Foxo6/Cpeb3/Ephb3/Hecw2/Neurl1a/Ptprd/Tnik/Shank1/Nfatc4/Cux2/Sdc2/Syne1/Flrt1/Dock10/Kidins220/Disc1/Syngap1/Mef2a/Fyn/Grin3a/Pak3/App/Ppp3ca/Tmem106b/Ptprf/Matn2/Bbs4/Tbc1d24/Grn/Chrnb2/Dnm3/Sh3glb1/Nr3c1/Ephb2/Cdkl3/Bdnf/Stau2/Fbxo31/Palm/Cdk5r1/Ptn/Arhgap44/Dvl1/Rere/Mecp2/Acsl4/Rbfox2/Trak…	104
GO:0120031	plasma membrane bounded cell projection assembly	157/5118	488/23210	1.17105e-07	2.47912e-06	1.59075e-06	Tekt5/Actn2/Pkhd1/Klhl41/Ablim3/Ablim2/Plxnb3/Arhgef6/Mylk/Dnajb13/Rfx4/Dcx/Prkcq/Kank1/Slit2/Ccr7/Cobl/Dnah7a/Nme5/Adamts16/Atp8b1/Cdh13/Neurl1a/Dnah5/Tnik/Ablim1/Celsr3/Tgfb3/Dnaic1/Rilpl1/Espn/Syne1/Pla2g3/Arhgap24/Dnal1/Klf5/Disc1/Wdpcp/Arhgef26/Inpp5k/Lrrc61/Emp2/Ccdc65/Rilp/Ttyh1/Rsph9/Rhoq/Dnaic2/Dync2li1/Bcas3/Iqcg/Atp6v1d/Aif1l/Stk36/Twf2/Nek8/Fam161a/Bbs4/Inppl1/Bbs2/Map4/Wwtr1/Bbs5/Ccd…	157
GO:1901342	regulation of vasculature development	117/5118	341/23210	1.17564e-07	2.48041e-06	1.59158e-06	Cd36/Igf2/Dcn/Chil1/Serpinb7/Enpp2/Abcc8/Sfrp2/Fgf9/Fgfbp1/Dll1/Il1b/Bmp4/Uts2r/Ramp2/Adamts9/Angpt4/Ifng/Prok1/Ccl11/Ptgis/C3/Ecscr/Bmper/Rapgef3/Xdh/Tmem100/Tek/Adm/Fbxw7/Tgfbr2/Stim1/Itgb8/Cd59a/Klf5/Srpx2/Adamts1/Cxcr4/Adrb2/Stat3/Emp2/S100a1/Pdcd4/Tcf4/Amot/Hyal1/Tgfb2/Lif/Tspan12/Sphk1/Flcn/Jup/Sema6a/Glul/Fgf2/Thbs1/Pdgfb/Grn/Sparc/F3/Itgb2/Foxo4/Reck/Cd34/Pdgfd/Sema3e/Eng/Ptn/Emilin1/Runx…	117
GO:1901292	nucleoside phosphate catabolic process	61/5118	148/23210	1.21864e-07	2.56245e-06	1.64422e-06	Prkag3/Igf1/Myog/Ins2/Slc2a6/Cbfa2t3/Ncf1/Pgam2/Entpd2/Entpd3/Pfkm/Ppargc1a/Actn3/Smpdl3a/Prkaa2/Ifng/Entpd1/Eno2/Enpp1/Aldoc/Gpd1/Mlycd/Stat3/Nudt16/Nupr1/Zbtb20/Pde2a/Esrrb/App/Mpi/Eno3/Ogt/Khk/Nudt17/Hdac4/Gapdhs/Nudt9/Insr/Abcd1/Pfkfb2/Enpp5/Aldoa/Cnp/Pde4d/Galt/P2rx7/Nt5e/Dhtkd1/Hk2/Hddc3/Bpgm/Jmjd8/Nudt18/Psen1/Pde5a/Nudt4/Nt5m/Mtch2/Zbtb7a/Entpd5/Ncor1	61
GO:0010632	regulation of epithelial cell migration	84/5118	225/23210	1.25514e-07	2.6303e-06	1.68775e-06	Igf2/Igf1/Dcn/Enpp2/Mef2c/Fgfbp1/Cxcl13/Bmp4/Apoe/Adamts9/Slit2/Angpt4/Marveld3/Ifng/Itga2/Prox1/Fgf10/Bmper/Tek/Pbld1/Tgfbr3/Fbxw7/Tgfbr2/Gab2/Srpx2/Stc1/P2rx4/Emp2/Angpt1/Macf1/Amot/Hyal1/Tgfb2/Adora2b/Dnaja4/Bcas3/Jup/Glul/Fgf2/Stat5a/Thbs1/Pdgfb/Grn/Sparc/Lgmn/Amotl1/Rreb1/Mecp2/Synj2bp/Bmpr2/Ctsh/Sema5a/Capn7/Clasp1/Dab2ip/Ptprm/Krit1/Rtn4/Mtor/Hdac5/Ptprg/Stard13/Plcg1/Pdpk1/Pik3r2/Snai2/Ad…	84
GO:0001822	kidney development	100/5118	281/23210	1.32887e-07	2.7653e-06	1.77438e-06	Pkhd1/Serpinb7/Fras1/Mef2c/Clcnka/Spry1/Dll1/Lin28a/Gcnt1/Itga8/Lrp4/Bmp4/Epha7/Klf15/Robo2/Slit2/Kif26b/Ifng/Adamts16/Cys1/Sim1/Fgf10/Cdkn1c/Bmper/Aph1c/Tek/Sox8/Pygo1/Heyl/Pdgfrb/Aqp2/Bmp6/Wnt2b/Adamts1/Fbn1/Wdpcp/Fat4/Sulf2/Osr1/Angpt1/Wnt6/Wfs1/Tgfb2/Ahr/Lif/Ednra/Flcn/Nog/Lamb2/Pcsk9/Rrm2b/Fgf2/Irx3/Pdgfb/Wwtr1/Tet2/Npnt/Bcl2/Pdgfd/Kank2/Wnt11/Bdnf/Pdgfra/Rpgrip1l/Sfrp1/Kif3a/Tgfbr1/Pkd1/Sma…	100
GO:0046031	ADP metabolic process	45/5118	98/23210	1.32989e-07	2.7653e-06	1.77438e-06	Prkag3/Igf1/Myog/Ins2/Slc2a6/Cbfa2t3/Pgam2/Pfkm/Ppargc1a/Actn3/Prkaa2/Ifng/Eno2/Ak9/Aldoc/Gpd1/Stat3/Ak1/Nupr1/Zbtb20/Esrrb/App/Mpi/Eno3/Ogt/Khk/Hdac4/Gapdhs/Ampd3/Nudt9/Insr/Pfkfb2/Aldoa/Galt/P2rx7/Dhtkd1/Hk2/Bpgm/Jmjd8/Ak3/Psen1/Mtch2/Zbtb7a/Entpd5/Ncor1	45
GO:0010830	regulation of myotube differentiation	33/5118	63/23210	1.33289e-07	2.7653e-06	1.77438e-06	Trim72/Cav3/Ankrd2/Csrp3/Rbm24/Lmod3/Myog/Neu2/Smyd1/Ccl8/Actn3/Mamstr/Cxcl12/Bhlhe41/Rbm38/Sik1/Myf6/Cyp26b1/Mmp14/Flot1/Flt3l/Dmpk/Hdac4/Thra/Bcl2/Bdnf/Tmem119/Tbx1/Naca/Mtor/Hdac5/Myod1/Xbp1	33
GO:0006979	response to oxidative stress	133/5118	400/23210	1.34663e-07	2.78452e-06	1.78671e-06	Mb/Cd36/Ankrd2/Ucp3/Ncf1/Mapt/Acox2/Ucn/Gpr37/Aldh3b1/Mmp3/Bmp4/Ppargc1a/Fbln5/Apoe/Pdk2/Ucp2/Mmp2/Gpx3/Prkaa2/Ccr7/Pink1/Gpr37l1/Nme5/Rcan2/Car3/Rgs14/Tlr6/Nfe2l1/Slc8a1/Mgst1/Fbxw7/Pdgfrb/Arl6ip5/Epas1/Prnp/Fzd1/Trp53inp1/Nr4a3/Kcnc2/Fyn/Cpeb2/Hyal1/Atp2a2/Pdk1/Cst3/Nol3/App/Sphk1/Mill2/Neil1/Egfr/Txnip/Sirt2/Rrm2b/Tbc1d24/Thbs1/Tmem161a/Cryab/Ggt7/Sesn1/Bnip3/Tlr4/Sod3/Apod/Foxo3/Xpa/Bcl2/Foxo…	133
GO:0061136	regulation of proteasomal protein catabolic process	70/5118	178/23210	1.371e-07	2.82554e-06	1.81303e-06	Klhl40/Nkd2/Cbfa2t3/Trem2/Epm2a/Apoe/Sh3rf2/Psen2/Ophn1/Ecscr/Mtm1/Nfe2l1/Fbxw7/Usp13/Herpud1/Nupr1/Trib3/Araf/Sirt2/Ogt/Erlec1/Ube2g2/Bbs7/Prkaca/Tmf1/Rnf217/Il33/Dvl1/Rnf185/Csnk1a1/Gba/Dnajb2/Os9/Pkd1/Gabarapl2/Dab2ip/Mapk8/Nub1/Arih2/Clec16a/Btrc/Ddrgk1/Commd1/Atxn3/Rad23a/Chfr/Fam122a/Arih1/Gsk3b/Psmd10/Rhbdf1/Tmem259/Ufl1/Rnf14/Psen1/Zfand2a/Styx/Ubxn1/Mapk9/Rchy1/Plk2/Usp19/Tlk2/Map1a/Fam1…	70
GO:0031345	negative regulation of cell projection organization	78/5118	205/23210	1.40348e-07	2.88293e-06	1.84986e-06	Fgf13/Plxnb3/Slit1/Rtn4r/Tnr/Inpp5j/Sema3d/Rap1gap2/Lrp4/Epha7/Apoe/Kank1/Sema4d/Efemp1/Slit2/Rgma/Sema3c/Sema3f/Nfatc4/Arhgap24/Mylip/Aatk/Tbx6/Sema6c/Sema3b/Snapin/Prnp/Syngap1/Fyn/Ppp3ca/Sema3g/Ptprf/Sema6a/Inppl1/Map4/Lrig2/Dnm3/Itm2c/Ephb2/Cdkl3/Sema3e/Ulk1/Kremen1/Spg20/Cdk5r1/Mecp2/Ulk2/Sema5a/Rtn4/Dnm2/Cep97/Rufy3/Ptprg/Tsc2/Gorasp1/Tsc1/Pmp22/Gsk3b/Ube3a/Lrp1/Asap1/Psen1/Itgb1/Tchp/Cspg4…	78
GO:1901617	organic hydroxy compound biosynthetic process	85/5118	229/23210	1.42257e-07	2.91252e-06	1.86885e-06	Ip6k3/Cyp27a1/Ddc/Tph1/Gpr37/Pnmt/Fgfr4/Il1b/Dkk3/Dbh/Cyb5r2/P2ry6/Prkg1/Actn3/Apoe/Pltp/Prkaa2/Ch25h/Ifng/Cyp2d22/Pcbd1/Srd5a2/Kl/Prox1/Plch2/Npc1l1/Dhcr7/Tm7sf2/Plcb4/Mas1/Abcg1/Ctns/Bmp6/Cyb5r1/Epas1/Ldhb/Amacr/Mvd/Insig1/Tgfb2/Ebp/Nsdhl/Sphk1/Per2/Lss/Plcl2/Asah1/Fgf2/Hmgcs1/Fdps/Cyp51/Insig2/Fdft1/Msmo1/Cyb5r3/Mvk/Cyp27b1/Plcg2/Srebf1/Hsd17b7/Scp2/Gba/Sc5d/Pmvk/Cyp39a1/Ip6k1/Pts/Atp7a/Dhdds/…	85
GO:0051153	regulation of striated muscle cell differentiation	53/5118	123/23210	1.44932e-07	2.95757e-06	1.89775e-06	Trim72/Cav3/Ankrd2/Csrp3/Rbm24/Lmod3/Igf1/Myog/Ankrd23/Mef2c/Neu2/Smyd1/Hopx/Ccl8/Dll1/Bmp4/Actn3/Akap6/Pi16/Rgs2/Mylk3/Prox1/Col14a1/Mamstr/Cxcl12/Bhlhe41/Rbm38/Sik1/Myf6/Cyp26b1/Mmp14/Flot1/Flt3l/Dmpk/Fdps/Hdac4/Thra/Bcl2/Nr3c1/Bdnf/Tmem119/Tbx1/Akap13/Grem1/Naca/Mtor/Fzd7/Hdac5/Myod1/Gsk3b/Epc1/Xbp1/Tgfb1	53
GO:0072330	monocarboxylic acid biosynthetic process	95/5118	264/23210	1.49573e-07	3.04229e-06	1.95211e-06	Prkag3/Igf1/Myog/Ptgds/Ins2/Slc2a6/Cbfa2t3/Tecrl/Cyp27a1/Pgam2/Fgfr4/Il1b/Slc1a3/Pfkm/Ppargc1a/Actn3/Fads6/Rbp1/Acot11/Prkaa2/Ifng/Eno2/Prox1/Ptgis/Acsl3/Acss2/Acot12/Scd1/Hoga1/Srr/Aldoc/Mgll/Gpd1/Ldhb/Amacr/Mlycd/Stat3/Insig1/Nupr1/Abcd2/Tecr/Zbtb20/Trib3/Scd2/Pnpla8/Esrrb/App/Sphk1/Mpi/Prkab2/Per2/Eno3/Nr1h3/Ogt/Khk/Acacb/Hdac4/Gapdhs/Insig2/Insr/Abcd1/Pfkfb2/Fads3/Wdtc1/Srebf1/Aldoa/Abhd3/Qk/…	95
GO:0048871	multicellular organismal homeostasis	156/5118	486/23210	1.50707e-07	3.05537e-06	1.9605e-06	Cd36/Trp63/Esrrg/Fgf21/Adora1/Adamts5/Ache/Grhl3/Dio2/Lama4/Dll1/Il1b/Il15/Inpp5d/Grb10/Cmklr1/Cdh1/Dbh/Slc40a1/Ceacam2/Tnfrsf11b/Sctr/Ppargc1a/Actn3/Cdh23/Ucp2/Acot11/Cd7/Prkaa2/Ush1g/Trp53inp2/Trpv1/Abca12/Muc4/Abca4/Lpin1/Col14a1/Appl2/Oxtr/Scd1/Mfap2/Pbld1/Idua/Sgip1/Car2/Cnr1/Tmem64/Pdgfrb/Aqp2/Rb1/Bmp6/Epas1/Nox4/Rhd/Cngb1/Cxcr4/Acsl1/Adrb2/Whrn/Rcn3/Inpp5k/Nr4a3/Stat3/Hoxa13/Wfs1/Cyp26b1/D…	156
GO:0002062	chondrocyte differentiation	52/5118	120/23210	1.5196e-07	3.07078e-06	1.97039e-06	Gdf5/Mef2c/Sfrp2/Col11a1/Fgf9/Gdf6/Bmp4/Col12a1/Mustn1/Col6a2/Efemp1/Col6a1/Nkx3-2/Maf/Axin2/Wnt9a/Col14a1/Adamts12/Tgfbr2/Bmp6/Col20a1/Sulf2/Osr1/Mef2d/Vwa1/Scx/Pkdcc/Matn2/Adamts7/Bmpr1b/Chadl/Hspg2/Col11a2/Bmpr2/Tgfbr1/Smad3/Bmpr1a/Grem1/Trps1/Nfib/Snai2/Sulf1/Ltbp3/Trip11/Creb3l2/Gpld1/Glg1/Mia3/Impad1/Fgfr1/Snx19/Tgfb1	52
GO:0032414	positive regulation of ion transmembrane transporter activity	50/5118	114/23210	1.65536e-07	3.33429e-06	2.13948e-06	Casq1/Actn2/Trdn/Dmd/Lrrc26/Fgf14/Abcc8/Kcnc1/Hcn1/Kcnj11/Stac3/Trem2/Bmp4/P2ry6/Prkg1/Akap6/Atp1b2/Ifng/Pink1/Tesc/Jph2/Rapgef3/Cacna2d1/Chchd10/Atp1b1/Stim1/Galr2/Adrb2/Kcnc2/S100a1/Amigo1/Abcb1a/Kif5b/Ifngr2/Ehd3/Ank2/Ephb2/Hspa2/Plcg2/Wnk1/Akap9/Dnm2/Ank3/Cox17/Cacnb3/Akap7/Ikbkb/Atp1b3/Pkd2/Cnksr3	50
GO:0043501	skeletal muscle adaptation	17/5118	23/23210	1.69026e-07	3.39361e-06	2.17754e-06	Cacna1s/Myh7/Myoz2/Tnnt1/Tnni1/Tnnc1/Actn3/Myoz1/Igfbp5/Atp2a2/Ppp3ca/Ar/Gtf2ird2/Mtor/Myod1/Tead1/Gtf2i	17
GO:0009152	purine ribonucleotide biosynthetic process	83/5118	223/23210	1.73095e-07	3.45812e-06	2.21894e-06	Prkag3/Igf1/Myog/Ins2/Slc2a6/Ampd1/Cbfa2t3/Pgam2/Adcy8/Trem2/Acsl6/Pfkm/Ppargc1a/Actn3/Pdk2/Adssl1/Gucy2e/Prkaa2/Ifng/Nme5/Entpd1/Pid1/Eno2/Ak9/Acss2/Aldoc/Gpd1/Acsl1/Mlycd/Stat3/Npr2/Ak1/Nupr1/Zbtb20/Pdk1/Esrrb/App/Mpi/Flcn/Adcy9/Eno3/Ogt/Taz/Dnajc30/Khk/Acacb/Hdac4/Mpc1/Gapdhs/Ampd3/Insr/Pfkfb2/Pdha1/Aldoa/Acsl4/Pdhx/Galt/P2rx7/Pdhb/Gcdh/Dhtkd1/Hk2/Bcl2l1/Mpc2/Bpgm/Jmjd8/Dld/Ak3/Atp5k/Adcy7/Atp…	83
GO:0018105	peptidyl-serine phosphorylation	110/5118	318/23210	1.73603e-07	3.45812e-06	2.21894e-06	Dmd/Camk2a/Camk2b/Sfrp2/Nos1/Ucn/Dclk1/Inpp5j/Gas6/Smtnl1/Epm2a/Prkg1/Hcls1/Pdk2/Prkcq/Ifng/Pink1/Ntrk3/Rapgef3/Rassf2/Tek/Irgm2/Tgfbr2/Crebl2/Dyrk1b/Sbk1/Mast1/Inpp5k/Angpt1/Pdk1/Akt2/Camk4/Lif/App/Gpd1l/Egfr/Araf/Plcl2/Pdgfb/Ogt/Dmpk/Map3k13/Dyrk2/Mknk2/Bcl2/Rps6ka5/Fnip1/Bdnf/Ulk1/Prkaca/Pkn1/Rptor/Clk1/Cdk5r1/Mapk12/Hipk3/Csnk1a1/Tgfbr1/Pde4d/Wnk1/Pkd1/Mapk8/Akap9/Hipk4/Ppp1r15a/Terf2ip/Camk2…	110
GO:0032102	negative regulation of response to external stimulus	115/5118	336/23210	1.73906e-07	3.45812e-06	2.21894e-06	Igf1/Wfdc1/Ins2/Kng2/Adora1/F2/C1qtnf3/Padi2/Abcc8/Slit1/Ucn/Rtn4r/Tspan8/Tnr/Cxcl13/Sema3d/Prkg1/Apoe/Myoz1/Sema4d/Robo2/Cdkn1a/Slit2/Rora/Grin1/Rgma/Sema3c/Serping1/Sema3f/Ptgis/Appl2/C1qtnf1/Ctla2a/Nlrc3/Sema6c/Sema3b/Cd200/Rb1/Foxf1/Adrb2/Grin3a/Pdcd4/Nlrx1/Abcd2/Fem1a/Serpine2/Sema3g/Mill2/Sema6a/Nod2/Sirt2/Bbs4/Thbd/Dusp3/Fgf2/Thbs1/Pdgfb/Bbs2/Grn/Nr1h3/Il20rb/Riok3/Fam3a/Phldb2/Nbl1/Lrig2/…	115
GO:0006631	fatty acid metabolic process	126/5118	376/23210	1.75634e-07	3.48137e-06	2.23385e-06	Cd36/Prkag3/Ptgds/Ins2/Cyp2f2/Ankrd23/Ucp3/Tecrl/Fabp3/Acox2/Il1b/Acsl6/Ppargc1a/Fads6/Pdk2/Acot11/Prkaa2/Acot2/Cyp2d22/Akr1c14/Bdh2/Ptgis/C3/Acsl3/Lpin1/Acss2/Appl2/Acot6/Acot12/Scd1/Nfe2l1/Pla2g3/Cnr1/Hacl1/Mgll/Acad11/Acoxl/Acadsb/Acsl1/Mlycd/Nr4a3/Acox3/Insig1/Abcd2/Tecr/Trib3/Pdk1/Akt2/Scd2/Pnpla8/Sphk1/Prkab2/Per2/Ptgr2/Phyh/Crat/Nr1h3/Acacb/Acaa1b/Lonp2/Insig2/Ivd/Abcd1/Lipa/Cyp4v3/Fads3/A…	126
GO:0036293	response to decreased oxygen levels	85/5118	230/23210	1.77274e-07	3.50272e-06	2.24755e-06	Mb/Pygm/Ryr1/Adora1/Ucp3/Cbfa2t3/Fndc1/Vldlr/Slc2a4/Ucp2/Mmp2/Casp1/Acot2/Rora/Pink1/Cpeb1/P2rx3/Ptgis/Kcnma1/Tgfb3/Zfp36l1/Tek/Oxtr/Slc8a1/Atp1b1/Cpeb4/Slc8a3/Epas1/Adrb2/Hif1an/Slc2a8/Cpeb2/Tgfb2/Pdk1/Nol3/Ednra/Pick1/Sirt2/Mgarp/Ogt/Cryab/Bnip3/Chrnb2/Sod3/Birc2/Rwdd3/Cd34/Bcl2/Cd24a/Arnt/Eng/Mecp2/Smad3/Rtn4/Plat/Camk2d/Mtor/Commd1/Slc11a2/Tsc2/Raf1/Tsc1/Usf1/Acaa2/Itpr2/Bach1/Il18/Limd1/Fund…	85
GO:0032409	regulation of transporter activity	97/5118	272/23210	1.81696e-07	3.57873e-06	2.29632e-06	Casq1/Actn2/Trdn/Casq2/Cav3/Fxyd6/Atp1a2/Dmd/Ins2/Lrrc26/Fxyd1/Fgf14/Mef2c/Abcc8/Kcnc1/Cacnb1/Scn3b/Hcn1/Dysf/Kcnj11/Stac3/Trem2/Bmp4/P2ry6/Ppargc1a/Prkg1/Kcne4/Akap6/Jsrp1/Atp1b2/Ifng/Pink1/Tesc/Jph2/Rrad/Hecw2/Shank1/Rapgef3/Klhl24/Cacna2d1/Chchd10/Atp1b1/Smim6/Stim1/Prnp/Galr2/Adrb2/Stoml1/Kctd7/Osr1/Kcnc2/S100a1/Gem/Amigo1/Stom/Abcb1a/Scn1b/Ptpn3/Gpd1l/Fkbp1b/Pcsk9/Kif5b/Gnb5/Ifngr2/Ehd3/Bcl2…	97
GO:0016241	regulation of macroautophagy	47/5118	105/23210	1.83261e-07	3.59816e-06	2.30879e-06	Dcn/Fez1/Epm2a/Prkaa2/Pink1/Lzts1/Mtm1/Tlr2/Irgm2/Adrb2/Fyco1/Atp6v0a1/Nupr1/Nod1/Qsox1/Trim13/Vps13d/Nod2/Hspb8/Vps13c/Sesn1/Bnip3/Sh3glb1/Ulk1/Rab3gap1/Sesn3/Mtmr3/Clec16a/Mtor/Pip4k2b/Rab3gap2/Rnf41/Tsc2/Lrsam1/Tsc1/Pikfyve/Pip4k2a/Rab12/Becn1/Nprl2/Irgm1/Ift88/Mfn2/Optn/Tbc1d25/Map3k7/Npc1	47
GO:0060562	epithelial tube morphogenesis	127/5118	380/23210	1.85904e-07	3.63858e-06	2.33473e-06	Cav3/Tcap/Igf1/Mef2c/Sfrp2/Grhl3/Spry1/Shroom3/Dll1/Bmp4/Lama1/Epha7/Rspo2/Slit2/Kif26b/Cobl/Rgma/Ccl11/Adamts16/Mgp/Rasip1/Fgf10/Enah/Esr1/Dag1/Nfatc4/Cxcl12/Tek/Adm/Sox8/Adamts12/Tbx6/Tgfbr2/Foxf1/Wnt2b/Cecr2/Fzd1/Lgr5/Cxcr4/Fat4/Osr1/Slc12a2/Angpt1/Wnt6/Mmp14/Tgfb2/Ahr/Kdm5b/Ednra/Nog/Lbx1/Bbs4/Fgf2/Irx3/Ccdc103/Npnt/Bcl2/Nr3c1/Sema3e/Prkaca/Pdgfra/Eng/Fzd2/Mthfr/Ccdc39/Sfrp1/Ift172/Dvl1/Kif3a…	127
GO:0031098	stress-activated protein kinase signaling cascade	102/5118	290/23210	1.92782e-07	3.76137e-06	2.41351e-06	Cav3/Tnfrsf19/Klhl31/Sbk2/Fgf14/Ncf1/Sfrp2/Fgd2/Il1b/Gdf6/Fas/Gadd45a/Map3k19/Eda2r/Sfrp4/Ccdc88c/Sh3rf2/Sh3rf3/Fgfr3/Ccr7/Marveld3/Tnik/Mid1/Zfp36l1/Xdh/Tlr6/Rassf2/Grik2/Cd27/Arl6ip5/Map3k8/Map3k9/Tgfb2/Fzd4/Nod1/Pak3/App/Sphk1/Taok1/Nod2/Egfr/Dusp3/Nbr1/Cryab/Map3k13/Pja2/Tlr4/Fzd5/Traf4/Stradb/Foxo1/Sh3rf1/Sirpa/Stk25/Sfrp1/Fzd8/Hipk3/Gab1/Rb1cc1/Mapk8ip3/Dvl3/Mapk8ip1/Cyld/Dab2ip/Tpd52l1/Map…	102
GO:0046434	organophosphate catabolic process	79/5118	210/23210	2.03394e-07	3.94939e-06	2.53416e-06	Prkag3/Inpp4b/Igf1/Myog/Ins2/Slc2a6/Cbfa2t3/Enpp2/Ncf1/Pgam2/Entpd2/Entpd3/Inpp5j/Pfkm/Ppargc1a/Actn3/Smpdl3a/Prkaa2/Ifng/Entpd1/Eno2/Enpp1/Aldoc/Gpd1/Mlycd/Inpp5k/Stat3/Nudt16/Nupr1/Zbtb20/Pde2a/Pnpla8/Esrrb/App/Gpd1l/Mpi/Eno3/Ogt/Khk/Nudt17/Hdac4/Gapdhs/Nudt9/Insr/Abcd1/Pfkfb2/Pld1/Smpd1/Enpp5/Plcg2/Aldoa/Ldlr/Cnp/Pde4d/Galt/Idh1/P2rx7/Nt5e/Dhtkd1/Hk2/Smpd2/Hddc3/Bpgm/Abhd16a/Plcg1/Jmjd8/Nudt18…	79
GO:0034330	cell junction organization	92/5118	255/23210	2.03688e-07	3.94939e-06	2.53416e-06	Actn2/Limch1/Gja5/Fam107a/Shroom2/Enpp2/Abcc8/Pof1b/Cdh11/Plekha7/Cdh1/Cldn5/Ramp2/Sorbs1/Marveld3/Xirp2/Cdh13/Itga2/Ophn1/Tgfb3/Tek/Lsr/Bmp6/Arhgap6/Wdpcp/Whrn/Macf1/Mmp14/Tgfb2/Perp/Pard3/Bcas3/Flcn/Jup/Flot1/Dusp3/Lims2/Kifc3/Gpm6b/Phldb2/Dst/Fzd5/Apod/Bcl2/Wnt11/Prkaca/Heg1/Fn1/Tgfbr1/Clasp1/Smad3/Pard6a/Cdh2/Mpp5/Dusp22/Numbl/Gnpat/Grem1/Coro2b/Vmp1/Ctnna1/Dlc1/Rapgef1/Fmn1/Tsc1/Rassf8/Pdpk1…	92
GO:0033673	negative regulation of kinase activity	80/5118	214/23210	2.31881e-07	4.48208e-06	2.87596e-06	Cav3/Cd300a/Sfrp2/Mapt/Spry1/Cblc/Pik3ip1/Il1b/Gckr/Bmp4/Gadd45a/Apoe/Cdkn1a/Ifng/Rgs2/Psen2/Rasip1/Rgs14/Camk2n1/Pkig/Deptor/Rb1/Inca1/Pkia/Inpp5k/Mvp/Ppm1e/Hexim2/Fem1a/Trib3/Inppl1/Dusp3/Wwtr1/Prkar1b/Kat2b/Sh3bp5/Ephb2/Tesk1/Smpd1/Prkar1a/Pkn1/Irs2/Heg1/Sfrp1/Dvl1/Hipk3/Gba/Cdk5rap3/Dusp8/Wnk1/Mapk8ip1/Dab2ip/Dusp22/Cblb/Lrp6/Cdkn1b/Tsc2/Smyd3/Gskip/Pdpk1/Lats2/Igf1r/Gsk3b/Zgpat/Nprl2/Nf2/Shb…	80
GO:0043113	receptor clustering	34/5118	67/23210	2.35114e-07	4.5305e-06	2.90704e-06	Colq/Dlg2/Grip2/Lrp4/Apoe/Sorbs1/Lrrc7/Itga4/Musk/Sorbs2/Dok7/Grik2/Syngap1/Grik5/Glrb/Magi2/Pick1/Itgb2/Gsn/Cd81/Arhgef9/Fzd9/Ptn/Dvl1/Synj2bp/Cdh2/Wdr19/Scrib/Ift122/Dnaja3/Gphn/Dlg1/Itgb1bp1/Tgfb1	34
GO:0048641	regulation of skeletal muscle tissue development	35/5118	70/23210	2.50763e-07	4.81713e-06	3.09095e-06	Rbm24/Klhl41/Lmod3/Rbfox1/Myog/Mef2c/Usp2/Dll1/Actn3/Capn3/Mtm1/S100b/Tsc22d3/Adrb2/Myf6/Cyp26b1/Cdon/Flot1/Gpc1/Hdac4/Megf10/Bcl2/Tbx1/Six1/Akirin1/Naca/Hdac5/Ybx3/Rps6kb1/Myod1/Usp19/Nr1d2/Uqcc2/Tgfb1/Ddx17	35
GO:0072593	reactive oxygen species metabolic process	101/5118	288/23210	2.59128e-07	4.96249e-06	3.18423e-06	Cd36/Igf1/Ins2/F2/Ncf1/Itgam/Mapt/Nos1/Il1b/Mmp3/Slc7a2/Gadd45a/Agxt2/Fbln5/Gpx3/Cdkn1a/Ptx3/Rora/Ifng/Pink1/Grin1/Pid1/Trpv1/Ptgis/Esr1/Xdh/Tlr6/Birc3/Tlr2/Mpv17l/Tgfbr2/Pdgfrb/Ctns/Nox4/Hbp1/P2rx4/Stat3/Fyn/Abcd2/Akt2/Sh3pxd2a/Egfr/Sirt2/Thbs1/Pdgfb/Ogt/Cryab/Itgb2/Sesn1/Bnip3/Tlr4/Sod3/Birc2/Ndufa13/Hdac4/Cd34/Foxo3/Bcl2/Insr/Foxo1/Abcd1/Sirpa/Wdr35/Duox1/Tusc2/Ndufs3/Smad3/P2rx7/Hk2/Sod2/Dnm2…	101
GO:0046165	alcohol biosynthetic process	58/5118	141/23210	2.66689e-07	5.09162e-06	3.26708e-06	Ip6k3/Cyp27a1/Il1b/Dkk3/Dbh/P2ry6/Prkg1/Apoe/Prkaa2/Ifng/Pcbd1/Plch2/Npc1l1/Dhcr7/Tm7sf2/Plcb4/Mas1/Abcg1/Bmp6/Mvd/Insig1/Ebp/Nsdhl/Sphk1/Lss/Plcl2/Asah1/Fgf2/Hmgcs1/Fdps/Cyp51/Insig2/Fdft1/Cyb5r3/Mvk/Cyp27b1/Plcg2/Srebf1/Hsd17b7/Scp2/Gba/Sc5d/Pmvk/Ip6k1/Pts/Dhdds/Plcg1/Ephx1/Erlin2/Itpkc/Qdpr/Clcn2/Plcl1/Asah2/Ppip5k1/Plcd3/Sphk2/Rest	58
GO:0009260	ribonucleotide biosynthetic process	85/5118	232/23210	2.7323e-07	5.16752e-06	3.31578e-06	Prkag3/Igf1/Myog/Ins2/Slc2a6/Ampd1/Cbfa2t3/Pgam2/Adcy8/Trem2/Acsl6/Pfkm/Ppargc1a/Actn3/Pdk2/Adssl1/Gucy2e/Prkaa2/Ifng/Nme5/Entpd1/Pid1/Eno2/Ak9/Acss2/Aldoc/Gpd1/Acsl1/Mlycd/Stat3/Npr2/Ak1/Nupr1/Zbtb20/Pdk1/Esrrb/App/Mpi/Flcn/Adcy9/Eno3/Ogt/Taz/Dnajc30/Khk/Acacb/Hdac4/Mpc1/Gapdhs/Ampd3/Insr/Pfkfb2/Pdha1/Aldoa/Acsl4/Pdhx/Galt/Uprt/P2rx7/Pdhb/Gcdh/Dhtkd1/Hk2/Bcl2l1/Mpc2/Bpgm/Jmjd8/Dld/Ak3/Rfk/Atp5k/…	85
GO:0032872	regulation of stress-activated MAPK cascade	85/5118	232/23210	2.7323e-07	5.16752e-06	3.31578e-06	Cav3/Tnfrsf19/Klhl31/Ncf1/Sfrp2/Fgd2/Il1b/Gdf6/Fas/Gadd45a/Eda2r/Sfrp4/Sh3rf2/Sh3rf3/Ccr7/Marveld3/Tnik/Mid1/Xdh/Tlr6/Rassf2/Grik2/Cd27/Arl6ip5/Map3k9/Tgfb2/Fzd4/Nod1/App/Sphk1/Taok1/Nod2/Egfr/Dusp3/Nbr1/Map3k13/Pja2/Tlr4/Fzd5/Traf4/Foxo1/Sh3rf1/Sirpa/Stk25/Sfrp1/Fzd8/Hipk3/Gab1/Rb1cc1/Mapk8ip3/Dvl3/Mapk8ip1/Cyld/Dab2ip/Tpd52l1/Ror2/Spag9/Dusp22/Klhdc10/Zfp110/Map3k10/Rapgef1/Mapkbp1/Hipk2/Rell1/…	85
GO:0055008	cardiac muscle tissue morphogenesis	37/5118	76/23210	2.74199e-07	5.16752e-06	3.31578e-06	Myl2/Myh7/Mybpc2/Mybpc1/Actc1/Myom3/Myh6/Tcap/Tnni1/Tnnc1/Myom1/Myom2/Ttn/Myl3/Tnni3/Col11a1/Tnnt2/Mybpc3/Obsl1/Xirp2/Prox1/Mylk2/Tgfbr3/Angpt1/Pou4f1/Rxra/Tgfb2/Ankrd1/Nog/Eng/Heg1/Tgfbr1/Pitx2/Bmpr1a/Tpm1/Lrp6/Tgfb1	37
GO:0032006	regulation of TOR signaling	45/5118	100/23210	2.74815e-07	5.16752e-06	3.31578e-06	Pkhd1/Lin28a/Gas6/Trem2/Epm2a/Prkaa2/Rnf152/Mtm1/Deptor/Sik1/Slc38a9/Flcn/Araf/Sesn1/Sh3bp4/Fnip1/Rragd/Rptor/Lamtor4/Gba/Sesn3/Clec16a/Lamtor3/Tsc2/Tsc1/Wdr59/Gsk3b/Nprl2/Ubr1/Ubr2/Fbxo9/Lamtor5/Tbck/Tmem127/Lamtor2/Rraga/Mios/Tbc1d7/Lamtor1/Wdr24/Rragc/Rictor/Akt3/Xbp1/Akt1s1	45
GO:0090174	organelle membrane fusion	45/5118	100/23210	2.74815e-07	5.16752e-06	3.31578e-06	Nkd2/Dysf/Stx1b/Vamp1/Doc2b/Snapin/Grik5/Akt2/Sphk1/C2cd5/Rab3a/Kif5b/Vps39/Stx11/Vps8/Vamp2/Samd9l/Vps41/Tmem175/Uso1/Snap47/Stx4a/Stx16/Stx5a/Uvrag/Snap23/Vps11/Stx17/Vps18/Chmp3/Vti1a/Stx8/Vamp4/Eea1/Tgfbrap1/Stx12/Cplx2/Vcpip1/Bet1/Stx7/Chmp5/Mfn1/Vti1b/Bloc1s6/Gosr1	45
GO:0045860	positive regulation of protein kinase activity	142/5118	438/23210	2.81117e-07	5.2701e-06	3.38161e-06	Ighm/Igf1/Chil1/Ins2/Adora1/Sbk2/Ncf1/Cd300a/Nek10/Ucn/Fgd2/Adcy8/Il1b/Vldlr/Gas6/Erbb3/Cemip/Bmp4/Gadd45a/Map3k19/Akap6/Htr2b/Cdkn1a/Ccr7/Ifng/Prok1/Axin2/Kiss1r/Cdk5r2/Neurl1a/Prox1/Tnik/Fgf10/Tgfb3/Dag1/Ntrk3/Tlr6/Dok7/Mapre3/Rassf2/Irgm2/Ghr/Mas1/Ccnd3/Fbxw7/Tgfbr2/Pdgfrb/Tnfsf15/Nox4/Prnp/Acsl1/Adrb2/Emp2/Angpt1/Map3k8/Map3k9/Tgfb2/Fzd4/Pak3/Taok1/Atg13/Syap1/Erbb2/Nod2/Egfr/Fgf2/Thbs1/Pdgfb…	142
GO:0001505	regulation of neurotransmitter levels	124/5118	372/23210	3.02695e-07	5.65011e-06	3.62544e-06	Slc44a4/Cd36/Atp1a2/Igf1/Slc6a2/Colq/Camk2a/Nrxn3/Mef2c/Ache/Ddc/Nos1/Tph1/Syt8/Hrh3/Apba1/Il1b/Pclo/Slc1a3/Slc7a2/Dbh/Agxt2/Syn2/Chdh/Maob/Slc1a6/Unc13b/Htr7/Ptx3/Rora/Stx1b/Ifng/Cyp2d22/Rgs2/Sncaip/Trpv1/Vamp1/Ptgis/Esr1/Nr3c2/Tlr6/Aldh6a1/Tlr2/Sptbn2/Fbxl20/Gldc/Napb/Doc2b/Arl6ip5/Snapin/Slc6a9/Adrb2/P2ry2/P2rx4/Kcnh1/Grin3a/Grik5/Slc29a1/Atp2a2/Adora2b/Cacna1b/Akt2/Sphk1/Rab3a/Per2/Flot1/Prep…	124
GO:0031929	TOR signaling	51/5118	119/23210	3.03203e-07	5.65011e-06	3.62544e-06	Pkhd1/Lin28a/Gas6/Trem2/Epm2a/Prkaa2/Rnf152/Mtm1/Deptor/Disc1/Sik1/Slc38a9/Syap1/Flcn/Araf/Sesn1/Sh3bp4/Fnip1/Rragd/Rptor/Rps6kb2/Lamtor4/Gba/Sesn3/Clec16a/Lamtor3/Mtor/Tsc2/Rps6kb1/Tsc1/Wdr59/Gsk3b/Nprl2/Ubr1/Ubr2/Fbxo9/Lamtor5/Tbck/Tmem127/Lamtor2/Rraga/Mios/Tbc1d7/Lamtor1/Wdr24/Rragc/Rictor/Akt3/Xbp1/Akt1s1/Mapkap1	51
GO:0051403	stress-activated MAPK cascade	92/5118	257/23210	3.05575e-07	5.67731e-06	3.6429e-06	Cav3/Tnfrsf19/Klhl31/Fgf14/Ncf1/Sfrp2/Fgd2/Il1b/Gdf6/Fas/Gadd45a/Eda2r/Sfrp4/Sh3rf2/Sh3rf3/Fgfr3/Ccr7/Marveld3/Tnik/Mid1/Zfp36l1/Xdh/Tlr6/Rassf2/Grik2/Cd27/Arl6ip5/Map3k9/Tgfb2/Fzd4/Nod1/App/Sphk1/Taok1/Nod2/Egfr/Dusp3/Nbr1/Cryab/Map3k13/Pja2/Tlr4/Fzd5/Traf4/Stradb/Foxo1/Sh3rf1/Sirpa/Stk25/Sfrp1/Fzd8/Hipk3/Gab1/Rb1cc1/Mapk8ip3/Dvl3/Mapk8ip1/Cyld/Dab2ip/Tpd52l1/Mapk8/Ror2/Spag9/Dusp22/Klhdc10/Zfp1…	92
GO:0043112	receptor metabolic process	77/5118	205/23210	3.09839e-07	5.7394e-06	3.68273e-06	Cd36/Cav3/Dmd/Pacsin1/Ache/Ramp2/Apoe/Sfrp4/Htr2b/Ifng/Psen2/Ophn1/Adm/Syne1/Mylip/Napb/Angpt1/Pard3/Magi2/Lmbrd1/Pick1/Flot1/Grk4/Pcsk9/Sirt2/Lrpap1/Nr1h3/Itgb2/Ehd3/Dnm3/Sh3glb1/Cd81/Ulk1/Lgmn/Rep15/Rab5a/Plcg2/Dnm1/Dtx3l/Synj2bp/Kif16b/Myo6/Gprasp1/Mkln1/Grem1/Dnm2/Uvrag/Capn1/Bves/Becn1/Tbc1d16/Scrib/Ece1/Psen1/Itgb1/Fnta/Rab11b/Eps15/Jak2/Optn/Iqsec1/Pik3r4/Nsg1/Cd63/Nr1d1/Arfgef2/Chmp5/Atad…	77
GO:0018209	peptidyl-serine modification	116/5118	343/23210	3.12279e-07	5.76743e-06	3.70072e-06	Dmd/Dcn/Camk2a/Camk2b/Sfrp2/Nos1/Ucn/Dclk1/Inpp5j/Mamdc2/Gas6/Smtnl1/Galnt16/Epm2a/Prkg1/Hcls1/Pdk2/Prkcq/Ifng/Pink1/Ntrk3/Rapgef3/Rassf2/Tek/Irgm2/Bgn/Tgfbr2/Spock2/Crebl2/Dyrk1b/Sbk1/Mast1/Inpp5k/Angpt1/Pdk1/Akt2/Camk4/Lif/App/Gpd1l/Egfr/Araf/Plcl2/Pdgfb/Ogt/Dmpk/Map3k13/Dyrk2/Mknk2/Bcl2/Rps6ka5/Fnip1/Bdnf/Ulk1/Prkaca/Pkn1/Rptor/Clk1/Cdk5r1/Mapk12/Hipk3/Csnk1a1/Tgfbr1/Pde4d/Wnk1/Pkd1/Mapk8/Akap…	116
GO:1902905	positive regulation of supramolecular fiber organization	74/5118	195/23210	3.26923e-07	6.02003e-06	3.8628e-06	Lmod2/Actn2/Cav3/Limch1/Lmod3/Mapt/Synpo2l/Synpo2/Lmod1/Prkcq/Gda/Mylk3/Ccl11/Kiss1r/Prox1/Tgfb3/Rapgef3/Pde4dip/Bin1/Rhobtb2/Rb1/Nox4/Cfl2/Ppm1e/App/Pick1/Sorbs3/Arhgef10l/Baiap2l1/Gsn/Cdc42ep2/Wnt11/Tesk1/Gm14137/Clip1/Arhgef10/Rhobtb1/Mecp2/Tgfbr1/Sema5a/Smad3/Synpo/Mapk8/Cdc42ep3/Jmy/Fchsd2/Tpm1/Mtor/Slain2/Arl2/Cdkn1b/Pdlim4/Fer/Fmn1/Tsc1/Nck1/Spire1/Arhgef5/Nf2/Psen1/Myo1c/Rock2/Cd47/Dlg1/I…	74
GO:0031099	regeneration	59/5118	145/23210	3.2965e-07	6.05234e-06	3.88354e-06	Igf1/Gjd4/Hopx/Rtn4r/Dysf/Tnr/Igsf10/Fas/Capn3/Nrep/Mustn1/P2rx5/Bex1/Mmp2/Myoz1/Cdkn1a/Rgma/Ntrk3/Cxcl12/Adm/Lifr/Ezh1/Klf5/Sulf2/Myf6/Lif/Ptprf/Fkbp1b/Matn2/Lamb2/Grn/Tec/Lrig2/Ptgfrn/Bcl2/Cd81/Bdnf/Ulk1/Kremen1/Fzd9/Ptn/Prrx1/Mapk8ip3/Rtn4/Akirin1/Naca/Fzd7/Cdkn1b/Myod1/Igf1r/Lrp1/Klf4/Jak2/Ninj1/Bin3/Upf2/Neo1/Ndel1/Tgfb1	59
GO:0032412	regulation of ion transmembrane transporter activity	91/5118	254/23210	3.38972e-07	6.20518e-06	3.98161e-06	Casq1/Actn2/Trdn/Casq2/Cav3/Fxyd6/Atp1a2/Dmd/Lrrc26/Fxyd1/Fgf14/Mef2c/Abcc8/Kcnc1/Cacnb1/Scn3b/Hcn1/Dysf/Kcnj11/Stac3/Trem2/Bmp4/P2ry6/Ppargc1a/Prkg1/Kcne4/Akap6/Jsrp1/Atp1b2/Ifng/Pink1/Tesc/Jph2/Rrad/Hecw2/Shank1/Rapgef3/Klhl24/Cacna2d1/Chchd10/Atp1b1/Smim6/Stim1/Prnp/Galr2/Adrb2/Stoml1/Osr1/Kcnc2/S100a1/Gem/Amigo1/Stom/Abcb1a/Scn1b/Ptpn3/Gpd1l/Fkbp1b/Pcsk9/Kif5b/Gnb5/Ifngr2/Ehd3/Ank2/Ephb2/Vamp…	91
GO:0106106	cold-induced thermogenesis	58/5118	142/23210	3.54615e-07	6.45357e-06	4.14099e-06	Cd36/Esrrg/Fgf21/Adamts5/Ache/Dio2/Lama4/Il15/Grb10/Cmklr1/Dbh/Ppargc1a/Actn3/Ucp2/Acot11/Lpin1/Appl2/Oxtr/Scd1/Mfap2/Rb1/Epas1/Cxcr4/Acsl1/Adrb2/G0s2/Prkab2/Per2/Flcn/Lnpep/Plcl2/Nr1h3/Ogt/Tlr4/Acot13/Thra/Kdm3a/Ddit3/Arrdc3/Adipor2/Ip6k1/Kdm6b/Decr1/Nr1h2/Igf1r/Il18/Ppargc1b/Acadl/Mfn2/Adipor1/Cpt2/Jak2/Nr1d1/Plcl1/Lgr4/Apc/Nrd1/Dync1h1	58
GO:0120161	regulation of cold-induced thermogenesis	58/5118	142/23210	3.54615e-07	6.45357e-06	4.14099e-06	Cd36/Esrrg/Fgf21/Adamts5/Ache/Dio2/Lama4/Il15/Grb10/Cmklr1/Dbh/Ppargc1a/Actn3/Ucp2/Acot11/Lpin1/Appl2/Oxtr/Scd1/Mfap2/Rb1/Epas1/Cxcr4/Acsl1/Adrb2/G0s2/Prkab2/Per2/Flcn/Lnpep/Plcl2/Nr1h3/Ogt/Tlr4/Acot13/Thra/Kdm3a/Ddit3/Arrdc3/Adipor2/Ip6k1/Kdm6b/Decr1/Nr1h2/Igf1r/Il18/Ppargc1b/Acadl/Mfn2/Adipor1/Cpt2/Jak2/Nr1d1/Plcl1/Lgr4/Apc/Nrd1/Dync1h1	58
GO:0010675	regulation of cellular carbohydrate metabolic process	61/5118	152/23210	3.7273e-07	6.76347e-06	4.33984e-06	Igf2/Igf1/Myog/Ins2/Hsd11b1/C1qtnf3/Cbfa2t3/Grb10/Gckr/P2ry6/Ppargc1a/Prkg1/Actn3/Pdk2/Sorbs1/Rora/Serpina12/Rorc/Enpp1/C1qtnf1/Nfe2l1/Mas1/Epm2aip1/Sik1/Mlycd/Igfbp4/Inpp5k/Stat3/Nupr1/Pdk1/Akt2/Esrrb/Scarb2/Ogt/Ppp1r3f/Fam3a/Khk/Acacb/Dyrk2/Hdac4/Kat2b/Nr3c1/Insr/Foxo1/Pfkfb2/Irs2/Ncoa2/Mtor/Cry1/Ppp1cb/Adipor1/Ddb1/Gpld1/Acadm/Nr1d1/Midn/Ranbp2/Clk2/Mtch2/Gfpt1/Maea	61
GO:0030199	collagen fibril organization	29/5118	54/23210	3.79572e-07	6.8676e-06	4.40666e-06	Lum/Sfrp2/Col11a1/Dpt/Adamts2/Col14a1/Aebp1/Col3a1/Rb1/Col1a1/Tgfb2/Scx/Adamts14/Chadl/Mmp11/Col11a2/Col5a1/Emilin1/Col5a2/Tgfbr1/Grem1/Atp7a/Lox/Plod1/Cyp1b1/Col1a2/Plod2/P4ha1/Mia3	29
GO:0006888	ER to Golgi vesicle-mediated transport	52/5118	123/23210	3.92027e-07	7.05196e-06	4.52495e-06	Ank1/Nrbp2/Gas1/Sec31b/Insig1/Use1/Trappc6a/Rab30/Rab33b/Trappc2l/Uso1/Klhl12/Trappc12/Pgap1/Ergic3/Rab43/Arfgap3/Golga2/Pef1/Preb/Stx5a/Copg2/Sec23a/Lman2l/Tmed4/Cope/Tbc1d20/Stx17/Spast/Rab12/Ddhd2/Vti1a/Mppe1/Sec16a/Rnf139/Lmf1/Nrbp1/Trappc5/Tmed10/Creb3l2/Trappc11/Tmed3/Trappc6b/Bet1/Cog3/Mia3/Sar1b/Vti1b/Copb2/Sar1a/Arfgap2/Gosr1	52
GO:0042157	lipoprotein metabolic process	52/5118	123/23210	3.92027e-07	7.05196e-06	4.52495e-06	Hhatl/Porcn/Zdhhc14/Abca1/Apoe/Mttp/Npc1l1/Irgm2/Golga7b/Apobec1/Pigp/Ctsd/Atg10/Wipi1/Pcsk9/Zdhhc24/Glul/Atg12/Pyurf/Apod/Pigv/Wdr45/Clip3/Pgap3/Zdhhc1/Rab3gap1/Ppt1/Gba/Ldlr/Pgap1/Pigc/Pigh/Zdhhc9/Pigk/Atg16l1/Rab3gap2/Ppm1b/Zdhhc20/Mppe1/Pigw/Hhat/Nmt1/Ppm1a/Pik3c3/Zdhhc4/Lypla1/Zdhhc17/Pigg/Pgap2/Abhd12/Abhd13/Wdr45b	52
GO:0006110	regulation of glycolytic process	26/5118	46/23210	3.98647e-07	7.12982e-06	4.57491e-06	Igf1/Myog/Ins2/Slc2a6/Cbfa2t3/Ppargc1a/Actn3/Prkaa2/Ifng/Gpd1/Stat3/Nupr1/Zbtb20/Esrrb/App/Ogt/Hdac4/Gapdhs/Insr/P2rx7/Jmjd8/Psen1/Mtch2/Zbtb7a/Entpd5/Ncor1	26
GO:0030811	regulation of nucleotide catabolic process	26/5118	46/23210	3.98647e-07	7.12982e-06	4.57491e-06	Igf1/Myog/Ins2/Slc2a6/Cbfa2t3/Ppargc1a/Actn3/Prkaa2/Ifng/Gpd1/Stat3/Nupr1/Zbtb20/Esrrb/App/Ogt/Hdac4/Gapdhs/Insr/P2rx7/Jmjd8/Psen1/Mtch2/Zbtb7a/Entpd5/Ncor1	26
GO:1901861	regulation of muscle tissue development	69/5118	179/23210	4.08049e-07	7.23797e-06	4.64431e-06	Cav3/Rbm24/Klhl41/Lmod3/Igf1/Rbfox1/Myog/Mef2c/Usp2/Fgf9/Dll1/Erbb3/Bmp4/Ppargc1a/Actn3/Capn3/Akap6/Pi16/Rgs2/Jph2/Col14a1/Mtm1/S100b/Tgfbr3/Ncam1/Tgfbr2/Tsc22d3/Igfbp5/Adrb2/Myf6/Cyp26b1/Cdon/Flcn/Nog/Flot1/Sirt2/Fgf2/Gpc1/Fdps/Hdac4/Megf10/Bcl2/Nr3c1/Bdnf/Tgfbr1/Tbx1/Smad3/Six1/Bmpr1a/Grem1/Lrp6/Akirin1/Naca/Mtor/Fzd7/Hdac5/Ybx3/Rps6kb1/Myod1/Lox/Gsk3b/Jarid2/Usp19/Nr1d2/Apc/Uqcc2/Fgfr1/Tgfb1/D…	69
GO:0009166	nucleotide catabolic process	56/5118	136/23210	4.08559e-07	7.23797e-06	4.64431e-06	Prkag3/Igf1/Myog/Ins2/Slc2a6/Cbfa2t3/Ncf1/Pgam2/Pfkm/Ppargc1a/Actn3/Prkaa2/Ifng/Eno2/Aldoc/Gpd1/Mlycd/Stat3/Nudt16/Nupr1/Zbtb20/Pde2a/Esrrb/App/Mpi/Eno3/Ogt/Khk/Nudt17/Hdac4/Gapdhs/Nudt9/Insr/Abcd1/Pfkfb2/Enpp5/Aldoa/Cnp/Pde4d/Galt/P2rx7/Nt5e/Dhtkd1/Hk2/Hddc3/Bpgm/Jmjd8/Nudt18/Psen1/Pde5a/Nudt4/Nt5m/Mtch2/Zbtb7a/Entpd5/Ncor1	56
GO:0010821	regulation of mitochondrion organization	56/5118	136/23210	4.08559e-07	7.23797e-06	4.64431e-06	Igf1/Dcn/Mapt/Trem2/Fas/Ppargc1a/Bmf/Pink1/Mief2/Chchd10/Mpv17l/Fbxw7/Pmaip1/Pde2a/Nol3/Mllt11/Vps13d/Flcn/Bcl2l2/Mgarp/Vps13c/Bnip3/Stat2/Sh3glb1/Bbc3/Fnip1/Wdr35/Srebf1/Mff/Gba/Tmem135/Sirt4/Clec16a/Hk2/Bcl2l1/Rnf41/Bid/Ddhd2/Acaa2/Mul1/Gsk3b/Psmd10/Mfn2/Vps35/Opa1/Optn/Rhot1/Pam16/Ddhd1/Mfn1/Apopt1/Fis1/Pla2g6/Dnm1l/Vat1/Slc35f6	56
GO:0022898	regulation of transmembrane transporter activity	93/5118	262/23210	4.09345e-07	7.23797e-06	4.64431e-06	Casq1/Actn2/Trdn/Casq2/Cav3/Fxyd6/Atp1a2/Dmd/Ins2/Lrrc26/Fxyd1/Fgf14/Mef2c/Abcc8/Kcnc1/Cacnb1/Scn3b/Hcn1/Dysf/Kcnj11/Stac3/Trem2/Bmp4/P2ry6/Ppargc1a/Prkg1/Kcne4/Akap6/Jsrp1/Atp1b2/Ifng/Pink1/Tesc/Jph2/Rrad/Hecw2/Shank1/Rapgef3/Klhl24/Cacna2d1/Chchd10/Atp1b1/Smim6/Stim1/Prnp/Galr2/Adrb2/Stoml1/Osr1/Kcnc2/S100a1/Gem/Amigo1/Stom/Abcb1a/Scn1b/Ptpn3/Gpd1l/Fkbp1b/Pcsk9/Kif5b/Gnb5/Ifngr2/Ehd3/Bcl2/Ank2/…	93
GO:0042158	lipoprotein biosynthetic process	43/5118	95/23210	4.11293e-07	7.25181e-06	4.65319e-06	Hhatl/Porcn/Zdhhc14/Abca1/Apoe/Mttp/Irgm2/Golga7b/Apobec1/Pigp/Atg10/Wipi1/Zdhhc24/Glul/Atg12/Pyurf/Pigv/Wdr45/Clip3/Pgap3/Zdhhc1/Rab3gap1/Gba/Pgap1/Pigc/Pigh/Zdhhc9/Pigk/Atg16l1/Rab3gap2/Ppm1b/Zdhhc20/Mppe1/Pigw/Hhat/Nmt1/Ppm1a/Pik3c3/Zdhhc4/Zdhhc17/Pigg/Pgap2/Wdr45b	43
GO:0070302	regulation of stress-activated protein kinase signaling cascade	85/5118	234/23210	4.17005e-07	7.33174e-06	4.70448e-06	Cav3/Tnfrsf19/Klhl31/Ncf1/Sfrp2/Fgd2/Il1b/Gdf6/Fas/Gadd45a/Eda2r/Sfrp4/Sh3rf2/Sh3rf3/Ccr7/Marveld3/Tnik/Mid1/Xdh/Tlr6/Rassf2/Grik2/Cd27/Arl6ip5/Map3k9/Tgfb2/Fzd4/Nod1/App/Sphk1/Taok1/Nod2/Egfr/Dusp3/Nbr1/Map3k13/Pja2/Tlr4/Fzd5/Traf4/Foxo1/Sh3rf1/Sirpa/Stk25/Sfrp1/Fzd8/Hipk3/Gab1/Rb1cc1/Mapk8ip3/Dvl3/Mapk8ip1/Cyld/Dab2ip/Tpd52l1/Ror2/Spag9/Dusp22/Klhdc10/Zfp110/Map3k10/Rapgef1/Mapkbp1/Hipk2/Rell1/…	85
GO:0010827	regulation of glucose transmembrane transport	40/5118	86/23210	4.27117e-07	7.48838e-06	4.80498e-06	Igf1/Ins2/Fgf21/Il1b/Grb10/Erbb3/Klf15/Sorbs1/Pid1/Aoc3/C3/Rtn2/Esr1/Appl2/Enpp1/Crebl2/Mef2a/Inpp5k/Nr4a3/Ak1/Trib3/Akt2/Rhoq/Ednra/C2cd5/Lmbrd1/Slc25a27/Pea15a/Insr/Clip3/Irs2/Adipor2/Hk2/Osbpl8/Rps6kb1/Nfe2l2/Rap1a/Ahi1/Repin1/Ptpn11	40
GO:1990845	adaptive thermogenesis	62/5118	156/23210	4.49471e-07	7.85817e-06	5.04227e-06	Cd36/Esrrg/Clic5/Fgf21/Ucp3/Adamts5/Ache/Dio2/Lama4/Il15/Grb10/Cmklr1/Dbh/Sctr/Ppargc1a/Actn3/Ucp2/Acot11/Trpv1/Lpin1/Appl2/Oxtr/Scd1/Mfap2/Rb1/Epas1/Cxcr4/Acsl1/Adrb2/G0s2/Prkab2/Per2/Flcn/Lnpep/Plcl2/Nr1h3/Ogt/Tlr4/Acot13/Thra/Kdm3a/Ddit3/Arrdc3/Adipor2/Ip6k1/Kdm6b/Decr1/Nr1h2/Igf1r/Il18/Ppargc1b/Acadl/Mfn2/Adipor1/Cpt2/Jak2/Nr1d1/Plcl1/Lgr4/Apc/Nrd1/Dync1h1	62
GO:0072522	purine-containing compound biosynthetic process	88/5118	245/23210	4.62448e-07	8.01981e-06	5.14598e-06	Prkag3/Igf1/Myog/Ins2/Slc2a6/Ampd1/Cbfa2t3/Pgam2/Nos1/Adcy8/Trem2/Acsl6/Pfkm/Ppargc1a/Actn3/Pdk2/Adssl1/Gucy2e/Prkaa2/Ifng/Nme5/Entpd1/Pid1/Eno2/Ak9/Guca1a/Acss2/Aldoc/Gpd1/Acsl1/Mlycd/Stat3/Npr2/Ak1/Nupr1/Zbtb20/Adora2b/Pdk1/Esrrb/App/Mpi/Flcn/Adcy9/Eno3/Ogt/Taz/Dnajc30/Khk/Acacb/Hdac4/Mpc1/Gapdhs/Ampd3/Insr/Pfkfb2/Pdha1/Aldoa/Acsl4/Pdhx/Galt/P2rx7/Pdhb/Gcdh/Nt5e/Dhtkd1/Hk2/Bcl2l1/Mpc2/Bpgm/Jmjd…	88
GO:0090075	relaxation of muscle	20/5118	31/23210	4.62582e-07	8.01981e-06	5.14598e-06	Atp2a1/Mrvi1/Adora1/Ttn/Abcc8/Prkg1/Actn3/Akap6/Kcnj2/Rgs2/Kcnma1/Slc8a1/Atp1b1/P2rx4/Atp2a2/Adora2b/Pde4d/Camk2d/Pde5a/Camk2g	20
GO:0097352	autophagosome maturation	20/5118	31/23210	4.62582e-07	8.01981e-06	5.14598e-06	Map1lc3a/Irgm2/Lix1/Snapin/Adrb2/Fyco1/Tecpr1/Map1lc3b/Lamp2/Mcoln1/Clec16a/Cln3/Uvrag/Lix1l/Stx17/Epg5/Vps33a/Atg14/Irgm1/Tbc1d25	20
GO:0006887	exocytosis	124/5118	375/23210	4.90476e-07	8.47979e-06	5.44113e-06	Trim72/Kcnb1/Camk2a/Nkd2/Nrxn3/Cd300a/Itgam/Tac4/Unc13d/Syt8/Apba1/Pclo/Syn2/Unc13b/Syngr1/Htr7/Stx1b/Prss12/Cdk5r2/Abca12/Vamp1/Il13ra2/Nr3c2/Exoc3l/Sytl1/Sptbn2/Pla2g3/Fbxl20/Ncam1/Foxf1/Gab2/Napb/Doc2b/Snapin/Adrb2/P2ry2/Nr4a3/Kcnh1/Grin3a/Grik5/Atp2a2/Mical3/Adora2b/Rab3a/Scrn3/Prepl/Rab11fip5/Unc13a/Itgb2/Scamp1/Stx11/Chrnb2/Exoc6/Vamp2/Scrn1/Lamp1/Syt12/Vps41/Rab5a/Rab27b/Mical1/Rab3gap1/Dv…	124
GO:0061387	regulation of extent of cell growth	53/5118	127/23210	4.98969e-07	8.60273e-06	5.52002e-06	Fgf13/Mapt/Slit1/Rtn4r/Tnr/Sema3d/Dcx/Epha7/Apoe/Sema4d/Slit2/Rgma/Sema3c/Sema3f/Ntrk3/Cxcl12/Aatk/Sema6c/Sema3b/Mgll/Disc1/Golga4/Crabp2/Sema3g/Sema6a/Twf2/Map3k13/Cdkl3/Sema3e/Bdnf/Ulk1/Spg20/Fn1/Cdk5r1/Ulk2/Bmpr2/Sema5a/Rtn4/Zfyve27/Dnm2/Megf8/Rufy3/Cdkl5/Olfm1/Gsk3b/Lrp1/Rnd2/Ryk/Map1b/Rab11a/Rnf6/Ndel1/Anapc2	53
GO:1905477	positive regulation of protein localization to membrane	45/5118	102/23210	5.49981e-07	9.45602e-06	6.06754e-06	Kcnb1/Nkd2/Grip2/Kcnj11/Stac3/Cemip/Trem2/Lrp4/Sorbs1/Acsl3/Musk/Prnp/Fyn/Pmaip1/Stom/Akt2/C2cd5/Erbb2/Egfr/Kif5b/Sh3glb1/Ephb2/Bbc3/Cd81/Clip3/Cdk5r1/Ptn/Rab11fip2/Stx4a/Mtcl1/Commd1/Sptbn1/Ank3/Pdpk1/Cnst/Cacnb3/Nlgn2/Lrp1/Itgb1/Myo1c/Fis1/Dlg1/Itgb1bp1/Rab11a/Tgfb1	45
GO:0016126	sterol biosynthetic process	28/5118	52/23210	5.59464e-07	9.59257e-06	6.15516e-06	Cyb5r2/Apoe/Prkaa2/Ch25h/Npc1l1/Dhcr7/Tm7sf2/Abcg1/Cyb5r1/Mvd/Insig1/Ebp/Nsdhl/Lss/Hmgcs1/Fdps/Cyp51/Insig2/Fdft1/Msmo1/Cyb5r3/Mvk/Srebf1/Hsd17b7/Scp2/Sc5d/Pmvk/Erlin2	28
GO:0032411	positive regulation of transporter activity	51/5118	121/23210	5.64575e-07	9.62716e-06	6.17735e-06	Casq1/Actn2/Trdn/Dmd/Lrrc26/Fgf14/Abcc8/Kcnc1/Hcn1/Kcnj11/Stac3/Trem2/Bmp4/P2ry6/Prkg1/Akap6/Atp1b2/Ifng/Pink1/Tesc/Jph2/Rapgef3/Cacna2d1/Chchd10/Atp1b1/Stim1/Galr2/Adrb2/Kctd7/Kcnc2/S100a1/Amigo1/Abcb1a/Kif5b/Ifngr2/Ehd3/Ank2/Ephb2/Hspa2/Plcg2/Wnk1/Akap9/Dnm2/Ank3/Cox17/Cacnb3/Akap7/Ikbkb/Atp1b3/Pkd2/Cnksr3	51
GO:1903409	reactive oxygen species biosynthetic process	51/5118	121/23210	5.64575e-07	9.62716e-06	6.17735e-06	Cd36/Igf1/Ins2/Ncf1/Nos1/Il1b/Slc7a2/Agxt2/Ptx3/Rora/Ifng/Grin1/Trpv1/Ptgis/Esr1/Tlr6/Tlr2/Mpv17l/Ctns/Hbp1/P2rx4/Stat3/Fyn/Abcd2/Akt2/Ogt/Itgb2/Tlr4/Hdac4/Cd34/Foxo3/Insr/Abcd1/Sirpa/Wdr35/Duox1/Smad3/Sod2/Dnm2/Mtor/Cyp1b1/Gla/Gbf1/Mapk9/Klf4/Jak2/Rock2/Cd47/Ddah2/Sphk2/Pkd2	51
GO:0016485	protein processing	86/5118	239/23210	5.68572e-07	9.66883e-06	6.20409e-06	Nkd2/Asprv1/Clec3b/Klk1b26/Mme/F7/Klk1b27/Cfh/Il1b/Cpxm1/Cdh1/Rfx4/C1rb/Cyfip2/C1ra/C1rl/Adamts2/Casp1/Klk1b22/Casp12/Srgn/Prss12/Psen2/Serping1/C3/Aph1c/Aebp1/Birc3/Mmp16/Ctla2a/Cd55/Gas1/Cd59a/Myrf/Mmp14/Serpine2/Perp/Nol3/Pcsk9/Cd46/Thbs1/Ogt/F3/Gsn/Birc2/Lonp2/Dync2h1/Atp6ap2/Prkaca/Lgmn/Ift172/Cln5/Fuz/Rhbdd1/Ctsh/Ldlrad3/P2rx7/Sirt4/Plat/Cln3/Spcs1/Capn1/Cpd/Tmem59/Plgrkt/Rnf139/Ift88/Cpe/I…	86
GO:0051043	regulation of membrane protein ectodomain proteolysis	16/5118	22/23210	5.71127e-07	9.67517e-06	6.20816e-06	Il1b/Apoe/Timp4/Ifng/Rgma/Pacsin3/Ptpn3/Lrig2/Timp2/Sh3d19/Adam9/Gpld1/Tnfrsf1b/Timp3/Nrd1/Snx33	16
GO:0006469	negative regulation of protein kinase activity	73/5118	194/23210	5.72054e-07	9.67517e-06	6.20816e-06	Cav3/Cd300a/Sfrp2/Spry1/Cblc/Il1b/Bmp4/Gadd45a/Apoe/Cdkn1a/Ifng/Rgs2/Psen2/Rasip1/Rgs14/Camk2n1/Pkig/Deptor/Rb1/Inca1/Pkia/Inpp5k/Mvp/Ppm1e/Hexim2/Fem1a/Trib3/Inppl1/Dusp3/Wwtr1/Prkar1b/Kat2b/Sh3bp5/Ephb2/Tesk1/Smpd1/Prkar1a/Pkn1/Heg1/Sfrp1/Dvl1/Hipk3/Gba/Cdk5rap3/Dusp8/Mapk8ip1/Dab2ip/Dusp22/Cblb/Lrp6/Cdkn1b/Tsc2/Smyd3/Gskip/Pdpk1/Lats2/Igf1r/Gsk3b/Zgpat/Nf2/Shb/Psen1/Dnaja3/Spry2/Cep85/Socs4/It…	73
GO:0055117	regulation of cardiac muscle contraction	34/5118	69/23210	5.76576e-07	9.72523e-06	6.24028e-06	Casq2/Cav3/Atp1a2/Dmd/Gja5/Fgf13/Adora1/Fxyd1/Tmem38a/Tnni3/Ucn/Scn10a/Tmem38b/Akap6/Kcnj2/Rgs2/Ctnna3/Slc8a1/Bin1/Atp1b1/Stc1/Scn5a/P2rx4/Trpm4/Atp2a2/Fkbp1b/Jup/Hdac4/Ehd3/Ank2/Pde4d/Smtn/Pde5a/Dlg1	34
GO:0045765	regulation of angiogenesis	105/5118	307/23210	6.06958e-07	1.01866e-05	6.53634e-06	Cd36/Igf2/Dcn/Chil1/Enpp2/Abcc8/Sfrp2/Fgfbp1/Dll1/Il1b/Uts2r/Ramp2/Adamts9/Angpt4/Prok1/Ccl11/Ptgis/C3/Ecscr/Bmper/Rapgef3/Tek/Adm/Fbxw7/Tgfbr2/Stim1/Itgb8/Cd59a/Srpx2/Adamts1/Cxcr4/Adrb2/Stat3/Emp2/S100a1/Tcf4/Amot/Hyal1/Tgfb2/Lif/Tspan12/Sphk1/Flcn/Jup/Sema6a/Glul/Fgf2/Thbs1/Grn/Sparc/F3/Itgb2/Foxo4/Reck/Cd34/Sema3e/Eng/Ptn/Emilin1/Runx1/Mecp2/Synj2bp/Gab1/Ctsh/Sema5a/Dab2ip/Fkbpl/Ptprm/Krit1/H…	105
GO:1903050	regulation of proteolysis involved in cellular protein catabolic process	77/5118	208/23210	6.07205e-07	1.01866e-05	6.53634e-06	Klhl40/Nkd2/Cbfa2t3/Ctsc/Trim67/Trem2/Epm2a/Apoe/Sh3rf2/Psen2/Ophn1/Ecscr/Mtm1/Nfe2l1/Fbxw7/Usp13/Herpud1/Disc1/Nupr1/Trib3/Araf/Sirt2/Ogt/Erlec1/Ube2g2/Bbs7/Prkaca/Tmf1/Rnf217/Il33/Dvl1/Rnf185/Csnk1a1/Gba/Dnajb2/Os9/Pkd1/Gabarapl2/Dab2ip/Mapk8/Nub1/Arih2/Clec16a/Btrc/Ddrgk1/Commd1/Atxn3/Rad23a/Chfr/Hipk2/Fam122a/Arih1/Gsk3b/Rnf139/Psmd10/Ube3a/Rhbdf1/Tmem259/Ufl1/Rnf14/Psen1/Zfand2a/Styx/Ubxn1/M…	77
GO:0051193	regulation of cofactor metabolic process	36/5118	75/23210	6.14074e-07	1.02474e-05	6.57536e-06	Igf1/Myog/Ins2/Slc2a6/Hsd11b1/Cbfa2t3/Mmp3/Ppargc1a/Actn3/Pdk2/Prkaa2/Ifng/Pink1/Mpv17l/Ctns/Gpd1/Clybl/Stat3/Fyn/Nupr1/Zbtb20/Pdk1/Esrrb/App/Ogt/Hdac4/Gapdhs/Insr/P2rx7/Jmjd8/Psen1/Nfe2l2/Mtch2/Zbtb7a/Entpd5/Ncor1	36
GO:0006497	protein lipidation	41/5118	90/23210	6.14122e-07	1.02474e-05	6.57536e-06	Hhatl/Porcn/Zdhhc14/Abca1/Mttp/Irgm2/Golga7b/Pigp/Atg10/Wipi1/Zdhhc24/Glul/Atg12/Pyurf/Pigv/Wdr45/Clip3/Pgap3/Zdhhc1/Rab3gap1/Gba/Pgap1/Pigc/Pigh/Zdhhc9/Pigk/Atg16l1/Rab3gap2/Ppm1b/Zdhhc20/Mppe1/Pigw/Hhat/Nmt1/Ppm1a/Pik3c3/Zdhhc4/Zdhhc17/Pigg/Pgap2/Wdr45b	41
GO:0097191	extrinsic apoptotic signaling pathway	83/5118	229/23210	6.29955e-07	1.04835e-05	6.72685e-06	Igf1/Il12a/Sfrp2/Il1b/Dbh/Erbb3/Sort1/Bmp4/Fas/Fgfr3/Ifng/Srpx/Psen2/Fgf10/Mal/Itm2b/Deptor/Gas1/Eya4/Cd27/Tmbim1/Fyn/Peli3/Tgfb2/G0s2/Nol3/Mllt11/Bcl2l2/Thbs1/Bmpr1b/Mknk2/Ndufa13/Foxo3/Pik3r1/Pea15a/Itm2c/Bcl2/Stradb/Sh3rf1/Wwox/Il33/Sfrp1/Tnfrsf23/Tnfsf12/Tgfbr1/Gabarap/Rb1cc1/Ar/Smad3/Stx4a/P2rx7/Cyld/Dab2ip/Bcl2l1/Zfp110/Ctnna1/Rnf41/Rps6kb1/Raf1/Tnfrsf22/Bid/Trps1/Pdpk1/Dedd2/Il18/Gsk3b/Eya…	83
GO:0043470	regulation of carbohydrate catabolic process	29/5118	55/23210	6.33945e-07	1.05218e-05	6.75141e-06	Igf1/Myog/Ins2/Slc2a6/Hsd11b1/Cbfa2t3/Ppargc1a/Actn3/Prkaa2/Ifng/Gpd1/Stat3/Nupr1/Zbtb20/Esrrb/App/Scarb2/Ogt/Hdac4/Gapdhs/Insr/P2rx7/Jmjd8/Psen1/Ppp1cb/Mtch2/Zbtb7a/Entpd5/Ncor1	29
GO:0043270	positive regulation of ion transport	109/5118	322/23210	6.64006e-07	1.09914e-05	7.05274e-06	Casq1/Actn2/Trdn/Dmd/Lrrc26/Adora1/Camk2a/F2/Fxyd1/Fgf14/Abcc8/Kcnc1/Fabp3/Scn3b/Nos1/Ucn/Hcn1/Mylk/Il1b/Kcnj11/Stac3/Cemip/Trem2/Bmp4/Acsl6/P2ry6/Prkg1/Capn3/Akap6/Apoe/Atp1b2/Mchr1/Kcnj2/Ifng/Pink1/Grin1/Tesc/F2rl3/Jph2/Atp8a2/Trpv3/Rapgef3/Cxcl12/Cacna2d1/Chchd10/Atp1b1/Rgs7/Pdgfrb/Aqp2/Stim1/Hbp1/Galr2/Stc1/Cxcr4/Scn5a/Adrb2/P2ry2/P2rx4/Kcnc2/S100a1/Wfs1/Amigo1/Orai1/Akt2/Abcb1a/Gabbr1/Scn1b/…	109
GO:0007035	vacuolar acidification	15/5118	20/23210	6.82985e-07	1.12586e-05	7.22415e-06	Atp6v0d2/Rogdi/Snapin/Atp6v0a1/Grn/Dmxl2/Ppt1/Cln5/Atp6v0d1/Dmxl1/Cln3/Cln6/Atp6v0a2/Atp6v0c/Ccdc115	15
GO:0032984	protein-containing complex disassembly	78/5118	212/23210	6.83762e-07	1.12586e-05	7.22415e-06	Lmod2/Actn2/Lmod3/Fgf13/Spta1/Nckap5/Tmod1/Shroom2/Trim54/Dysf/Lmod1/Stmnd1/Kif19a/Map1lc3a/Mid1/Irgm2/Lix1/Chchd10/Aqp2/Napb/Snapin/Mtrf1/Adrb2/Fyco1/Cfl2/Mical3/Taok1/Per2/Arhgef2/Twf2/Kif5b/Tecpr1/Map1lc3b/Lamp2/Bnip3/Gsn/Lima1/Insr/Klc1/Mcoln1/Mical1/Add3/Sh3gl3/Gba/Sptb/Plekhh2/Sema5a/Clasp1/Zfand1/Mid1ip1/Clec16a/Smarcd3/Cln3/Tpm1/Uvrag/Lix1l/Gfm2/Stx17/Epg5/Sptbn1/Mtif3/Cebpg/Kif24/Vps33a/…	78
GO:0046328	regulation of JNK cascade	71/5118	188/23210	6.92456e-07	1.13716e-05	7.29671e-06	Tnfrsf19/Klhl31/Ncf1/Sfrp2/Fgd2/Il1b/Gadd45a/Eda2r/Sfrp4/Sh3rf2/Sh3rf3/Ccr7/Marveld3/Tnik/Tlr6/Rassf2/Grik2/Cd27/Map3k9/Fzd4/Nod1/App/Taok1/Nod2/Egfr/Dusp3/Map3k13/Pja2/Tlr4/Fzd5/Traf4/Sh3rf1/Sirpa/Sfrp1/Fzd8/Hipk3/Gab1/Rb1cc1/Mapk8ip3/Dvl3/Mapk8ip1/Cyld/Dab2ip/Tpd52l1/Ror2/Spag9/Dusp22/Zfp110/Map3k10/Rapgef1/Mapkbp1/Hipk2/Per1/Zfp622/Igf1r/Mul1/Mecom/Arhgef5/Map2k7/Traf2/Mapk9/Traf6/Sash1/Phlpp1…	71
GO:0006164	purine nucleotide biosynthetic process	86/5118	240/23210	6.96204e-07	1.14031e-05	7.31689e-06	Prkag3/Igf1/Myog/Ins2/Slc2a6/Ampd1/Cbfa2t3/Pgam2/Nos1/Adcy8/Trem2/Acsl6/Pfkm/Ppargc1a/Actn3/Pdk2/Adssl1/Gucy2e/Prkaa2/Ifng/Nme5/Entpd1/Pid1/Eno2/Ak9/Guca1a/Acss2/Aldoc/Gpd1/Acsl1/Mlycd/Stat3/Npr2/Ak1/Nupr1/Zbtb20/Adora2b/Pdk1/Esrrb/App/Mpi/Flcn/Adcy9/Eno3/Ogt/Taz/Dnajc30/Khk/Acacb/Hdac4/Mpc1/Gapdhs/Ampd3/Insr/Pfkfb2/Pdha1/Aldoa/Acsl4/Pdhx/Galt/P2rx7/Pdhb/Gcdh/Dhtkd1/Hk2/Bcl2l1/Mpc2/Bpgm/Jmjd8/Dld…	86
GO:1903829	positive regulation of cellular protein localization	102/5118	297/23210	7.01496e-07	1.14596e-05	7.35316e-06	Kcnb1/Ins2/F2/Nkd2/Grip2/Mapt/Kcnj11/Stac3/Cdh1/Gas6/Cemip/Trem2/Lrp4/Hcls1/Prkcq/Sorbs1/Prkaa2/Ifng/Abca12/Acsl3/Musk/Rapgef3/Tek/Fbxw7/Prnp/Fyn/Pmaip1/Stom/Tgfb2/Akt2/Camk4/Lif/Bcas3/C2cd5/Gpd1l/Jup/Erbb2/Egfr/Kif5b/Ogt/Lrig2/Sh3glb1/Pik3r1/Parp9/Ephb2/Vamp2/Bbc3/Cd81/Clip3/Oaz2/Prkaca/Cdk5r1/Ptn/Dtx3l/Kif3a/Synj2bp/Cdk5rap3/Trappc12/Rab11fip2/Pard6a/Stx4a/Cyld/Zfand1/Rtn4/Ddrgk1/Mtcl1/Abca7/Co…	102
GO:0006165	nucleoside diphosphate phosphorylation	45/5118	103/23210	7.69166e-07	1.25322e-05	8.04138e-06	Prkag3/Igf1/Myog/Ins2/Slc2a6/Cbfa2t3/Pgam2/Pfkm/Ppargc1a/Actn3/Prkaa2/Ifng/Nme5/Eno2/Ak8/Ak9/Aldoc/Gpd1/Stat3/Ak1/Ak5/Nupr1/Zbtb20/Esrrb/App/Mpi/Eno3/Ogt/Khk/Hdac4/Gapdhs/Insr/Pfkfb2/Aldoa/Galt/P2rx7/Dhtkd1/Hk2/Bpgm/Jmjd8/Psen1/Mtch2/Zbtb7a/Entpd5/Ncor1	45
GO:0110020	regulation of actomyosin structure organization	44/5118	100/23210	8.00747e-07	1.30127e-05	8.34968e-06	Cav3/Limch1/Ankrd23/Mef2c/Synpo2l/Prkcq/Mylk3/Kiss1r/Prox1/Tgfb3/Rapgef3/Arhgap6/Nox4/Arhgap28/Inpp5k/Ppm1e/Bbs4/Sorbs3/Arhgef10l/Phldb2/Pik3r1/Kank2/Wnt11/Tesk1/Arhgef10/Tmeff2/Tgfbr1/Clasp1/Akap13/Smad3/Synpo/Tpm1/Coro2b/Mtor/Dlc1/Pdlim4/Tsc1/Pik3r2/Arhgef5/Nf2/Rock2/Cd47/Itgb1bp1/Ppm1f	44
GO:0045981	positive regulation of nucleotide metabolic process	27/5118	50/23210	8.24667e-07	1.33318e-05	8.55444e-06	Igf1/Myog/Ins2/Nos1/Trem2/Ppargc1a/Actn3/Prkaa2/Ifng/Pink1/Pid1/Guca1a/Gpd1/Stat3/Nupr1/Zbtb20/Adora2b/Esrrb/App/Iscu/Taz/Gapdhs/Insr/P2rx7/Bcl2l1/Psen1/Entpd5	27
GO:1900544	positive regulation of purine nucleotide metabolic process	27/5118	50/23210	8.24667e-07	1.33318e-05	8.55444e-06	Igf1/Myog/Ins2/Nos1/Trem2/Ppargc1a/Actn3/Prkaa2/Ifng/Pink1/Pid1/Guca1a/Gpd1/Stat3/Nupr1/Zbtb20/Adora2b/Esrrb/App/Iscu/Taz/Gapdhs/Insr/P2rx7/Bcl2l1/Psen1/Entpd5	27
GO:0110053	regulation of actin filament organization	90/5118	255/23210	8.2769e-07	1.3346e-05	8.56355e-06	Lmod2/Actn2/Limch1/Lmod3/Spta1/Tmod1/Shroom2/Synpo2l/Eln/Synpo2/Lmod1/Hcls1/Prkcq/Kank1/Slit2/Ccl11/Kiss1r/Shank1/Tgfb3/Rapgef3/Tlr2/Bin1/Rhobtb2/Arhgap6/Nox4/Arhgap28/Inpp5k/Cfl2/Ppm1e/Pak3/Pick1/Twf2/Bbs4/Sorbs3/Arhgef10l/Baiap2l1/Phldb2/Gsn/Fhod3/Cdc42ep2/Lima1/Pik3r1/Kank2/Wnt11/Tesk1/Gm14137/Add3/Arhgef10/Rhobtb1/Sptb/Tmeff2/Tgfbr1/Plekhh2/Sema5a/Clasp1/Smad3/Synpo/Cdc42ep3/Jmy/Fchsd2/Tpm1/C…	90
GO:0050771	negative regulation of axonogenesis	33/5118	67/23210	8.52781e-07	1.37145e-05	8.80003e-06	Fgf13/Slit1/Rtn4r/Tnr/Sema3d/Lrp4/Epha7/Sema4d/Slit2/Rgma/Sema3c/Sema3f/Aatk/Sema6c/Sema3b/Syngap1/Sema3g/Sema6a/Ephb2/Cdkl3/Sema3e/Ulk1/Spg20/Cdk5r1/Ulk2/Sema5a/Rtn4/Rufy3/Tsc2/Psen1/Ryk/Rnf6/Trak2	33
GO:1901018	positive regulation of potassium ion transmembrane transporter activity	18/5118	27/23210	8.55677e-07	1.37145e-05	8.80003e-06	Actn2/Lrrc26/Abcc8/Kcnc1/Trem2/Prkg1/Akap6/Atp1b2/Rapgef3/Atp1b1/Galr2/Kcnc2/Amigo1/Ank2/Akap9/Dnm2/Akap7/Atp1b3	18
GO:0042866	pyruvate biosynthetic process	42/5118	94/23210	8.57156e-07	1.37145e-05	8.80003e-06	Prkag3/Igf1/Myog/Ins2/Slc2a6/Cbfa2t3/Pgam2/Pfkm/Ppargc1a/Actn3/Prkaa2/Ifng/Eno2/Hoga1/Srr/Aldoc/Gpd1/Stat3/Nupr1/Zbtb20/Esrrb/App/Mpi/Eno3/Ogt/Khk/Hdac4/Gapdhs/Insr/Pfkfb2/Aldoa/Galt/P2rx7/Dhtkd1/Hk2/Bpgm/Jmjd8/Psen1/Mtch2/Zbtb7a/Entpd5/Ncor1	42
GO:0030282	bone mineralization	49/5118	116/23210	8.62712e-07	1.3768e-05	8.83436e-06	Igf1/Mef2c/Aspn/Clec3b/Bglap2/Bmp4/Omd/Tmem38b/Actn3/Rspo2/Fgfr3/Srgn/Axin2/Mgp/Kl/Mmp13/Enpp1/Slc8a1/Bmp6/Atraid/Dnm3os/Adrb2/Osr1/Phospho1/Trpm4/Acvr2a/Pkdcc/Bmpr1b/Nbr1/Gpm6b/Wnt11/Cyp27b1/Fzd9/Tmem119/Ptn/Bmpr2/Smad3/P2rx7/Bmpr1a/Grem1/Sbds/Phex/Sbno2/Lox/Asxl2/Col1a2/Ltbp3/Mia3/Lgr4	49
GO:0034404	nucleobase-containing small molecule biosynthetic process	66/5118	172/23210	8.71902e-07	1.38791e-05	8.90563e-06	Prkag3/Igf1/Myog/Ins2/Slc2a6/Cbfa2t3/Ncf1/Pgam2/Entpd2/Entpd3/Pfkm/Ppargc1a/Actn3/Smpdl3a/Prkaa2/Ifng/Nme5/Entpd1/Eno2/Enpp1/Aldoc/Gpd1/Mlycd/Stat3/Nudt16/Ak1/Nupr1/Zbtb20/Pde2a/Esrrb/App/Mpi/Eno3/Ogt/Khk/Nudt17/Hdac4/Gapdhs/Nudt9/Insr/Abcd1/Pfkfb2/Enpp5/Aldoa/Cnp/Pde4d/Galt/Uprt/P2rx7/Nt5e/Dhtkd1/Hk2/Hddc3/Bpgm/Jmjd8/Nudt18/Adal/Psen1/Pde5a/Nudt4/Nt5m/Impdh1/Mtch2/Zbtb7a/Entpd5/Ncor1	66
GO:0006757	ATP generation from ADP	41/5118	91/23210	8.8065e-07	1.3947e-05	8.9492e-06	Prkag3/Igf1/Myog/Ins2/Slc2a6/Cbfa2t3/Pgam2/Pfkm/Ppargc1a/Actn3/Prkaa2/Ifng/Eno2/Ak9/Aldoc/Gpd1/Stat3/Nupr1/Zbtb20/Esrrb/App/Mpi/Eno3/Ogt/Khk/Hdac4/Gapdhs/Insr/Pfkfb2/Aldoa/Galt/P2rx7/Dhtkd1/Hk2/Bpgm/Jmjd8/Psen1/Mtch2/Zbtb7a/Entpd5/Ncor1	41
GO:0046683	response to organophosphorus	41/5118	91/23210	8.8065e-07	1.3947e-05	8.9492e-06	Pygm/Ryr1/Hcn1/Il1b/Kcnj11/P2ry6/Akap6/Casp1/Trpv1/P2rx3/Rapgef3/Zfp36l1/Pde3a/Slc8a1/Slc8a3/Gpd1/P2rx6/Igfbp5/P2rx4/Inpp5k/Trpm4/Pde2a/Ahr/Slc26a6/Pik3r1/Cyp27b1/Plcg2/Cib2/Duox1/P2rx7/Rapgef1/Per1/Itpr2/Akap7/Ndufs4/Jund/Crls1/Panx1/Rap1a/Pkd2/Mat2a	41
GO:0035914	skeletal muscle cell differentiation	40/5118	88/23210	9.00016e-07	1.42175e-05	9.12279e-06	Ankrd2/Rbm24/Klhl41/Rbfox1/Myog/Klhl40/Asb2/Mef2c/Smyd1/Capn3/S100b/Mylk2/Sox8/Heyl/Rb1/Klf5/Nr4a1/Myf6/Nupr1/Cyp26b1/Cdon/Mef2d/Hlf/Scx/Ankrd1/Gpc1/Megf10/Tbx1/Six1/Akirin1/Sap30/Myod1/Lemd2/Bcl9l/Nr1d2/Med20/Snw1/Uqcc2/Lemd3/Ddx17	40
GO:0030810	positive regulation of nucleotide biosynthetic process	22/5118	37/23210	9.558e-07	1.50225e-05	9.6393e-06	Igf1/Ins2/Nos1/Trem2/Ppargc1a/Prkaa2/Ifng/Pid1/Guca1a/Gpd1/Stat3/Zbtb20/Adora2b/Esrrb/App/Taz/Gapdhs/Insr/P2rx7/Bcl2l1/Psen1/Entpd5	22
GO:1900373	positive regulation of purine nucleotide biosynthetic process	22/5118	37/23210	9.558e-07	1.50225e-05	9.6393e-06	Igf1/Ins2/Nos1/Trem2/Ppargc1a/Prkaa2/Ifng/Pid1/Guca1a/Gpd1/Stat3/Zbtb20/Adora2b/Esrrb/App/Taz/Gapdhs/Insr/P2rx7/Bcl2l1/Psen1/Entpd5	22
GO:0051646	mitochondrion localization	25/5118	45/23210	1.03478e-06	1.62229e-05	1.04095e-05	Atp2a1/Fez1/Mapt/Mark1/Atcay/Mtm1/Mef2a/Kif1b/Mgarp/Ogt/Synj2bp/Trak1/Spast/Mul1/Mfn2/Opa1/Rhot1/Brat1/Mfn1/Dnm1l/Map1b/Synj2/Trak2/Actr10/Ubb	25
GO:0051196	regulation of coenzyme metabolic process	29/5118	56/23210	1.03823e-06	1.62361e-05	1.0418e-05	Igf1/Myog/Ins2/Slc2a6/Hsd11b1/Cbfa2t3/Ppargc1a/Actn3/Pdk2/Prkaa2/Ifng/Gpd1/Stat3/Nupr1/Zbtb20/Pdk1/Esrrb/App/Ogt/Hdac4/Gapdhs/Insr/P2rx7/Jmjd8/Psen1/Mtch2/Zbtb7a/Entpd5/Ncor1	29
GO:0042594	response to starvation	64/5118	166/23210	1.046e-06	1.63166e-05	1.04697e-05	Gas6/Fas/Bmf/Cdkn1a/Prkaa2/Inhbb/Map1lc3a/Pik3c2b/Rnf152/Nupr1l/Cpeb4/Wnt2b/Sik1/Rnase4/Zfyve1/Bcas3/Pick1/Wipi1/Pcsk9/Glul/Map1lc3b/Lamp2/Sesn1/Sh3glb1/Foxo3/Bcl2/Foxo1/Fnip1/Wdr45/Xpr1/Rragd/Ddit3/Ulk1/Rptor/Srebf1/Gba/Ulk2/Gabarap/Gabarapl2/Sesn3/Mapk8/Mtmr3/Clec16a/Mtor/Lrp11/Srebf2/Myod1/Wdr59/Becn1/Nprl2/Atg14/Impact/Dnajc15/Fstl1/Pik3c3/Rraga/Mios/Pik3r4/Nfe2l2/Acadm/Wdr24/Rragc/Wdr45b/Xbp1	64
GO:2001235	positive regulation of apoptotic signaling pathway	69/5118	183/23210	1.0563e-06	1.6436e-05	1.05463e-05	Trp63/Ctsc/Camk2b/Fas/Bmf/Pink1/Inhbb/Srpx/Psen2/Mal/Nfatc4/Chchd10/Fbxw7/Inca1/Trp53inp1/Pmaip1/Serinc3/Nupr1/Tgfb2/G0s2/Mllt11/Flcn/Thbs1/Bmpr1b/Ei24/Bnip3/Gsn/Sh3glb1/Pea15a/Itm2c/Bbc3/Ddit3/Wwox/Wdr35/Sfrp1/Tnfsf12/Tgfbr1/Ctsh/Smad3/Siah1a/Cyld/Dab2ip/Tpd52l1/Mapk8/Maged1/Ctnna1/Nck1/Bid/Trps1/Dedd2/Becn1/Gsk3b/Nacc2/Spop/Traf2/Mcl1/Mapk9/Dapk3/Jak2/Timp3/Apopt1/Fis1/Pla2g6/Dnm1l/Mtch2/Pdcd7/…	69
GO:0006694	steroid biosynthetic process	61/5118	156/23210	1.0636e-06	1.65083e-05	1.05927e-05	Igf2/Igf1/Hsd11b1/Cyp27a1/Fgfr4/Il1b/Dkk3/Cyb5r2/Ppargc1a/Prkg1/Apoe/Prkaa2/Ch25h/Ifng/Srd5a2/Hsd3b3/Prox1/Npc1l1/Dhcr7/Tm7sf2/Abcg1/Bmp6/Cyb5r1/Amacr/Pde8b/Mvd/Insig1/Tecr/Hint2/Ebp/Adora2b/Nsdhl/Lss/Asah1/Dhrs11/Bmpr1b/Hmgcs1/Fdps/Cyp51/Insig2/Fdft1/Msmo1/Nr3c1/Cyb5r3/Mvk/Cyp27b1/Igfbp7/Srebf1/Hsd17b7/Scp2/Sc5d/Pmvk/Cyp39a1/Hsd3b7/Hsd17b11/Erlin2/Igf1r/Snai2/Clcn2/Nr1d1/Rest	61
GO:0071496	cellular response to external stimulus	98/5118	285/23210	1.07714e-06	1.66769e-05	1.07009e-05	Atp1a2/Kcnb1/Fam107a/Ryr1/Sfrp2/Nos1/Postn/Gas6/Fas/Kif26a/Pdk2/Bmf/Cdkn1a/Prkaa2/Inhbb/Map1lc3a/Pik3c2b/Trpv1/P2rx3/Rnf152/Itga4/Dag1/Aqp2/Nupr1l/Cpeb4/Bmp6/Col1a1/Wnt2b/Sik1/Rnase4/P2rx4/Fyn/Trpm4/Amigo1/Pde2a/Adora2b/Zfyve1/Ncoa1/Ednra/Scx/Ankrd1/Pick1/Wipi1/Pcsk9/Glul/Map1lc3b/Lamp2/Sesn1/Sh3glb1/Bcl2/Kank2/Foxo1/Fnip1/Wdr45/Xpr1/Wnt11/Rragd/Ulk1/Cyp27b1/Habp4/Cib2/Rptor/Srebf1/Gba/Gabarap/Ga…	98
GO:0051348	negative regulation of transferase activity	87/5118	246/23210	1.135e-06	1.75291e-05	1.12477e-05	Cav3/Cd300a/Sfrp2/Mapt/Spry1/Cblc/Pik3ip1/Il1b/Gckr/Cers1/Bmp4/Gadd45a/Apoe/Cdkn1a/Ifng/Rgs2/Psen2/Rasip1/Rgs14/Camk2n1/Usp44/Pkig/Deptor/Rb1/Inca1/Parp3/Pkia/Inpp5k/Mvp/Ppm1e/Hexim2/Fem1a/Trib3/Inppl1/Dusp3/Wwtr1/Prkar1b/Kat2b/Sh3bp5/Ephb2/Tesk1/Eif4a2/Smpd1/Prkar1a/Pkn1/Irs2/Heg1/Sfrp1/Setd7/Dvl1/Dtx3l/Hipk3/Gba/Cdk5rap3/Dusp8/Wnk1/Mapk8ip1/Dab2ip/Dusp22/Cblb/Lrp6/Cln8/Cdkn1b/Tsc2/Smyd3/Gskip/P…	87
GO:0009267	cellular response to starvation	57/5118	143/23210	1.14768e-06	1.7603e-05	1.12951e-05	Gas6/Fas/Bmf/Cdkn1a/Prkaa2/Inhbb/Map1lc3a/Pik3c2b/Rnf152/Nupr1l/Cpeb4/Wnt2b/Sik1/Rnase4/Zfyve1/Pick1/Wipi1/Pcsk9/Glul/Map1lc3b/Lamp2/Sesn1/Sh3glb1/Bcl2/Foxo1/Fnip1/Wdr45/Xpr1/Rragd/Ulk1/Rptor/Srebf1/Gba/Gabarap/Gabarapl2/Sesn3/Mapk8/Mtmr3/Clec16a/Mtor/Srebf2/Myod1/Wdr59/Becn1/Nprl2/Atg14/Impact/Dnajc15/Pik3c3/Rraga/Mios/Pik3r4/Nfe2l2/Wdr24/Rragc/Wdr45b/Xbp1	57
GO:0090288	negative regulation of cellular response to growth factor stimulus	57/5118	143/23210	1.14768e-06	1.7603e-05	1.12951e-05	Adamtsl2/Chrdl1/Dcn/Shisa2/Sfrp2/Aspn/Spry1/Wfikkn2/Chrd/Cxcl13/Slit2/Veph1/Htra3/Dand5/Tgfb3/Bmper/Xdh/Fgfrl1/Pbld1/Tgfbr3/Adamts12/Cd59a/Tob1/Fzd1/Fbn1/Sulf2/Ptprf/Ldlrad4/Nog/Sema6a/Thbs1/Gpc1/Nbl1/Sfrp1/Spg20/Emilin1/Fuz/Dab2ip/Grem1/Dnm2/Smad6/Eid2/Onecut2/Hipk2/Pdpk1/Lemd2/Pmepa1/Sulf1/Bcl9l/Ski/Ppm1a/Spry2/Glg1/Zbtb7a/Snx1/Lemd3/Xbp1	57
GO:0010001	glial cell differentiation	85/5118	239/23210	1.15109e-06	1.7603e-05	1.12951e-05	Igf1/Dmd/F2/Enpp2/Itgam/Daam2/Dll1/Lin28a/Il1b/Erbb3/Trem2/Bmp4/Klf15/Aspa/Fgfr3/Sh3tc2/Hdac11/Ifng/Gpr37l1/Gpr157/Fgf10/Zfp488/Mxra8/Dag1/Ntrk3/Tlr2/Lamc3/Nfe2l1/Sox8/Bin1/Slc8a3/Cxcr4/Myrf/Stat3/Ror1/Akt2/Serpine2/Pard3/Lif/App/Erbb2/Nog/Pick1/Atf5/Lamb2/Egfr/Sirt2/Fgf2/Pdgfb/Grn/Il6st/Gpc1/Tlr4/Bag1/Nfix/Arhgef10/Ptn/Mecp2/Qk/Ldlr/Cnp/Exoc4/Ptpra/Cdh2/Mpp5/Ror2/Rtn4/B4galt5/Lrp6/B4galt6/Mtor/N…	85
GO:0046390	ribose phosphate biosynthetic process	85/5118	239/23210	1.15109e-06	1.7603e-05	1.12951e-05	Prkag3/Igf1/Myog/Ins2/Slc2a6/Ampd1/Cbfa2t3/Pgam2/Adcy8/Trem2/Acsl6/Pfkm/Ppargc1a/Actn3/Pdk2/Adssl1/Gucy2e/Prkaa2/Ifng/Nme5/Entpd1/Pid1/Eno2/Ak9/Acss2/Aldoc/Gpd1/Acsl1/Mlycd/Stat3/Npr2/Ak1/Nupr1/Zbtb20/Pdk1/Esrrb/App/Mpi/Flcn/Adcy9/Eno3/Ogt/Taz/Dnajc30/Khk/Acacb/Hdac4/Mpc1/Gapdhs/Ampd3/Insr/Pfkfb2/Pdha1/Aldoa/Acsl4/Pdhx/Galt/Uprt/P2rx7/Pdhb/Gcdh/Dhtkd1/Hk2/Bcl2l1/Mpc2/Bpgm/Jmjd8/Dld/Ak3/Rfk/Atp5k/…	85
GO:0051604	protein maturation	102/5118	300/23210	1.18845e-06	1.81297e-05	1.16331e-05	Nkd2/Asprv1/Clec3b/Klk1b26/Mme/F7/Klk1b27/Cfh/Il1b/Cpxm1/Cdh1/Rfx4/C1rb/Cyfip2/C1ra/C1rl/Adamts2/Casp1/Klk1b22/Tesc/Casp12/Srgn/Tspan33/Prss12/Psen2/Serping1/C3/Aph1c/Aebp1/Birc3/Mmp16/Ctla2a/Tfr2/Cd55/Gas1/Cd59a/Snapin/Myrf/Tspan17/Mmp14/Serpine2/Perp/Nol3/Pcsk9/Cd46/Thbs1/Ogt/F3/Gsn/Birc2/Lonp2/Kat2b/Dync2h1/Atp6ap2/Prkaca/Lgmn/Tspan14/Ift172/Cln5/Fuz/Rhbdd1/Ctsh/Ldlrad3/P2rx7/Sirt4/Isca2/Plat/…	102
GO:0061951	establishment of protein localization to plasma membrane	31/5118	62/23210	1.20165e-06	1.82862e-05	1.17335e-05	Grip2/Vamp5/Lrrc7/Acsl3/Rilpl1/Golga4/Pkdcc/Prepl/Bbs2/Blzf1/Vamp2/Arhgap44/Bbs1/Kif13a/Commd1/Grasp/Gorasp1/Sptbn1/Ank3/D230025D16Rik/Cnst/Vamp4/Sec16a/Vps35/Scrib/Optn/Lypla1/Nsg1/Rab11a/Gga1/Golph3l	31
GO:0016311	dephosphorylation	120/5118	366/23210	1.20938e-06	1.83589e-05	1.17802e-05	Inpp4b/Adora1/Dlg2/Mef2c/Cd300a/Inpp5j/Inpp5d/Ppp1r3c/Dusp27/Epm2a/Dupd1/Sh3rf2/Sema4d/Alpi/Ppp2r2c/Ifng/Pink1/Csrnp3/Itga2/Ptprd/Dusp13/Mtm1/Dusp28/Pdgfrb/Pdp1/Eya4/Nuak1/Mtmr1/Lrrc30/Cry2/Inpp5k/Ppm1k/Ppm1e/Myo1d/Tgfb2/Ahr/Acpp/Ppp6r2/Zfyve1/Ptpn3/Ppp3ca/Magi2/Sh2d4a/Ptprf/Fkbp1b/Ppp2r3a/Ptp4a2/Dusp18/Inppl1/Dusp3/Ccdc8/Ensa/Npnt/Bcl2/Sfi1/Ptpn21/Thtpa/Smpd1/Ppp2r3d/Bod1/Gba/Cdk5rap3/Ctdsp2/Dus…	120
GO:0000266	mitochondrial fission	23/5118	40/23210	1.23534e-06	1.8661e-05	1.1974e-05	Dcn/Mapt/Mx2/Ppargc1a/Pink1/Lpin1/Mief2/Ggnbp1/Bnip3/Stat2/Mff/Tmem135/Mtfr1l/Ddhd2/Mul1/Vps35/Opa1/Ddhd1/Slc25a46/Mfn1/Fis1/Dnm1l/Mtch2	23
GO:0044091	membrane biogenesis	23/5118	40/23210	1.23534e-06	1.8661e-05	1.1974e-05	Cav3/Lrp4/Ptprd/Emp2/Pex19/Pex11a/Rftn1/Magi2/Flot1/Ephb2/Clip3/Exoc4/Pex16/Cdh2/Tlcd1/Serinc1/Pex3/Sptbn1/Ank3/Pacsin2/Psap/Nlgn2/Flot2	23
GO:0030100	regulation of endocytosis	100/5118	293/23210	1.23827e-06	1.8661e-05	1.1974e-05	Cd36/Cav3/Ighm/Lbp/Pacsin1/Cd300a/Il2rb/Dysf/Dll1/Il1b/Il15/Gas6/Dcx/Trem2/Slc2a4/Apoe/Sfrp4/Ptx3/Ccr7/Ifng/Cdh13/Itga2/Ophn1/Pacsin3/C3/Appl2/Tlr2/Bin1/Sgip1/Syne1/Tfr2/Napb/Myo18a/Angpt1/Pard3/Rab5b/Hip1/Ppp3ca/Sphk1/Magi2/Pick1/Nod2/Flot1/Pcsk9/Sirt2/Lrpap1/Nr1h3/Clip3/Sirpa/Ehd4/Rab5a/Plcg2/Sh3gl3/Mff/Dnm1/Ppt1/Kif3a/Scamp5/Synj2bp/Mkln1/Bcl2l1/Grem1/Dnm2/Abca7/Btbd9/Ppp3cc/Tsc2/Rapgef1/Itsn1…	100
GO:0048017	inositol lipid-mediated signaling	62/5118	160/23210	1.25188e-06	1.88206e-05	1.20764e-05	Obscn/Igf1/Dcn/Ins2/F2/Ncf1/Pik3ip1/Erbb3/Gpr143/Hcls1/Sema4d/Htr2b/Cd28/Serpina12/Pik3c2b/Plch2/Ntrk3/Zfp36l1/Tek/Nlrc3/Pdgfrb/Gab2/Angpt1/Fyn/Kcnh1/Tgfb2/Serpine2/Erbb2/Egfr/Fbxl2/Sirt2/Pdgfb/Ogt/Slc9a3r2/Gsn/Pik3r1/Pdgfd/Insr/Pld1/Pdgfra/Plcg2/Dab2ip/Tsc2/Pi4kb/Plcg1/Pitpnm2/Pik3r2/Igf1r/Pik3ca/Il18/Plekha1/Ube3a/Stambp/Ptpn13/Pik3cb/Pik3c3/Klf4/Jak2/Entpd5/Inpp5e/Xbp1/Ncor1	62
GO:0006898	receptor-mediated endocytosis	80/5118	222/23210	1.29493e-06	1.94209e-05	1.24616e-05	Cd36/Cav3/Pacsin1/Cd300a/Ache/Dll1/Vldlr/Ramp2/Apoe/Sfrp4/Htr2b/Ccr7/Clec9a/Ophn1/Itga4/C3/Adm/Sgip1/Syne1/Tfr2/Tgfbr2/Napb/Adrb2/Angpt1/Pard3/Hip1/Magi2/Scarb2/Lmbrd1/Pick1/Flot1/Egfr/Grk4/Pcsk9/Sirt2/Lrpap1/Itgb2/Gpr107/Dnm3/Insr/Cxcl16/Cd81/Ulk1/Hspg2/Rab5a/Plcg2/Sh3gl3/Dnm1/Ppt1/Kif3a/Synj2bp/Ldlr/Ldlrad3/Myo6/Fchsd2/Mkln1/Grem1/Cln3/Dnm2/Lrp6/AU040320/Fcho2/Rabgef1/Lrp1/Scrib/Itgb1/Bicd1/Eps…	80
GO:0015749	monosaccharide transmembrane transport	47/5118	111/23210	1.31831e-06	1.97239e-05	1.2656e-05	Igf1/Ins2/Fgf21/Il1b/Grb10/Erbb3/Sort1/Slc2a4/Klf15/Sorbs1/Pid1/Aoc3/C3/Rtn2/Esr1/Appl2/Enpp1/Crebl2/Slc2a3/Mef2a/Inpp5k/Nr4a3/Slc2a8/Ak1/Trib3/Akt2/Rhoq/Ednra/C2cd5/Lmbrd1/Slc25a27/Pea15a/Insr/Clip3/Irs2/Adipor2/Hk2/Osbpl8/Tsc2/Rps6kb1/Tsc1/Nfe2l2/Slc23a2/Rap1a/Ahi1/Repin1/Ptpn11	47
GO:0010822	positive regulation of mitochondrion organization	35/5118	74/23210	1.3566e-06	2.01997e-05	1.29613e-05	Dcn/Trem2/Fas/Ppargc1a/Bmf/Pink1/Mief2/Chchd10/Fbxw7/Pmaip1/Mllt11/Vps13d/Mgarp/Vps13c/Bnip3/Sh3glb1/Bbc3/Wdr35/Mff/Gba/Hk2/Bid/Ddhd2/Mul1/Gsk3b/Mfn2/Vps35/Opa1/Optn/Ddhd1/Mfn1/Apopt1/Fis1/Pla2g6/Dnm1l	35
GO:0036465	synaptic vesicle recycling	35/5118	74/23210	1.3566e-06	2.01997e-05	1.29613e-05	Pacsin1/Fgf14/Syt8/Slc2a4/Stx1b/Ophn1/Bin1/Napb/Rab3a/Grn/Dnm3/Cd24a/Vamp2/A830010M20Rik/Rab5a/Rab27b/Sh3gl3/Mff/Dnm1/Scamp5/Dennd1a/4932438A13Rik/Bcl2l1/Dnm2/Btbd9/Ppp3cc/Fcho2/Itsn1/Vamp4/Ppp3cb/Syt17/Nlgn2/Scrib/Dnm1l/Ap3b1	35
GO:2001259	positive regulation of cation channel activity	36/5118	77/23210	1.36241e-06	2.02276e-05	1.29792e-05	Casq1/Actn2/Trdn/Lrrc26/Fgf14/Abcc8/Kcnc1/Hcn1/Kcnj11/Stac3/Trem2/Bmp4/P2ry6/Prkg1/Akap6/Ifng/Pink1/Jph2/Cacna2d1/Stim1/Galr2/Adrb2/Kcnc2/S100a1/Amigo1/Kif5b/Ifngr2/Ehd3/Ank2/Ephb2/Plcg2/Ank3/Cacnb3/Akap7/Ikbkb/Pkd2	36
GO:0048643	positive regulation of skeletal muscle tissue development	19/5118	30/23210	1.36793e-06	2.02276e-05	1.29792e-05	Rbm24/Lmod3/Myog/Mef2c/Usp2/Dll1/Actn3/Mtm1/Adrb2/Myf6/Cyp26b1/Cdon/Flot1/Gpc1/Bcl2/Tbx1/Naca/Rps6kb1/Myod1	19
GO:0048015	phosphatidylinositol-mediated signaling	61/5118	157/23210	1.36822e-06	2.02276e-05	1.29792e-05	Obscn/Igf1/Dcn/Ins2/F2/Ncf1/Pik3ip1/Erbb3/Gpr143/Hcls1/Sema4d/Htr2b/Cd28/Serpina12/Pik3c2b/Plch2/Ntrk3/Zfp36l1/Tek/Nlrc3/Pdgfrb/Gab2/Angpt1/Fyn/Kcnh1/Tgfb2/Serpine2/Erbb2/Egfr/Fbxl2/Sirt2/Pdgfb/Ogt/Slc9a3r2/Gsn/Pik3r1/Pdgfd/Insr/Pdgfra/Plcg2/Dab2ip/Tsc2/Pi4kb/Plcg1/Pitpnm2/Pik3r2/Igf1r/Pik3ca/Il18/Plekha1/Ube3a/Stambp/Ptpn13/Pik3cb/Pik3c3/Klf4/Jak2/Entpd5/Inpp5e/Xbp1/Ncor1	61
GO:1904659	glucose transmembrane transport	46/5118	108/23210	1.3949e-06	2.05731e-05	1.32009e-05	Igf1/Ins2/Fgf21/Il1b/Grb10/Erbb3/Sort1/Slc2a4/Klf15/Sorbs1/Pid1/Aoc3/C3/Rtn2/Esr1/Appl2/Enpp1/Crebl2/Slc2a3/Mef2a/Inpp5k/Nr4a3/Slc2a8/Ak1/Trib3/Akt2/Rhoq/Ednra/C2cd5/Lmbrd1/Slc25a27/Pea15a/Insr/Clip3/Irs2/Adipor2/Hk2/Osbpl8/Tsc2/Rps6kb1/Tsc1/Nfe2l2/Rap1a/Ahi1/Repin1/Ptpn11	46
GO:0001763	morphogenesis of a branching structure	85/5118	240/23210	1.40055e-06	2.06076e-05	1.32231e-05	Trp63/Cav3/Igf1/Col13a1/Sfrp2/Spry1/Il1b/Cdh1/Bmp4/Lama1/Epha7/Rspo2/Slit2/Ccl11/Adamts16/Mgp/Sema3c/Rasip1/Prox1/Fgf10/Esr1/Dag1/Nfatc4/Cxcl12/Tek/Adm/Sox8/Tgm2/Tgfbr2/Foxf1/Wnt2b/Ntn4/Cxcr4/Fat4/Slc12a2/Hoxa13/Angpt1/Wnt6/Mmp14/Rxra/Ahr/Kdm5b/Ednra/Nog/Fgf2/Pdgfb/Map3k13/Fzd5/Npnt/Bcl2/Sema3e/Pdgfra/Eng/Sfrp1/Rere/Mecp2/Tbx1/Pkd1/Ctsh/Ar/Pitx2/Sema5a/Six1/Fkbpl/Btrc/Maged1/Rtn4/Grem1/Lrp6/Ddr1/…	85
GO:0090092	regulation of transmembrane receptor protein serine/threonine kinase signaling pathway	83/5118	233/23210	1.41879e-06	2.08267e-05	1.33636e-05	Adamtsl2/Cav3/Cilp/Chrdl1/Gdf5/Fst/Sfrp2/Aspn/Fgf9/Wfikkn2/Chrd/Gdf6/Itga8/Bmp4/Nrep/Sfrp4/Bmp3/Inhbb/Rgma/Veph1/Htra3/Fgf10/Dand5/Tgfb3/Bmper/Pbld1/Tgfbr3/Gdf9/Bmp6/Tob1/Kcp/Fzd1/Fbn1/Inha/Hoxa13/Zeb1/Tgfb2/Acvr2a/Magi2/Ldlrad4/Flcn/Nog/Thbs1/Wwtr1/Nbl1/Npnt/Eng/Sfrp1/Spg20/Emilin1/Synj2bp/Bmpr2/Tgfbr1/Smad3/Bmpr1a/Grem1/Dnm2/Smad6/Eid2/Zc3h3/Sptbn1/Onecut2/Lox/Hipk2/Pdpk1/Lemd2/Pmepa1/Acvr1b/Su…	83
GO:0046939	nucleotide phosphorylation	45/5118	105/23210	1.47179e-06	2.1554e-05	1.38303e-05	Prkag3/Igf1/Myog/Ins2/Slc2a6/Cbfa2t3/Pgam2/Pfkm/Ppargc1a/Actn3/Prkaa2/Ifng/Nme5/Eno2/Ak8/Ak9/Aldoc/Gpd1/Stat3/Ak1/Ak5/Nupr1/Zbtb20/Esrrb/App/Mpi/Eno3/Ogt/Khk/Hdac4/Gapdhs/Insr/Pfkfb2/Aldoa/Galt/P2rx7/Dhtkd1/Hk2/Bpgm/Jmjd8/Psen1/Mtch2/Zbtb7a/Entpd5/Ncor1	45
GO:0007613	memory	57/5118	144/23210	1.49463e-06	2.18371e-05	1.4012e-05	Igf2/Igf1/Fgf13/Abcc8/Mapt/Hrh3/Adcy8/Il1b/Itga8/Dbh/Apoe/Htr7/Casp1/Grin1/Foxo6/Rcan2/Cpeb3/Psen2/Shank1/Musk/Glp1r/Rgs14/Nfatc4/S100b/Cux2/Oxtr/Idua/Cnr1/Ctns/Slc8a3/Camk4/App/Nog/Atxn1/Pja2/Chrnb2/Bdnf/Lgmn/Ptn/Mecp2/Ldlr/Paip2/Rcan1/Abca7/Btbd9/Mtor/Asic1/Bace1/Crtc1/Psen1/Trpm7/Pde5a/Plk2/Map1a/Atad1/Kalrn/Pla2g6	57
GO:0042060	wound healing	118/5118	360/23210	1.50064e-06	2.18734e-05	1.40353e-05	Trim72/Cd36/Cav3/Myh2/Igf1/Wfdc1/Ins2/Kng2/F2/Abcc8/Gjd4/Entpd2/Grhl3/F7/Tspan32/Hopx/Tspan8/Dysf/Mylk/Vwf/Igsf10/Gas6/Prkg1/Capn3/Mustn1/P2rx5/Apoe/Prkcq/Kank1/Myoz1/Cdkn1a/Entpd1/F2rl3/Serping1/Fgf10/C3/F13a1/C1qtnf1/Col3a1/Arhgap24/Bnc1/Col1a1/Klf5/Anxa8/Cxcr4/Adrb2/C1galt1c1/Macf1/Myf6/Tgfb2/Serpine2/Pard3/Proz/Lyst/Rab3a/Erbb2/Nog/Evpl/Egfr/BC004004/Bloc1s3/Thbd/Fgf2/Thbs1/Pdgfb/Tec/F8/F3/Ph…	118
GO:0007254	JNK cascade	74/5118	202/23210	1.57179e-06	2.2857e-05	1.46664e-05	Tnfrsf19/Klhl31/Fgf14/Ncf1/Sfrp2/Fgd2/Il1b/Gadd45a/Eda2r/Sfrp4/Sh3rf2/Sh3rf3/Ccr7/Marveld3/Tnik/Tlr6/Rassf2/Grik2/Cd27/Map3k9/Fzd4/Nod1/App/Taok1/Nod2/Egfr/Dusp3/Map3k13/Pja2/Tlr4/Fzd5/Traf4/Stradb/Sh3rf1/Sirpa/Sfrp1/Fzd8/Hipk3/Gab1/Rb1cc1/Mapk8ip3/Dvl3/Mapk8ip1/Cyld/Dab2ip/Tpd52l1/Mapk8/Ror2/Spag9/Dusp22/Zfp110/Map3k10/Rapgef1/Mapkbp1/Hipk2/Per1/Zfp622/Igf1r/Mul1/Mecom/Arhgef5/Map2k7/Traf2/Mapk9…	74
GO:0010771	negative regulation of cell morphogenesis involved in differentiation	43/5118	99/23210	1.62315e-06	2.33314e-05	1.49708e-05	Fgf13/Slit1/Rtn4r/Tnr/Postn/Sema3d/Lrp4/Epha7/Kank1/Sema4d/Slit2/Rgma/Sema3c/Sema3f/Nfatc4/Aatk/Sema6c/Sema3b/Syngap1/Ppp3ca/Sema3g/Sema6a/Dnm3/Ephb2/Cdkl3/Sema3e/Ulk1/Spg20/Cdk5r1/Ulk2/Sema5a/Ttc3/Rtn4/Rufy3/Tsc2/Gorasp1/Gsk3b/Ube3a/Psen1/Ryk/Itgb1bp1/Rnf6/Trak2	43
GO:0033865	nucleoside bisphosphate metabolic process	43/5118	99/23210	1.62315e-06	2.33314e-05	1.49708e-05	Acsl6/Sult2b1/Pdk2/Acot11/Acot2/Acss2/Acot6/Acot12/Enpp1/Acadsb/Acsl1/Mlycd/Mvd/Pdk1/Hmgcs1/Acacb/Mpc1/Mcee/Abcd1/Mvk/Hmgcl/Gpam/Pdha1/Scp2/Sucla2/Acsl4/Pmvk/Pdhx/Pdhb/Gcdh/Mpc2/Hddc3/Dld/Acaa2/Oxsm/Mccc2/Hsd17b4/Pank3/Dgat1/Suclg1/Dcakd/Crot/Dlat	43
GO:0033875	ribonucleoside bisphosphate metabolic process	43/5118	99/23210	1.62315e-06	2.33314e-05	1.49708e-05	Acsl6/Sult2b1/Pdk2/Acot11/Acot2/Acss2/Acot6/Acot12/Enpp1/Acadsb/Acsl1/Mlycd/Mvd/Pdk1/Hmgcs1/Acacb/Mpc1/Mcee/Abcd1/Mvk/Hmgcl/Gpam/Pdha1/Scp2/Sucla2/Acsl4/Pmvk/Pdhx/Pdhb/Gcdh/Mpc2/Hddc3/Dld/Acaa2/Oxsm/Mccc2/Hsd17b4/Pank3/Dgat1/Suclg1/Dcakd/Crot/Dlat	43
GO:0034032	purine nucleoside bisphosphate metabolic process	43/5118	99/23210	1.62315e-06	2.33314e-05	1.49708e-05	Acsl6/Sult2b1/Pdk2/Acot11/Acot2/Acss2/Acot6/Acot12/Enpp1/Acadsb/Acsl1/Mlycd/Mvd/Pdk1/Hmgcs1/Acacb/Mpc1/Mcee/Abcd1/Mvk/Hmgcl/Gpam/Pdha1/Scp2/Sucla2/Acsl4/Pmvk/Pdhx/Pdhb/Gcdh/Mpc2/Hddc3/Dld/Acaa2/Oxsm/Mccc2/Hsd17b4/Pank3/Dgat1/Suclg1/Dcakd/Crot/Dlat	43
GO:0062014	negative regulation of small molecule metabolic process	43/5118	99/23210	1.62315e-06	2.33314e-05	1.49708e-05	Myog/Ins2/C1qtnf3/Cbfa2t3/Dkk3/Atcay/Ppargc1a/Prkg1/Actn3/Apoe/Serpina12/Entpd1/Pid1/Prox1/Appl2/Cnr1/Sik1/Stat3/Insig1/Nupr1/Trib3/Pde2a/Flcn/Fam3a/Acacb/Hdac4/Insig2/Cyp27b1/Wdtc1/Sirt4/Dbi/Acadvl/Cry1/Erlin2/Pibf1/Acadl/Snai2/Dnajc15/Clk2/Mtch2/Tgfb1/Rest/Maea	43
GO:0030004	cellular monovalent inorganic cation homeostasis	42/5118	96/23210	1.69557e-06	2.43162e-05	1.56027e-05	Atp1a2/Atp6v0d2/Atp1a4/Slc4a3/Atp1b2/Tesc/Kcnma1/Nr3c2/Slc9a9/Slc8a1/Atp1b1/Car2/Rab38/Rogdi/Snapin/Slc9a7/Kctd7/Atp6v0a1/Car7/Grn/Slc26a6/Bcl2/Dmxl2/Slc4a7/Tmem175/Ppt1/Cln5/Atp6v0d1/Dmxl1/Cln3/Camk2d/Cln6/Atp6ap1/Vps33a/Slc9a6/Atp6v0a2/Atp6v0c/Slc9a2/Atp1b3/Ccdc115/Mafg/Slc9a8	42
GO:0045445	myoblast differentiation	41/5118	93/23210	1.7642e-06	2.52423e-05	1.61969e-05	Ankrd2/Csrp3/Klhl41/Nmrk2/Igf1/Myog/Asb2/Mef2c/Neu2/Smyd1/Ccl8/Ranbp3l/Dll1/Bmp4/Capn3/Zfp36l1/Sox8/Ccl9/Rb1/Epas1/Eid2b/Hif1an/Myf6/Cdon/Nol3/Flt3l/Pik3r1/Ddit3/Mapk12/Grem1/Akirin1/Myod1/Il18/Plekhm3/Trip4/Flot2/Sra1/Mbnl1/Tgfb1/Rest/Ddx17	41
GO:0034219	carbohydrate transmembrane transport	47/5118	112/23210	1.78881e-06	2.55357e-05	1.63852e-05	Igf1/Ins2/Fgf21/Il1b/Grb10/Erbb3/Sort1/Slc2a4/Klf15/Sorbs1/Pid1/Aoc3/C3/Rtn2/Esr1/Appl2/Enpp1/Crebl2/Slc2a3/Mef2a/Inpp5k/Nr4a3/Slc2a8/Ak1/Trib3/Akt2/Rhoq/Ednra/C2cd5/Lmbrd1/Slc25a27/Pea15a/Insr/Clip3/Irs2/Adipor2/Hk2/Osbpl8/Tsc2/Rps6kb1/Tsc1/Nfe2l2/Slc23a2/Rap1a/Ahi1/Repin1/Ptpn11	47
GO:0006096	glycolytic process	40/5118	90/23210	1.82762e-06	2.60299e-05	1.67023e-05	Prkag3/Igf1/Myog/Ins2/Slc2a6/Cbfa2t3/Pgam2/Pfkm/Ppargc1a/Actn3/Prkaa2/Ifng/Eno2/Aldoc/Gpd1/Stat3/Nupr1/Zbtb20/Esrrb/App/Mpi/Eno3/Ogt/Khk/Hdac4/Gapdhs/Insr/Pfkfb2/Aldoa/Galt/P2rx7/Dhtkd1/Hk2/Bpgm/Jmjd8/Psen1/Mtch2/Zbtb7a/Entpd5/Ncor1	40
GO:0070252	actin-mediated cell contraction	39/5118	87/23210	1.88424e-06	2.67751e-05	1.71805e-05	Myh7/Actc1/Myh8/Casq2/Myh6/Cav3/Myh2/Tnnc1/Atp1a2/Gja5/Adora1/Fxyd1/Scn3b/Nos1/Myl6b/Kcne4/Akap6/Tnnt2/Kcnj2/Ctnna3/Cacna2d1/Mylk2/Bin1/Sgcd/Stc1/Scn5a/Snta1/Emp2/Trpm4/Pard3/Scn1b/Gpd1l/Jup/Ank2/Pde4d/Acta2/Tpm1/Camk2d/Dlg1	39
GO:0008645	hexose transmembrane transport	46/5118	109/23210	1.90074e-06	2.68868e-05	1.72521e-05	Igf1/Ins2/Fgf21/Il1b/Grb10/Erbb3/Sort1/Slc2a4/Klf15/Sorbs1/Pid1/Aoc3/C3/Rtn2/Esr1/Appl2/Enpp1/Crebl2/Slc2a3/Mef2a/Inpp5k/Nr4a3/Slc2a8/Ak1/Trib3/Akt2/Rhoq/Ednra/C2cd5/Lmbrd1/Slc25a27/Pea15a/Insr/Clip3/Irs2/Adipor2/Hk2/Osbpl8/Tsc2/Rps6kb1/Tsc1/Nfe2l2/Rap1a/Ahi1/Repin1/Ptpn11	46
GO:2000379	positive regulation of reactive oxygen species metabolic process	46/5118	109/23210	1.90074e-06	2.68868e-05	1.72521e-05	Cd36/F2/Itgam/Mapt/Il1b/Gadd45a/Agxt2/Cdkn1a/Ptx3/Ifng/Grin1/Pid1/Trpv1/Esr1/Xdh/Tlr6/Tlr2/Tgfbr2/Pdgfrb/Nox4/Akt2/Egfr/Thbs1/Pdgfb/Ogt/Itgb2/Tlr4/Hdac4/Foxo3/Insr/Smad3/Sod2/Dnm2/Mtor/Rnf41/Romo1/Cyp1b1/Il18/Mapk9/Klf4/Jak2/Nfe2l2/Ddah2/Pkd2/Grb2/Tgfb1	46
GO:0033157	regulation of intracellular protein transport	76/5118	210/23210	1.95419e-06	2.75802e-05	1.76971e-05	Cd36/Kcnb1/Cdh1/Gas6/Cemip/Bmp4/Epm2a/Hcls1/Prkcq/Sh3tc2/Ifng/Pink1/Rapgef3/Tek/Pkig/Fbxw7/Prnp/Pkia/Inpp5k/Angpt1/Fyn/Ifi27/Insig1/Stom/Akt2/Camk4/Nol3/Bcas3/C2cd5/Jup/Erbb2/Kif5b/Ogt/Erlec1/Ube2g2/Ei24/Akap8l/Apod/Pik3r1/Vamp2/Cd81/Oaz2/Prkaca/Dnajc27/Srebf1/Cdk5r1/Arhgap44/Kif3a/Os9/Zfand1/Sirt4/Mtcl1/Commd1/Rufy3/Grasp/Ank3/Pik3r2/Gsk3b/Sec16a/Cacnb3/Tmem30a/Psen1/Ppm1a/Myo1c/Nucb1/Fis1/Sar1b…	76
GO:0046323	glucose import	35/5118	75/23210	2.0063e-06	2.82517e-05	1.81279e-05	Igf1/Ins2/Fgf21/Grb10/Erbb3/Sort1/Slc2a4/Klf15/Sorbs1/Pid1/Rtn2/Esr1/Appl2/Enpp1/Crebl2/Mef2a/Akt2/Rhoq/C2cd5/Lmbrd1/Slc25a27/Pea15a/Insr/Irs2/Adipor2/Hk2/Osbpl8/Tsc2/Rps6kb1/Tsc1/Nfe2l2/Rap1a/Ahi1/Repin1/Ptpn11	35
GO:0001659	temperature homeostasis	67/5118	179/23210	2.02504e-06	2.83871e-05	1.82148e-05	Cd36/Esrrg/Fgf21/Adora1/Adamts5/Ache/Dio2/Lama4/Il1b/Il15/Grb10/Cmklr1/Dbh/Ppargc1a/Actn3/Ucp2/Acot11/Trpv1/Lpin1/Appl2/Oxtr/Scd1/Mfap2/Cnr1/Rb1/Epas1/Cxcr4/Acsl1/Adrb2/Stat3/G0s2/Fto/Prkab2/Per2/Flcn/Lnpep/Plcl2/Nr1h3/Ogt/Tlr4/Acot13/Thra/Kdm3a/Ddit3/Arrdc3/Adipor2/Ip6k1/Kdm6b/Acadvl/Decr1/Nr1h2/Igf1r/Il18/Ppargc1b/Slc27a1/Acadl/Mfn2/Adipor1/Cpt2/Jak2/Napepld/Nr1d1/Plcl1/Lgr4/Apc/Nrd1/Dync1h1	67
GO:0034767	positive regulation of ion transmembrane transport	67/5118	179/23210	2.02504e-06	2.83871e-05	1.82148e-05	Casq1/Actn2/Trdn/Dmd/Lrrc26/F2/Fxyd1/Fgf14/Abcc8/Kcnc1/Nos1/Hcn1/Kcnj11/Stac3/Cemip/Trem2/Bmp4/Acsl6/P2ry6/Prkg1/Capn3/Akap6/Atp1b2/Kcnj2/Ifng/Pink1/Tesc/F2rl3/Jph2/Rapgef3/Cacna2d1/Chchd10/Atp1b1/Rgs7/Stim1/Galr2/Adrb2/Kcnc2/S100a1/Amigo1/Abcb1a/Ednra/Kif5b/Slc9a3r2/Ifngr2/Ehd3/Bdkrb1/Ank2/Ephb2/Hspa2/Plcg2/Wnk1/P2rx7/Akap9/Dnm2/Dbi/Plcg1/Ank3/Pdpk1/Cox17/Cacnb3/Akap7/Ikbkb/Psen1/Atp1b3/Pkd2/Cnk…	67
GO:0030177	positive regulation of Wnt signaling pathway	53/5118	132/23210	2.06764e-06	2.89191e-05	1.85562e-05	Scel/Atp6v1c2/Sfrp2/Daam2/Fgf9/Rspo2/Sfrp4/Kank1/Fgfr3/Fam53b/Fgf10/Tlr2/Plekha4/Col1a1/Disc1/Lgr5/Sulf2/Macf1/Trpm4/Ppp2r3a/Egfr/Fgf2/Reck/Thra/Zranb1/Atp6ap2/Fzd9/Sfrp1/Wnk1/Sema5a/Smad3/Ube2b/Tmem198/Ror2/Tbl1xr1/Wls/Usp47/Amer1/Gskip/Cdc73/Gid8/Sulf1/Vps35/Lrrk1/Ppm1a/Dapk3/Tnks/Rnf146/Atp6v0c/Lgr4/Zeb2/Csnk2a1/Ubr5	53
GO:1901800	positive regulation of proteasomal protein catabolic process	44/5118	103/23210	2.12916e-06	2.97128e-05	1.90655e-05	Klhl40/Nkd2/Cbfa2t3/Trem2/Sh3rf2/Psen2/Ecscr/Fbxw7/Usp13/Herpud1/Nupr1/Trib3/Sirt2/Bbs7/Rnf217/Il33/Dvl1/Rnf185/Csnk1a1/Gba/Dnajb2/Dab2ip/Mapk8/Nub1/Arih2/Ddrgk1/Atxn3/Rad23a/Chfr/Fam122a/Arih1/Gsk3b/Psmd10/Tmem259/Rnf14/Psen1/Zfand2a/Mapk9/Rchy1/Plk2/Socs4/Sgta/Xbp1/Rnft1	44
GO:0048639	positive regulation of developmental growth	77/5118	214/23210	2.16526e-06	3.0149e-05	1.93454e-05	Arx/Igf2/Igf1/Mef2c/Mapt/Hopx/Fgf9/Dll1/Dcx/Cpne5/Actn3/Capn3/Akap6/Apoe/Cacna2d2/Sema4d/Prox1/C3/Atp8a2/Musk/Mtm1/Ntrk3/Cxcl12/Ghr/Tgfbr3/Sgip1/Ncam1/Disc1/Stat5b/Cxcr4/Adrb2/Golga4/Crabp2/Twf2/Bbs4/Fgf2/Stat5a/Bbs2/Unc13a/Fdps/Map3k13/Acacb/Sh3glb1/Bcl2/Nr3c1/Insr/Bdnf/Gpam/Fn1/Rnf157/Mecp2/Bmpr2/Sema5a/Rtn4/Bmpr1a/Zfyve27/Megf8/Naca/Mtor/Rufy3/Cdkl5/Ybx3/Rps6kb1/Myod1/Prkdc/Mul1/Gsk3b/Syt17/Lr…	77
GO:0030501	positive regulation of bone mineralization	23/5118	41/23210	2.2264e-06	3.09298e-05	1.98464e-05	Mef2c/Bmp4/Actn3/Fgfr3/Kl/Slc8a1/Bmp6/Atraid/Adrb2/Osr1/Acvr2a/Pkdcc/Bmpr1b/Gpm6b/Fzd9/Tmem119/Ptn/Bmpr2/Smad3/P2rx7/Bmpr1a/Asxl2/Mia3	23
GO:0016202	regulation of striated muscle tissue development	66/5118	176/23210	2.23128e-06	3.09298e-05	1.98464e-05	Cav3/Rbm24/Klhl41/Lmod3/Igf1/Rbfox1/Myog/Mef2c/Usp2/Fgf9/Dll1/Erbb3/Bmp4/Actn3/Capn3/Akap6/Pi16/Rgs2/Jph2/Col14a1/Mtm1/S100b/Tgfbr3/Ncam1/Tgfbr2/Tsc22d3/Adrb2/Myf6/Cyp26b1/Cdon/Nog/Flot1/Sirt2/Fgf2/Gpc1/Fdps/Hdac4/Megf10/Bcl2/Nr3c1/Bdnf/Tgfbr1/Tbx1/Smad3/Six1/Bmpr1a/Grem1/Lrp6/Akirin1/Naca/Mtor/Fzd7/Hdac5/Ybx3/Rps6kb1/Myod1/Lox/Gsk3b/Jarid2/Usp19/Nr1d2/Apc/Uqcc2/Fgfr1/Tgfb1/Ddx17	66
GO:0007584	response to nutrient	43/5118	100/23210	2.24356e-06	3.1031e-05	1.99113e-05	Ryr1/Mapt/Postn/Il1b/Kcnj11/Gas6/Bglap2/Pdk2/Rbp1/Casp1/Grin1/Dpyd/Trpv1/P2rx3/Slc8a1/P2rx6/P2rx4/Suox/Fyn/Agl/Trpm4/Amigo1/Ncoa1/Hlcs/Kank2/Cyp27b1/Plcg2/Arsa/Cib2/P2rx7/Lrp6/Mtor/Usf1/Igf1r/Snai2/Ufl1/Panx1/Snw1/Aacs/Arsb/Usf2/Xbp1/Tmbim6	43
GO:1903052	positive regulation of proteolysis involved in cellular protein catabolic process	48/5118	116/23210	2.25607e-06	3.11348e-05	1.99779e-05	Klhl40/Nkd2/Cbfa2t3/Ctsc/Trim67/Trem2/Sh3rf2/Psen2/Ecscr/Fbxw7/Usp13/Herpud1/Disc1/Nupr1/Trib3/Sirt2/Bbs7/Rnf217/Il33/Dvl1/Rnf185/Csnk1a1/Gba/Dnajb2/Dab2ip/Mapk8/Nub1/Arih2/Ddrgk1/Atxn3/Rad23a/Chfr/Fam122a/Arih1/Gsk3b/Rnf139/Psmd10/Tmem259/Rnf14/Psen1/Zfand2a/Mapk9/Rchy1/Plk2/Socs4/Sgta/Xbp1/Rnft1	48
GO:0043268	positive regulation of potassium ion transport	27/5118	52/23210	2.27569e-06	3.1336e-05	2.0107e-05	Actn2/Lrrc26/Adora1/Abcc8/Kcnc1/Trem2/Prkg1/Akap6/Atp1b2/Kcnj2/Rapgef3/Atp1b1/Rgs7/Hbp1/Galr2/Adrb2/Kcnc2/Amigo1/Kif5b/Ank2/Wnk1/Akap9/Dnm2/Akap7/Fhl1/Atp1b3/Dlg1	27
GO:0051402	neuron apoptotic process	99/5118	293/23210	2.31477e-06	3.18039e-05	2.04072e-05	Trp63/Kcnb1/Gdf5/Mef2c/Nos1/Il1b/Erbb3/Fas/Epha7/Ppargc1a/Apoe/Fgfr3/Pink1/Grin1/Kcnma1/Musk/Tgfb3/Esr1/Glp1r/Nfatc4/Foxq1/Egln3/Nrbp2/Aatk/Fbxw7/Rb1/Grik2/Cpeb4/Prnp/Syngap1/Nr4a3/Angpt1/Gabrb2/Fyn/Pmaip1/Wfs1/Grik5/Pou4f1/Tgfb2/Akt2/Rapsn/Pak3/App/Ptprf/Pcsk9/Grn/Bnip3/Usp53/Hdac4/Bag1/Pitx3/Foxo3/Bcl2/Nr3c1/Bbc3/Ddit3/Bdnf/Lgmn/Fzd9/Cdk5r1/Ppt1/Mecp2/Six1/Srpk2/Siah1a/Mapk8/Bcl2l1/Cln3/Sod2/Zf…	99
GO:0071560	cellular response to transforming growth factor beta stimulus	74/5118	204/23210	2.39879e-06	3.28856e-05	2.11013e-05	Adamtsl2/Cav3/Cilp/Mef2c/Aspn/Wfikkn2/Itga8/Ppargc1a/Cldn5/Nrep/Veph1/Htra3/Dand5/Tgfb3/Appl2/Zfp36l1/Lrrc32/Pbld1/Tgfbr3/Col3a1/Tgfbr2/Itgb5/Fbn1/Fyn/Amhr2/Zeb1/Tgfb2/Acvr2a/Scx/Ankrd1/Ldlrad4/Flcn/Thbs1/Bmpr1b/Npnt/Pdgfd/Nr3c1/Wwox/Eng/Emilin1/Runx1/Bmpr2/Tgfbr1/Smad3/Dusp22/Bmpr1a/Dnm2/Smad6/Eid2/Onecut2/Lox/Hipk2/Pdpk1/Igf1r/Pmepa1/Fermt2/Col1a2/Acvr1b/Ltbp3/Bcl9l/Adam9/Ski/Ppm1a/Tab1/Zfyve9/…	74
GO:0006906	vesicle fusion	41/5118	94/23210	2.46588e-06	3.3731e-05	2.16438e-05	Nkd2/Dysf/Stx1b/Vamp1/Doc2b/Snapin/Grik5/Akt2/Sphk1/C2cd5/Rab3a/Kif5b/Vps39/Stx11/Vps8/Vamp2/Samd9l/Vps41/Tmem175/Uso1/Snap47/Stx4a/Stx16/Stx5a/Uvrag/Snap23/Vps11/Stx17/Vps18/Vti1a/Stx8/Vamp4/Eea1/Tgfbrap1/Stx12/Cplx2/Bet1/Stx7/Vti1b/Bloc1s6/Gosr1	41
GO:1903539	protein localization to postsynaptic membrane	28/5118	55/23210	2.47309e-06	3.37555e-05	2.16595e-05	Camk2a/Dlg2/Grip2/Stx1b/Grin1/Lrrc7/Tnik/Dag1/Gpc6/Rapsn/Magi2/Iqsec2/Vamp2/Arhgap44/Snap47/Stx4a/Snap23/Grasp/Nptx1/Gsk3b/Vps35/Scrib/Nsg1/Rap1a/Gphn/Kalrn/Dlg1/Rab11a	28
GO:0071902	positive regulation of protein serine/threonine kinase activity	95/5118	279/23210	2.52553e-06	3.43958e-05	2.20703e-05	Ighm/Igf1/Ins2/Adora1/Nek10/Fgd2/Il1b/Cemip/Bmp4/Gadd45a/Akap6/Htr2b/Ccr7/Ifng/Prok1/Kiss1r/Cdk5r2/Prox1/Tnik/Fgf10/Tgfb3/Ntrk3/Tlr6/Mapre3/Irgm2/Ghr/Ccnd3/Pdgfrb/Nox4/Acsl1/Adrb2/Map3k9/Fzd4/Taok1/Syap1/Erbb2/Nod2/Egfr/Fgf2/Thbs1/Pdgfb/Map3k13/Tlr4/Fzd5/Cd24a/Pdgfd/Insr/Cd81/Ccny/Rptor/Fzd8/Tgfbr1/Gab1/Pkd1/Mapk8ip3/Dvl3/Akap13/P2rx7/Dab2ip/Tpd52l1/Ror2/Spag9/Lamtor3/Maged1/Map3k10/Cdkn1b/Cab39/…	95
GO:1904064	positive regulation of cation transmembrane transport	62/5118	163/23210	2.5906e-06	3.5205e-05	2.25896e-05	Casq1/Actn2/Trdn/Dmd/Lrrc26/F2/Fxyd1/Fgf14/Abcc8/Kcnc1/Nos1/Hcn1/Kcnj11/Stac3/Cemip/Trem2/Bmp4/P2ry6/Prkg1/Capn3/Akap6/Atp1b2/Kcnj2/Ifng/Pink1/Tesc/F2rl3/Jph2/Rapgef3/Cacna2d1/Chchd10/Atp1b1/Rgs7/Stim1/Galr2/Adrb2/Kcnc2/S100a1/Amigo1/Ednra/Kif5b/Ifngr2/Ehd3/Bdkrb1/Ank2/Ephb2/Hspa2/Plcg2/Wnk1/Akap9/Dnm2/Dbi/Plcg1/Ank3/Pdpk1/Cox17/Cacnb3/Akap7/Ikbkb/Atp1b3/Pkd2/Cnksr3	62
GO:0006903	vesicle targeting	21/5118	36/23210	2.60908e-06	3.53789e-05	2.27012e-05	Pclo/Wipi1/Tbc1d23/Cep19/5730455P16Rik/Klhl12/Exoc4/Clasp1/Arfgap3/Pef1/Preb/Sec16a/Tmed10/Scrib/Psen1/Gbf1/Sar1b/Ahi1/Sar1a/Arfgap2/Gosr1	21
GO:0051924	regulation of calcium ion transport	93/5118	272/23210	2.62882e-06	3.55691e-05	2.28232e-05	Casq1/Trdn/Dhrs7c/Casq2/Cav3/Hrc/Atp1a2/Igf1/Dmd/Camk2a/Tspan13/F2/Fgf14/Tmem38a/Best1/Cacnb1/Nos1/Usp2/Ucn/Dysf/Mylk/Stac3/Cemip/Bmp4/P2ry6/Tmem38b/Capn3/Akap6/Jsrp1/Mchr1/Grin1/F2rl3/Jph2/Rrad/Psen2/Pacsin3/Cacng1/Il16/Glp1r/Trpv3/Rapgef3/Cxcl12/Cacna2d1/Grin3b/Slc8a1/Bin1/Atp1b1/Smim6/Pdgfrb/Aqp2/Stim1/Prnp/Stc1/Cxcr4/Adrb2/P2rx4/Inpp5k/S100a1/Fyn/Wfs1/Gem/Orai1/Tgfb2/Cacna1b/Ahr/Slc8b1/Nol3/E…	93
GO:0098930	axonal transport	29/5118	58/23210	2.6365e-06	3.55914e-05	2.28375e-05	Dlg2/Fez1/Snapin/Kif1b/Bloc1s3/Kif5b/Mgarp/Dst/Rab27b/Kif1c/Ap3m2/Mecp2/Kif3a/Mapk8ip3/Trak1/Bloc1s4/Arl8b/Spast/Arl8a/Bloc1s5/Madd/Map1a/Ap3s2/Ap3b1/Dync1h1/Trak2/Ndel1/Bloc1s6/Actr10	29
GO:0014904	myotube cell development	24/5118	44/23210	2.64191e-06	3.55914e-05	2.28375e-05	Cacna1s/Klhl41/Acta1/Lmod3/Igf1/Dmd/Myog/Klhl40/Ryr1/Stac3/Actn3/Myf6/Ppp3ca/Hdac4/Bcl2/Six1/Rcan1/Naca/Hdac5/Smyd3/Myod1/Pmp22/Ski/Bin3	24
GO:0071559	response to transforming growth factor beta	75/5118	208/23210	2.66206e-06	3.57855e-05	2.29621e-05	Adamtsl2/Cav3/Cilp/Mef2c/Aspn/Wfikkn2/Itga8/Ppargc1a/Cldn5/Nrep/Veph1/Htra3/Dand5/Tgfb3/Appl2/Zfp36l1/Lrrc32/Pbld1/Tgfbr3/Col3a1/Tgfbr2/Itgb5/Fbn1/Fyn/Amhr2/Zeb1/Tgfb2/Acvr2a/Scx/Ankrd1/Ldlrad4/Flcn/Thbs1/Bmpr1b/Npnt/Pdgfd/Nr3c1/Wwox/Eng/Emilin1/Runx1/Bmpr2/Tgfbr1/Smad3/Dusp22/Bmpr1a/Dnm2/Smad6/Eid2/Onecut2/Lox/Hipk2/Pdpk1/Igf1r/Pmepa1/Fermt2/Col1a2/Acvr1b/Ltbp3/Bcl9l/Adam9/Ski/Ppm1a/Tab1/Zfyve9/…	75
GO:0007224	smoothened signaling pathway	56/5118	143/23210	2.7287e-06	3.65778e-05	2.34704e-05	Fgf9/Rfx4/Fgfr3/Rora/Gpr37l1/Wnt9a/Fgf10/Enpp1/Tgfbr2/Rb1/Scube3/Foxf1/Gas1/Wdpcp/Cdon/Serpine2/Nsdhl/Stk36/Dyrk2/Bbs7/Kctd21/Mgrn1/Dync2h1/Ift81/Prkaca/Rpgrip1l/Sfrp1/Ift172/Kif3a/Fuz/Tubd1/Prrx1/Tctn2/Tctn1/Wdr19/Ror2/Tbc1d32/Intu/Fbxl17/Megf8/Map3k10/Ctnna1/Tmem231/Tctn3/Hipk2/Dzip1/Ift57/Ift88/Ift52/Hhat/Prkacb/Ulk3/Ift122/Pdcl/Fkbp8/Hspb11	56
GO:0009100	glycoprotein metabolic process	111/5118	338/23210	2.735e-06	3.65778e-05	2.34704e-05	Igf1/Dcn/B3galt5/Chst13/Extl1/Porcn/Col11a1/Fut1/Mamdc2/Il15/Fut2/Gcnt1/Hs3st1/Galnt16/Mustn1/St8sia1/Ptx3/Ccr7/Gfpt2/Itm2a/B3galt2/Fbxo44/Bgn/Idua/Gxylt2/Necab1/Adamts12/Itm2b/St3gal5/Man2b2/Spock2/Sulf2/C1galt1c1/Sec1/B3gnt9/Cst3/Sgsh/Mpi/Ndst4/Edem3/Ogt/Gpc1/Ube2g2/Tet2/Itm2c/Bcl2/Manba/Insr/Tnip1/Man1c1/St3gal3/Tet1/Fbxo6/Ngly1/Pomgnt2/Aga/Sdf2/Pomk/St3gal4/Golga2/B4galt5/Abca7/Galnt4/Atp7a/G…	111
GO:0014074	response to purine-containing compound	45/5118	107/23210	2.73863e-06	3.65778e-05	2.34704e-05	Casq2/Pygm/Ryr1/Tmem38a/Hcn1/Il1b/Kcnj11/P2ry6/Tmem38b/Akap6/Casp1/Prkaa2/Trpv1/P2rx3/Rapgef3/Zfp36l1/Pde3a/Slc8a1/Slc8a3/Gpd1/P2rx6/Igfbp5/P2rx4/Inpp5k/Trpm4/Pde2a/Ahr/Hmgcs1/Slc26a6/Pik3r1/Cyp27b1/Plcg2/Cib2/Duox1/P2rx7/Rapgef1/Per1/Itpr2/Akap7/Ndufs4/Jund/Panx1/Rap1a/Pkd2/Mat2a	45
GO:0048739	cardiac muscle fiber development	13/5118	17/23210	2.75229e-06	3.66432e-05	2.35124e-05	Mybpc2/Mybpc1/Myom3/Myh6/Tcap/Myom1/Myom2/Myo18b/Ttn/Bmp4/Mybpc3/Obsl1/Sgcd	13
GO:0035418	protein localization to synapse	38/5118	85/23210	2.7553e-06	3.66432e-05	2.35124e-05	Camk2a/Dlg2/Grip2/Mapt/Pclo/Stx1b/Grin1/Lrrc7/Tnik/Shank1/Dag1/Gpc6/Rapsn/Magi2/Kif5b/Iqsec2/Vamp2/Klc1/Stau2/Rab27b/Arhgap44/Mapk8ip3/Snap47/Stx4a/Snap23/Grasp/Nptx1/Gsk3b/Nlgn2/Vps35/Scrib/Nsg1/Map1a/Rap1a/Gphn/Kalrn/Dlg1/Rab11a	38
GO:1902305	regulation of sodium ion transmembrane transport	30/5118	61/23210	2.76502e-06	3.6694e-05	2.3545e-05	Cav3/Fxyd6/Atp1a2/Dmd/Fxyd1/Scn3b/Nos1/Atp1b2/Tesc/Hecw2/Klhl24/Atp1b1/Scn5a/Snta1/Stoml1/Osr1/Stom/Scn1b/Ptpn3/Gpd1l/Pcsk9/Kif5b/Wnk1/Dnm2/Camk2d/Commd1/Ank3/Slmap/Atp1b3/Cnksr3	30
GO:0042147	retrograde transport, endosome to Golgi	36/5118	79/23210	2.89129e-06	3.82067e-05	2.45157e-05	Snx32/Prepl/Tbc1d23/Snx8/Ehd3/Pqlc1/Tbc1d17/Sgsm2/Cln5/Vps53/Bet1l/Spag9/Stx16/Stx5a/Rab9/Rgp1/Pikfyve/Vti1a/Trappc10/Vps35/Vps26a/Gbf1/Vps52/Erc1/Tmem87a/Vps29/Tmem87b/Vti1b/Gga1/Dennd5a/Dctn1/Arl1/Tbc1d10b/Evi5/Snx1/Gosr1	36
GO:0043525	positive regulation of neuron apoptotic process	36/5118	79/23210	2.89129e-06	3.82067e-05	2.45157e-05	Il1b/Fas/Epha7/Fgfr3/Kcnma1/Musk/Fbxw7/Grik2/Prnp/Pmaip1/Grik5/Tgfb2/Rapsn/Pak3/Ptprf/Pcsk9/Grn/Hdac4/Bag1/Pitx3/Foxo3/Nr3c1/Bbc3/Ddit3/Cdk5r1/Srpk2/Mapk8/Bace1/Il18/Gsk3b/Casp9/Map2k7/Mcl1/Optn/Ctsz/Fis1	36
GO:0016239	positive regulation of macroautophagy	32/5118	67/23210	2.92051e-06	3.84762e-05	2.46886e-05	Dcn/Epm2a/Pink1/Tlr2/Irgm2/Adrb2/Fyco1/Nod1/Trim13/Vps13d/Nod2/Hspb8/Vps13c/Sesn1/Bnip3/Sh3glb1/Ulk1/Rab3gap1/Sesn3/Clec16a/Pip4k2b/Rab3gap2/Tsc2/Lrsam1/Tsc1/Pip4k2a/Rab12/Becn1/Irgm1/Mfn2/Optn/Map3k7	32
GO:0006809	nitric oxide biosynthetic process	35/5118	76/23210	2.93367e-06	3.84762e-05	2.46886e-05	Cd36/Igf1/Nos1/Il1b/Slc7a2/Agxt2/Ptx3/Rora/Ifng/Trpv1/Ptgis/Esr1/Tlr6/Tlr2/P2rx4/Akt2/Itgb2/Tlr4/Cd34/Insr/Sirpa/Wdr35/Smad3/Sod2/Dnm2/Mtor/Cyp1b1/Gla/Mapk9/Klf4/Jak2/Rock2/Cd47/Ddah2/Pkd2	35
GO:0043542	endothelial cell migration	72/5118	198/23210	2.94286e-06	3.84762e-05	2.46886e-05	Igf2/Igf1/Dcn/Mef2c/Fgfbp1/Cxcl13/Fap/Bmp4/Apoe/Adamts9/Slit2/Angpt4/Cdh13/Prox1/Bmper/Tek/Plekhg5/Fbxw7/Srpx2/Stc1/P2rx4/Emp2/Angpt1/Nr4a1/Amot/Adora2b/Dnaja4/Bcas3/Jup/Glul/Fgf2/Stat5a/Thbs1/Pdgfb/Grn/Sparc/Itgb2/Lgmn/Amotl1/Mecp2/Synj2bp/Bmpr2/Tgfbr1/Sema5a/Dab2ip/Ptprm/Krit1/Pik3r3/Grem1/Hdac5/Stard13/Plcg1/Pdpk1/Cyp1b1/Pik3r2/Snai2/Prkx/Itgb1/Sash1/Klf4/Gpld1/Plk2/Nfe2l2/Vhl/Rock2/Mia3/Map2k…	72
GO:0007178	transmembrane receptor protein serine/threonine kinase signaling pathway	116/5118	357/23210	2.94336e-06	3.84762e-05	2.46886e-05	Adamtsl2/Myh6/Cav3/Cilp/Chrdl1/Gdf5/Fst/Sfrp2/Aspn/Fgf9/Wfikkn2/Chrd/Gdf6/Itga8/Bmp4/Cldn5/Nrep/Sfrp4/Bmp3/Inhbb/Rgma/Veph1/Htra3/Fgf10/Dand5/Tgfb3/Bmper/Appl2/Tmem100/Lrrc32/Pbld1/Tgfbr3/Col3a1/Rgmb/Gdf9/Tgfbr2/Itgb5/Bmp6/Tob1/Kcp/Fzd1/Fbn1/Inha/Stoml1/Hexa/Hoxa13/Pdcd4/Amhr2/Zeb1/Tgfb2/Acvr2a/Scx/Magi2/Ldlrad4/Flcn/Nog/Lnpep/Thbs1/Bmpr1b/Wwtr1/Nbl1/Npnt/Eng/Sfrp1/Spg20/Emilin1/Synj2bp/Bmpr2/Tgf…	116
GO:0051155	positive regulation of striated muscle cell differentiation	34/5118	73/23210	2.95479e-06	3.84762e-05	2.46886e-05	Cav3/Csrp3/Rbm24/Lmod3/Igf1/Myog/Mef2c/Neu2/Smyd1/Hopx/Ccl8/Bmp4/Actn3/Akap6/Mylk3/Prox1/Mamstr/Cxcl12/Myf6/Cyp26b1/Mmp14/Flot1/Flt3l/Fdps/Thra/Bcl2/Nr3c1/Tbx1/Grem1/Mtor/Myod1/Gsk3b/Epc1/Tgfb1	34
GO:0034497	protein localization to phagophore assembly site	11/5118	13/23210	2.95495e-06	3.84762e-05	2.46886e-05	Atg13/Wipi1/Pacs2/Atg9a/Wdr45/Atg16l1/Stx17/Atg9b/Mfn2/Pik3c3/Wdr45b	11
GO:0055119	relaxation of cardiac muscle	11/5118	13/23210	2.95495e-06	3.84762e-05	2.46886e-05	Ttn/Akap6/Kcnj2/Rgs2/Atp1b1/P2rx4/Atp2a2/Pde4d/Camk2d/Pde5a/Camk2g	11
GO:1901293	nucleoside phosphate biosynthetic process	98/5118	291/23210	3.05429e-06	3.96867e-05	2.54653e-05	Prkag3/Nmrk2/Igf1/Myog/Ins2/Slc2a6/Ampd1/Cbfa2t3/Pgam2/Nos1/Adcy8/Trem2/Acsl6/Pfkm/Ppargc1a/Actn3/Pdk2/Adssl1/Gucy2e/Prkaa2/Ifng/Nme5/Entpd1/Pid1/Eno2/Ak8/Ak9/Guca1a/Acss2/Aldoc/Gpd1/Acsl1/Mlycd/Stat3/Npr2/Ak1/Ak5/Nupr1/Zbtb20/Adora2b/Pdk1/Esrrb/App/Mpi/Cdadc1/Flcn/Nmnat3/Adcy9/Eno3/Rrm2b/Ogt/Taz/Dnajc30/Khk/Acacb/Hdac4/Mpc1/Gapdhs/Ampd3/Insr/Pfkfb2/Pdha1/Aldoa/Acsl4/Pdhx/Galt/Uprt/P2rx7/Pdhb/Gcd…	98
GO:0090263	positive regulation of canonical Wnt signaling pathway	43/5118	101/23210	3.07834e-06	3.99158e-05	2.56123e-05	Scel/Sfrp2/Daam2/Fgf9/Rspo2/Sfrp4/Kank1/Fgfr3/Fam53b/Fgf10/Plekha4/Col1a1/Disc1/Lgr5/Sulf2/Trpm4/Ppp2r3a/Egfr/Fgf2/Reck/Thra/Fzd9/Sfrp1/Wnk1/Sema5a/Smad3/Ube2b/Tmem198/Ror2/Tbl1xr1/Wls/Usp47/Amer1/Gskip/Gid8/Vps35/Lrrk1/Ppm1a/Dapk3/Tnks/Rnf146/Lgr4/Ubr5	43
GO:0006754	ATP biosynthetic process	54/5118	137/23210	3.23873e-06	4.17722e-05	2.68035e-05	Prkag3/Igf1/Myog/Ins2/Slc2a6/Cbfa2t3/Pgam2/Trem2/Pfkm/Ppargc1a/Actn3/Prkaa2/Ifng/Entpd1/Pid1/Eno2/Ak9/Aldoc/Gpd1/Stat3/Nupr1/Zbtb20/Esrrb/App/Mpi/Flcn/Eno3/Ogt/Taz/Dnajc30/Khk/Hdac4/Gapdhs/Insr/Pfkfb2/Aldoa/Galt/P2rx7/Dhtkd1/Hk2/Bcl2l1/Bpgm/Jmjd8/Ak3/Atp5k/Atp5e/Psen1/Mtch2/Zbtb7a/Entpd5/Sphk2/Atp5h/Tgfb1/Ncor1	54
GO:0048675	axon extension	54/5118	137/23210	3.23873e-06	4.17722e-05	2.68035e-05	Mapt/Slit1/Rtn4r/Dclk1/Tnr/Sema3d/Dcx/Apoe/Sema4d/Slit2/Sema3c/Sema3f/Ntrk3/Cxcl12/Aatk/Sema6c/Sema3b/Mgll/Disc1/Golga4/Sema3g/Sema6a/Lamb2/Twf2/Map3k13/Cdkl3/Nrp2/Sema3e/Bdnf/Ulk1/Fn1/Cdk5r1/Dvl1/Ulk2/Bmpr2/Sema5a/Rtn4/Zfyve27/Dnm2/Megf8/Rufy3/Cdkl5/Olfm1/Slc9a6/Gsk3b/Lrp1/Itgb1/Vcl/Ryk/Map1b/Rab11a/Rnf6/Ndel1/Anapc2	54
GO:0043405	regulation of MAP kinase activity	99/5118	295/23210	3.24164e-06	4.17722e-05	2.68035e-05	Cav3/Ighm/Igf1/Ins2/Adora1/Cd300a/Sfrp2/Nek10/Spry1/Cblc/Fgd2/Il1b/Bmp4/Gadd45a/Apoe/Htr2b/Ccr7/Prok1/Rgs2/Kiss1r/Tnik/Fgf10/Tgfb3/Rgs14/Ntrk3/Tlr6/Ghr/Pdgfrb/Nox4/Inpp5k/Map3k9/Fzd4/Fem1a/Trib3/Taok1/Erbb2/Nod2/Egfr/Inppl1/Dusp3/Fgf2/Thbs1/Pdgfb/Map3k13/Tlr4/Fzd5/Cd24a/Pdgfd/Ephb2/Insr/Cd81/Smpd1/Ksr1/Sfrp1/Fzd8/Hipk3/Gba/Tgfbr1/Gab1/Cdk5rap3/Dusp8/Mapk8ip3/Dvl3/Mapk8ip1/Akap13/P2rx7/Dab2ip/Tpd5…	99
GO:0097193	intrinsic apoptotic signaling pathway	98/5118	292/23210	3.6116e-06	4.64434e-05	2.98008e-05	Trp63/Ankrd2/Atp2a1/Ins2/Lgals12/Mapt/Tmem117/Zfp385b/Dapk2/Eda2r/Pdk2/Casp4/Cdkn1a/Pink1/Nme5/Casp12/Nfatc4/Cxcl12/Usp28/Fbxw7/Grina/Arl6ip5/Eaf2/Herpud1/Pmaip1/Wfs1/Serinc3/Nupr1/Pou4f1/Trib3/Pdk1/Perp/Nol3/Mllt11/Bcl3/Flcn/Bcl2l2/Rrm2b/Tmem161a/Ei24/Pttg1ip/Bnip3/Dyrk2/Ndufa13/Sh3glb1/Pik3r1/Xpa/Bcl2/Cdip1/Bbc3/Ddit3/Stk25/Wwox/Tmem109/Creb3/Mapk8ip1/Ndufs3/Siah1a/Cyld/Dab2ip/Jmy/Bcl2l1/Sod2/R…	98
GO:0030048	actin filament-based movement	45/5118	108/23210	3.69844e-06	4.7462e-05	3.04544e-05	Myh7/Actc1/Myh8/Casq2/Myh6/Cav3/Myh2/Tnnc1/Atp1a2/Gja5/Adora1/Fxyd1/Scn3b/Nos1/Myl6b/Wipf3/Kcne4/Myh14/Akap6/Tnnt2/Kcnj2/Ctnna3/Cacna2d1/Mylk2/Bin1/Sgcd/Stc1/Scn5a/Apbb1/Snta1/Emp2/Trpm4/Pard3/Scn1b/Myo7a/Gpd1l/Jup/Ank2/Pde4d/Acta2/Tpm1/Camk2d/Myo1c/Dlg1/Sun2	45
GO:0010906	regulation of glucose metabolic process	49/5118	121/23210	3.70915e-06	4.75015e-05	3.04797e-05	Igf2/Igf1/Ins2/C1qtnf3/Grb10/Gckr/Actn3/Pdk2/Sorbs1/Rora/Serpina12/Rorc/Enpp1/C1qtnf1/Nfe2l1/Epm2aip1/Sik1/Mlycd/Igfbp4/Inpp5k/Pdk1/Akt2/Esrrb/Ogt/Ppp1r3f/Fam3a/Khk/Acacb/Dyrk2/Kat2b/Nr3c1/Insr/Foxo1/Pfkfb2/Irs2/Ncoa2/Mtor/Cry1/Ppp1cb/Adipor1/Ddb1/Gpld1/Acadm/Nr1d1/Midn/Ranbp2/Clk2/Gfpt1/Maea	49
GO:0010977	negative regulation of neuron projection development	65/5118	175/23210	3.86127e-06	4.93482e-05	3.16647e-05	Fgf13/Slit1/Rtn4r/Tnr/Inpp5j/Sema3d/Rap1gap2/Lrp4/Epha7/Apoe/Kank1/Sema4d/Efemp1/Slit2/Rgma/Sema3c/Sema3f/Nfatc4/Mylip/Aatk/Tbx6/Sema6c/Sema3b/Snapin/Syngap1/Ppp3ca/Sema3g/Sema6a/Inppl1/Lrig2/Dnm3/Itm2c/Ephb2/Cdkl3/Sema3e/Ulk1/Kremen1/Spg20/Cdk5r1/Mecp2/Ulk2/Sema5a/Rtn4/Rufy3/Ptprg/Tsc2/Gorasp1/Tsc1/Pmp22/Gsk3b/Ube3a/Lrp1/Asap1/Psen1/Cspg4/Dync1i2/Plk2/Ctsz/H2-D1/B2m/Ryk/Dennd5a/Neo1/Rnf6/Trak2	65
GO:0014897	striated muscle hypertrophy	44/5118	105/23210	3.94308e-06	5.02905e-05	3.22693e-05	Myh7/Myh6/Cav3/Trim63/Csrp3/Tcap/Igf1/Ttn/Mef2c/Mlip/Klf15/Prkg1/Akap6/Pi16/Lmcd1/Htr2b/Rgs2/Col14a1/Sorbs2/Fbxo32/Igfbp5/P2rx4/Mef2a/Nr4a3/Atp2a2/Ppp3ca/Fdps/Nr3c1/Foxo1/Ar/Akap13/Smad3/Camk2d/Mtor/Pdlim5/Becn1/Gsk3b/Camta2/Ece1/Jarid2/Pde5a/Tnfrsf1b/Kdm4a/Rock2	44
GO:0070296	sarcoplasmic reticulum calcium ion transport	18/5118	29/23210	3.97404e-06	5.05817e-05	3.24562e-05	Casq1/Trdn/Dhrs7c/Casq2/Hrc/Atp2a1/Dmd/Ryr1/Tmem38a/Tmem38b/Cacng1/Slc8a1/Atp2a2/Nol3/Fkbp1b/Ank2/Pde4d/Camk2d	18
GO:0007179	transforming growth factor beta receptor signaling pathway	62/5118	165/23210	4.12943e-06	5.24522e-05	3.36564e-05	Adamtsl2/Cav3/Aspn/Wfikkn2/Itga8/Cldn5/Nrep/Veph1/Htra3/Dand5/Tgfb3/Appl2/Lrrc32/Pbld1/Tgfbr3/Col3a1/Tgfbr2/Itgb5/Fbn1/Amhr2/Zeb1/Tgfb2/Acvr2a/Ldlrad4/Flcn/Thbs1/Bmpr1b/Npnt/Eng/Emilin1/Bmpr2/Tgfbr1/Smad3/Dusp22/Bmpr1a/Dnm2/Smad6/Eid2/Onecut2/Lox/Hipk2/Pdpk1/Pmepa1/Fermt2/Col1a2/Acvr1b/Ltbp3/Bcl9l/Adam9/Ski/Ppm1a/Tab1/Zfyve9/Glg1/Ptprk/Snw1/Zbtb7a/Map3k7/Snx1/Lemd3/Xbp1/Tgfb1	62
GO:0019218	regulation of steroid metabolic process	43/5118	102/23210	4.19352e-06	5.31578e-05	3.41092e-05	Igf2/Igf1/Fgfr4/Il1b/Dkk3/Ppargc1a/Prkg1/Apoe/Rora/Ifng/Serpina12/Prox1/Rorc/Kcnma1/Scd1/Dhcr7/Abcg1/Bmp6/Stat5b/Pde8b/Insig1/Adora2b/Asah1/Stat5a/Fdps/Insig2/Nr3c1/Cyp27b1/Igfbp7/Srebf1/Scp2/Ldlr/Ttc39b/Acadvl/Erlin2/Igf1r/Lmf1/Acadl/Snai2/Clcn2/Nr1d1/Lamtor1/Rest	43
GO:0070482	response to oxygen levels	95/5118	282/23210	4.22334e-06	5.3427e-05	3.42819e-05	Mb/Pygm/Ryr1/Adora1/Ucp3/Cbfa2t3/Fndc1/Vldlr/Slc2a4/Fas/Ucp2/Mmp2/Casp1/Acot2/Rora/Pink1/Cpeb1/P2rx3/Ptgis/Kcnma1/Tgfb3/Zfp36l1/Tek/Oxtr/Slc8a1/Atp1b1/Cpeb4/Slc8a3/Epas1/Adrb2/Hif1an/Slc2a8/Cpeb2/Tgfb2/Pdk1/Nol3/Ednra/Pick1/Sirt2/Mgarp/Ogt/Cryab/Bnip3/Chrnb2/Sod3/Birc2/Rwdd3/Cd34/Bcl2/Cd24a/Foxo1/Atp6v1g1/Arnt/Atp6v1a/Eng/Mecp2/Smad3/Atp6v0d1/Rtn4/Plat/Sod2/Camk2d/Mtor/Atp6ap1/Commd1/Slc11a2/Tsc2…	95
GO:0006893	Golgi to plasma membrane transport	31/5118	65/23210	4.31563e-06	5.44838e-05	3.496e-05	Vamp5/Acsl3/Golga4/Pkdcc/Prepl/Bbs2/Blzf1/Exoc6/Vamp2/Rabep1/Trim23/Exoc4/Bbs1/Dnm2/Kif13a/Commd1/Sptbn1/Ank3/D230025D16Rik/Cnst/Vamp4/Arf5/Sec16a/Rab10/Chic2/Optn/Lypla1/Arfgef2/Gga1/Golph3l/Exoc2	31
GO:0006839	mitochondrial transport	66/5118	179/23210	4.35787e-06	5.47948e-05	3.51595e-05	Camk2a/Ucp3/Crym/Slc1a3/Ucp2/Pink1/Psen2/Chchd10/Mpv17l/Fbxw7/Slc25a29/Stat3/Pmaip1/Slc25a23/Micu1/Slc8b1/Mcu/Nol3/Bcl2l2/Dusp18/Kif5b/Mgarp/Dnajc30/Bnip3/Ndufa13/Mpc1/Sh3glb1/Bcl2/Bbc3/Slc25a36/Srebf1/Mff/Cnp/Micu2/Sfxn3/Sirt4/Hk2/Bcl2l1/Mpc2/Slc25a1/Bid/Romo1/Nptx1/Acaa2/Slc25a12/Alkbh7/Mul1/Gsk3b/Dnajc15/Mfn2/Vps35/Psen1/Opa1/Rhot1/Pam16/Mrs2/Fis1/Mcur1/Immp1l/Mtch2/Mipep/Smdt1/Afg3l2/Slc35f6/…	66
GO:1903034	regulation of response to wounding	66/5118	179/23210	4.35787e-06	5.47948e-05	3.51595e-05	Cd36/Wfdc1/Kng2/F2/Abcc8/Gjd4/F7/Hopx/Rtn4r/Tspan8/Mylk/Tnr/Prkg1/Capn3/P2rx5/Apoe/Prkcq/Kank1/Myoz1/Cdkn1a/Rgma/Serping1/Ntrk3/C1qtnf1/Cxcr4/Adrb2/Serpine2/Rab3a/Ptprf/Fkbp1b/Thbd/Fgf2/Thbs1/Pdgfb/Grn/Tec/Phldb2/Tlr4/Lrig2/Cd34/Cd24a/Pdgfra/Kremen1/Rreb1/Ptn/Enpp4/Duox1/Clasp1/Smad3/Rtn4/Acta2/Mtor/Cdkn1b/Atp7a/Pros1/Myod1/Igf1r/Lrp1/Klf4/Tfpi/Nfe2l2/Arfgef1/Neo1/Vegfb/Ndel1/Xbp1	66
GO:0006869	lipid transport	108/5118	330/23210	4.41501e-06	5.54012e-05	3.55487e-05	Cd36/Lbp/Fabp3/Abca8a/Abca9/Ucn/Il1b/Abca1/Vldlr/Acsl6/Slc10a4/Apoe/Slc10a6/Pltp/Mttp/Abca8b/Slco2b1/Gramd1b/Kiss1r/Atp8b1/Apof/Atp9a/Abca12/Atp10b/Abca6/Acsl3/Abca4/Atp8a2/Ano3/Npc1l1/C1qtnf1/Pla2g2e/Gulp1/Abcg1/Gdf9/Stard10/Bmp6/Hbp1/Acsl1/P2ry2/Stoml1/Abca2/Cry2/Fzd4/Akt2/Abcb1a/Kdm5b/Pnpla8/Scarb2/Abca5/Slco3a1/Osbpl5/Pcsk9/Thbs1/Nr1h3/Abca3/Lima1/Pqlc1/Apod/Osbpl2/Abcd1/Tmf1/Serac1/Irs2/Scp2…	108
GO:1903580	positive regulation of ATP metabolic process	24/5118	45/23210	4.47862e-06	5.60864e-05	3.59883e-05	Igf1/Myog/Ins2/Trem2/Ppargc1a/Actn3/Prkaa2/Ifng/Pink1/Pid1/Gpd1/Stat3/Nupr1/Zbtb20/Esrrb/App/Iscu/Taz/Gapdhs/Insr/P2rx7/Bcl2l1/Psen1/Entpd5	24
GO:0009156	ribonucleoside monophosphate biosynthetic process	61/5118	162/23210	4.54725e-06	5.68314e-05	3.64664e-05	Prkag3/Igf1/Myog/Ins2/Slc2a6/Ampd1/Cbfa2t3/Pgam2/Trem2/Pfkm/Ppargc1a/Actn3/Adssl1/Prkaa2/Ifng/Entpd1/Pid1/Eno2/Ak9/Aldoc/Gpd1/Stat3/Ak1/Nupr1/Zbtb20/Esrrb/App/Mpi/Flcn/Eno3/Ogt/Taz/Dnajc30/Khk/Hdac4/Gapdhs/Ampd3/Insr/Pfkfb2/Aldoa/Galt/Uprt/P2rx7/Dhtkd1/Hk2/Bcl2l1/Bpgm/Jmjd8/Ak3/Rfk/Atp5k/Atp5e/Psen1/Impdh1/Mtch2/Zbtb7a/Entpd5/Sphk2/Atp5h/Tgfb1/Ncor1	61
GO:0099072	regulation of postsynaptic membrane neurotransmitter receptor levels	41/5118	96/23210	4.70382e-06	5.86705e-05	3.76464e-05	Camk2a/Dlg2/Pacsin1/Grip2/Porcn/Stx1b/Ophn1/Lrrc7/Tnik/Dag1/Syne1/Gpc6/Magi2/Pick1/Sirt2/Dnm3/Iqsec2/Vamp2/Arhgap44/Dnm1/Snap47/Stx4a/Myo6/Dnm2/Snap23/Grasp/Nptx1/Gsk3b/Vps35/Scrib/Eps15/Flot2/Iqsec1/Nsg1/Atad1/Rap1a/Gphn/Kalrn/Dlg1/Rab11a/Ppp3r1	41
GO:0032963	collagen metabolic process	45/5118	109/23210	4.96245e-06	6.17726e-05	3.96369e-05	Serpinb7/F2/Mfap4/Ucn/Mmp15/Mmp3/Fap/Bmp4/Mmp2/Adamts2/Fgfr3/Itga2/Mmp13/Tgfb3/Rapgef3/Mmp16/Larp6/Idua/Tgfbr3/Pdgfrb/Col1a1/Mmp19/Rcn3/Mmp14/Mrc2/Adora2b/Scx/Pdgfb/Mmp23/Mmp11/Tram2/Eng/Col5a1/Emilin1/P2rx7/Ctsb/Plod1/Il18/Mmp28/Col1a2/Plod2/Itgb1/Rap1a/Suco/Tgfb1	45
GO:0008089	anterograde axonal transport	25/5118	48/23210	4.99666e-06	6.20743e-05	3.98305e-05	Dlg2/Fez1/Snapin/Kif1b/Bloc1s3/Kif5b/Mgarp/Rab27b/Kif1c/Ap3m2/Mecp2/Kif3a/Mapk8ip3/Trak1/Bloc1s4/Arl8b/Spast/Arl8a/Bloc1s5/Madd/Map1a/Ap3s2/Ap3b1/Trak2/Bloc1s6	25
GO:1903320	regulation of protein modification by small protein conjugation or removal	80/5118	229/23210	5.11271e-06	6.33894e-05	4.06744e-05	Fam107a/Klhl40/Dysf/Pclo/Epm2a/Capn3/Sh3rf2/Fgfr3/Pink1/Psen2/Birc3/Usp44/Nlrc3/Fbxw7/Herpud1/Tspyl5/Adrb2/Angpt1/Fyn/Peli3/Wfs1/Trib3/Sphk1/Per2/Nod2/Ogt/Pttg1ip/Birc2/Hdac4/Parp10/Rwdd3/Tnip1/Arnt/Tollip/Derl1/Arrdc3/Dtx3l/Dnajb2/Tgfbr1/Cdk5rap3/Dcun1d3/Sprtn/Rassf5/Mapk8/Pef1/Cblb/Spopl/Mtor/Trim44/Commd1/Ube2d1/Ubxn2a/Cry1/Chfr/Dcun1d2/Dcun1d4/Amer1/Tank/Mul1/Psmd10/Ube3a/Ivns1abp/Ufl1/Psen1/…	80
GO:0014812	muscle cell migration	44/5118	106/23210	5.31175e-06	6.57263e-05	4.21739e-05	Igf1/Mef2c/Fgf9/Postn/P2ry6/Ppargc1a/Prkg1/Slit2/Itga2/Rapgef3/Ndrg4/Pdgfrb/Nox4/Igfbp5/Adamts1/P2ry2/Nr4a3/Pdgfb/Il6st/F3/Foxo4/Dock4/Hdac4/Megf10/Bcl2/Pdgfd/Rab5a/Six1/Plat/Bmpr1a/Camk2d/Akirin1/Naca/Atp7a/Rps6kb1/Ddr1/Cyp1b1/Il18/Lrp1/Nfe2l2/Bin3/Kalrn/Itgb1bp1/Plekho1	44
GO:0007623	circadian rhythm	74/5118	208/23210	5.40778e-06	6.6704e-05	4.28012e-05	Igf1/Ptgds/Adora1/Usp2/Fas/Uts2r/Ppargc1a/Prkg1/Htr7/Casp1/Prkaa2/Mttp/Rora/Gpr157/Prok1/Dpyd/Prox1/Rorc/Kcnma1/Ntrk3/Opn4/Piwil2/Fbxw7/Bhlhe41/Naglu/Sik1/Dbp/Cry2/Bhlhe40/Per3/Ahr/Kdm5b/Relb/Per2/Gpr176/Atf5/Ogt/Ciart/Fbxl21/Chrnb2/Bdnf/Srebf1/Npas2/Ncoa2/Fbxl3/Mapk8/Btrc/Maged1/Btbd9/Mtor/Kdm5a/Cipc/Cry1/Prkdc/Dyrk1a/Top1/Per1/Gsk3b/Ube3a/Nfil3/Crtc1/Mapk9/Ppp1cb/Ddb1/Mycbp2/Phlpp1/Nr1d1/Rock2/…	74
GO:0048634	regulation of muscle organ development	66/5118	180/23210	5.4122e-06	6.6704e-05	4.28012e-05	Cav3/Rbm24/Klhl41/Lmod3/Igf1/Rbfox1/Myog/Mef2c/Usp2/Fgf9/Dll1/Erbb3/Bmp4/Actn3/Capn3/Akap6/Pi16/Rgs2/Jph2/Col14a1/Mtm1/S100b/Tgfbr3/Ncam1/Tgfbr2/Tsc22d3/Adrb2/Myf6/Cyp26b1/Cdon/Nog/Flot1/Sirt2/Fgf2/Gpc1/Fdps/Hdac4/Megf10/Bcl2/Nr3c1/Bdnf/Tgfbr1/Tbx1/Smad3/Six1/Bmpr1a/Grem1/Lrp6/Akirin1/Naca/Mtor/Fzd7/Hdac5/Ybx3/Rps6kb1/Myod1/Lox/Gsk3b/Jarid2/Usp19/Nr1d2/Apc/Uqcc2/Fgfr1/Tgfb1/Ddx17	66
GO:0097479	synaptic vesicle localization	68/5118	187/23210	5.46348e-06	6.69782e-05	4.29771e-05	Camk2a/Nrxn3/Syt8/Apba1/Pclo/Slc2a4/Syn2/Unc13b/Htr7/Stx1b/Vamp1/Nr3c2/Mylk2/Sptbn2/Fbxl20/Napb/Doc2b/Snapin/Adrb2/P2ry2/Kcnh1/Grin3a/Grik5/Atp2a2/Adora2b/Magi2/Rab3a/Prepl/Bloc1s3/Unc13a/Stx11/Chrnb2/Dnm3/Vamp2/A830010M20Rik/Syt12/Rab5a/Ap3m2/Rab3gap1/Dvl1/Dnm1/Snap47/Cdh2/Stx4a/Myo6/P2rx7/Tmem230/Bcl2l1/Bloc1s4/Dnm2/Snap23/Bace1/Vps18/Gsk3b/Syt17/Bloc1s5/Napa/Nlgn2/Scrib/Psen1/Madd/Cplx2/Erc1/R…	68
GO:1904646	cellular response to amyloid-beta	19/5118	32/23210	5.46772e-06	6.69782e-05	4.29771e-05	Cd36/Igf1/Cacnb1/Trem2/Casp4/Itga4/Tlr6/Cacna2d1/Prnp/Adrb2/Fyn/App/Tlr4/Lgmn/Vcam1/Igf1r/Gsk3b/Lrp1/Psen1	19
GO:2001171	positive regulation of ATP biosynthetic process	19/5118	32/23210	5.46772e-06	6.69782e-05	4.29771e-05	Igf1/Ins2/Trem2/Ppargc1a/Prkaa2/Ifng/Pid1/Gpd1/Stat3/Zbtb20/Esrrb/App/Taz/Gapdhs/Insr/P2rx7/Bcl2l1/Psen1/Entpd5	19
GO:0016051	carbohydrate biosynthetic process	70/5118	194/23210	5.47749e-06	6.69782e-05	4.29771e-05	Prkag3/Igf2/Igf1/Ins2/B3galt5/C1qtnf3/Extl1/Pgam2/Grb10/Ppp1r3c/P2ry6/Epm2a/Prkg1/Pdk2/Sorbs1/Serpina12/Fbp2/Pcx/B3galt2/Enpp1/Mas1/Gyg/Gpd1/Epm2aip1/Phkg1/Sik1/Gys1/Inpp5k/Akt2/B3gnt9/Esrrb/Per2/Ndst4/Pdgfb/Ogt/Chst15/Ppp1r3f/Fam3a/Dyrk2/Kat2b/Nr3c1/Insr/Foxo1/Irs2/St3gal4/B4galt5/Mtor/Ext1/Cry1/B4galt1/Extl3/Sord/Pgm2/Gnpda1/Ndst2/Ppp1cb/Ddb1/St3gal2/Chst12/Acadm/Nr1d1/Ranbp2/Clk2/St6galnac6/Ex…	70
GO:0032509	endosome transport via multivesicular body sorting pathway	17/5118	27/23210	5.60279e-06	6.83761e-05	4.38741e-05	Sort1/Rilp/Lyst/Vps37a/Vps37c/Vps37d/Tmem50a/Chmp2a/Chmp3/Leprot/Chmp2b/Tmem50b/Ubxn6/Chmp1a/Leprotl1/Chmp5/Vps4b	17
GO:1903426	regulation of reactive oxygen species biosynthetic process	43/5118	103/23210	5.67298e-06	6.90972e-05	4.43368e-05	Cd36/Igf1/Ins2/Il1b/Agxt2/Ptx3/Ifng/Grin1/Trpv1/Ptgis/Esr1/Tlr6/Tlr2/Mpv17l/Ctns/Hbp1/Stat3/Fyn/Abcd2/Akt2/Ogt/Itgb2/Tlr4/Hdac4/Cd34/Foxo3/Insr/Abcd1/Sirpa/Wdr35/Smad3/Sod2/Dnm2/Mtor/Gla/Mapk9/Klf4/Jak2/Rock2/Cd47/Ddah2/Sphk2/Pkd2	43
GO:0001952	regulation of cell-matrix adhesion	46/5118	113/23210	6.14714e-06	7.47262e-05	4.79487e-05	Cd36/Limch1/Dmd/Fam107a/Enpp2/Postn/Cdh13/Muc4/Dag1/Bcl6/Tek/Arhgap6/Disc1/Wdpcp/Emp2/Macf1/Mmp14/Bcas3/Jup/Dusp3/Thbs1/Gpm6b/Phldb2/Apod/Pik3r1/Utrn/Bcl2/Sema3e/Clasp1/Smad3/Dusp22/Grem1/Dlc1/Hoxa7/Fmn1/Tsc1/Onecut2/Ddr1/Gsk3b/Lrp1/Pik3cb/Dapk3/Ninj1/Itgb1bp1/Lims1/Ppm1f	46
GO:0009142	nucleoside triphosphate biosynthetic process	60/5118	160/23210	6.30159e-06	7.63056e-05	4.89621e-05	Prkag3/Igf1/Myog/Ins2/Slc2a6/Cbfa2t3/Pgam2/Trem2/Pfkm/Ppargc1a/Actn3/Prkaa2/Ifng/Nme5/Entpd1/Pid1/Eno2/Ak8/Ak9/Aldoc/Gpd1/Stat3/Ak1/Ak5/Nupr1/Zbtb20/Esrrb/App/Mpi/Flcn/Eno3/Ogt/Taz/Dnajc30/Khk/Hdac4/Gapdhs/Insr/Pfkfb2/Aldoa/Galt/P2rx7/Dhtkd1/Hk2/Bcl2l1/Bpgm/Jmjd8/Ak3/Atp5k/Atp5e/Psen1/Impdh1/Mtch2/Zbtb7a/Entpd5/Suclg1/Sphk2/Atp5h/Tgfb1/Ncor1	60
GO:1903169	regulation of calcium ion transmembrane transport	60/5118	160/23210	6.30159e-06	7.63056e-05	4.89621e-05	Casq1/Trdn/Dhrs7c/Casq2/Cav3/Atp1a2/Dmd/Tspan13/F2/Fgf14/Tmem38a/Cacnb1/Dysf/Stac3/Cemip/Bmp4/P2ry6/Tmem38b/Capn3/Akap6/Jsrp1/F2rl3/Jph2/Rrad/Psen2/Cacng1/Rapgef3/Cacna2d1/Slc8a1/Bin1/Atp1b1/Smim6/Stim1/Prnp/Adrb2/S100a1/Fyn/Gem/Tgfb2/Ahr/Nol3/Ednra/Fkbp1b/Gnb5/Ehd3/Bdkrb1/Ank2/Gpr35/Hspa2/Plcg2/Pde4d/Camk2d/Dbi/Plcg1/Pdpk1/Ahnak/Cacnb3/Pla2g6/Pkd2/Tgfb1	60
GO:0045661	regulation of myoblast differentiation	30/5118	63/23210	6.37907e-06	7.70939e-05	4.94679e-05	Ankrd2/Csrp3/Klhl41/Nmrk2/Myog/Mef2c/Neu2/Smyd1/Ccl8/Ranbp3l/Dll1/Bmp4/Capn3/Zfp36l1/Sox8/Ccl9/Eid2b/Hif1an/Myf6/Cdon/Flt3l/Pik3r1/Ddit3/Akirin1/Myod1/Il18/Trip4/Flot2/Sra1/Tgfb1	30
GO:0036503	ERAD pathway	41/5118	97/23210	6.42251e-06	7.72689e-05	4.95803e-05	Fbxo44/Usp13/Foxred2/Herpud1/Rcn3/Wfs1/Dnajc18/Trim13/Edem3/Dnajb9/Erlec1/Ube2g2/Sel1l/Rnf103/Derl1/Fbxo6/Dnajb14/Rnf185/Dnajb2/Os9/Rhbdd1/Sdf2/Amfr/Tmub2/Tmub1/Ubxn4/Atxn3/Sgtb/Fbxo17/Erlin2/Rnf139/Ubxn6/Tmem259/Ubxn1/Ankzf1/Usp19/Jkamp/Psmc6/Sgta/Rnft1/H13	41
GO:0046324	regulation of glucose import	31/5118	66/23210	6.42602e-06	7.72689e-05	4.95803e-05	Igf1/Ins2/Fgf21/Grb10/Erbb3/Klf15/Sorbs1/Pid1/Rtn2/Esr1/Appl2/Enpp1/Crebl2/Mef2a/Akt2/Rhoq/C2cd5/Lmbrd1/Slc25a27/Pea15a/Insr/Irs2/Adipor2/Hk2/Osbpl8/Rps6kb1/Nfe2l2/Rap1a/Ahi1/Repin1/Ptpn11	31
GO:0061025	membrane fusion	52/5118	133/23210	6.4308e-06	7.72689e-05	4.95803e-05	Nkd2/Dysf/Mx2/Gas6/Stx1b/Vamp1/Folr2/Doc2b/Snapin/Grik5/Akt2/Sphk1/C2cd5/Rab3a/Kif5b/Vps39/Stx11/Vps8/Vamp2/Samd9l/Vps41/Tmem175/Uso1/Snap47/Stx4a/Stx16/Stx5a/Anxa7/Uvrag/Snap23/Vps11/Stx17/Ubxn2a/Vps18/Chmp3/Vti1a/Stx8/Vamp4/Eea1/Tgfbrap1/Stx12/Opa1/Cplx2/Vcpip1/Bet1/Stx7/Chmp5/Mfn1/Dnm1l/Vti1b/Bloc1s6/Gosr1	52
GO:0007163	establishment or maintenance of cell polarity	76/5118	216/23210	6.46695e-06	7.75535e-05	4.97629e-05	Cap2/Igf1/Fgf13/Frmd4b/Rhoh/Dlg2/Fez1/Spry1/Lama1/Kank1/Kif26b/Ccr7/Insc/Ophn1/Lrrc7/Fgf10/Tek/Prickle2/Foxf1/Myo18a/Wdpcp/Coro7/Macf1/Cyp26b1/Amot/Rhoq/Pard3/Bcas3/Arhgef2/Map4/Rnd3/Gsn/Wnt11/Amotl1/Stk25/Rpgrip1l/Kif3a/Synj2bp/Pkd1/Exoc4/Rab11fip2/Clasp1/Pard6a/Pard3b/Mpp5/Krit1/Mtcl1/Ctnna1/Rufy3/Cyth3/Rnf41/Tsc2/Amotl2/Nphp3/Alpk2/Igf1r/Gsk3b/Eya1/Scrib/Nek3/Rnd2/Gbf1/Myo9a/Rab10/Flot2/Spry2/…	76
GO:0019722	calcium-mediated signaling	74/5118	209/23210	6.5828e-06	7.87911e-05	5.0557e-05	Myoz2/Casq1/Trdn/Casq2/3425401B19Rik/Igf1/Dmd/Zap70/Tmem38a/Tnni3/Mapt/Ccr9/Cmklr1/Erbb3/Trem2/P2ry6/Gpr143/Tmem38b/Actn3/Ackr4/Akap6/Jsrp1/Pdk2/Myoz1/Lmcd1/Htr2b/Calml4/Ccr7/Ptgfr/Rcan2/Kiss1r/Jph2/Cdh13/Nr5a1/Nfatc4/Tmem100/Irgm2/Slc8a1/Sgcd/Atp1b1/Ncam1/Prnp/Cxcr4/P2rx4/Trpm4/Atp2a2/Mcu/Ppp3ca/Sphk1/Fkbp1b/Cxcr5/Dmpk/Dyrk2/Hdac4/Cd24a/Ank2/Xcr1/Pde4d/Exoc4/Tmbim4/Vcam1/Rcan1/Mtor/Ppp3cc/Plcg1/…	74
GO:0006813	potassium ion transport	81/5118	234/23210	6.65825e-06	7.95412e-05	5.10383e-05	Scn4a/Actn2/Casq2/Cav3/Atp1a2/Kcnb1/Gja5/Lrrc26/Adora1/Abcc9/Fxyd1/Kcnn3/Abcc8/Kcnc1/Tmem38a/Kcna7/Nos1/Nalcn/Kcnq4/Hcn1/Atp1a4/Slc24a3/Kcnj11/Slc1a3/Kcnk13/Trem2/Kcnj16/Prkg1/Kcne4/Tmem38b/Akap6/Atp1b2/Kcnh7/Kcnj2/Kcnt2/Kcnma1/Kcnn1/Rapgef3/Slc24a4/Klhl24/Slc9a9/Kcnmb2/Bin1/Kcnj12/Plcb4/Atp1b1/Rgs7/Kcnd1/Hbp1/Slc12a8/Prnp/Galr2/Slc9a7/Adrb2/Kcnc2/Slc12a2/Kcnh1/Amigo1/Kif5b/Ank2/Vamp2/Tmem175/Wnk…	81
GO:0009165	nucleotide biosynthetic process	95/5118	285/23210	6.95081e-06	8.28771e-05	5.31788e-05	Prkag3/Nmrk2/Igf1/Myog/Ins2/Slc2a6/Ampd1/Cbfa2t3/Pgam2/Nos1/Adcy8/Trem2/Acsl6/Pfkm/Ppargc1a/Actn3/Pdk2/Adssl1/Gucy2e/Prkaa2/Ifng/Nme5/Entpd1/Pid1/Eno2/Ak9/Guca1a/Acss2/Aldoc/Gpd1/Acsl1/Mlycd/Stat3/Npr2/Ak1/Nupr1/Zbtb20/Adora2b/Pdk1/Esrrb/App/Mpi/Cdadc1/Flcn/Nmnat3/Adcy9/Eno3/Rrm2b/Ogt/Taz/Dnajc30/Khk/Acacb/Hdac4/Mpc1/Gapdhs/Ampd3/Insr/Pfkfb2/Pdha1/Aldoa/Acsl4/Pdhx/Galt/Uprt/P2rx7/Pdhb/Gcdh/Dhtkd1…	95
GO:0014896	muscle hypertrophy	44/5118	107/23210	7.10885e-06	8.45994e-05	5.42839e-05	Myh7/Myh6/Cav3/Trim63/Csrp3/Tcap/Igf1/Ttn/Mef2c/Mlip/Klf15/Prkg1/Akap6/Pi16/Lmcd1/Htr2b/Rgs2/Col14a1/Sorbs2/Fbxo32/Igfbp5/P2rx4/Mef2a/Nr4a3/Atp2a2/Ppp3ca/Fdps/Nr3c1/Foxo1/Ar/Akap13/Smad3/Camk2d/Mtor/Pdlim5/Becn1/Gsk3b/Camta2/Ece1/Jarid2/Pde5a/Tnfrsf1b/Kdm4a/Rock2	44
GO:0034329	cell junction assembly	73/5118	206/23210	7.31419e-06	8.64529e-05	5.54733e-05	Actn2/Limch1/Gja5/Fam107a/Enpp2/Pof1b/Cdh11/Cdh1/Cldn5/Ramp2/Sorbs1/Marveld3/Cdh13/Itga2/Ophn1/Tek/Lsr/Arhgap6/Wdpcp/Macf1/Mmp14/Pard3/Bcas3/Flcn/Jup/Flot1/Dusp3/Gpm6b/Phldb2/Dst/Fzd5/Apod/Bcl2/Wnt11/Prkaca/Heg1/Fn1/Clasp1/Smad3/Cdh2/Mpp5/Dusp22/Gnpat/Grem1/Coro2b/Vmp1/Ctnna1/Dlc1/Rapgef1/Fmn1/Tsc1/Pdpk1/Pmp22/Fermt2/Snai2/Lrp1/Ikbkb/Itgb1/Myo9a/Arvcf/Dapk3/Myo1c/Vcl/Rap1a/Rock2/Dlg1/Ptprk/Itgb1b…	73
GO:0009206	purine ribonucleoside triphosphate biosynthetic process	56/5118	147/23210	7.31478e-06	8.64529e-05	5.54733e-05	Prkag3/Igf1/Myog/Ins2/Slc2a6/Cbfa2t3/Pgam2/Trem2/Pfkm/Ppargc1a/Actn3/Prkaa2/Ifng/Nme5/Entpd1/Pid1/Eno2/Ak9/Aldoc/Gpd1/Stat3/Nupr1/Zbtb20/Esrrb/App/Mpi/Flcn/Eno3/Ogt/Taz/Dnajc30/Khk/Hdac4/Gapdhs/Insr/Pfkfb2/Aldoa/Galt/P2rx7/Dhtkd1/Hk2/Bcl2l1/Bpgm/Jmjd8/Ak3/Atp5k/Atp5e/Psen1/Impdh1/Mtch2/Zbtb7a/Entpd5/Sphk2/Atp5h/Tgfb1/Ncor1	56
GO:1902904	negative regulation of supramolecular fiber organization	56/5118	147/23210	7.31478e-06	8.64529e-05	5.54733e-05	Lmod2/Cav3/Lmod3/Fgf13/Spta1/Tmod1/Shroom2/Trim54/Dysf/Inpp5j/Lmod1/Apoe/Kank1/Slit2/Shank1/Mid1/Tlr2/Arhgap6/Arhgap28/Inpp5k/Taok1/Arhgef2/Pick1/Twf2/Bbs4/Eml2/Cryab/Phldb2/Gsn/Fhod3/Chadl/Lima1/Kank2/Clip3/Add3/Emilin1/Sptb/Tmeff2/Ldlr/Plekhh2/Clasp1/Mid1ip1/Tpm1/Coro2b/Dlc1/Capn1/Sptbn1/Tmsb10/Dyrk1a/Capza2/Map1a/Arfgef1/Tbcd/Apc/Map1b/Add1	56
GO:0043271	negative regulation of ion transport	63/5118	171/23210	7.32016e-06	8.64529e-05	5.54733e-05	Actn2/Trdn/Casq2/Cav3/Hrc/Atp1a2/Adora1/Cd300a/Nos1/Hrh3/Usp2/Dysf/Il1b/Prkg1/Kcne4/Maob/Sfrp4/Htr7/Rgs2/Entpd1/Rrad/Hecw2/Pacsin3/Best3/Bin1/Plcb4/Smim6/Cnr1/Arl6ip5/Stc1/Stoml1/Osr1/Inpp5k/Gem/Tgfb2/Akt2/Serpine2/Ahr/Gabbr1/Crbn/Fkbp1b/Pcsk9/Thbs1/Iscu/Gpm6b/Gnb5/Bcl2/Ephb2/Gpr35/Gnao1/Irs2/Acsl4/Wnk1/Camk2d/Mtor/Commd1/Atp7a/Ank3/Cacnb3/Pkd2/Pxk/Tgfb1/Tmbim6	63
GO:0006695	cholesterol biosynthetic process	24/5118	46/23210	7.40939e-06	8.7341e-05	5.60431e-05	Apoe/Prkaa2/Npc1l1/Dhcr7/Tm7sf2/Abcg1/Mvd/Insig1/Ebp/Nsdhl/Lss/Hmgcs1/Fdps/Cyp51/Insig2/Fdft1/Cyb5r3/Mvk/Srebf1/Hsd17b7/Scp2/Sc5d/Pmvk/Erlin2	24
GO:0051149	positive regulation of muscle cell differentiation	38/5118	88/23210	7.56449e-06	8.88328e-05	5.70004e-05	Cav3/Csrp3/Rbm24/Lmod3/Igf1/Myog/Mef2c/Neu2/Smyd1/Hopx/Ccl8/Bmp4/Actn3/Akap6/Mylk3/Prox1/Mamstr/Cxcl12/Myf6/Cyp26b1/Mmp14/Flot1/Flt3l/Fdps/Thra/Bcl2/Nr3c1/Eng/Tbx1/Smarcd3/Grem1/Sod2/Mtor/Myod1/Gsk3b/Setd3/Epc1/Tgfb1	38
GO:0051492	regulation of stress fiber assembly	38/5118	88/23210	7.56449e-06	8.88328e-05	5.70004e-05	Limch1/Synpo2l/Prkcq/Kiss1r/Tgfb3/Rapgef3/Arhgap6/Nox4/Arhgap28/Inpp5k/Ppm1e/Bbs4/Sorbs3/Arhgef10l/Phldb2/Pik3r1/Kank2/Wnt11/Tesk1/Arhgef10/Tmeff2/Tgfbr1/Clasp1/Smad3/Synpo/Tpm1/Coro2b/Mtor/Dlc1/Pdlim4/Tsc1/Pik3r2/Arhgef5/Nf2/Rock2/Cd47/Itgb1bp1/Ppm1f	38
GO:0070997	neuron death	127/5118	405/23210	7.6426e-06	8.95811e-05	5.74805e-05	Trp63/Igf1/Kcnb1/Fgf21/Adora1/Gdf5/Mef2c/Ache/Mapt/Nos1/Ucn/Il1b/Erbb3/Fas/Epha7/Ppargc1a/Apoe/Fgfr3/Ifng/Pink1/Grin1/Kcnma1/Musk/Tgfb3/Esr1/Glp1r/Nfatc4/Tlr6/Foxq1/Rilpl1/Egln3/Ghr/Nrbp2/Aatk/Fbxw7/Cd200/Rb1/Grik2/Cpeb4/Prnp/Fzd1/Syngap1/Nr4a3/Stat3/Angpt1/Gabrb2/Fyn/Pmaip1/Wfs1/Grik5/Pou4f1/Tgfb2/Akt2/Rapsn/Pak3/App/Ptprf/Pcsk9/Tbc1d24/Grn/Slc25a27/Bnip3/Usp53/Tlr4/Hdac4/Bag1/Cd34/Pitx3/Foxo3/B…	127
GO:0035384	thioester biosynthetic process	16/5118	25/23210	7.83771e-06	9.13518e-05	5.86167e-05	Acsl6/Pdk2/Acss2/Acsl1/Mlycd/Pdk1/Acacb/Mpc1/Pdha1/Acsl4/Pdhx/Pdhb/Gcdh/Mpc2/Dld/Dlat	16
GO:0071616	acyl-CoA biosynthetic process	16/5118	25/23210	7.83771e-06	9.13518e-05	5.86167e-05	Acsl6/Pdk2/Acss2/Acsl1/Mlycd/Pdk1/Acacb/Mpc1/Pdha1/Acsl4/Pdhx/Pdhb/Gcdh/Mpc2/Dld/Dlat	16
GO:0090140	regulation of mitochondrial fission	16/5118	25/23210	7.83771e-06	9.13518e-05	5.86167e-05	Dcn/Mapt/Ppargc1a/Pink1/Mief2/Bnip3/Stat2/Mff/Tmem135/Ddhd2/Mul1/Vps35/Ddhd1/Mfn1/Fis1/Dnm1l	16
GO:0018108	peptidyl-tyrosine phosphorylation	104/5118	319/23210	7.92537e-06	9.20941e-05	5.9093e-05	Cd36/Ighm/Igf2/Igf1/Ins2/Zap70/Adora1/Enpp2/Il12a/Ncf1/Cd300a/Sfrp2/Cblc/Fgfr4/Il15/Gas6/Erbb3/Trem2/Lrp4/Epha7/Hcls1/Tnfrsf14/Sema4d/Fgfr3/Efemp1/Angpt4/Ifng/Tslp/Psen2/Neurl1a/Fgf10/Musk/Dok7/Tek/Ghr/Sla/Tnfsf18/Aatk/Fbxw7/Pdgfrb/Bmp6/Parp14/Nox4/Prnp/Gfra1/Angpt1/Fyn/Mvp/Ctf1/Lif/App/Pkdcc/Arhgef2/Nod2/Egfr/Stat5a/Pdgfb/Il6st/Tec/Itgb2/Tlr4/Dyrk2/Sh3bp5/Parp9/Cd24a/Pdgfd/Ephb2/Insr/Tnfrsf18/Cd…	104
GO:0034333	adherens junction assembly	37/5118	85/23210	7.93099e-06	9.20941e-05	5.9093e-05	Actn2/Limch1/Fam107a/Enpp2/Ramp2/Sorbs1/Itga2/Tek/Arhgap6/Wdpcp/Macf1/Mmp14/Bcas3/Dusp3/Gpm6b/Phldb2/Apod/Bcl2/Clasp1/Smad3/Dusp22/Grem1/Coro2b/Dlc1/Fmn1/Tsc1/Pdpk1/Fermt2/Lrp1/Dapk3/Vcl/Ptprk/Itgb1bp1/Tbcd/Lims1/Ppm1f/Pip5k1a	37
GO:0043523	regulation of neuron apoptotic process	89/5118	264/23210	8.07839e-06	9.34363e-05	5.99542e-05	Kcnb1/Gdf5/Mef2c/Nos1/Il1b/Erbb3/Fas/Epha7/Ppargc1a/Apoe/Fgfr3/Pink1/Grin1/Kcnma1/Musk/Tgfb3/Esr1/Glp1r/Nfatc4/Foxq1/Egln3/Nrbp2/Fbxw7/Grik2/Cpeb4/Prnp/Syngap1/Nr4a3/Angpt1/Gabrb2/Fyn/Pmaip1/Wfs1/Grik5/Pou4f1/Tgfb2/Rapsn/Pak3/Ptprf/Pcsk9/Grn/Hdac4/Bag1/Pitx3/Foxo3/Bcl2/Nr3c1/Bbc3/Ddit3/Bdnf/Lgmn/Fzd9/Cdk5r1/Ppt1/Mecp2/Six1/Srpk2/Mapk8/Bcl2l1/Cln3/Sod2/Atp7a/Bace1/Itsn1/Hipk2/Dnajc5/Pdpk1/Pik3ca/I…	89
GO:0009124	nucleoside monophosphate biosynthetic process	62/5118	168/23210	8.09161e-06	9.34363e-05	5.99542e-05	Prkag3/Igf1/Myog/Ins2/Slc2a6/Ampd1/Cbfa2t3/Pgam2/Trem2/Pfkm/Ppargc1a/Actn3/Adssl1/Prkaa2/Ifng/Entpd1/Pid1/Eno2/Ak9/Aldoc/Gpd1/Stat3/Ak1/Nupr1/Zbtb20/Esrrb/App/Mpi/Cdadc1/Flcn/Eno3/Ogt/Taz/Dnajc30/Khk/Hdac4/Gapdhs/Ampd3/Insr/Pfkfb2/Aldoa/Galt/Uprt/P2rx7/Dhtkd1/Hk2/Bcl2l1/Bpgm/Jmjd8/Ak3/Rfk/Atp5k/Atp5e/Psen1/Impdh1/Mtch2/Zbtb7a/Entpd5/Sphk2/Atp5h/Tgfb1/Ncor1	62
GO:2001257	regulation of cation channel activity	62/5118	168/23210	8.09161e-06	9.34363e-05	5.99542e-05	Casq1/Actn2/Trdn/Casq2/Dmd/Lrrc26/Fgf14/Mef2c/Abcc8/Kcnc1/Cacnb1/Hcn1/Dysf/Kcnj11/Stac3/Trem2/Bmp4/P2ry6/Ppargc1a/Prkg1/Kcne4/Akap6/Jsrp1/Ifng/Pink1/Jph2/Rrad/Shank1/Klhl24/Cacna2d1/Stim1/Galr2/Adrb2/Stoml1/Kcnc2/S100a1/Gem/Amigo1/Stom/Scn1b/Fkbp1b/Kif5b/Gnb5/Ifngr2/Ehd3/Ank2/Ephb2/Vamp2/Gpr35/Plcg2/Pde4d/Plcg1/Ank3/Ahnak/Cacnb3/Akap7/Nlgn2/Ikbkb/Slmap/Pla2g6/Dlg1/Pkd2	62
GO:0003300	cardiac muscle hypertrophy	42/5118	101/23210	8.15534e-06	9.39979e-05	6.03146e-05	Myh7/Myh6/Cav3/Trim63/Csrp3/Tcap/Igf1/Ttn/Mef2c/Mlip/Klf15/Prkg1/Akap6/Pi16/Lmcd1/Htr2b/Rgs2/Col14a1/Sorbs2/Fbxo32/P2rx4/Mef2a/Nr4a3/Atp2a2/Ppp3ca/Fdps/Nr3c1/Foxo1/Akap13/Smad3/Camk2d/Mtor/Pdlim5/Becn1/Gsk3b/Camta2/Ece1/Jarid2/Pde5a/Tnfrsf1b/Kdm4a/Rock2	42
GO:0006637	acyl-CoA metabolic process	36/5118	82/23210	8.27983e-06	9.49054e-05	6.08969e-05	Acsl6/Pdk2/Acot11/Acot2/Acss2/Acot6/Acot12/Acadsb/Acsl1/Mlycd/Mvd/Pdk1/Hmgcs1/Acacb/Mpc1/Mcee/Abcd1/Mvk/Hmgcl/Gpam/Pdha1/Scp2/Sucla2/Acsl4/Pmvk/Pdhx/Pdhb/Gcdh/Mpc2/Dld/Acaa2/Oxsm/Hsd17b4/Dgat1/Suclg1/Dlat	36
GO:0035383	thioester metabolic process	36/5118	82/23210	8.27983e-06	9.49054e-05	6.08969e-05	Acsl6/Pdk2/Acot11/Acot2/Acss2/Acot6/Acot12/Acadsb/Acsl1/Mlycd/Mvd/Pdk1/Hmgcs1/Acacb/Mpc1/Mcee/Abcd1/Mvk/Hmgcl/Gpam/Pdha1/Scp2/Sucla2/Acsl4/Pmvk/Pdhx/Pdhb/Gcdh/Mpc2/Dld/Acaa2/Oxsm/Hsd17b4/Dgat1/Suclg1/Dlat	36
GO:0090630	activation of GTPase activity	36/5118	82/23210	8.27983e-06	9.49054e-05	6.08969e-05	Adprhl1/Tbc1d21/Tbc1d8/Cxcl13/Iqsec3/Ntrk3/Grtp1/Arhgap24/Akt2/Bcas3/Tbc1d12/Tbc1d1/Adprh/Tbc1d17/Rabgap1/Sgsm2/Arhgef10/Rabgap1l/Tbc1d22a/Evi5l/Rapgef1/Tsc1/Abr/Rundc1/Sipa1l1/Tbc1d16/Scrib/Tbck/Tbc1d25/Tbc1d7/Tbc1d10b/Evi5/Ndel1/Pip5k1a/Sgsm3/Tbc1d9b	36
GO:0030178	negative regulation of Wnt signaling pathway	57/5118	151/23210	8.41763e-06	9.62956e-05	6.17889e-05	Nkd2/Shisa2/Sfrp2/Wif1/Fgf9/Grb10/Dkk3/Cdh1/Lrp4/Apoe/Sfrp4/Frzb/Axin2/Nfatc4/Trabd2b/Tmem64/Fzd1/Tle4/Bicc1/Wnt5b/Tle6/Tle2/Nog/Ppp2r3a/Wwtr1/Tbx18/Foxo3/Tmem170b/Foxo1/Wnt11/Ddit3/Dact3/Kremen1/Wwox/Sfrp1/Csnk1a1/Fuz/Cdh2/Cyld/Dab2ip/Ror2/Grem1/Lrp6/Tsc2/Rapgef1/Rbms3/Nphp3/Amer1/Alpk2/Lats2/Gsk3b/Limd1/Snai2/Lrp1/Znrf3/Apc/2210016L21Rik	57
GO:0032103	positive regulation of response to external stimulus	102/5118	312/23210	8.43866e-06	9.62956e-05	6.17889e-05	Lbp/Il12a/Ctsc/F7/Dysf/Cxcl13/Il1b/Cmklr1/Gas6/Trem2/Rarres2/Dapk2/Nlrp10/Unc13b/Cd28/Slit2/Ccr7/Tslp/Cdh13/Lta/Itga2/Aoc3/Fgf10/C3/Il16/Ntrk3/Cxcl12/Tlr6/Ddx60/Tlr2/Tnfsf18/Cnr1/Tgm2/Pdgfrb/Bmp6/Stat5b/Cxcr4/P2rx4/H2-T23/Pdcd4/Nupr1/Pde2a/Nod1/Adora2b/Akt2/Cebpa/Il17rb/Ednra/Gbp5/Fkbp1b/Nod2/Egfr/Fgf2/Stat5a/Thbs1/Pdgfb/Grn/Tlr4/Artn/Cd24a/Pdgfd/Tnip1/Cd81/Cyp27b1/Lgmn/Il33/Fn1/Ptn/Mospd2/Bmpr2/…	102
GO:0010831	positive regulation of myotube differentiation	21/5118	38/23210	8.46299e-06	9.62956e-05	6.17889e-05	Cav3/Csrp3/Rbm24/Lmod3/Myog/Neu2/Smyd1/Ccl8/Actn3/Mamstr/Cxcl12/Myf6/Cyp26b1/Mmp14/Flot1/Flt3l/Thra/Bcl2/Tbx1/Mtor/Myod1	21
GO:1904645	response to amyloid-beta	21/5118	38/23210	8.46299e-06	9.62956e-05	6.17889e-05	Cd36/Igf1/Cacnb1/Trem2/Mmp2/Casp4/Itga4/Tlr6/Cacna2d1/Prnp/Adrb2/Fyn/Cacna1b/App/Tlr4/Lgmn/Vcam1/Igf1r/Gsk3b/Lrp1/Psen1	21
GO:0061138	morphogenesis of a branching epithelium	77/5118	221/23210	8.48932e-06	9.64189e-05	6.1868e-05	Trp63/Cav3/Igf1/Sfrp2/Spry1/Cdh1/Bmp4/Lama1/Rspo2/Slit2/Ccl11/Adamts16/Mgp/Sema3c/Rasip1/Prox1/Fgf10/Esr1/Dag1/Nfatc4/Cxcl12/Tek/Adm/Sox8/Tgm2/Tgfbr2/Foxf1/Wnt2b/Ntn4/Cxcr4/Fat4/Slc12a2/Hoxa13/Angpt1/Wnt6/Mmp14/Rxra/Ahr/Kdm5b/Ednra/Nog/Fgf2/Pdgfb/Fzd5/Npnt/Bcl2/Sema3e/Pdgfra/Eng/Sfrp1/Tbx1/Pkd1/Ctsh/Ar/Pitx2/Sema5a/Six1/Fkbpl/Btrc/Maged1/Grem1/Lrp6/Ddr1/B4galt1/Gzf1/Eya1/Snai2/Sulf1/Pgf/Ctsz/Spry…	77
GO:0034599	cellular response to oxidative stress	90/5118	268/23210	8.57879e-06	9.72575e-05	6.24061e-05	Cd36/Ankrd2/Ncf1/Mapt/Gpr37/Aldh3b1/Mmp3/Bmp4/Ppargc1a/Fbln5/Pdk2/Mmp2/Prkaa2/Pink1/Gpr37l1/Nme5/Tlr6/Nfe2l1/Slc8a1/Mgst1/Fbxw7/Pdgfrb/Arl6ip5/Epas1/Fzd1/Trp53inp1/Nr4a3/Kcnc2/Fyn/Cpeb2/Atp2a2/Pdk1/Nol3/Sphk1/Egfr/Sirt2/Tbc1d24/Thbs1/Tmem161a/Bnip3/Tlr4/Sod3/Foxo3/Bcl2/Foxo1/Abcd1/Sirpa/Stk25/Pdgfra/Arnt/Mapk8/Pycr1/Sod2/Rnf7/Scly/Msrb3/Kdm6b/Slc11a2/Atp7a/Capn1/Fer/Tsc1/Brf2/Romo1/Chd6/Gskip/Cyp…	90
GO:0009127	purine nucleoside monophosphate biosynthetic process	59/5118	158/23210	8.72002e-06	9.84998e-05	6.32032e-05	Prkag3/Igf1/Myog/Ins2/Slc2a6/Ampd1/Cbfa2t3/Pgam2/Trem2/Pfkm/Ppargc1a/Actn3/Adssl1/Prkaa2/Ifng/Entpd1/Pid1/Eno2/Ak9/Aldoc/Gpd1/Stat3/Ak1/Nupr1/Zbtb20/Esrrb/App/Mpi/Flcn/Eno3/Ogt/Taz/Dnajc30/Khk/Hdac4/Gapdhs/Ampd3/Insr/Pfkfb2/Aldoa/Galt/P2rx7/Dhtkd1/Hk2/Bcl2l1/Bpgm/Jmjd8/Ak3/Atp5k/Atp5e/Psen1/Impdh1/Mtch2/Zbtb7a/Entpd5/Sphk2/Atp5h/Tgfb1/Ncor1	59
GO:0009168	purine ribonucleoside monophosphate biosynthetic process	59/5118	158/23210	8.72002e-06	9.84998e-05	6.32032e-05	Prkag3/Igf1/Myog/Ins2/Slc2a6/Ampd1/Cbfa2t3/Pgam2/Trem2/Pfkm/Ppargc1a/Actn3/Adssl1/Prkaa2/Ifng/Entpd1/Pid1/Eno2/Ak9/Aldoc/Gpd1/Stat3/Ak1/Nupr1/Zbtb20/Esrrb/App/Mpi/Flcn/Eno3/Ogt/Taz/Dnajc30/Khk/Hdac4/Gapdhs/Ampd3/Insr/Pfkfb2/Aldoa/Galt/P2rx7/Dhtkd1/Hk2/Bcl2l1/Bpgm/Jmjd8/Ak3/Atp5k/Atp5e/Psen1/Impdh1/Mtch2/Zbtb7a/Entpd5/Sphk2/Atp5h/Tgfb1/Ncor1	59
GO:0008637	apoptotic mitochondrial changes	45/5118	111/23210	8.76812e-06	9.88638e-05	6.34368e-05	Atp2a1/Igf1/Camk2a/Fas/Bmf/Pink1/Chchd10/Mpv17l/Pmaip1/Nol3/Mllt11/Bcl2l2/Bnip3/Sh3glb1/Bcl2/Cd24a/Bbc3/Wdr35/Jtb/Hk2/Bcl2l1/Sod2/Rnf7/Atp7a/Bid/Aifm2/Nptx1/Acaa2/Ndufs1/Mul1/Gsk3b/Psmd10/Vps35/Atg3/Mcl1/Mapk9/Opa1/Rhot1/Pam16/Apopt1/Fis1/Pla2g6/Dnm1l/Mtch2/Slc35f6	45
GO:0007045	cell-substrate adherens junction assembly	34/5118	76/23210	8.89181e-06	9.98965e-05	6.40994e-05	Actn2/Limch1/Fam107a/Enpp2/Sorbs1/Itga2/Tek/Arhgap6/Wdpcp/Macf1/Mmp14/Bcas3/Dusp3/Gpm6b/Phldb2/Apod/Bcl2/Clasp1/Smad3/Dusp22/Grem1/Coro2b/Dlc1/Fmn1/Tsc1/Pdpk1/Fermt2/Lrp1/Dapk3/Ptprk/Itgb1bp1/Lims1/Ppm1f/Pip5k1a	34
GO:0048041	focal adhesion assembly	34/5118	76/23210	8.89181e-06	9.98965e-05	6.40994e-05	Actn2/Limch1/Fam107a/Enpp2/Sorbs1/Itga2/Tek/Arhgap6/Wdpcp/Macf1/Mmp14/Bcas3/Dusp3/Gpm6b/Phldb2/Apod/Bcl2/Clasp1/Smad3/Dusp22/Grem1/Coro2b/Dlc1/Fmn1/Tsc1/Pdpk1/Fermt2/Lrp1/Dapk3/Ptprk/Itgb1bp1/Lims1/Ppm1f/Pip5k1a	34
GO:1990138	neuron projection extension	69/5118	193/23210	9.12685e-06	0.000102352	6.56753e-05	Mapt/Slit1/Rtn4r/Dclk1/Tnr/Postn/Sema3d/Dcx/Cyfip2/Cpne5/Apoe/Sema4d/Slit2/Sema3c/Itga4/Sema3f/Bcan/Ntrk3/Cxcl12/Flrt1/Aatk/Sema6c/Sema3b/Mgll/Disc1/Cxcr4/Golga4/Sema3g/Sema6a/Lamb2/Twf2/Unc13a/Map3k13/Sh3glb1/Cdkl3/Nrp2/Sema3e/Bdnf/Ulk1/Fn1/Cdk5r1/Rnf157/Dvl1/Mecp2/Ulk2/Bmpr2/Sema5a/Rtn4/Zfyve27/Dnm2/Megf8/Rufy3/Cdkl5/Olfm1/Ddr1/Slc9a6/Mul1/Gsk3b/Syt17/Impact/Lrp1/Itgb1/Vcl/Ryk/Map1b/Rab11a/Rnf6…	69
GO:0003231	cardiac ventricle development	56/5118	148/23210	9.26255e-06	0.000103501	6.64124e-05	Myl2/Myh7/Myh6/Tnni1/Tnnc1/Gja5/Mef2c/Sfrp2/Myl3/Tnni3/Col11a1/Fgf9/Bmp4/Robo2/Tnnt2/Slit2/Mybpc3/Xirp2/Sema3c/Prox1/Dand5/Fgfrl1/Heyl/Tgfbr3/Tgfbr2/Foxf1/Fzd1/Cxcr4/Scn5a/Hoxa13/Pou4f1/Rxra/Tgfb2/Pde2a/Ahr/Rnls/Nog/Wnt11/Eng/Fzd2/Heg1/Bmpr2/Tgfbr1/Pitx2/Smarcd3/Bmpr1a/Dnm2/Tpm1/Lrp6/Smad6/Naca/Ppp1r13l/Hectd1/Cpe/Trip11/Tgfb1	56
GO:0009145	purine nucleoside triphosphate biosynthetic process	56/5118	148/23210	9.26255e-06	0.000103501	6.64124e-05	Prkag3/Igf1/Myog/Ins2/Slc2a6/Cbfa2t3/Pgam2/Trem2/Pfkm/Ppargc1a/Actn3/Prkaa2/Ifng/Nme5/Entpd1/Pid1/Eno2/Ak9/Aldoc/Gpd1/Stat3/Nupr1/Zbtb20/Esrrb/App/Mpi/Flcn/Eno3/Ogt/Taz/Dnajc30/Khk/Hdac4/Gapdhs/Insr/Pfkfb2/Aldoa/Galt/P2rx7/Dhtkd1/Hk2/Bcl2l1/Bpgm/Jmjd8/Ak3/Atp5k/Atp5e/Psen1/Impdh1/Mtch2/Zbtb7a/Entpd5/Sphk2/Atp5h/Tgfb1/Ncor1	56
GO:1903725	regulation of phospholipid metabolic process	32/5118	70/23210	9.32413e-06	0.000104003	6.67341e-05	Ins2/Fabp3/Pik3ip1/Htr2b/Fgfr3/Acsl3/Pcx/Tek/Pdgfrb/Rab38/Mtmr1/Nod2/Fgf2/Pdgfb/Taz/Sh3glb1/Pik3r1/Cd81/Pdgfra/Ldlr/Idh1/Dab2ip/Mtmr3/Pik3r3/Vav2/Pik3r2/Atg14/Slc27a1/Pik3r4/Wdr81/Ambra1/Tgfb1	32
GO:0051495	positive regulation of cytoskeleton organization	76/5118	218/23210	9.44569e-06	0.00010517	6.74832e-05	Lmod2/Actn2/Cav3/Limch1/Lmod3/Mapt/Synpo2l/Synpo2/Lmod1/Prkcq/Gda/Mylk3/Ccl11/Kiss1r/Prox1/Tgfb3/Ntrk3/Rapgef3/Pde4dip/Tek/Bin1/Rhobtb2/Nox4/Cfl2/Ppm1e/Bcas3/Pick1/Sorbs3/Arhgef10l/Baiap2l1/Gsn/Cdc42ep2/Wnt11/Tesk1/Gm14137/Clip1/Arhgef10/Rhobtb1/Mecp2/Tgfbr1/Sema5a/Smad3/Synpo/Mapk8/Cdc42ep3/Jmy/Fchsd2/Tpm1/Mtor/Slain2/Arl2/Cdkn1b/Pdlim4/Fer/Fmn1/Tsc1/Nck1/Spire1/Arhgef5/Nf2/Myo1c/Rock2/Cd47/Dlg1…	76
GO:0014733	regulation of skeletal muscle adaptation	12/5118	16/23210	9.62189e-06	0.00010694	6.86192e-05	Myh7/Tnnt1/Tnni1/Tnnc1/Actn3/Igfbp5/Atp2a2/Ppp3ca/Gtf2ird2/Mtor/Tead1/Gtf2i	12
GO:0030010	establishment of cell polarity	53/5118	138/23210	9.66854e-06	0.000107267	6.88291e-05	Fgf13/Frmd4b/Fez1/Spry1/Lama1/Kank1/Kif26b/Ccr7/Insc/Ophn1/Fgf10/Prickle2/Foxf1/Myo18a/Wdpcp/Coro7/Cyp26b1/Amot/Pard3/Bcas3/Arhgef2/Map4/Gsn/Amotl1/Pkd1/Exoc4/Rab11fip2/Clasp1/Pard6a/Pard3b/Mpp5/Krit1/Rufy3/Cyth3/Rnf41/Tsc2/Amotl2/Alpk2/Igf1r/Gsk3b/Eya1/Scrib/Nek3/Gbf1/Myo9a/Rab10/Flot2/Spry2/Arfgef1/Map1b/Dctn1/Rictor/Ndel1	53
GO:0050727	regulation of inflammatory response	113/5118	354/23210	9.78293e-06	0.000108278	6.94773e-05	Igf1/Wfdc1/Ins2/Adora1/F2/C1qtnf3/Dnase1l3/Lbp/Ctsc/Cfh/Il1b/Slc7a2/Trem2/Nlrp10/Apoe/Casp1/Cd28/Slit2/Ccr7/Rora/Tslp/Lta/Itga2/Serping1/Aoc3/Ptgis/C3/Esr1/Bcl6/Appl2/Tlr6/Tlr2/Nfe2l1/Ctla2a/Tnfsf18/Nlrc3/Mas1/Adamts12/Cnr1/Tgm2/Cd55/Cd200/Rb1/Foxf1/Cd59a/Mgll/Shpk/Stat5b/Adrb2/H2-T23/Pdcd4/Nlrx1/Nupr1/Abcd2/Fem1a/Pde2a/Adora2b/Cebpa/Il17rb/Ednra/Sphk1/Gbp5/Nod2/Egfr/Cd46/Stat5a/Grn/Nr1h3/Tbc1d23…	113
GO:0014883	transition between fast and slow fiber	9/5118	10/23210	9.82918e-06	0.000108278	6.94773e-05	Myh7/Tnnt1/Tnni1/Tnnc1/Actn3/Atp2a2/Ppp3ca/Gtf2ird2/Tead1	9
GO:0031034	myosin filament assembly	9/5118	10/23210	9.82918e-06	0.000108278	6.94773e-05	Mybpc2/Mybpc1/Myom3/Tcap/Myom1/Myom2/Ttn/Mybpc3/Obsl1	9
GO:1990535	neuron projection maintenance	9/5118	10/23210	9.82918e-06	0.000108278	6.94773e-05	Ins2/Prnp/Abcd2/App/Insr/Abcd1/Psen1/Map1a/Dctn1	9
GO:0009612	response to mechanical stimulus	64/5118	176/23210	1.01522e-05	0.000111245	7.13815e-05	Cd36/Cav3/Ankrd2/Csrp3/Tcap/Atp1a2/Igf1/Dmd/Ankrd23/Ttn/Nos1/Col11a1/Chrna10/Ucn/Slc1a3/Htr7/Mmp2/P2rx3/Itga2/Atp8a2/Ano3/Dag1/Cxcl12/Slc8a1/Col1a1/Pkd1l3/Cxcr4/Whrn/Slc12a2/Fyn/Pde2a/Serpine2/Ednra/Scx/Ankrd1/Jup/Thbs1/Pdzd7/Usp53/Tlr4/Bdkrb1/Etv1/Wnt11/Habp4/Ptn/Pkd1/P2rx7/Mapk8/Clcn6/AU040320/Smpd2/Lrp11/Bace1/Raf1/Il18/Gsk3b/Cacnb3/Mapk9/Jund/Kalrn/Abhd12/Pkd2/Ptpn11/Rest	64
GO:0048489	synaptic vesicle transport	64/5118	176/23210	1.01522e-05	0.000111245	7.13815e-05	Camk2a/Nrxn3/Syt8/Apba1/Pclo/Slc2a4/Unc13b/Htr7/Stx1b/Vamp1/Nr3c2/Mylk2/Sptbn2/Fbxl20/Napb/Doc2b/Snapin/Adrb2/P2ry2/Kcnh1/Grin3a/Grik5/Atp2a2/Adora2b/Rab3a/Prepl/Bloc1s3/Unc13a/Stx11/Chrnb2/Dnm3/Vamp2/A830010M20Rik/Syt12/Rab5a/Ap3m2/Rab3gap1/Dvl1/Dnm1/Snap47/Stx4a/Myo6/P2rx7/Tmem230/Bcl2l1/Bloc1s4/Dnm2/Snap23/Bace1/Vps18/Gsk3b/Syt17/Bloc1s5/Napa/Scrib/Psen1/Madd/Cplx2/Erc1/Rap1a/Ap3s2/Dnm1l/Ap3b1…	64
GO:0097480	establishment of synaptic vesicle localization	64/5118	176/23210	1.01522e-05	0.000111245	7.13815e-05	Camk2a/Nrxn3/Syt8/Apba1/Pclo/Slc2a4/Unc13b/Htr7/Stx1b/Vamp1/Nr3c2/Mylk2/Sptbn2/Fbxl20/Napb/Doc2b/Snapin/Adrb2/P2ry2/Kcnh1/Grin3a/Grik5/Atp2a2/Adora2b/Rab3a/Prepl/Bloc1s3/Unc13a/Stx11/Chrnb2/Dnm3/Vamp2/A830010M20Rik/Syt12/Rab5a/Ap3m2/Rab3gap1/Dvl1/Dnm1/Snap47/Stx4a/Myo6/P2rx7/Tmem230/Bcl2l1/Bloc1s4/Dnm2/Snap23/Bace1/Vps18/Gsk3b/Syt17/Bloc1s5/Napa/Scrib/Psen1/Madd/Cplx2/Erc1/Rap1a/Ap3s2/Dnm1l/Ap3b1…	64
GO:1905952	regulation of lipid localization	55/5118	145/23210	1.01874e-05	0.000111435	7.15034e-05	Cd36/Fabp3/Ucn/Fitm1/Il1b/Abca1/Acsl6/Apoe/Pltp/Abca12/C3/Atp8a2/C1qtnf1/Abcg1/Gdf9/Bmp6/Hbp1/P2ry2/Abca2/Cry2/Akt2/Kdm5b/Fitm2/Fto/Pcsk9/Thbs1/Nr1h3/Acacb/Tmf1/Irs2/Scp2/Runx1/Acat2/Acsl4/Tmem135/Pnpla2/Ttc39b/P2rx7/Osbpl8/Abca7/Commd1/Nucb2/Srebf2/Cry1/Alkbh7/Nr1h2/Lrp1/Ikbke/Mapk9/Lamtor1/Pla2g6/Dgat1/Repin1/Ptpn11/Ncor1	55
GO:0015711	organic anion transport	129/5118	415/23210	1.04968e-05	0.000114618	7.35455e-05	Slc44a4/Cd36/Slc6a19/Slc26a7/Adora1/Fabp3/Hrh3/Apba1/Il1b/Abca1/Slc1a3/Slc4a3/Slc7a2/Acsl6/Slc10a4/Slc6a7/Epm2a/Prkg1/Slc13a1/Slc7a15/Slc1a6/Apoe/Slc10a6/Pltp/Mttp/Slc16a8/Slco2b1/Rgs2/Slco5a1/Kiss1r/Atp8b1/Atp9a/Trpv1/Abca12/Atp10b/Acsl3/Abca4/Atp8a2/Slc7a7/Nfe2l1/Pla2g2e/Slc7a8/Abcg1/Slc16a9/Ctns/Stard10/Slc43a2/Folr2/Arl6ip5/Slc25a42/Slc6a9/Slc2a3/Slc25a29/Acsl1/P2ry2/Osr1/Slc2a8/Slc6a6/Slc38a…	129
GO:0030278	regulation of ossification	80/5118	233/23210	1.06461e-05	0.000116045	7.44612e-05	Trp63/Igf1/Mef2c/Sfrp2/Tph1/Gdpd2/Chrd/Ranbp3l/Bglap2/Lrp4/Bmp4/Omd/Actn3/Sema4d/Fgfr3/Srgn/Axin2/Mgp/Gfra4/Kl/Rassf2/Enpp1/Slc8a1/Tmem64/Bmp6/Tob1/Atraid/Igfbp5/Adrb2/P2ry2/Cebpd/Osr1/Phospho1/Trpm4/Acvr2a/Ahr/Cebpa/Pkdcc/Nog/Fgf2/Bmpr1b/Il6st/Nbr1/Gpm6b/Hdac4/Npnt/Bcl2/Cyp27b1/Prkaca/Kremen1/Fzd9/Zhx3/Tmem119/Sfrp1/Ptn/Bmpr2/Smad3/P2rx7/Intu/Bmpr1a/Grem1/Lrp6/Smad6/Hdac5/Atp6ap1/Fndc3b/Asxl2/Gs…	80
GO:0051897	positive regulation of protein kinase B signaling	42/5118	102/23210	1.09286e-05	0.000118916	7.63032e-05	Igf2/Igf1/Chil1/Ins2/C1qtnf3/F7/Lin28a/Gas6/Hcls1/Cd28/Tek/C1qtnf1/Thpo/Nox4/Tspyl5/Igfbp5/P2rx4/Angpt1/Egfr/Fgf2/Thbs1/F3/Insr/Eng/Tgfbr1/Sema5a/Rtn4/Osbpl8/Mtor/Itsn1/Mtdh/Igf1r/Il18/Itgb1/Phlpp1/Spry2/Arfgef1/Itgb1bp1/Rictor/Vegfb/Mfhas1/Tgfb1	42
GO:0010882	regulation of cardiac muscle contraction by calcium ion signaling	11/5118	14/23210	1.10169e-05	0.00011925	7.6518e-05	Casq2/Dmd/Tmem38a/Tnni3/Tmem38b/Slc8a1/Atp1b1/Atp2a2/Fkbp1b/Hdac4/Ank2	11
GO:0014819	regulation of skeletal muscle contraction	11/5118	14/23210	1.10169e-05	0.00011925	7.6518e-05	Myh7/Casq1/Scn4a/Cav3/Atp2a1/Dmd/Actn3/Kcnj2/Mylk2/Slc8a3/Dmpk	11
GO:0090141	positive regulation of mitochondrial fission	11/5118	14/23210	1.10169e-05	0.00011925	7.6518e-05	Dcn/Pink1/Mief2/Bnip3/Mff/Ddhd2/Mul1/Vps35/Ddhd1/Fis1/Dnm1l	11
GO:0099173	postsynapse organization	69/5118	194/23210	1.11413e-05	0.000120388	7.7248e-05	Ins2/Colq/Grip2/Camk2b/Cnksr2/Lrp4/Epha7/Apoe/Sorbs1/Grin1/Srgn/Ephb3/Ophn1/Ptprd/Sema3f/Shank1/Musk/Sorbs2/Ntrk3/Cux2/Sptbn2/Dock10/Prnp/Syngap1/Fyn/Ntng2/Rapsn/Glrb/Pak3/Magi2/Chrnb1/Ptprf/Pick1/Ndrg2/Dnm3/Ephb2/Insr/Nrp2/Arhgef9/Lgmn/Stau2/Fzd9/Cdk5r1/Ptn/Arhgap44/Dvl1/Cdh2/Tsc2/Pdlim5/Cdkl5/Ndrg1/Nptx1/Chmp2b/Igf1r/Ube3a/Sipa1l1/Nlgn2/Vps35/Dnaja3/Opa1/Arhgap39/Vhl/Rock2/Mfn1/Gphn/Kalrn/Dnm1l…	69
GO:0005979	regulation of glycogen biosynthetic process	17/5118	28/23210	1.1325e-05	0.000121949	7.82499e-05	Igf2/Igf1/Ins2/Grb10/Sorbs1/Enpp1/Epm2aip1/Inpp5k/Akt2/Esrrb/Ppp1r3f/Dyrk2/Insr/Irs2/Mtor/Ppp1cb/Gfpt1	17
GO:0010962	regulation of glucan biosynthetic process	17/5118	28/23210	1.1325e-05	0.000121949	7.82499e-05	Igf2/Igf1/Ins2/Grb10/Sorbs1/Enpp1/Epm2aip1/Inpp5k/Akt2/Esrrb/Ppp1r3f/Dyrk2/Insr/Irs2/Mtor/Ppp1cb/Gfpt1	17
GO:0031033	myosin filament organization	10/5118	12/23210	1.14038e-05	0.000122586	7.86582e-05	Mybpc2/Mybpc1/Myom3/Tcap/Myom1/Myom2/Ttn/Mybpc3/Obsl1/Dapk3	10
GO:0030203	glycosaminoglycan metabolic process	36/5118	83/23210	1.15364e-05	0.000123798	7.9436e-05	Dcn/Chst13/Extl1/Mamdc2/Chst5/Il1b/Il15/Cemip/Itih1/Bgn/Idua/Ccnd3/Pdgfrb/Spock2/Hexa/Angpt1/Hyal1/Sgsh/Fgf2/Pdgfb/Habp4/Gns/Hexb/Cln6/Ext1/Chpf/Extl3/Ndst2/B4galt7/Xylt2/Chst12/Impad1/Extl2/Hs2st1/Tgfb1/Ext2	36
GO:0001508	action potential	51/5118	132/23210	1.16078e-05	0.000124349	7.97896e-05	Cd36/Scn4a/Cav3/Dmd/Kcnb1/Gja5/Fgf13/Scn3a/Scn3b/Hcn1/Scn10a/Kcne4/Myh14/P2rx5/Kcnj2/Ifng/Ctnna3/P2rx3/Kcnma1/Scn7a/Ntrk3/Kcnmb2/Cacna2d1/Bin1/Cnr1/Grik2/Chrna1/Scn5a/Snta1/P2rx4/Kcnc2/Trpm4/Atp2a2/Scn1b/Ptpn3/Gpd1l/Fkbp1b/Jup/Usp53/Chrnb2/Ank2/Gpr35/Clcn1/Gba/Cln3/Camk2d/Ank3/Pmp22/Cacnb3/Slmap/Dlg1	51
GO:0032147	activation of protein kinase activity	84/5118	248/23210	1.16976e-05	0.000125096	8.02691e-05	Ighm/Igf1/Chil1/Ins2/Adora1/Sbk2/Cd300a/Ucn/Adcy8/Il1b/Gas6/Bmp4/Gadd45a/Map3k19/Ccr7/Prok1/Kiss1r/Cdk5r2/Tnik/Fgf10/Tgfb3/Ntrk3/Ghr/Mas1/Tgfbr2/Tnfsf15/Prnp/Emp2/Angpt1/Map3k8/Map3k9/Tgfb2/Pak3/Taok1/Atg13/Egfr/Fgf2/Thbs1/Pdgfb/Map3k13/Tlr4/Traf4/Stradb/Insr/Cd81/Stk25/Tgfbr1/Gab1/Mapk8ip3/P2rx7/Dab2ip/Spag9/Lamtor3/Osbpl8/Map3k10/Cab39/Mapkbp1/Prrc1/Raf1/Map3k14/Zfp91/Pdpk1/Il18/Mul1/Pibf1/Map2…	84
GO:1902653	secondary alcohol biosynthetic process	24/5118	47/23210	1.19819e-05	0.000127917	8.20789e-05	Apoe/Prkaa2/Npc1l1/Dhcr7/Tm7sf2/Abcg1/Mvd/Insig1/Ebp/Nsdhl/Lss/Hmgcs1/Fdps/Cyp51/Insig2/Fdft1/Cyb5r3/Mvk/Srebf1/Hsd17b7/Scp2/Sc5d/Pmvk/Erlin2	24
GO:0046209	nitric oxide metabolic process	35/5118	80/23210	1.20694e-05	0.00012863	8.25365e-05	Cd36/Igf1/Nos1/Il1b/Slc7a2/Agxt2/Ptx3/Rora/Ifng/Trpv1/Ptgis/Esr1/Tlr6/Tlr2/P2rx4/Akt2/Itgb2/Tlr4/Cd34/Insr/Sirpa/Wdr35/Smad3/Sod2/Dnm2/Mtor/Cyp1b1/Gla/Mapk9/Klf4/Jak2/Rock2/Cd47/Ddah2/Pkd2	35
GO:0045333	cellular respiration	60/5118	163/23210	1.23037e-05	0.000130903	8.39952e-05	Cox6a2/Cbfa2t3/Ucn/Slc1a3/Ppargc1a/Actn3/Ifng/Pink1/Coq10a/Nfatc4/Gpd1/Ogdhl/Lyrm7/Nr4a3/Slc25a23/Coq9/Cox20/Flcn/Iscu/Taz/Bnip3/Bdnf/Prkaca/Slc37a2/Pdha1/Mecp2/Sucla2/Ndufs2/Idh1/Pdhb/Dhtkd1/Mtfr1l/Aco2/Ndufaf1/D2hgdh/Sod2/Etfdh/Idh3g/Ndufv1/Ndufv3/Bid/Dld/Uqcrq/Uqcrfs1/Slc25a12/Ndufs1/Pik3ca/Mdh1/Ndufs4/Dnajc15/Sirt3/Ndufa7/Ndufb9/Cox4i1/Mtch2/Sdha/Uqcr10/Suclg1/Oxa1l/Dlat	60
GO:0018212	peptidyl-tyrosine modification	104/5118	322/23210	1.24391e-05	0.000132118	8.47748e-05	Cd36/Ighm/Igf2/Igf1/Ins2/Zap70/Adora1/Enpp2/Il12a/Ncf1/Cd300a/Sfrp2/Cblc/Fgfr4/Il15/Gas6/Erbb3/Trem2/Lrp4/Epha7/Hcls1/Tnfrsf14/Sema4d/Fgfr3/Efemp1/Angpt4/Ifng/Tslp/Psen2/Neurl1a/Fgf10/Musk/Dok7/Tek/Ghr/Sla/Tnfsf18/Aatk/Fbxw7/Pdgfrb/Bmp6/Parp14/Nox4/Prnp/Gfra1/Angpt1/Fyn/Mvp/Ctf1/Lif/App/Pkdcc/Arhgef2/Nod2/Egfr/Stat5a/Pdgfb/Il6st/Tec/Itgb2/Tlr4/Dyrk2/Sh3bp5/Parp9/Cd24a/Pdgfd/Ephb2/Insr/Tnfrsf18/Cd…	104
GO:0019363	pyridine nucleotide biosynthetic process	44/5118	109/23210	1.24936e-05	0.00013247	8.50009e-05	Prkag3/Nmrk2/Igf1/Myog/Ins2/Slc2a6/Cbfa2t3/Pgam2/Pfkm/Ppargc1a/Actn3/Prkaa2/Ifng/Eno2/Aldoc/Gpd1/Stat3/Nupr1/Zbtb20/Esrrb/App/Mpi/Nmnat3/Eno3/Ogt/Khk/Hdac4/Gapdhs/Insr/Pfkfb2/Aldoa/Galt/P2rx7/Dhtkd1/Hk2/Bpgm/Jmjd8/Nmnat1/Psen1/Nadk2/Mtch2/Zbtb7a/Entpd5/Ncor1	44
GO:0046889	positive regulation of lipid biosynthetic process	39/5118	93/23210	1.33623e-05	0.00014144	9.07565e-05	Igf2/Igf1/Hsd17b13/Fabp3/Il1b/Ppargc1a/Apoe/Htr2b/Sorbs1/Ifng/Acsl3/Pcx/Abcg1/Rab38/Bmp6/Crebl2/Abcd2/Zbtb20/Adora2b/Nr1h3/Fdps/Abcd1/Gpam/Srebf1/Scp2/Ldlr/Mid1ip1/Sirt4/Mtor/Dbi/Nr1h2/Igf1r/Slc27a1/Mapk9/Gpld1/Nr1d1/Pla2g6/Dgat1/Sphk2	39
GO:0019359	nicotinamide nucleotide biosynthetic process	43/5118	106/23210	1.34931e-05	0.000142293	9.13033e-05	Prkag3/Igf1/Myog/Ins2/Slc2a6/Cbfa2t3/Pgam2/Pfkm/Ppargc1a/Actn3/Prkaa2/Ifng/Eno2/Aldoc/Gpd1/Stat3/Nupr1/Zbtb20/Esrrb/App/Mpi/Nmnat3/Eno3/Ogt/Khk/Hdac4/Gapdhs/Insr/Pfkfb2/Aldoa/Galt/P2rx7/Dhtkd1/Hk2/Bpgm/Jmjd8/Nmnat1/Psen1/Nadk2/Mtch2/Zbtb7a/Entpd5/Ncor1	43
GO:0050905	neuromuscular process	52/5118	136/23210	1.35114e-05	0.000142293	9.13033e-05	Rbfox1/Clic5/Fgf14/Camk2b/Ucn/Tnr/Slc1a3/Cdh23/Ush1g/Grin1/Npas3/Shank1/Kcnma1/Atp8a2/Gm2a/Chrna1/Gaa/Nr4a3/Hexa/Kcnh1/Grin3a/Pde8b/Pou4f1/Glrb/App/Myo7a/Ei24/Tpp1/Spg20/Dvl1/Mecp2/Hexb/Rbfox2/Herc1/Pomk/Bloc1s4/Cln3/Cln8/Bace1/Pnkd/Abr/Pmp22/Psap/Nlgn2/Uba5/Mycbp2/Agtpbp1/Aplp2/Gigyf2/Dctn1/Atxn2/Rest	52
GO:0097553	calcium ion transmembrane import into cytosol	52/5118	136/23210	1.35114e-05	0.000142293	9.13033e-05	Casq1/Trdn/Dhrs7c/Casq2/Dmd/Ryr1/F2/Tmem38a/Ryr3/Cemip/P2ry6/Tmem38b/Capn3/Akap6/Jsrp1/Htr2b/Grin1/F2rl3/Jph2/Trpv1/Plch2/Glp1r/Slc8a1/Trpv6/Slc8a3/Prnp/Adrb2/Fyn/Tgfb2/Slc8b1/Nol3/Ednra/Fkbp1b/Fgf2/Bdkrb1/Ank2/Bbc3/Ddit3/Mcoln1/Plcg2/Xcr1/Pde4d/P2rx7/Camk2d/Dbi/Plcg1/Pdpk1/Itpr2/Ibtk/Tpcn2/Pkd2/Tgfb1	52
GO:0003205	cardiac chamber development	69/5118	195/23210	1.35625e-05	0.000142349	9.13396e-05	Myl2/Myh7/Myh6/Cav3/Tnni1/Tnnc1/Gja5/Mef2c/Sfrp2/Myl3/Tnni3/Col11a1/Fgf9/Bmp4/Robo2/Tnnt2/Slit2/Mybpc3/Xirp2/Sema3c/Prox1/Dand5/Tek/Fgfrl1/Heyl/Tgfbr3/Tbx6/Tgfbr2/Foxf1/Fzd1/Adamts1/Cxcr4/Scn5a/Hoxa13/Pou4f1/Rxra/Tgfb2/Pde2a/Ahr/Rnls/Nog/Nrp2/Wnt11/Eng/Fzd2/Heg1/Fuz/Bmpr2/Tgfbr1/Tbx1/Dvl3/Pitx2/Smarcd3/Bmpr1a/Dnm2/Tpm1/Lrp6/Smad6/Naca/Ppp1r13l/Nphp3/Hectd1/Ift88/Cpe/Trip11/Lrp1/Tab1/Snx17/Tgfb1	69
GO:0042180	cellular ketone metabolic process	69/5118	195/23210	1.35625e-05	0.000142349	9.13396e-05	Ins2/Fabp3/Fgfr4/Il1b/Dkk3/Atcay/Ppargc1a/Prkg1/Pdk2/Akr1c14/Srd5a2/Coq10a/Prox1/Kcnma1/Appl2/Slc7a7/Nfe2l1/Cyp46a1/Cnr1/Bmp6/Gpd1/Stat5b/Mlycd/Nr4a3/Haghl/Insig1/Abcd2/Trib3/Pdk1/Akt2/Coq9/Nr1h3/Acacb/Lonp2/Insig2/Abcd1/Slc37a2/Irs2/Wdtc1/Srebf1/Scp2/Aldoa/Acsl4/Cbr4/Hagh/Mid1ip1/Sirt4/Sirt5/Glo1/Mtor/Nucb2/Dbi/Acadvl/Pnkd/Nr1h2/Erlin2/Pibf1/Acadl/Coq5/Coq2/Nmt1/Mapk9/Clcn2/Nr1d1/Akr1b8/Apc/Dgat…	69
GO:0031214	biomineral tissue development	59/5118	160/23210	1.36047e-05	0.000142552	9.14696e-05	Igf1/Mef2c/Aspn/Clec3b/Gas6/Bglap2/Bmp4/Omd/Tmem38b/Actn3/Rspo2/Fgfr3/Fam20a/Srgn/Axin2/Mgp/Kl/Mmp13/Enpp1/Slc8a1/Stim1/Bmp6/Col1a1/Atraid/Dnm3os/Adrb2/Osr1/Phospho1/Wnt6/Trpm4/Acvr2a/Pkdcc/Bmpr1b/Nbr1/Gpm6b/Tuft1/Wnt11/Cyp27b1/Fzd9/Tmem119/Ptn/Bmpr2/Tbx1/Smad3/P2rx7/Bmpr1a/Grem1/Sbds/Phex/Sbno2/Lox/Asxl2/Col1a2/Ltbp3/Fam83h/Mia3/Lgr4/Itgb1bp1/Tgfb1	59
GO:0048008	platelet-derived growth factor receptor signaling pathway	29/5118	62/23210	1.40029e-05	0.000146478	9.39888e-05	F7/Rgs14/Ndrg4/Pdgfrb/Nr4a3/Hip1/Txnip/Inppl1/Pdgfb/F3/Lrig2/Apod/Pdgfd/Pdgfra/Gab1/Zfand5/Cblb/Plat/Rapgef1/Fer/Lox/Arid5b/Plekha1/Schip1/Lrp1/Jak2/Tiparp/Myo1e/Ptpn11	29
GO:0050920	regulation of chemotaxis	74/5118	213/23210	1.4091e-05	0.000147152	9.44211e-05	Lbp/Padi2/Il12a/F7/Slit1/Dysf/Cxcl13/Il1b/Cmklr1/Sema3d/Gas6/Trem2/Rarres2/Dapk2/Sema4d/Robo2/Slit2/Ccr7/Cdh13/Mtus1/Sema3c/Itga2/Sema3f/Fgf10/Il16/Ntrk3/Cxcl12/Tnfsf18/Pdgfrb/Sema6c/Sema3b/Cxcr4/P2rx4/Akt2/Slc8b1/Ednra/Sema3g/Sema6a/Nod2/Dusp3/Fgf2/Thbs1/Pdgfb/Nbl1/Artn/Pdgfd/Sema3e/Lgmn/Pdgfra/Fn1/Ptn/Mospd2/Bmpr2/Creb3/Wnk1/Sema5a/Smad3/Stx4a/Grem1/Megf8/Akirin1/Zswim6/Zswim8/Mmp28/Zswim4/Snai…	74
GO:0001935	endothelial cell proliferation	54/5118	143/23210	1.41675e-05	0.000147456	9.46165e-05	Igf2/Igf1/Plxnb3/Mef2c/Dysf/Fgfbp1/Bmp4/Apoe/Htr2b/Fgfr3/Ccl11/Cdh13/Itga4/Prox1/Bmper/Cxcl12/Xdh/Tek/Bmp6/Stat3/Nr4a1/Adora2b/Fgf2/Stat5a/Thbs1/Pdgfb/Sparc/F3/Cd34/Eng/Rptor/Synj2bp/Bmpr2/Tgfbr1/Sema5a/Ptprm/Krit1/Mtor/Tsc2/Plcg1/Pdpk1/Sulf1/Prkx/Pik3cb/Pgf/Vash2/Dlg1/Itgb1bp1/Aggf1/Rictor/Vegfb/Fgfr1/Akt3/Xbp1	54
GO:0031333	negative regulation of protein complex assembly	54/5118	143/23210	1.41675e-05	0.000147456	9.46165e-05	Lmod2/Lmod3/Ins2/Spta1/Tmod1/Inpp5j/Lmod1/Kank1/Slit2/Patl2/Psen2/Xaf1/Tlr2/Nlrc3/Insig1/Nol3/Crbn/Ldlrad4/Arhgef2/Twf2/Sirt2/Bbs4/Eml2/Lamp2/Cryab/Riok3/Gsn/Birc2/Fhod3/Thra/Clip3/Ulk1/Add3/Gba/Sptb/Tpm1/Smad6/Capn1/Raf1/Sptbn1/Tmsb10/Dyrk1a/Gsk3b/Pmepa1/Impact/Dnajc15/Vps35/Ppm1a/Capza2/Arfgef1/Tbcd/Sar1a/Map3k7/Add1	54
GO:0032008	positive regulation of TOR signaling	21/5118	39/23210	1.45296e-05	0.000150972	9.68723e-05	Lin28a/Gas6/Trem2/Slc38a9/Flcn/Rragd/Rptor/Lamtor4/Clec16a/Lamtor3/Wdr59/Lamtor5/Lamtor2/Rraga/Mios/Lamtor1/Wdr24/Rragc/Rictor/Akt3/Xbp1	21
GO:0009201	ribonucleoside triphosphate biosynthetic process	56/5118	150/23210	1.4675e-05	0.000152228	9.76786e-05	Prkag3/Igf1/Myog/Ins2/Slc2a6/Cbfa2t3/Pgam2/Trem2/Pfkm/Ppargc1a/Actn3/Prkaa2/Ifng/Nme5/Entpd1/Pid1/Eno2/Ak9/Aldoc/Gpd1/Stat3/Nupr1/Zbtb20/Esrrb/App/Mpi/Flcn/Eno3/Ogt/Taz/Dnajc30/Khk/Hdac4/Gapdhs/Insr/Pfkfb2/Aldoa/Galt/P2rx7/Dhtkd1/Hk2/Bcl2l1/Bpgm/Jmjd8/Ak3/Atp5k/Atp5e/Psen1/Impdh1/Mtch2/Zbtb7a/Entpd5/Sphk2/Atp5h/Tgfb1/Ncor1	56
GO:0031396	regulation of protein ubiquitination	70/5118	199/23210	1.4806e-05	0.000152637	9.79409e-05	Fam107a/Klhl40/Dysf/Pclo/Epm2a/Sh3rf2/Fgfr3/Pink1/Psen2/Birc3/Usp44/Nlrc3/Fbxw7/Herpud1/Tspyl5/Adrb2/Angpt1/Fyn/Peli3/Wfs1/Trib3/Sphk1/Per2/Nod2/Ogt/Pttg1ip/Birc2/Parp10/Derl1/Arrdc3/Dtx3l/Dnajb2/Tgfbr1/Cdk5rap3/Dcun1d3/Sprtn/Rassf5/Mapk8/Pef1/Cblb/Spopl/Mtor/Trim44/Commd1/Ube2d1/Ubxn2a/Cry1/Chfr/Dcun1d2/Dcun1d4/Amer1/Psmd10/Ube3a/Ivns1abp/Ufl1/Psen1/Ubxn1/Mapk9/Dcun1d1/Rchy1/Dnaja3/Sash1/Mycbp2/…	70
GO:0050679	positive regulation of epithelial cell proliferation	70/5118	199/23210	1.4806e-05	0.000152637	9.79409e-05	Trp63/Igf2/Igf1/Plxnb3/Hrh3/Dysf/Fgf9/Fgfbp1/Bmp4/Htr2b/Fgfr3/Ccl11/Cdh13/Itga4/Prox1/Fgf10/Tgm1/Esr1/Cxcl12/Bnc1/Gas1/Bmp6/Scn5a/Osr1/Nr4a3/Stat3/Nr4a1/Hyal1/Adora2b/Kdm5b/Erbb2/Nog/Nod2/Egfr/Glul/Fgf2/Stat5a/Pdgfb/Grn/F3/Tbx18/Rreb1/Rptor/Sfrp1/Ptn/Kif3a/Bmpr2/Tbx1/Ar/Sema5a/Rtn4/Bmpr1a/Mtor/Fzd7/Atp7a/Plcg1/Pdpk1/B4galt1/Eya1/Pgf/Vhl/Vash2/Map2k5/Aggf1/Rictor/Vegfb/Fgfr1/Akt3/Xbp1/Tgfb1	70
GO:0014808	release of sequestered calcium ion into cytosol by sarcoplasmic reticulum	14/5118	21/23210	1.4837e-05	0.000152637	9.79409e-05	Casq1/Trdn/Dhrs7c/Casq2/Dmd/Ryr1/Tmem38a/Tmem38b/Slc8a1/Nol3/Fkbp1b/Ank2/Pde4d/Camk2d	14
GO:0030813	positive regulation of nucleotide catabolic process	14/5118	21/23210	1.4837e-05	0.000152637	9.79409e-05	Igf1/Ins2/Actn3/Prkaa2/Ifng/Gpd1/Zbtb20/Esrrb/App/Gapdhs/Insr/P2rx7/Psen1/Entpd5	14
GO:0051197	positive regulation of coenzyme metabolic process	14/5118	21/23210	1.4837e-05	0.000152637	9.79409e-05	Igf1/Ins2/Actn3/Prkaa2/Ifng/Gpd1/Zbtb20/Esrrb/App/Gapdhs/Insr/P2rx7/Psen1/Entpd5	14
GO:0010594	regulation of endothelial cell migration	58/5118	157/23210	1.50394e-05	0.00015421	9.89501e-05	Igf2/Igf1/Dcn/Mef2c/Fgfbp1/Cxcl13/Bmp4/Apoe/Adamts9/Slit2/Angpt4/Prox1/Bmper/Tek/Fbxw7/Srpx2/Stc1/P2rx4/Emp2/Angpt1/Amot/Adora2b/Dnaja4/Bcas3/Jup/Glul/Fgf2/Stat5a/Thbs1/Pdgfb/Grn/Sparc/Lgmn/Amotl1/Mecp2/Synj2bp/Bmpr2/Sema5a/Dab2ip/Ptprm/Krit1/Hdac5/Stard13/Plcg1/Pdpk1/Pik3r2/Snai2/Sash1/Klf4/Gpld1/Plk2/Nfe2l2/Rock2/Map2k5/Itgb1bp1/Fgfr1/Akt3/Tgfb1	58
GO:0060402	calcium ion transport into cytosol	58/5118	157/23210	1.50394e-05	0.00015421	9.89501e-05	Casq1/Trdn/Dhrs7c/Casq2/Dmd/Ryr1/F2/Tmem38a/Ryr3/Cemip/Bmp4/P2ry6/Tmem38b/Capn3/Akap6/Jsrp1/Htr2b/Grin1/F2rl3/Jph2/Trpv1/Plch2/Glp1r/Cacna2d1/Slc8a1/Trpv6/Slc8a3/Prnp/Adrb2/P2rx4/Fyn/Tgfb2/Slc8b1/Nol3/Ednra/Fkbp1b/Fgf2/Bdkrb1/Bcl2/Ank2/Bbc3/Ddit3/Mcoln1/Plcg2/Xcr1/Pde4d/P2rx7/Camk2d/Dbi/Plcg1/Pdpk1/Itpr2/Cacnb3/Ibtk/Tpcn2/Pkd2/Tgfb1/Tmbim6	58
GO:2001057	reactive nitrogen species metabolic process	36/5118	84/23210	1.59302e-05	0.000162911	0.000104533	Cd36/Igf1/Nos1/Il1b/Slc7a2/Agxt2/Ptx3/Rora/Ifng/Trpv1/Ptgis/Esr1/Tlr6/Tlr2/P2rx4/Suox/Akt2/Itgb2/Tlr4/Cd34/Insr/Sirpa/Wdr35/Smad3/Sod2/Dnm2/Mtor/Cyp1b1/Gla/Mapk9/Klf4/Jak2/Rock2/Cd47/Ddah2/Pkd2	36
GO:0010639	negative regulation of organelle organization	125/5118	403/23210	1.59665e-05	0.000162911	0.000104533	Lmod2/Cav3/Lmod3/Igf1/Fgf13/Spta1/Tmod1/Shroom2/Fez1/Mapt/Trim54/Dysf/Inpp5j/Bmp4/Lmod1/Ppargc1a/Kank1/Fgfr3/Slit2/Patl2/Pink1/Shank1/Esr1/Hils1/Mtm1/Mid1/Tlr2/Mpv17l/Espn/Usp44/Arhgap6/Arhgap28/Inpp5k/Apobec1/Insig1/Nupr1/Lif/Nol3/Taok1/Flcn/Arhgef2/Pick1/Kdm4b/Bcl2l2/Twf2/Bbs4/Eml2/Map4/Tom1l2/Bnip3/Phldb2/Gsn/Fhod3/Lima1/Kat2b/Kank2/Kdm3a/Smg6/Fnip1/Clip3/Phf1/Add3/Tet1/Sptb/Tmeff2/Plekhh2/Cla…	125
GO:0051098	regulation of binding	125/5118	403/23210	1.59665e-05	0.000162911	0.000104533	Cd36/Igf1/Ins2/Spta1/Mef2c/Hopx/Dysf/Wfikkn2/Bmp4/Apoe/Xirp1/Ifng/Rgma/Pcbd1/Psen2/Itga2/Itga4/Ephb6/Rapgef3/Nfatc4/Enho/Mapre3/Larp6/Tgfbr3/Tnfsf18/Smim6/Fbxw7/Rb1/Snapin/Arhgap28/Disc1/Adrb2/Angpt1/Pex19/Pou4f1/Cdon/Tgfb2/Trib3/Lif/App/Ppp3ca/Aktip/Crbn/Per2/Ptprf/Syap1/Nog/Flot1/Pcsk9/Plcl2/Sirt2/Lrpap1/Pdgfb/Map1lc3b/Tlr4/Hdac4/Traf4/Kat2b/Parp9/Bcl2/Zbtb7c/Ddit3/Bdnf/Habp4/Derl1/Dvl1/Cln5/Dt…	125
GO:0006891	intra-Golgi vesicle-mediated transport	16/5118	26/23210	1.61958e-05	0.00016498	0.000105861	Copz2/Cog6/Golga5/Rab33b/Gabarapl2/Copg2/Cope/Vti1a/Cog5/Trappc10/Cog3/Cog8/Vti1b/Cog2/Copb2/Cog1	16
GO:0010765	positive regulation of sodium ion transport	22/5118	42/23210	1.63197e-05	0.000165971	0.000106497	Dmd/Fxyd1/Fgf14/Scn3b/Nos1/Atp1b2/Tesc/Atp1b1/Scn5a/Adrb2/Akt2/Scn1b/Gpd1l/Kif5b/Wnk1/Dnm2/Ank3/Ikbkb/Atp1b3/Mllt6/Akt3/Cnksr3	22
GO:0060485	mesenchyme development	90/5118	272/23210	1.65089e-05	0.00016762	0.000107555	Rbm24/Mef2c/Sfrp2/Fgf9/Ranbp3l/Il1b/Cyp26c1/Sema3d/Erbb3/Bmp4/Sema4d/Cyp26a1/Htr2b/Robo2/Frzb/Axin2/Sema3c/Dppa2/Itga4/Sema3f/Fgf10/Wnt10a/Dand5/Tgfb3/Dag1/Zfp36l1/Tmem100/Sox8/Pbld1/Heyl/Tgfbr3/Tgfbr2/Sema6c/Sema3b/Foxf1/Col1a1/Osr1/Pdcd4/Rxra/Tgfb2/Ednra/Scx/Sema3g/Ldlrad4/Nog/Sema6a/Thbs1/Wwtr1/Phldb2/Bcl2/Nrp2/Wnt11/Sema3e/Dact3/Eng/Sfrp1/Fn1/Fuz/Bmpr2/Klhl12/Tgfbr1/Tbx1/Exoc4/Pitx2/Sema5a/Cl…	90
GO:1901216	positive regulation of neuron death	47/5118	120/23210	1.65749e-05	0.000168016	0.000107809	Adora1/Mapt/Nos1/Il1b/Fas/Epha7/Fgfr3/Ifng/Kcnma1/Musk/Tlr6/Fbxw7/Grik2/Prnp/Fyn/Pmaip1/Grik5/Tgfb2/Rapsn/Pak3/Ptprf/Pcsk9/Grn/Tlr4/Hdac4/Bag1/Pitx3/Foxo3/Nr3c1/Bbc3/Ddit3/Cdk5r1/Srpk2/Mapk8/Mtor/Bace1/Il18/Gsk3b/Casp9/Map2k7/Ikbkb/Elk1/Mcl1/Optn/Ctsz/Fis1/Rest	47
GO:0072384	organelle transport along microtubule	35/5118	81/23210	1.67729e-05	0.000169748	0.00010892	Fez1/Mapt/Snapin/Fyco1/Bicd2/Kif1b/Bloc1s3/Kif5b/Mgarp/Dync1i1/Lamp1/Kif1c/Ap3m2/Mecp2/Trak1/Copg2/Bloc1s4/Cln3/Kif13a/Spast/Sun1/Bloc1s5/Madd/Bicd1/Rhot1/Ap3s2/Map1b/Ap3b1/Dync1h1/Trak2/Sun2/Ndel1/Bloc1s6/Actr10/Ubb	35
GO:0010565	regulation of cellular ketone metabolic process	49/5118	127/23210	1.78213e-05	0.000179772	0.000115353	Ins2/Fabp3/Fgfr4/Il1b/Dkk3/Atcay/Ppargc1a/Prkg1/Pdk2/Prox1/Kcnma1/Appl2/Slc7a7/Nfe2l1/Cnr1/Bmp6/Mlycd/Nr4a3/Insig1/Abcd2/Trib3/Pdk1/Akt2/Nr1h3/Acacb/Lonp2/Insig2/Abcd1/Irs2/Wdtc1/Srebf1/Acsl4/Mid1ip1/Sirt4/Sirt5/Mtor/Nucb2/Dbi/Acadvl/Nr1h2/Erlin2/Pibf1/Acadl/Mapk9/Clcn2/Nr1d1/Apc/Dgat1/Rest	49
GO:0014065	phosphatidylinositol 3-kinase signaling	49/5118	127/23210	1.78213e-05	0.000179772	0.000115353	Obscn/Igf1/Dcn/Ins2/F2/Ncf1/Pik3ip1/Erbb3/Hcls1/Sema4d/Htr2b/Cd28/Serpina12/Pik3c2b/Ntrk3/Zfp36l1/Tek/Nlrc3/Pdgfrb/Angpt1/Fyn/Tgfb2/Serpine2/Erbb2/Egfr/Fbxl2/Sirt2/Pdgfb/Slc9a3r2/Pik3r1/Pdgfd/Insr/Dab2ip/Tsc2/Pik3r2/Igf1r/Pik3ca/Il18/Plekha1/Ube3a/Stambp/Ptpn13/Pik3cb/Klf4/Jak2/Entpd5/Inpp5e/Xbp1/Ncor1	49
GO:0043550	regulation of lipid kinase activity	24/5118	48/23210	1.89672e-05	0.000190713	0.000122373	Ins2/F2/Pik3ip1/Fgfr3/Tek/Pdgfrb/Rb1/Nod2/Fgf2/Pdgfb/Sh3glb1/Rbl2/Pik3r1/Cd81/Pdgfra/Dab2ip/Pik3r3/Vav2/Pik3r2/Atg14/Pik3r4/Wdr81/Ambra1/Tgfb1	24
GO:1903115	regulation of actin filament-based movement	24/5118	48/23210	1.89672e-05	0.000190713	0.000122373	Casq2/Cav3/Tnnc1/Atp1a2/Gja5/Fgf13/Adora1/Fxyd1/Nos1/Akap6/Tnnt2/Kcnj2/Ctnna3/Mylk2/Bin1/Stc1/Scn5a/Trpm4/Atp2a2/Jup/Ank2/Pde4d/Acta2/Dlg1	24
GO:0043393	regulation of protein binding	81/5118	240/23210	1.92035e-05	0.000192778	0.000123698	Cd36/Ins2/Spta1/Mef2c/Hopx/Dysf/Wfikkn2/Bmp4/Apoe/Xirp1/Rgma/Pcbd1/Psen2/Itga4/Ephb6/Nfatc4/Mapre3/Tgfbr3/Tnfsf18/Snapin/Disc1/Adrb2/Angpt1/Cdon/Trib3/App/Aktip/Crbn/Ptprf/Syap1/Nog/Flot1/Pcsk9/Plcl2/Lrpap1/Pdgfb/Map1lc3b/Hdac4/Traf4/Bcl2/Bdnf/Derl1/Dvl1/Dtx3l/Mecp2/Dnajb2/Tgfbr1/Pkd1/Cyld/Dab2ip/Ifit2/Mapk8/Krit1/Golga2/Spag9/Amfr/Hoxa3/Cblb/Smarcd3/Hdac5/Lox/Hipk2/Fam220a/Dzip1/Gsk3b/Lrp1/Ufl1/…	81
GO:0050885	neuromuscular process controlling balance	31/5118	69/23210	1.96633e-05	0.000197077	0.000126456	Rbfox1/Clic5/Camk2b/Tnr/Slc1a3/Cdh23/Ush1g/Shank1/Kcnma1/Gm2a/Gaa/Nr4a3/Hexa/Pde8b/Pou4f1/App/Myo7a/Ei24/Tpp1/Hexb/Rbfox2/Herc1/Bloc1s4/Cln3/Cln8/Abr/Psap/Nlgn2/Aplp2/Gigyf2/Rest	31
GO:0031146	SCF-dependent proteasomal ubiquitin-dependent protein catabolic process	25/5118	51/23210	1.98148e-05	0.000198275	0.000127225	Fbxl22/Fbxo44/Fbxl20/Fbxw7/Fbxl2/Wwtr1/Fbxl21/Lrrc29/Fbxo31/Fbxo6/Fbxl4/Fbxl3/Cul4a/Amn1/Btrc/Fbxl17/Rnf7/Fbxw4/Cul1/Fbxo17/Fbxl5/Fbxw5/Fbxo9/Cul5/Styx	25
GO:0010880	regulation of release of sequestered calcium ion into cytosol by sarcoplasmic reticulum	13/5118	19/23210	1.99248e-05	0.000199056	0.000127726	Casq1/Trdn/Dhrs7c/Casq2/Dmd/Tmem38a/Tmem38b/Slc8a1/Nol3/Fkbp1b/Ank2/Pde4d/Camk2d	13
GO:0048488	synaptic vesicle endocytosis	29/5118	63/23210	2.05057e-05	0.000204204	0.000131029	Pacsin1/Syt8/Slc2a4/Ophn1/Bin1/Napb/Grn/Dnm3/Cd24a/A830010M20Rik/Rab27b/Sh3gl3/Mff/Dnm1/Scamp5/Dennd1a/4932438A13Rik/Bcl2l1/Dnm2/Btbd9/Ppp3cc/Fcho2/Itsn1/Vamp4/Ppp3cb/Syt17/Nlgn2/Scrib/Dnm1l	29
GO:0140238	presynaptic endocytosis	29/5118	63/23210	2.05057e-05	0.000204204	0.000131029	Pacsin1/Syt8/Slc2a4/Ophn1/Bin1/Napb/Grn/Dnm3/Cd24a/A830010M20Rik/Rab27b/Sh3gl3/Mff/Dnm1/Scamp5/Dennd1a/4932438A13Rik/Bcl2l1/Dnm2/Btbd9/Ppp3cc/Fcho2/Itsn1/Vamp4/Ppp3cb/Syt17/Nlgn2/Scrib/Dnm1l	29
GO:0031102	neuron projection regeneration	28/5118	60/23210	2.06781e-05	0.000205432	0.000131817	Rtn4r/Tnr/Fas/Nrep/Bex1/Mmp2/Rgma/Ntrk3/Adm/Ptprf/Fkbp1b/Matn2/Lamb2/Grn/Lrig2/Bcl2/Ulk1/Kremen1/Ptn/Prrx1/Mapk8ip3/Rtn4/Igf1r/Lrp1/Klf4/Jak2/Neo1/Ndel1	28
GO:0062013	positive regulation of small molecule metabolic process	57/5118	155/23210	2.0695e-05	0.000205432	0.000131817	Igf2/Igf1/Myog/Ins2/Nos1/Il1b/Trem2/P2ry6/Ppargc1a/Actn3/Sorbs1/Prkaa2/Ifng/Pink1/Pid1/Guca1a/Mas1/Abcg1/Bmp6/Gpd1/Epm2aip1/Mlycd/Nr4a3/Stat3/Nupr1/Abcd2/Zbtb20/Adora2b/Akt2/Esrrb/App/Pdgfb/Nr1h3/Iscu/Taz/Fdps/Dyrk2/Kat2b/Gapdhs/Insr/Foxo1/Abcd1/Irs2/Srebf1/Scp2/P2rx7/Mid1ip1/Bcl2l1/Nucb2/Nr1h2/Psen1/Mapk9/Ddb1/Gpld1/Nr1d1/Dgat1/Entpd5	57
GO:0048736	appendage development	70/5118	201/23210	2.16248e-05	0.000213979	0.000137301	Trp63/Gja5/Fras1/Gdf5/Sfrp2/Frem2/Fgf9/Aff3/Lrp4/Bmp4/Rspo2/Sema3c/Psen2/Wnt9a/Fgf10/Idua/Gas1/Tbx4/Wdpcp/Osr1/Hoxa13/Cyp26b1/Tgfb2/Scx/Crabp2/Pkdcc/Nog/Bmpr1b/Reck/Bbs7/Dync2h1/Kremen1/Rpgrip1l/Lmbr1/Ift172/Fuz/Bmpr2/Prrx1/Hoxc13/Pitx2/Wdr19/Ror2/Tbc1d32/Intu/Bmpr1a/Grem1/Lrp6/Megf8/Slc39a3/Atp7a/Fbxw4/Tmem231/Hoxa10/Fmn1/Mecom/Ift88/Ift52/Slc39a1/Rc3h2/Ece1/Psen1/Ift122/Ski/Plxna2/Med31/Nipbl/I…	70
GO:0060173	limb development	70/5118	201/23210	2.16248e-05	0.000213979	0.000137301	Trp63/Gja5/Fras1/Gdf5/Sfrp2/Frem2/Fgf9/Aff3/Lrp4/Bmp4/Rspo2/Sema3c/Psen2/Wnt9a/Fgf10/Idua/Gas1/Tbx4/Wdpcp/Osr1/Hoxa13/Cyp26b1/Tgfb2/Scx/Crabp2/Pkdcc/Nog/Bmpr1b/Reck/Bbs7/Dync2h1/Kremen1/Rpgrip1l/Lmbr1/Ift172/Fuz/Bmpr2/Prrx1/Hoxc13/Pitx2/Wdr19/Ror2/Tbc1d32/Intu/Bmpr1a/Grem1/Lrp6/Megf8/Slc39a3/Atp7a/Fbxw4/Tmem231/Hoxa10/Fmn1/Mecom/Ift88/Ift52/Slc39a1/Rc3h2/Ece1/Psen1/Ift122/Ski/Plxna2/Med31/Nipbl/I…	70
GO:1901863	positive regulation of muscle tissue development	36/5118	85/23210	2.18072e-05	0.000215441	0.00013824	Rbm24/Lmod3/Igf1/Myog/Mef2c/Usp2/Fgf9/Dll1/Erbb3/Bmp4/Ppargc1a/Actn3/Akap6/Mtm1/Tgfbr3/Ncam1/Adrb2/Myf6/Cyp26b1/Cdon/Flot1/Fgf2/Gpc1/Fdps/Bcl2/Nr3c1/Tbx1/Bmpr1a/Grem1/Naca/Mtor/Rps6kb1/Myod1/Gsk3b/Fgfr1/Tgfb1	36
GO:1901214	regulation of neuron death	115/5118	368/23210	2.37523e-05	0.000234286	0.000150332	Igf1/Kcnb1/Fgf21/Adora1/Gdf5/Mef2c/Mapt/Nos1/Ucn/Il1b/Erbb3/Fas/Epha7/Ppargc1a/Apoe/Fgfr3/Ifng/Pink1/Grin1/Kcnma1/Musk/Tgfb3/Esr1/Glp1r/Nfatc4/Tlr6/Foxq1/Rilpl1/Egln3/Ghr/Nrbp2/Fbxw7/Cd200/Grik2/Cpeb4/Prnp/Fzd1/Syngap1/Nr4a3/Stat3/Angpt1/Gabrb2/Fyn/Pmaip1/Wfs1/Grik5/Pou4f1/Tgfb2/Rapsn/Pak3/Ptprf/Pcsk9/Tbc1d24/Grn/Tlr4/Hdac4/Bag1/Cd34/Pitx3/Foxo3/Bcl2/Nr3c1/Bbc3/Ddit3/Bdnf/Lgmn/Fzd9/Cdk5r1/Ppt1/Me…	115
GO:0045598	regulation of fat cell differentiation	51/5118	135/23210	2.38671e-05	0.000235046	0.000150819	Igf1/Sfrp2/Lgals12/Tph1/Wif1/Fndc5/Cmklr1/Sort1/Aamdc/Rarres2/Rora/Frzb/Rorc/Lpin1/Zfp36l1/Enpp1/Tmem64/Klf5/Crebl2/Trpm4/Medag/Insig1/Trib3/Cebpa/Wnt5b/Fto/Syap1/Sirt2/Wwtr1/Atat1/Foxo1/Zbtb7c/Ddit3/Mmp11/Sfrp1/Trio/Smad3/Sod2/Lrp6/Mtor/Nucb2/Fndc3b/Asxl2/Mecom/Ift88/Snai2/Metrnl/Napepld/Nr1d1/Xbp1/Tgfb1	51
GO:0045055	regulated exocytosis	85/5118	256/23210	2.41695e-05	0.000237647	0.000152489	Kcnb1/Camk2a/Nrxn3/Cd300a/Itgam/Tac4/Unc13d/Syt8/Apba1/Pclo/Syn2/Unc13b/Syngr1/Htr7/Stx1b/Cdk5r2/Abca12/Vamp1/Il13ra2/Nr3c2/Sptbn2/Pla2g3/Fbxl20/Foxf1/Gab2/Napb/Doc2b/Snapin/Adrb2/P2ry2/Nr4a3/Kcnh1/Grin3a/Grik5/Atp2a2/Adora2b/Rab3a/Prepl/Rab11fip5/Unc13a/Itgb2/Stx11/Chrnb2/Vamp2/Lamp1/Syt12/Vps41/Rab5a/Mical1/Rab3gap1/Dvl1/Scamp5/Rab11fip2/Snap47/Stx4a/Myo6/P2rx7/Bcl2l1/Rab3d/Snap23/Bace1/Fer/Abr…	85
GO:0048741	skeletal muscle fiber development	21/5118	40/23210	2.42428e-05	0.000237993	0.00015271	Cacna1s/Klhl41/Acta1/Lmod3/Myog/Klhl40/Ryr1/Stac3/Actn3/Myf6/Ppp3ca/Hdac4/Bcl2/Six1/Rcan1/Naca/Hdac5/Myod1/Pmp22/Ski/Bin3	21
GO:0003208	cardiac ventricle morphogenesis	34/5118	79/23210	2.43739e-05	0.000238902	0.000153294	Myl2/Myh7/Myh6/Tnni1/Tnnc1/Mef2c/Sfrp2/Myl3/Tnni3/Col11a1/Fgf9/Tnnt2/Mybpc3/Sema3c/Prox1/Heyl/Tgfbr3/Tgfbr2/Foxf1/Pou4f1/Rxra/Tgfb2/Ahr/Rnls/Nog/Eng/Heg1/Tgfbr1/Smarcd3/Bmpr1a/Tpm1/Ppp1r13l/Cpe/Tgfb1	34
GO:0006470	protein dephosphorylation	80/5118	238/23210	2.53477e-05	0.000248057	0.000159168	Adora1/Cd300a/Ppp1r3c/Dusp27/Epm2a/Dupd1/Ppp2r2c/Pink1/Ptprd/Dusp13/Mtm1/Dusp28/Pdgfrb/Pdp1/Eya4/Nuak1/Lrrc30/Cry2/Ppm1k/Ppm1e/Ppp6r2/Ptpn3/Ppp3ca/Magi2/Ptprf/Fkbp1b/Ppp2r3a/Ptp4a2/Dusp18/Dusp3/Ensa/Bcl2/Ptpn21/Smpd1/Ppp2r3d/Bod1/Gba/Ctdsp2/Dusp8/Ptpra/Ptprm/Dusp22/Mtmr3/Ssh2/Ppp1r15a/Btrc/Rcan1/Dlc1/Ptprg/Ppp3cc/Ppm1b/Ptpre/Tsc1/Nck1/Ppp6c/Nceh1/Fam220a/Ppp3cb/Eya1/Ptpn4/Ikbkb/Ptpn13/Ppp1cb/Ppm1…	80
GO:0051209	release of sequestered calcium ion into cytosol	45/5118	115/23210	2.55007e-05	0.000249163	0.000159877	Casq1/Trdn/Dhrs7c/Casq2/Dmd/Ryr1/F2/Tmem38a/Ryr3/Cemip/P2ry6/Tmem38b/Capn3/Akap6/Jsrp1/Htr2b/F2rl3/Jph2/Plch2/Glp1r/Slc8a1/Tgfb2/Slc8b1/Nol3/Ednra/Fkbp1b/Fgf2/Bdkrb1/Ank2/Bbc3/Ddit3/Mcoln1/Plcg2/Xcr1/Pde4d/P2rx7/Camk2d/Dbi/Plcg1/Pdpk1/Itpr2/Ibtk/Tpcn2/Pkd2/Tgfb1	45
GO:0060348	bone development	78/5118	231/23210	2.65824e-05	0.000259324	0.000166398	Igf1/Col13a1/Ryr1/Ripply1/Mef2c/Sfrp2/Pappa2/Ranbp3l/Bglap2/Bmp4/Col12a1/Tmem38b/Actn3/Sfrp4/Col6a2/Sema4d/Fgfr3/Col6a1/Axin2/Cdx1/Frem1/Mmp13/Col14a1/Mmp16/Bgn/Idua/Thpo/Fbxw7/Tgfbr2/Bmp6/Col1a1/Stc1/Fbn1/Col20a1/Fat4/Sulf2/Phospho1/Npr2/Insig1/Cyp26b1/Mmp14/Mef2d/Vwa1/Scx/Foxn3/Matn2/Inppl1/Thbs1/Sparc/Insig2/Hspg2/Tmem119/Ift172/Pex7/Pitx2/Rabgap1l/Akap13/Ttc9/Grem1/Lrp6/Megf8/Sbds/Atp6ap1/Dym…	78
GO:0007031	peroxisome organization	18/5118	32/23210	2.70719e-05	0.000262863	0.000168669	Pex19/Pex11a/Pex11g/Lonp2/Abcd1/Acox1/Pex13/Scp2/Pex7/Tmem135/Zfand6/Pex16/Abcd3/Pex3/Pex1/Pex11b/Fis1/Dnm1l	18
GO:0071985	multivesicular body sorting pathway	18/5118	32/23210	2.70719e-05	0.000262863	0.000168669	Sort1/Rilp/Lyst/Vps37a/Rab27b/Vps37c/Vps37d/Tmem50a/Chmp2a/Chmp3/Leprot/Chmp2b/Tmem50b/Ubxn6/Chmp1a/Leprotl1/Chmp5/Vps4b	18
GO:0097242	amyloid-beta clearance	18/5118	32/23210	2.70719e-05	0.000262863	0.000168669	Cd36/Mme/Trem2/Lrp4/Apoe/Ifng/C3/Lrpap1/Itgb2/Cyp51/Insr/Rab5a/Ldlr/Abca7/Igf1r/Lrp1/Rab11b/Rab11a	18
GO:1900076	regulation of cellular response to insulin stimulus	37/5118	89/23210	2.77133e-05	0.000268672	0.000172396	Trim72/Igf2/Ins2/Il1b/Grb10/Bglap2/Rarres2/Prkcq/Kank1/Sorbs1/Serpina12/Pid1/Appl2/Enho/Enpp1/Ccnd3/Inpp5k/Ptprf/Lmbrd1/Inppl1/Ogt/Baiap2l1/Pik3r1/Uso1/Sesn3/Osbpl8/Nucb2/Tsc2/Ptpre/Rps6kb1/Tsc1/Nck1/Adipor1/Opa1/Myo1c/Gpld1/Ptpn11	37
GO:0030516	regulation of axon extension	44/5118	112/23210	2.7825e-05	0.000269336	0.000172822	Mapt/Slit1/Rtn4r/Tnr/Sema3d/Apoe/Sema4d/Slit2/Sema3c/Sema3f/Ntrk3/Cxcl12/Aatk/Sema6c/Sema3b/Mgll/Disc1/Golga4/Sema3g/Sema6a/Twf2/Map3k13/Cdkl3/Sema3e/Bdnf/Fn1/Cdk5r1/Bmpr2/Sema5a/Rtn4/Zfyve27/Dnm2/Megf8/Rufy3/Cdkl5/Olfm1/Gsk3b/Lrp1/Ryk/Map1b/Rab11a/Rnf6/Ndel1/Anapc2	44
GO:0010677	negative regulation of cellular carbohydrate metabolic process	23/5118	46/23210	2.8198e-05	0.000272119	0.000174607	Myog/Ins2/C1qtnf3/Cbfa2t3/Grb10/Gckr/Ppargc1a/Prkg1/Actn3/Serpina12/Enpp1/Sik1/Inpp5k/Stat3/Nupr1/Fam3a/Hdac4/Cry1/Midn/Clk2/Mtch2/Gfpt1/Maea	23
GO:0051090	regulation of DNA-binding transcription factor activity	122/5118	396/23210	2.81999e-05	0.000272119	0.000174607	Cd36/Tceal7/Pkhd1/Abra/Csrp3/Ins2/Camk2a/Card14/Adcy8/Il1b/Cmklr1/Gas6/4930447C04Rik/Ppargc1a/Capn3/Hcls1/Eda2r/Sfrp4/Prkcq/Pink1/Cys1/Prox1/Ptgis/Esr1/Tlr6/Enpp1/Tlr2/Heyl/Tgfbr3/Tnfsf18/Nlrc3/Tbx6/Cd200/Prnp/Fzd1/Sik1/Bhlhe40/Stat3/Ror1/Wfs1/Nupr1/Pou4f1/Nwd1/Fzd4/E130311K13Rik/Nod1/App/Ppp3ca/Sphk1/Trim13/Jup/Arhgef2/Nod2/Flot1/Stk36/Map3k13/Itgb2/Tlr4/Hdac4/Parp10/Rwdd3/Thra/Rps6ka5/Trappc9/D…	122
GO:0048678	response to axon injury	30/5118	67/23210	2.88427e-05	0.00027789	0.000178311	Rtn4r/Tnr/Nrep/Bex1/Mmp2/Fgfr3/Rgma/Ntrk3/P2rx4/Ptprf/Fkbp1b/Erbb2/Matn2/Lamb2/Fgf2/Morn4/Grn/Lrig2/Bcl2/Kremen1/Ptn/Mapk8ip3/Rtn4/Sod2/Igf1r/Lrp1/Klf4/Jak2/Neo1/Ndel1	30
GO:0070169	positive regulation of biomineral tissue development	24/5118	49/23210	2.94292e-05	0.000283103	0.000181655	Mef2c/Bmp4/Actn3/Fgfr3/Kl/Slc8a1/Bmp6/Atraid/Adrb2/Osr1/Wnt6/Acvr2a/Pkdcc/Bmpr1b/Gpm6b/Fzd9/Tmem119/Ptn/Bmpr2/Smad3/P2rx7/Bmpr1a/Asxl2/Mia3	24
GO:0007044	cell-substrate junction assembly	36/5118	86/23210	2.96025e-05	0.000284224	0.000182375	Actn2/Limch1/Fam107a/Enpp2/Sorbs1/Itga2/Tek/Arhgap6/Wdpcp/Macf1/Mmp14/Bcas3/Dusp3/Gpm6b/Phldb2/Dst/Apod/Bcl2/Fn1/Clasp1/Smad3/Dusp22/Grem1/Coro2b/Dlc1/Fmn1/Tsc1/Pdpk1/Fermt2/Lrp1/Dapk3/Ptprk/Itgb1bp1/Lims1/Ppm1f/Pip5k1a	36
GO:0048278	vesicle docking	29/5118	64/23210	2.96372e-05	0.000284224	0.000182375	Kcnb1/Camk2a/Unc13b/Stx1b/Ndrg4/Ncam1/Rab3a/Unc13a/Stx11/Exoc6/Vamp2/Uso1/Exoc4/Stx4a/Stx16/Stx5a/Rab3d/Vps11/Stx17/Vps18/Bves/Stx8/Vps33a/Sytl2/Rab10/Stx12/Vps45/Stx7/Bloc1s6	29
GO:0051282	regulation of sequestering of calcium ion	46/5118	119/23210	2.99946e-05	0.00028721	0.000184291	Casq1/Trdn/Dhrs7c/Casq2/Dmd/Ryr1/F2/Tmem38a/Ryr3/Cemip/P2ry6/Tmem38b/Capn3/Akap6/Jsrp1/Htr2b/F2rl3/Jph2/Plch2/Glp1r/Slc8a1/Slc25a23/Tgfb2/Slc8b1/Nol3/Ednra/Fkbp1b/Fgf2/Bdkrb1/Ank2/Bbc3/Ddit3/Mcoln1/Plcg2/Xcr1/Pde4d/P2rx7/Camk2d/Dbi/Plcg1/Pdpk1/Itpr2/Ibtk/Tpcn2/Pkd2/Tgfb1	46
GO:0006900	vesicle budding from membrane	26/5118	55/23210	3.05538e-05	0.000292115	0.000187438	Trim72/Slc2a4/Sec31b/Myo18a/Rilp/Insig1/Dnm3/A830010M20Rik/Dnm1/Klhl12/Arfgap3/P2rx7/Pef1/Preb/Sec23a/Dnm2/Tbc1d20/Sec16a/Tmed10/Gbf1/Mia3/Sar1b/Ap3b1/Sar1a/Golph3l/Arfgap2	26
GO:0010634	positive regulation of epithelial cell migration	53/5118	143/23210	3.09321e-05	0.000295278	0.000189468	Igf2/Igf1/Enpp2/Fgfbp1/Bmp4/Angpt4/Ifng/Itga2/Prox1/Fgf10/Tek/Tgfbr2/Gab2/Srpx2/P2rx4/Angpt1/Amot/Hyal1/Tgfb2/Adora2b/Bcas3/Fgf2/Stat5a/Thbs1/Pdgfb/Grn/Sparc/Lgmn/Amotl1/Rreb1/Bmpr2/Ctsh/Sema5a/Capn7/Clasp1/Rtn4/Mtor/Plcg1/Pdpk1/Snai2/Adam9/Sash1/Gpld1/Plk2/Iqsec1/Nfe2l2/Rock2/Itgb1bp1/Rab11a/Ppm1f/Fgfr1/Akt3/Tgfb1	53
GO:0048813	dendrite morphogenesis	63/5118	178/23210	3.11105e-05	0.000296526	0.000190269	Camk2a/Camk2b/Ache/Dclk1/Vldlr/Dcx/Lrp4/Sema4d/Grin1/Lzts1/Ephb3/Hecw2/Ptprd/Tnik/Shank1/Nfatc4/Cux2/Sdc2/Syne1/Dock10/Kidins220/Mef2a/Fyn/Pak3/Ppp3ca/Tmem106b/Ptprf/Tbc1d24/Chrnb2/Dnm3/Sh3glb1/Ephb2/Cdkl3/Stau2/Fbxo31/Cdk5r1/Ptn/Arhgap44/Dvl1/Rere/Rbfox2/Trak1/Mapk8/Parp6/Numbl/Ss18l1/Slc11a2/Atp7a/Gorasp1/Pdlim5/Cdkl5/Fmn1/Gsk3b/Ube3a/Sipa1l1/Itgb1/Opa1/Rock2/Mfn1/Kalrn/Dnm1l/Trak2/Anapc2	63
GO:1901019	regulation of calcium ion transmembrane transporter activity	35/5118	83/23210	3.15276e-05	0.000299585	0.000192231	Casq1/Trdn/Casq2/Cav3/Atp1a2/Dmd/Fgf14/Cacnb1/Dysf/Stac3/Bmp4/P2ry6/Akap6/Jsrp1/Jph2/Rrad/Cacna2d1/Atp1b1/Smim6/Stim1/S100a1/Gem/Fkbp1b/Gnb5/Ehd3/Ank2/Gpr35/Hspa2/Plcg2/Pde4d/Plcg1/Ahnak/Cacnb3/Pla2g6/Pkd2	35
GO:1901888	regulation of cell junction assembly	35/5118	83/23210	3.15276e-05	0.000299585	0.000192231	Limch1/Fam107a/Enpp2/Tek/Arhgap6/Wdpcp/Macf1/Mmp14/Bcas3/Flot1/Dusp3/Gpm6b/Phldb2/Fzd5/Apod/Prkaca/Clasp1/Smad3/Dusp22/Grem1/Dlc1/Rapgef1/Fmn1/Tsc1/Snai2/Lrp1/Ikbkb/Dapk3/Myo1c/Rap1a/Rock2/Itgb1bp1/Lims1/Ppm1f/Nphp1	35
GO:0051560	mitochondrial calcium ion homeostasis	16/5118	27/23210	3.16039e-05	0.000299852	0.000192403	Atp2a1/Tgm2/Slc8a3/Disc1/Slc25a23/Micu1/Slc8b1/Mcu/Nol3/Slc25a27/Bnip3/Micu2/Fis1/Mcur1/Smdt1/Afg3l2	16
GO:0051480	regulation of cytosolic calcium ion concentration	116/5118	374/23210	3.16727e-05	0.000300047	0.000192528	Casq1/Cd36/Trdn/Dhrs7c/Casq2/Cav3/Hrc/Atp1a2/Dmd/Gpr20/Kng2/Ryr1/F2/Fxyd1/Tmem38a/Atp2b3/Tac4/Nos1/Chrna10/Hrh3/Ccr9/Adcy8/Cxcl13/Il1b/Cmklr1/Ryr3/Cemip/Bmp4/Uts2r/P2ry6/Prkg1/Tmem38b/Capn3/Ackr4/Cdh23/Akap6/Jsrp1/Htr2b/Mchr1/Ccr7/Grin1/Gpr157/Npy1r/Ptgfr/F2rl3/Jph2/Trpv1/Plch2/Esr1/Glp1r/Oxtr/Cacna2d1/Adm/C1qtnf1/Slc8a1/Tgm2/Tmem64/Trpv6/Slc8a3/Prnp/Galr2/Cxcr4/Adrb2/P2ry2/P2rx4/Fyn/Kcnh1/Trpm4/…	116
GO:0034332	adherens junction organization	48/5118	126/23210	3.17734e-05	0.000300365	0.000192732	Actn2/Limch1/Fam107a/Enpp2/Cdh11/Plekha7/Cdh1/Ramp2/Sorbs1/Cdh13/Itga2/Tek/Bmp6/Arhgap6/Wdpcp/Macf1/Mmp14/Bcas3/Dusp3/Kifc3/Gpm6b/Phldb2/Apod/Bcl2/Clasp1/Smad3/Cdh2/Dusp22/Numbl/Grem1/Coro2b/Dlc1/Fmn1/Tsc1/Rassf8/Pdpk1/Fermt2/Lrp1/Dapk3/Iqsec1/Vcl/Ptprk/Itgb1bp1/Tbcd/Lims1/Ppm1f/Pip5k1a/Add1	48
GO:0046320	regulation of fatty acid oxidation	19/5118	35/23210	3.18993e-05	0.000300365	0.000192732	Fabp3/Ppargc1a/Appl2/Cnr1/Mlycd/Nr4a3/Abcd2/Akt2/Acacb/Lonp2/Abcd1/Irs2/Sirt4/Mtor/Nucb2/Dbi/Acadvl/Acadl/Dgat1	19
GO:0048147	negative regulation of fibroblast proliferation	19/5118	35/23210	3.18993e-05	0.000300365	0.000192732	Cd300a/Ifng/Lta/Nlrc3/Trp53inp1/Pmaip1/Nupr1/Parp10/Sfrp1/Dab2ip/Sod2/Tsc2/Cdc73/Morc3/B4galt7/Ski/Fth1/Med31/Med25	19
GO:0051452	intracellular pH reduction	19/5118	35/23210	3.18993e-05	0.000300365	0.000192732	Atp6v0d2/Car2/Rab38/Rogdi/Snapin/Atp6v0a1/Car7/Grn/Bcl2/Dmxl2/Ppt1/Cln5/Atp6v0d1/Dmxl1/Cln3/Cln6/Atp6v0a2/Atp6v0c/Ccdc115	19
GO:1903514	release of sequestered calcium ion into cytosol by endoplasmic reticulum	14/5118	22/23210	3.24937e-05	0.000305039	0.000195731	Casq1/Trdn/Dhrs7c/Casq2/Dmd/Ryr1/Tmem38a/Tmem38b/Slc8a1/Nol3/Fkbp1b/Ank2/Pde4d/Camk2d	14
GO:1903540	establishment of protein localization to postsynaptic membrane	14/5118	22/23210	3.24937e-05	0.000305039	0.000195731	Grip2/Stx1b/Lrrc7/Rapsn/Vamp2/Arhgap44/Snap47/Stx4a/Snap23/Grasp/Vps35/Scrib/Nsg1/Rab11a	14
GO:1903828	negative regulation of cellular protein localization	45/5118	116/23210	3.284e-05	0.000307826	0.000197519	Cd36/Actn2/Mapt/Dclk1/Trp53inp2/Pid1/Pkig/Lztfl1/Pkia/Tmbim1/Inpp5k/Angpt1/Insig1/Rhoq/Nol3/Pkdcc/Flcn/Ogt/Erlec1/Gpm6b/Ube2g2/Ei24/Apod/Fzd9/Os9/Sirt4/Maged1/Bcl2l1/Commd1/Otud7b/Tmem59/Leprot/Hectd1/Gsk3b/Vps35/Leprotl1/Lypla1/Map1a/Dclk2/Rock2/Itgb1bp1/Snx33/Inpp5e/Mfhas1/Tgfb1	45
GO:0051044	positive regulation of membrane protein ectodomain proteolysis	11/5118	15/23210	3.30211e-05	0.000309058	0.00019831	Il1b/Apoe/Ifng/Rgma/Pacsin3/Sh3d19/Adam9/Gpld1/Tnfrsf1b/Nrd1/Snx33	11
GO:0030500	regulation of bone mineralization	34/5118	80/23210	3.34685e-05	0.000312775	0.000200695	Mef2c/Bglap2/Bmp4/Omd/Actn3/Fgfr3/Srgn/Mgp/Kl/Enpp1/Slc8a1/Bmp6/Atraid/Adrb2/Osr1/Phospho1/Trpm4/Acvr2a/Pkdcc/Bmpr1b/Nbr1/Gpm6b/Cyp27b1/Fzd9/Tmem119/Ptn/Bmpr2/Smad3/P2rx7/Bmpr1a/Grem1/Asxl2/Ltbp3/Mia3	34
GO:0060271	cilium assembly	96/5118	299/23210	3.40722e-05	0.000317939	0.000204008	Tekt5/Pkhd1/Ablim3/Dnajb13/Rfx4/Dcx/Dnah7a/Nme5/Adamts16/Neurl1a/Dnah5/Ablim1/Celsr3/Dnaic1/Rilpl1/Syne1/Pla2g3/Dnal1/Disc1/Wdpcp/Lrrc61/Ccdc65/Rilp/Rsph9/Dnaic2/Dync2li1/Iqcg/Atp6v1d/Stk36/Nek8/Fam161a/Bbs4/Bbs2/Map4/Wwtr1/Bbs5/Ccdc103/Cep19/Bbs7/Gsn/Ehd3/Dync2h1/Ift81/Rpgrip1l/Wdr35/Ccdc39/Bbs9/Ift172/Kif3a/Fuz/Tctn2/Tctn1/Rpgr/Ube2b/Wdr34/Wdr19/Cyld/Tbc1d32/Ift43/Bbs1/Intu/Dnm2/Cep97/Rfx2/Tapt…	96
GO:0045807	positive regulation of endocytosis	62/5118	175/23210	3.45863e-05	0.000322253	0.000206777	Cd36/Cav3/Ighm/Lbp/Il2rb/Dll1/Il1b/Il15/Gas6/Dcx/Trem2/Apoe/Sfrp4/Ptx3/Ccr7/Ifng/Itga2/C3/Appl2/Bin1/Sgip1/Syne1/Tfr2/Myo18a/Angpt1/Pard3/Hip1/Ppp3ca/Magi2/Pick1/Nod2/Flot1/Pcsk9/Clip3/Sirpa/Plcg2/Mff/Dnm1/Ppt1/Kif3a/Synj2bp/Bcl2l1/Grem1/Dnm2/Abca7/Ppp3cc/Rapgef1/Itsn1/Pros1/Abr/Mib1/Lrp1/Itgb1/Bicd1/Cd63/Atad1/Rap1a/B2m/Cd47/Ahi1/Dnm1l/Add1	62
GO:0008643	carbohydrate transport	54/5118	147/23210	3.48384e-05	0.000324116	0.000207972	Igf1/Ins2/Fgf21/Il1b/Grb10/Erbb3/Sort1/Slc2a4/Klf15/Sorbs1/Pid1/Aoc3/C3/Rtn2/Esr1/Appl2/Enpp1/Aqp2/Crebl2/Slc2a3/Mef2a/Inpp5k/Nr4a3/Slc2a8/Ak1/Trib3/Akt2/Rhoq/Abcb1a/Ednra/C2cd5/Lmbrd1/Slc25a27/Mfsd12/Slc26a6/Pea15a/Insr/Clip3/Slc37a2/Irs2/Adipor2/Hk2/Osbpl8/Tsc2/Rps6kb1/Tsc1/Slc35a2/Nfe2l2/Slc23a2/Rap1a/Ahi1/Slc35a5/Repin1/Ptpn11	54
GO:0033108	mitochondrial respiratory chain complex assembly	33/5118	77/23210	3.53998e-05	0.000328848	0.000211008	Lyrm7/Uqcc1/Cox20/Cox14/Ndufaf3/Taz/Ndufa13/Cox19/Tmem126b/Smim20/Ndufa1/Ndufaf1/Ndufb2/Ttc19/Ndufa6/Ndufb7/Ndufa11/Ndufb11/Ndufa3/Surf1/Cox17/Coa3/Ndufc1/Ndufs4/Ndufb3/Ndufs5/Ndufb9/Coa5/Ndufa2/Uqcr10/Uqcc2/Ndufa9/Oxa1l	33
GO:0030038	contractile actin filament bundle assembly	41/5118	103/23210	3.58975e-05	0.000331243	0.000212545	Limch1/Synpo2l/Eln/Prkcq/Sorbs1/Kiss1r/Tgfb3/Rapgef3/Itgb5/Arhgap6/Nox4/Arhgap28/Inpp5k/Ppm1e/Bbs4/Sorbs3/Arhgef10l/Phldb2/Pik3r1/Kank2/Wnt11/Tesk1/Arhgef10/Tmeff2/Tgfbr1/Clasp1/Smad3/Synpo/Tpm1/Coro2b/Mtor/Dlc1/Pdlim4/Tsc1/Pik3r2/Arhgef5/Nf2/Rock2/Cd47/Itgb1bp1/Ppm1f	41
GO:0043149	stress fiber assembly	41/5118	103/23210	3.58975e-05	0.000331243	0.000212545	Limch1/Synpo2l/Eln/Prkcq/Sorbs1/Kiss1r/Tgfb3/Rapgef3/Itgb5/Arhgap6/Nox4/Arhgap28/Inpp5k/Ppm1e/Bbs4/Sorbs3/Arhgef10l/Phldb2/Pik3r1/Kank2/Wnt11/Tesk1/Arhgef10/Tmeff2/Tgfbr1/Clasp1/Smad3/Synpo/Tpm1/Coro2b/Mtor/Dlc1/Pdlim4/Tsc1/Pik3r2/Arhgef5/Nf2/Rock2/Cd47/Itgb1bp1/Ppm1f	41
GO:0051289	protein homotetramerization	41/5118	103/23210	3.58975e-05	0.000331243	0.000212545	Actn2/Trp63/Hcn1/Pfkm/Gpx3/Kcnj2/Pcbd1/Trpv1/Kcnma1/Appl2/Acot12/Kcnj12/Aqp2/Srr/Trpv6/Aldoc/Trpm4/Rxra/Acpp/Gbp5/Acacb/Acot13/Osbpl2/Mcoln1/Cbr4/Hint3/Dcxr/Golga2/Sod2/Acads/Decr1/Acadl/Crtc1/Acadm/B2m/Hsd17b10/Dnm1l/Vasp/Aqp5/Pkd2/Gfpt1	41
GO:0072525	pyridine-containing compound biosynthetic process	44/5118	113/23210	3.59236e-05	0.000331243	0.000212545	Prkag3/Nmrk2/Igf1/Myog/Ins2/Slc2a6/Cbfa2t3/Pgam2/Pfkm/Ppargc1a/Actn3/Prkaa2/Ifng/Eno2/Aldoc/Gpd1/Stat3/Nupr1/Zbtb20/Esrrb/App/Mpi/Nmnat3/Eno3/Ogt/Khk/Hdac4/Gapdhs/Insr/Pfkfb2/Aldoa/Galt/P2rx7/Dhtkd1/Hk2/Bpgm/Jmjd8/Nmnat1/Psen1/Nadk2/Mtch2/Zbtb7a/Entpd5/Ncor1	44
GO:0090101	negative regulation of transmembrane receptor protein serine/threonine kinase signaling pathway	44/5118	113/23210	3.59236e-05	0.000331243	0.000212545	Adamtsl2/Cilp/Chrdl1/Fst/Sfrp2/Aspn/Wfikkn2/Chrd/Veph1/Htra3/Dand5/Tgfb3/Bmper/Pbld1/Tgfbr3/Tob1/Fzd1/Fbn1/Magi2/Ldlrad4/Nog/Nbl1/Eng/Sfrp1/Spg20/Emilin1/Synj2bp/Grem1/Dnm2/Smad6/Eid2/Onecut2/Hipk2/Pdpk1/Lemd2/Pmepa1/Bcl9l/Ski/Ppm1a/Glg1/Zbtb7a/Snx1/Lemd3/Xbp1	44
GO:0032594	protein transport within lipid bilayer	20/5118	38/23210	3.60375e-05	0.000331801	0.000212903	Grip2/Stx1b/Lrrc7/Rilpl1/Rftn1/Cd24a/Vamp2/Clip1/Arhgap44/Reep2/Snap47/Stx4a/Snap23/Grasp/Tsc2/Vps35/Scrib/Itgb1/Nsg1/Rab11a	20
GO:0051346	negative regulation of hydrolase activity	123/5118	402/23210	3.69539e-05	0.000339735	0.000217994	Igf1/Wfdc1/R3hdml/Kng2/Serpinb7/Dlg2/Plxnb3/Sfrp2/Serpinb6c/Tnni3/Serpina9/Nos1/Serpinb9c/Spry1/Wfikkn2/Serpina3n/Serpinb9g/Dpep1/Gas6/Sort1/Spink4/Serpinb1c/Serpinb9d/Epm2a/Pi16/Sh3rf2/Sema4d/Tnnt2/Ptx3/Serpinb1a/Timp4/Itih1/Serpina12/Csrnp3/Rgs2/Pi15/Serpina6/Serpinb1b/Serping1/Wnt9a/Birc3/Serpinb6b/Bin1/Lrch1/Smim6/F11r/Col28a1/Wfdc3/Herpud1/Anxa8/Renbp/Cry2/Nr4a1/Myo1d/Amot/Tgfb2/Akt2/Serpine…	123
GO:0051208	sequestering of calcium ion	46/5118	120/23210	3.83366e-05	0.000351928	0.000225818	Casq1/Trdn/Dhrs7c/Casq2/Dmd/Ryr1/F2/Tmem38a/Ryr3/Cemip/P2ry6/Tmem38b/Capn3/Akap6/Jsrp1/Htr2b/F2rl3/Jph2/Plch2/Glp1r/Slc8a1/Slc25a23/Tgfb2/Slc8b1/Nol3/Ednra/Fkbp1b/Fgf2/Bdkrb1/Ank2/Bbc3/Ddit3/Mcoln1/Plcg2/Xcr1/Pde4d/P2rx7/Camk2d/Dbi/Plcg1/Pdpk1/Itpr2/Ibtk/Tpcn2/Pkd2/Tgfb1	46
GO:0098693	regulation of synaptic vesicle cycle	53/5118	144/23210	3.85521e-05	0.000353385	0.000226752	Camk2a/Nrxn3/Fgf14/Apba1/Slc2a4/Slc10a4/Unc13b/Htr7/Stx1b/Vamp1/Nr3c2/Fbxl20/Napb/Snapin/Adrb2/P2ry2/Kcnh1/Grin3a/Grik5/Atp2a2/Adora2b/Magi2/Rab3a/Prepl/Unc13a/Chrnb2/Prkar1b/Dnm3/Vamp2/Pld1/Rab5a/Mff/Rab3gap1/Cdk5r1/Dvl1/Dnm1/Scamp5/Cdh2/Myo6/Bcl2l1/Btbd9/Ppp3cc/Bace1/Vps18/Dnajc5/Vamp4/Ppp3cb/Gsk3b/Napa/Nlgn2/Cplx2/Rap1a/Dnm1l	53
GO:0033059	cellular pigmentation	21/5118	41/23210	3.93958e-05	0.000360588	0.000231374	Shroom2/Gpr143/Rab38/Myo7a/Lyst/Bloc1s3/Trappc6a/Bcl2/Rab27b/Bloc1s4/Kif13a/Vps33a/Bloc1s5/Dctn2/Rab11b/Cd63/Zeb2/Rab11a/Dctn1/Ap3b1/Bloc1s6	21
GO:0035751	regulation of lysosomal lumen pH	10/5118	13/23210	3.95665e-05	0.000361618	0.000232036	Snapin/Grn/Tmem175/Ppt1/Cln5/Cln3/Cln6/Vps33a/Atp6v0c/Ccdc115	10
GO:0045428	regulation of nitric oxide biosynthetic process	30/5118	68/23210	4.07902e-05	0.000372255	0.000238861	Cd36/Igf1/Il1b/Agxt2/Ptx3/Ifng/Trpv1/Ptgis/Esr1/Tlr6/Tlr2/Akt2/Itgb2/Tlr4/Cd34/Insr/Sirpa/Wdr35/Smad3/Sod2/Dnm2/Mtor/Gla/Mapk9/Klf4/Jak2/Rock2/Cd47/Ddah2/Pkd2	30
GO:0048880	sensory system development	123/5118	403/23210	4.17774e-05	0.000380707	0.000244284	Cacna1s/Chrdl1/Lctl/Tmod1/Shroom2/Casz1/Ache/Grhl3/Frem2/Hcn1/Fgf9/Col8a2/Dll1/Sdk1/Dcx/Bmp4/Lama1/Bfsp2/Fgfr3/Inhbb/Maf/Prox1/Fgf10/C3/Atp8a2/Cdkn1c/Crybb3/Ntrk3/Nhs/Lamc3/Sox8/Tgfbr2/Pdgfrb/Ctns/Gas1/Bmp6/Fjx1/Naglu/Hsf4/Wdpcp/Atf6/Stat3/Zeb1/Pou4f1/Cdon/Mitf/Rxra/Tgfb2/Fzd4/Ahr/Lif/Tspan12/Zhx2/Ppp2r3a/Lamb2/Egfr/Bloc1s3/Bbs4/Fgf2/Pdgfb/Bmpr1b/Cryab/Bbs7/Fzd5/Pitx3/Bcl2/Ephb2/Bdnf/Slc4a7/Pdgfr…	123
GO:0051283	negative regulation of sequestering of calcium ion	45/5118	117/23210	4.20669e-05	0.000382785	0.000245617	Casq1/Trdn/Dhrs7c/Casq2/Dmd/Ryr1/F2/Tmem38a/Ryr3/Cemip/P2ry6/Tmem38b/Capn3/Akap6/Jsrp1/Htr2b/F2rl3/Jph2/Plch2/Glp1r/Slc8a1/Tgfb2/Slc8b1/Nol3/Ednra/Fkbp1b/Fgf2/Bdkrb1/Ank2/Bbc3/Ddit3/Mcoln1/Plcg2/Xcr1/Pde4d/P2rx7/Camk2d/Dbi/Plcg1/Pdpk1/Itpr2/Ibtk/Tpcn2/Pkd2/Tgfb1	45
GO:0045017	glycerolipid biosynthetic process	52/5118	141/23210	4.26507e-05	0.000386564	0.000248042	Fabp3/Acsl6/Lpcat2/Htr2b/Pik3c2b/C3/Acsl3/Lpin1/Rab38/Chpt1/Sik1/Acsl1/Pigp/Fitm2/Pisd/Inppl1/Fgf2/Pdgfb/Nr1h3/Taz/Pyurf/Pcyt1a/Sh3glb1/Pigv/Pld1/Pgap3/Gpam/Plcg2/Srebf1/Acsl4/Ldlr/Pgap1/Pigc/Pigh/Pigk/Nr1h2/Mppe1/Pik3ca/Pigw/Slc27a1/Agpat2/Pik3cb/Pik3c3/Cdipt/Gpld1/Pi4k2a/Crls1/Pigg/Pla2g6/Pgap2/Dgat1/Pip5k1a	52
GO:0045844	positive regulation of striated muscle tissue development	35/5118	84/23210	4.26686e-05	0.000386564	0.000248042	Rbm24/Lmod3/Igf1/Myog/Mef2c/Usp2/Fgf9/Dll1/Erbb3/Bmp4/Actn3/Akap6/Mtm1/Tgfbr3/Ncam1/Adrb2/Myf6/Cyp26b1/Cdon/Flot1/Fgf2/Gpc1/Fdps/Bcl2/Nr3c1/Tbx1/Bmpr1a/Grem1/Naca/Mtor/Rps6kb1/Myod1/Gsk3b/Fgfr1/Tgfb1	35
GO:0048636	positive regulation of muscle organ development	35/5118	84/23210	4.26686e-05	0.000386564	0.000248042	Rbm24/Lmod3/Igf1/Myog/Mef2c/Usp2/Fgf9/Dll1/Erbb3/Bmp4/Actn3/Akap6/Mtm1/Tgfbr3/Ncam1/Adrb2/Myf6/Cyp26b1/Cdon/Flot1/Fgf2/Gpc1/Fdps/Bcl2/Nr3c1/Tbx1/Bmpr1a/Grem1/Naca/Mtor/Rps6kb1/Myod1/Gsk3b/Fgfr1/Tgfb1	35
GO:0044782	cilium organization	103/5118	327/23210	4.32102e-05	0.000390105	0.000250314	Tekt5/Pkhd1/Ablim3/Dnajb13/Rfx4/Dcx/Kif19a/Kif17/Dnah7a/Nme5/Adamts16/Neurl1a/Dnah5/Ablim1/Celsr3/Dnaic1/Rilpl1/Syne1/Pla2g3/Dnal1/Disc1/Wdpcp/Lrrc61/Ccdc65/Rilp/Rsph9/Dnaic2/Dync2li1/Iqcg/Atp6v1d/Stk36/Nek8/Fam161a/Bbs4/Bbs2/Map4/Wwtr1/Bbs5/Ccdc103/Cep19/Bbs7/Gsn/Ehd3/Dync2h1/Ift81/Ttc30b/Rpgrip1l/Wdr35/Ccdc39/Bbs9/Ift172/Kif3a/Fuz/Tctn2/Tctn1/Rpgr/Ube2b/Wdr34/Wdr19/Cyld/Tbc1d32/Ift43/Bbs1/Ttc17…	103
GO:0014874	response to stimulus involved in regulation of muscle adaptation	9/5118	11/23210	4.33728e-05	0.000390105	0.000250314	Trim63/Prkag3/Myog/Srl/Actn3/Fbxo32/Scn5a/Nol3/Hdac4	9
GO:0033539	fatty acid beta-oxidation using acyl-CoA dehydrogenase	9/5118	11/23210	4.33728e-05	0.000390105	0.000250314	Acad11/Ivd/Gcdh/Etfdh/Acads/Acadvl/Acadl/Acadm/Etfa	9
GO:0036444	calcium import into the mitochondrion	9/5118	11/23210	4.33728e-05	0.000390105	0.000250314	Psen2/Slc25a23/Micu1/Mcu/Micu2/Opa1/Mcur1/Smdt1/Afg3l2	9
GO:0051561	positive regulation of mitochondrial calcium ion concentration	9/5118	11/23210	4.33728e-05	0.000390105	0.000250314	Atp2a1/Tgm2/Slc25a23/Micu1/Mcu/Bnip3/Micu2/Fis1/Mcur1	9
GO:0010171	body morphogenesis	28/5118	62/23210	4.35756e-05	0.000391363	0.000251121	Mmp2/Crispld1/Tgfb3/Dag1/Col1a1/Cdon/Tgfb2/Scx/Nog/Phldb2/Atp6ap2/Pdgfra/Rab3gap1/Fuz/Tbx1/Clasp1/Rras/Lrp6/Arid5b/Plekha1/Schip1/Ift122/Ski/Tiparp/Nipbl/Zfp281/Ptpn11/Tgfb1	28
GO:0070972	protein localization to endoplasmic reticulum	27/5118	59/23210	4.45427e-05	0.000399473	0.000256325	Folr2/Macf1/Grik5/Insig1/Ank2/Tram2/Rab3gap1/Os9/Sec62/Srp14/Ppp1r15a/Rtn4/Ddrgk1/Rab3gap2/Spcs1/Zfand2b/Tapt1/Sgtb/Sec61a2/Sec16a/Gbf1/Rab10/Pmm1/Mia3/Srp9/Sgta/Srpr	27
GO:0010596	negative regulation of endothelial cell migration	24/5118	50/23210	4.48097e-05	0.000400712	0.00025712	Dcn/Mef2c/Cxcl13/Apoe/Adamts9/Slit2/Angpt4/Stc1/Dnaja4/Jup/Fgf2/Thbs1/Mecp2/Synj2bp/Dab2ip/Ptprm/Krit1/Hdac5/Stard13/Pik3r2/Klf4/Map2k5/Itgb1bp1/Tgfb1	24
GO:0010828	positive regulation of glucose transmembrane transport	24/5118	50/23210	4.48097e-05	0.000400712	0.00025712	Igf1/Ins2/Fgf21/Erbb3/Klf15/Sorbs1/Aoc3/C3/Crebl2/Mef2a/Nr4a3/Ak1/Akt2/Rhoq/C2cd5/Insr/Clip3/Irs2/Adipor2/Osbpl8/Nfe2l2/Rap1a/Repin1/Ptpn11	24
GO:0045821	positive regulation of glycolytic process	13/5118	20/23210	4.53909e-05	0.000404393	0.000259482	Igf1/Ins2/Prkaa2/Ifng/Gpd1/Zbtb20/Esrrb/App/Gapdhs/Insr/P2rx7/Psen1/Entpd5	13
GO:0048199	vesicle targeting, to, from or within Golgi	13/5118	20/23210	4.53909e-05	0.000404393	0.000259482	Wipi1/Cep19/Klhl12/Arfgap3/Pef1/Preb/Sec16a/Tmed10/Gbf1/Sar1b/Sar1a/Arfgap2/Gosr1	13
GO:0090596	sensory organ morphogenesis	96/5118	301/23210	4.5445e-05	0.000404393	0.000259482	Tcap/Clic5/Lctl/Shroom2/Casz1/Grhl3/Col11a1/Kcnq4/Chrna10/Hcn1/Fgf9/Col8a2/Dll1/Itga8/Sdk1/Bmp4/Tmie/Cdh23/Fgfr3/Sobp/Ush1g/Frzb/Nkx3-2/Prox1/Fgf10/Atp8a2/Sox8/Gas1/Eya4/Fjx1/Naglu/Wdpcp/Whrn/Osr1/Nr4a3/Stat3/Zeb1/Insig1/Cyp26b1/Cdon/Tspan12/Myo7a/Zhx2/Nog/Ppp2r3a/Bbs4/Fgf2/Pdgfb/Pdzd7/Tbx18/Fzd5/Insig2/Pitx3/Bcl2/Ephb2/Bdnf/Slc4a7/Stau2/Fzd2/Ptn/Dvl1/Col5a1/Tenm3/Col5a2/Prrx1/Tbx1/Hoxc13/Dvl3/Pi…	96
GO:0045665	negative regulation of neuron differentiation	85/5118	260/23210	4.55039e-05	0.000404393	0.000259482	Fgf13/Casz1/Slit1/Rtn4r/Tnr/Inpp5j/Dll1/Il1b/Sema3d/Rap1gap2/Lrp4/Epha7/Bex1/Apoe/Kank1/Sema4d/Efemp1/Slit2/Gpr37l1/Rgma/Sema3c/Sema3f/Nfatc4/Sox8/Mylip/Aatk/Tbx6/Sema6c/Sema3b/Snapin/Apbb1/Syngap1/App/Ppp3ca/Sema3g/Zhx2/Sema6a/Lbx1/Inppl1/Irx3/Fuom/Lrig2/Dnm3/Foxo3/Itm2c/Cd24a/Ephb2/Cdkl3/Sema3e/Ulk1/Kremen1/Spg20/Cdk5r1/Mecp2/Ulk2/Sema5a/Ttc3/Rtn4/Rufy3/Ptprg/Tsc2/Gorasp1/Tsc1/Pmp22/Gsk3b/Mib1/…	85
GO:0006664	glycolipid metabolic process	34/5118	81/23210	4.55462e-05	0.000404393	0.000259482	Neu2/B3galt2/Gm2a/Itgb8/Neu1/Naga/A4galt/Hexa/Pigp/Pyurf/Sccpdh/Pigv/Pgap3/Gba/Hexb/Pgap1/Pigc/Pigh/St3gal4/Pigk/Cln3/B4galt5/B4galt6/Cln6/Galc/Mppe1/Pigw/Psap/Gla/Gpld1/St3gal2/Pigg/Pgap2/St6galnac6	34
GO:0060021	roof of mouth development	38/5118	94/23210	4.57246e-05	0.000405377	0.000260113	Fras1/Mef2c/Wfikkn2/Ephb3/Tgfb3/Lrrc32/Tgfbr3/Tgfbr2/Gas1/Fzd1/Irf6/Wdpcp/Osr1/Insig1/Tgfb2/Pkdcc/Bbs7/Insig2/Ephb2/Wnt11/Col11a2/Pdgfra/Fzd2/Ift172/Prrx1/Tgfbr1/Tbx1/Bmpr1a/Lrp6/Arid5b/Plekha1/Schip1/Ift88/Snai2/Ski/Tiparp/Dlg1/Bnc2	38
GO:0032469	endoplasmic reticulum calcium ion homeostasis	15/5118	25/23210	4.58121e-05	0.000405377	0.000260113	Atp2a1/Psen2/Tgm2/Grina/Atp2a3/Herpud1/Wfs1/Atp2a2/App/Bcl2/Bbc3/Camk2d/Psen1/Fis1/Tmbim6	15
GO:0048568	embryonic organ development	146/5118	493/23210	4.58524e-05	0.000405377	0.000260113	Tcap/Igf2/Gja5/Clic5/Mef2c/Grhl3/Col11a1/Kcnq4/Chrna10/Fgf9/Dll1/Itga8/Bmp4/Rarres2/Tmie/Cdh23/Tbx15/Sobp/Ush1g/Cobl/Frzb/Nkx3-2/Itga4/Klf1/Wnt9a/Prox1/Fgf10/Atp8a2/Cdkn1c/Tgfb3/Zfp36l1/Adm/Mmp16/Slc8a1/Tbx6/Tgfbr2/Pdgfrb/Foxf1/Gas1/Eya4/Naglu/Epas1/Zfp568/Wdpcp/Whrn/Osr1/Nr4a3/Zeb1/Insig1/Mmp14/Lmo2/Hyal1/Tfeb/Tgfb2/Ahr/Lif/Cebpa/Nsdhl/Ncoa1/Esrrb/Hoxc4/Myo7a/Pkdcc/Nog/Lbx1/Egfr/Flt3l/Pdgfb/Pdzd…	146
GO:0090316	positive regulation of intracellular protein transport	49/5118	131/23210	4.60022e-05	0.000406124	0.000260593	Kcnb1/Cdh1/Gas6/Cemip/Hcls1/Prkcq/Ifng/Rapgef3/Tek/Fbxw7/Prnp/Fyn/Stom/Akt2/Camk4/Bcas3/C2cd5/Jup/Erbb2/Kif5b/Pik3r1/Vamp2/Cd81/Oaz2/Prkaca/Cdk5r1/Kif3a/Zfand1/Mtcl1/Commd1/Rufy3/Ank3/Pik3r2/Gsk3b/Sec16a/Cacnb3/Tmem30a/Psen1/Ppm1a/Myo1c/Fis1/Sar1b/Pcm1/Itgb1bp1/Cep131/Sar1a/Xbp1/Tgfb1/Ubr5	49
GO:0150063	visual system development	122/5118	400/23210	4.63165e-05	0.00040832	0.000262002	Cacna1s/Chrdl1/Lctl/Tmod1/Shroom2/Casz1/Ache/Grhl3/Frem2/Hcn1/Fgf9/Col8a2/Dll1/Sdk1/Dcx/Bmp4/Lama1/Bfsp2/Fgfr3/Inhbb/Maf/Prox1/Fgf10/C3/Atp8a2/Cdkn1c/Crybb3/Ntrk3/Nhs/Lamc3/Sox8/Tgfbr2/Pdgfrb/Ctns/Gas1/Bmp6/Fjx1/Naglu/Hsf4/Wdpcp/Atf6/Stat3/Zeb1/Cdon/Mitf/Rxra/Tgfb2/Fzd4/Ahr/Lif/Tspan12/Zhx2/Ppp2r3a/Lamb2/Egfr/Bloc1s3/Bbs4/Fgf2/Pdgfb/Bmpr1b/Cryab/Bbs7/Fzd5/Pitx3/Bcl2/Ephb2/Bdnf/Slc4a7/Pdgfra/Stau2…	122
GO:0042136	neurotransmitter biosynthetic process	41/5118	104/23210	4.67392e-05	0.000411464	0.000264019	Slc44a4/Cd36/Igf1/Ddc/Nos1/Tph1/Il1b/Slc1a3/Slc7a2/Dbh/Agxt2/Ptx3/Rora/Ifng/Cyp2d22/Trpv1/Ptgis/Esr1/Tlr6/Tlr2/P2rx4/Akt2/Itgb2/Tlr4/Cd34/Insr/Sirpa/Wdr35/Smad3/Sod2/Dnm2/Mtor/Cyp1b1/Gla/Mapk9/Klf4/Jak2/Rock2/Cd47/Ddah2/Pkd2	41
GO:0006084	acetyl-CoA metabolic process	18/5118	33/23210	4.72924e-05	0.000415746	0.000266767	Pdk2/Acss2/Acot12/Mlycd/Mvd/Pdk1/Hmgcs1/Acacb/Mpc1/Mvk/Pdha1/Pmvk/Pdhx/Pdhb/Mpc2/Dld/Acaa2/Dlat	18
GO:2000027	regulation of animal organ morphogenesis	71/5118	209/23210	4.78171e-05	0.000419765	0.000269346	Cav3/Casz1/Sfrp2/Aspn/Grhl3/Spry1/Fgfr4/Cdh1/Bmp4/Tnfrsf11b/Rspo2/Robo2/Ifng/Sema3c/Fgf10/Wnt10a/Celsr3/Esr1/Sox8/Plekha4/Tgfbr2/Wnt2b/Ntn4/Fzd1/Sulf2/Wnt6/Rxra/Tgfb2/Lif/Ednra/Nog/Lims2/Fgf2/Cd34/Bcl2/Wnt11/Bdnf/Pdgfra/Eng/Fzd2/Sfrp1/Ptn/Dvl1/Bmpr2/Tgfbr1/Tbx1/Ar/Dvl3/Six1/Ror2/Maged1/Rtn4/Bmpr1a/Grem1/Lrp6/Naca/Nfib/B4galt1/Eya1/Ift88/Snai2/Sulf1/Lgr4/Ahi1/Ryk/Znrf3/Apc/Lims1/Fgfr1/Xbp1/Tgfb1	71
GO:0071804	cellular potassium ion transport	66/5118	191/23210	4.81108e-05	0.000421155	0.000270238	Actn2/Casq2/Cav3/Atp1a2/Kcnb1/Lrrc26/Abcc9/Kcnn3/Abcc8/Kcnc1/Tmem38a/Kcna7/Nalcn/Kcnq4/Hcn1/Atp1a4/Kcnj11/Slc1a3/Kcnk13/Trem2/Kcnj16/Prkg1/Kcne4/Tmem38b/Akap6/Atp1b2/Kcnh7/Kcnj2/Kcnt2/Kcnma1/Kcnn1/Rapgef3/Klhl24/Slc9a9/Bin1/Kcnj12/Atp1b1/Rgs7/Kcnd1/Slc12a8/Prnp/Galr2/Slc9a7/Kcnc2/Slc12a2/Kcnh1/Amigo1/Ank2/Vamp2/Tmem175/Wnk1/Akap9/Slc12a6/Dnm2/Ank3/Slc9a6/Akap7/Slc12a4/Fhl1/Cd63/Slc9a2/Atp1b3/Dlg1…	66
GO:0071805	potassium ion transmembrane transport	66/5118	191/23210	4.81108e-05	0.000421155	0.000270238	Actn2/Casq2/Cav3/Atp1a2/Kcnb1/Lrrc26/Abcc9/Kcnn3/Abcc8/Kcnc1/Tmem38a/Kcna7/Nalcn/Kcnq4/Hcn1/Atp1a4/Kcnj11/Slc1a3/Kcnk13/Trem2/Kcnj16/Prkg1/Kcne4/Tmem38b/Akap6/Atp1b2/Kcnh7/Kcnj2/Kcnt2/Kcnma1/Kcnn1/Rapgef3/Klhl24/Slc9a9/Bin1/Kcnj12/Atp1b1/Rgs7/Kcnd1/Slc12a8/Prnp/Galr2/Slc9a7/Kcnc2/Slc12a2/Kcnh1/Amigo1/Ank2/Vamp2/Tmem175/Wnk1/Akap9/Slc12a6/Dnm2/Ank3/Slc9a6/Akap7/Slc12a4/Fhl1/Cd63/Slc9a2/Atp1b3/Dlg1…	66
GO:0071901	negative regulation of protein serine/threonine kinase activity	43/5118	111/23210	5.05331e-05	0.000441739	0.000283445	Cav3/Cd300a/Sfrp2/Spry1/Cblc/Il1b/Bmp4/Apoe/Cdkn1a/Rgs2/Rasip1/Rgs14/Pkig/Rb1/Inca1/Pkia/Inpp5k/Hexim2/Fem1a/Inppl1/Dusp3/Prkar1b/Kat2b/Tesk1/Smpd1/Prkar1a/Heg1/Sfrp1/Hipk3/Gba/Cdk5rap3/Dusp8/Mapk8ip1/Dab2ip/Lrp6/Cdkn1b/Tsc2/Lats2/Gsk3b/Spry2/Apc/Hexim1/Prkar2a	43
GO:1901343	negative regulation of vasculature development	48/5118	128/23210	5.07524e-05	0.000443033	0.000284276	Cd36/Dcn/Abcc8/Fgf9/Bmp4/Adamts9/Angpt4/Ifng/Ecscr/Xdh/Tek/Cd59a/Klf5/Adamts1/Adrb2/Pdcd4/Tcf4/Amot/Tgfb2/Lif/Flcn/Sema6a/Thbs1/Pdgfb/Sparc/Foxo4/Sema3e/Ptn/Emilin1/Mecp2/Synj2bp/Dab2ip/Ptprm/Krit1/Rtn4/Hdac5/Stard13/Foxj2/Pik3r2/Sulf1/Klf4/Plk2/Shc1/Rock2/Spry2/Map2k5/Itgb1bp1/Gtf2i	48
GO:0006022	aminoglycan metabolic process	40/5118	101/23210	5.09066e-05	0.000443235	0.000284406	Dcn/Chst13/Extl1/Chit1/Mamdc2/Chst5/Il1b/Il15/Cemip/Itih1/Bgn/Idua/Ccnd3/Pdgfrb/Spock2/Hexa/Angpt1/Hyal1/B3gnt9/Sgsh/Fgf2/Pdgfb/Habp4/Gns/Hexb/B4galt5/Cln6/Ctbs/Ext1/Chpf/Extl3/Ndst2/B4galt7/Xylt2/Chst12/Impad1/Extl2/Hs2st1/Tgfb1/Ext2	40
GO:0007219	Notch signaling pathway	62/5118	177/23210	5.09179e-05	0.000443235	0.000284406	Trp63/Ripply1/Grip2/Pgam2/Postn/Dll1/Robo2/Xirp1/Susd5/Timp4/Angpt4/Rcan2/Psen2/Neurl1a/Fgf10/Sorbs2/Bcl6/Aph1c/Tmem100/Enho/Heyl/Fbxw7/Tgfbr2/Fat4/Maml2/Hif1an/Stat3/Mmp14/Tgfb2/Perp/Cebpa/App/Mib2/Nod2/Dtx3/Cd46/Dtx4/Nrip2/Il6st/Reck/Sel1l/Tspan14/Ift172/Dtx3l/Synj2bp/Maml3/Cdkn1b/Galnt11/Tspan15/Eya1/Ift88/Mib1/Dtx2/Snai2/Ncstn/Psen1/Notch3/Psenen/Itgb1bp1/Zbtb7a/Tgfb1/Akt1s1	62
GO:0001654	eye development	121/5118	397/23210	5.13456e-05	0.000445413	0.000285803	Cacna1s/Chrdl1/Lctl/Tmod1/Shroom2/Casz1/Ache/Grhl3/Frem2/Hcn1/Fgf9/Col8a2/Dll1/Sdk1/Dcx/Bmp4/Lama1/Bfsp2/Fgfr3/Inhbb/Maf/Prox1/Fgf10/Atp8a2/Cdkn1c/Crybb3/Ntrk3/Nhs/Lamc3/Sox8/Tgfbr2/Pdgfrb/Ctns/Gas1/Bmp6/Fjx1/Naglu/Hsf4/Wdpcp/Atf6/Stat3/Zeb1/Cdon/Mitf/Rxra/Tgfb2/Fzd4/Ahr/Lif/Tspan12/Zhx2/Ppp2r3a/Lamb2/Egfr/Bloc1s3/Bbs4/Fgf2/Pdgfb/Bmpr1b/Cryab/Bbs7/Fzd5/Pitx3/Bcl2/Ephb2/Bdnf/Slc4a7/Pdgfra/Stau2/Rp…	121
GO:0030641	regulation of cellular pH	32/5118	75/23210	5.13828e-05	0.000445413	0.000285803	Atp6v0d2/Atp1a4/Slc4a3/Slc9a9/Car2/Rab38/Rogdi/Snapin/Slc9a7/Atp6v0a1/Car7/Grn/Slc26a6/Bcl2/Dmxl2/Slc4a7/Tmem175/Ppt1/Cln5/Atp6v0d1/Dmxl1/Cln3/Cln6/Atp6ap1/Vps33a/Slc9a6/Atp6v0a2/Atp6v0c/Slc9a2/Ccdc115/Mafg/Slc9a8	32
GO:0046626	regulation of insulin receptor signaling pathway	32/5118	75/23210	5.13828e-05	0.000445413	0.000285803	Trim72/Igf2/Ins2/Il1b/Grb10/Rarres2/Prkcq/Kank1/Sorbs1/Serpina12/Pid1/Enho/Enpp1/Ccnd3/Inpp5k/Ptprf/Lmbrd1/Inppl1/Ogt/Baiap2l1/Pik3r1/Sesn3/Osbpl8/Nucb2/Tsc2/Ptpre/Rps6kb1/Tsc1/Nck1/Adipor1/Opa1/Ptpn11	32
GO:0007266	Rho protein signal transduction	67/5118	195/23210	5.17788e-05	0.000447599	0.000287206	Obscn/Abra/Gpr20/Cnksr1/Rhoh/Arhgef6/Synpo2l/Rtn4r/Fgd2/Abca1/Apoe/Kank1/F2rl3/Cdh13/Ophn1/Rasip1/Arhgef37/Bcl6/Col3a1/Plekhg5/Rhobtb2/Pdgfrb/Srgap1/Rhoq/Ednra/Flcn/Arhgef2/Flot1/Arhgef10l/Rnd3/Cdc42ep2/Kank2/Arhgef25/Gpr35/Arhgef9/Gm14137/Arhgef10/Arhgef3/Rhobtb1/Heg1/Scai/Trio/Arhgdib/Synj2bp/Akap13/Lpar4/Cdh2/Cdc42ep3/Farp2/Vav2/Dlc1/Cdc42se2/Itsn1/Abr/Sos2/Arhgef5/Col1a2/Eps8l2/Rnd2/Itgb1/Rho…	67
GO:0030307	positive regulation of cell growth	67/5118	195/23210	5.17788e-05	0.000447599	0.000287206	Slc44a4/Igf1/F2/Sfrp2/Mapt/Ucn/Dcx/Uts2r/Cpne5/Akap6/Apoe/Sema4d/Ntrk3/Cxcl12/Disc1/Cxcr4/Mmp14/Hyal1/Tgfb2/Golga4/Sphk1/Crabp2/Erbb2/Egfr/Twf2/Taf9b/Unc13a/Fdps/Map3k13/Sh3glb1/Bcl2/Nr3c1/Cxcl16/Cd81/Bdnf/Rptor/Sfrp1/Fn1/Rnf157/Mecp2/Acsl4/Bmpr2/Tgfbr1/Sema5a/Rtn4/Zfyve27/Megf8/Mtor/Rufy3/Usp47/Cdkl5/Fam122a/Mul1/Gsk3b/Syt17/Psmd10/Extl3/Lrp1/Rnd2/N6amt1/Brat1/Map2k5/Map1b/Rab11a/Ndel1/Csnk2a1/A…	67
GO:0050680	negative regulation of epithelial cell proliferation	52/5118	142/23210	5.30115e-05	0.000457619	0.000293635	Wfdc1/Gdf5/Mef2c/Sfrp2/Cdh1/Bmp4/Apoe/Fgfr3/Marveld3/Xdh/Pbld1/Tgfbr3/Nlrc3/Rb1/Gas1/Eaf2/Nupr1/Tgfb2/Klf9/Lims2/Thbs1/Sparc/Wdr13/Eng/Sfrp1/Ift172/Ptn/Synj2bp/Tgfbr1/Ar/Dab2ip/Ptprm/Krit1/Maged1/Intu/Lrp6/Cdkn1b/Tsc2/Nfib/Ift57/Cdc73/Ift88/Snai2/Ift52/Sulf1/Ift122/B2m/Dlg1/Ptprk/Apc/Lims1/Tgfb1	52
GO:0019217	regulation of fatty acid metabolic process	36/5118	88/23210	5.32465e-05	0.000459011	0.000294529	Ins2/Fabp3/Il1b/Ppargc1a/Pdk2/Appl2/Nfe2l1/Cnr1/Mlycd/Nr4a3/Insig1/Abcd2/Trib3/Pdk1/Akt2/Nr1h3/Acacb/Lonp2/Insig2/Abcd1/Irs2/Wdtc1/Srebf1/Acsl4/Mid1ip1/Sirt4/Mtor/Nucb2/Dbi/Acadvl/Nr1h2/Erlin2/Pibf1/Acadl/Mapk9/Dgat1	36
GO:0060349	bone morphogenesis	45/5118	118/23210	5.36066e-05	0.000461477	0.000296111	Col13a1/Ripply1/Mef2c/Sfrp2/Pappa2/Bmp4/Col12a1/Actn3/Sfrp4/Col6a2/Fgfr3/Col6a1/Axin2/Cdx1/Frem1/Mmp13/Col14a1/Mmp16/Tgfbr2/Bmp6/Col1a1/Stc1/Col20a1/Phospho1/Insig1/Cyp26b1/Mmp14/Mef2d/Vwa1/Scx/Foxn3/Matn2/Inppl1/Thbs1/Insig2/Hspg2/Tmem119/Pex7/Lrp6/Megf8/Ltbp3/Trip11/Ski/Glg1/Impad1	45
GO:0001649	osteoblast differentiation	68/5118	199/23210	5.55483e-05	0.000477531	0.000306412	Trp63/Igf2/Igf1/Mef2c/Sfrp2/Gdpd2/Fgf9/Chrd/Ranbp3l/Bglap2/Bmp4/Rspo2/Sema4d/Bmp3/Trp53inp2/Axin2/Rassf2/Sox8/Tgfbr3/Tmem64/Bmp6/Col1a1/Tob1/Atraid/Igfbp5/Fzd1/Cebpd/Trpm4/Mef2d/Acvr2a/Ahr/Gabbr1/Cebpa/Nog/Fgf2/Bmpr1b/Il6st/Wwtr1/Nbr1/Hdac4/Npnt/Wnt11/Prkaca/Wwox/Zhx3/Tmem119/Sfrp1/Bmpr2/Smad3/Bmpr1a/Grem1/Smad6/Hdac5/Atp6ap1/Fndc3b/Lox/Gsk3b/Limd1/Snai2/Cbfb/Ski/Jund/H3f3a/Lgr4/Suco/Apc/Fgfr1/Re…	68
GO:0010633	negative regulation of epithelial cell migration	30/5118	69/23210	5.70416e-05	0.000489692	0.000314215	Dcn/Mef2c/Cxcl13/Apoe/Adamts9/Slit2/Angpt4/Marveld3/Pbld1/Tgfbr3/Stc1/Dnaja4/Jup/Fgf2/Thbs1/Mecp2/Synj2bp/Dab2ip/Ptprm/Krit1/Hdac5/Ptprg/Stard13/Pik3r2/Adipor1/Klf4/Cd63/Map2k5/Itgb1bp1/Tgfb1	30
GO:0043001	Golgi to plasma membrane protein transport	20/5118	39/23210	5.86774e-05	0.00050235	0.000322337	Vamp5/Acsl3/Golga4/Pkdcc/Prepl/Bbs2/Blzf1/Vamp2/Bbs1/Kif13a/Sptbn1/Ank3/D230025D16Rik/Cnst/Vamp4/Sec16a/Optn/Lypla1/Gga1/Golph3l	20
GO:0043551	regulation of phosphatidylinositol 3-kinase activity	20/5118	39/23210	5.86774e-05	0.00050235	0.000322337	Ins2/Pik3ip1/Fgfr3/Tek/Pdgfrb/Nod2/Fgf2/Pdgfb/Sh3glb1/Pik3r1/Pdgfra/Dab2ip/Pik3r3/Vav2/Pik3r2/Atg14/Pik3r4/Wdr81/Ambra1/Tgfb1	20
GO:0032368	regulation of lipid transport	44/5118	115/23210	5.89064e-05	0.000503617	0.00032315	Fabp3/Ucn/Il1b/Abca1/Acsl6/Apoe/Pltp/Abca12/Atp8a2/C1qtnf1/Abcg1/Gdf9/Bmp6/Hbp1/P2ry2/Abca2/Cry2/Akt2/Kdm5b/Pcsk9/Thbs1/Nr1h3/Tmf1/Irs2/Scp2/Runx1/Acat2/Acsl4/Ttc39b/P2rx7/Abca7/Commd1/Nucb2/Srebf2/Cry1/Nr1h2/Lrp1/Mapk9/Lamtor1/Pla2g6/Dgat1/Repin1/Ptpn11/Ncor1	44
GO:0031330	negative regulation of cellular catabolic process	81/5118	247/23210	6.01325e-05	0.000513395	0.000329424	Rbm24/Myog/Ins2/Klhl40/Cbfa2t3/Fez1/Trem2/Ppargc1a/Actn3/Bmf/Htr2b/Timp4/Pink1/Lzts1/Axin2/Psen2/Ophn1/Rasip1/Mtm1/Cnr1/Rbm38/Tob1/Atraid/Cirbp/Stat3/Apobec1/Nupr1/Cst3/Qsox1/Ptpn3/Sirt2/Ogt/Erlec1/Ube2g2/Acacb/Ctsa/Hdac4/Lrig2/Dffa/Timp2/Bcl2/Qk/Os9/Cdk5rap3/Gabarapl2/Herc1/Dab2ip/Golga2/Clec16a/Secisbp2/Ddrgk1/Mtor/Dbi/Rnf41/Tsc2/Rgp1/Tsc1/Hipk2/Becn1/Mgat3/Vps35/Nmnat1/Psen1/Styx/Ubxn1/Mcl1/Ma…	81
GO:0015748	organophosphate ester transport	34/5118	82/23210	6.14472e-05	0.000522469	0.000335247	Slc44a4/Abca1/Apoe/Pltp/Mttp/Atp8b1/Atp9a/Abca12/Atp10b/Abca4/Atp8a2/Abcg1/Stard10/Slc25a42/Slc25a23/Abcb1a/Scarb2/Osbpl5/Pqlc1/Osbpl2/Slc37a2/Slc25a36/Scp2/Ldlr/P2rx7/Atp11b/Osbpl8/Abca7/Slc37a4/Epg5/Atp11a/Pitpnm2/Tmem30a/Atp9b	34
GO:1903317	regulation of protein maturation	34/5118	82/23210	6.14472e-05	0.000522469	0.000335247	Nkd2/Clec3b/Cfh/Il1b/Cdh1/Rfx4/Serping1/C3/Birc3/Ctla2a/Tfr2/Cd55/Gas1/Cd59a/Mmp14/Serpine2/Nol3/Cd46/Thbs1/Gsn/Birc2/Prkaca/Fuz/Rhbdd1/Ldlrad3/Sirt4/Tmem59/Plgrkt/Rnf139/Ift88/Ift52/Prkacb/Ctsz/Glg1	34
GO:1903509	liposaccharide metabolic process	34/5118	82/23210	6.14472e-05	0.000522469	0.000335247	Neu2/B3galt2/Gm2a/Itgb8/Neu1/Naga/A4galt/Hexa/Pigp/Pyurf/Sccpdh/Pigv/Pgap3/Gba/Hexb/Pgap1/Pigc/Pigh/St3gal4/Pigk/Cln3/B4galt5/B4galt6/Cln6/Galc/Mppe1/Pigw/Psap/Gla/Gpld1/St3gal2/Pigg/Pgap2/St6galnac6	34
GO:0043462	regulation of ATPase activity	28/5118	63/23210	6.20315e-05	0.000526718	0.000337973	Tnnt3/Myl4/Myh6/Tnnc1/Tnni3/Atp1b2/Tnnt2/Fgf10/Rapgef3/Atp1b1/Smim6/Tmem64/Napb/Adrb2/Hspa2/Cnn3/Dnajb2/Tor1aip1/Dnm2/Tpm1/Tsc1/Dnal4/Napa/Pam16/Atp1b3/Dnajb11/Pxk/Oxa1l	28
GO:0006851	mitochondrial calcium ion transmembrane transport	12/5118	18/23210	6.25381e-05	0.000530296	0.000340269	Psen2/Slc8a3/Slc25a23/Micu1/Slc8b1/Mcu/Micu2/Micu3/Opa1/Mcur1/Smdt1/Afg3l2	12
GO:0006643	membrane lipid metabolic process	58/5118	164/23210	6.43307e-05	0.000544754	0.000349546	Neu2/Cers1/Smpdl3a/St8sia1/B3galt2/Gm2a/Serinc2/Itgb8/Neu1/Cers4/Naga/A4galt/Hexa/Serinc3/Tecr/Pigp/Sphk1/Samd8/Asah1/Ormdl3/Pyurf/Sccpdh/Pigv/Smpd1/Pgap3/Gba/Hexb/Pgap1/Pigc/P2rx7/Pigh/St3gal4/Pigk/Cln3/B4galt5/Smpd2/B4galt6/Serinc1/Cln6/Cln8/Galc/Cers6/Pdxdc1/Cyp1b1/Mppe1/Pigw/Psap/Gla/Gpld1/St3gal2/Pigg/Pla2g6/Asah2/Pgap2/St6galnac6/Sgms1/Sphk2/Col4a3bp	58
GO:0042471	ear morphogenesis	50/5118	136/23210	6.49928e-05	0.000549378	0.000352513	Tcap/Clic5/Grhl3/Col11a1/Kcnq4/Chrna10/Fgf9/Dll1/Itga8/Tmie/Cdh23/Sobp/Ush1g/Frzb/Nkx3-2/Fgf10/Atp8a2/Gas1/Eya4/Naglu/Wdpcp/Whrn/Osr1/Nr4a3/Zeb1/Insig1/Myo7a/Nog/Pdzd7/Tbx18/Insig2/Ephb2/Fzd2/Dvl1/Prrx1/Tbx1/Dvl3/Six1/Wdr19/Myo6/Ror2/Abr/Eya1/Bloc1s5/Scrib/Nipbl/Spry2/Lrig3/Fgfr1/Rest	50
GO:0010464	regulation of mesenchymal cell proliferation	22/5118	45/23210	6.50533e-05	0.000549378	0.000352513	Trp63/Fgf9/Chrd/Bmp4/Syne1/Tgfbr2/Foxf1/Gas1/Zeb1/Tbx18/Wnt11/Irs2/Ptn/Prrx1/Tbx1/Six1/Bmpr1a/Lrp6/Fbxw4/Nfib/Arhgap5/Fgfr1	22
GO:0014909	smooth muscle cell migration	37/5118	92/23210	6.52132e-05	0.000549982	0.000352901	Igf1/Mef2c/Fgf9/Postn/P2ry6/Ppargc1a/Prkg1/Slit2/Itga2/Rapgef3/Ndrg4/Pdgfrb/Nox4/Igfbp5/Adamts1/P2ry2/Nr4a3/Pdgfb/Il6st/F3/Foxo4/Dock4/Hdac4/Bcl2/Pdgfd/Rab5a/Plat/Bmpr1a/Camk2d/Atp7a/Rps6kb1/Ddr1/Cyp1b1/Il18/Lrp1/Nfe2l2/Kalrn	37
GO:0014013	regulation of gliogenesis	54/5118	150/23210	6.56808e-05	0.000553176	0.00035495	Igf1/F2/Enpp2/Abcc8/Daam2/Lin28a/Il1b/Trem2/Bmp4/Fas/Aspa/Fgfr3/Efemp1/Ifng/Grin1/Gpr37l1/Lta/Zfp488/Dag1/Ntrk3/Tlr2/Sox8/Bin1/Cxcr4/P2rx4/Serpine2/Lif/Nog/Atxn1/Atf5/Sirt2/Il6st/Bag1/Pitx3/Zcchc24/Ptn/Mecp2/Qk/Ldlr/Plag1/Ptpra/Cdh2/Rtn4/Mtor/Mbd1/Pmp22/Nf2/Lrp1/Ufl1/Ski/Tnfrsf1b/Nr1d1/Kdm4a/Tgfb1	54
GO:0051496	positive regulation of stress fiber assembly	25/5118	54/23210	6.66921e-05	0.000560935	0.000359929	Limch1/Synpo2l/Prkcq/Kiss1r/Tgfb3/Rapgef3/Nox4/Ppm1e/Sorbs3/Arhgef10l/Wnt11/Tesk1/Arhgef10/Tgfbr1/Smad3/Tpm1/Mtor/Pdlim4/Tsc1/Arhgef5/Nf2/Rock2/Cd47/Itgb1bp1/Ppm1f	25
GO:0045912	negative regulation of carbohydrate metabolic process	24/5118	51/23210	6.70273e-05	0.000562235	0.000360763	Myog/Ins2/C1qtnf3/Cbfa2t3/Grb10/Gckr/Ppargc1a/Prkg1/Actn3/Serpina12/Enpp1/Sik1/Inpp5k/Stat3/Nupr1/Fam3a/Hdac4/Cry1/Midn/Clk2/Mtch2/Gfpt1/Tgfb1/Maea	24
GO:2000649	regulation of sodium ion transmembrane transporter activity	24/5118	51/23210	6.70273e-05	0.000562235	0.000360763	Cav3/Fxyd6/Atp1a2/Dmd/Fxyd1/Scn3b/Tesc/Hecw2/Klhl24/Atp1b1/Stoml1/Osr1/Stom/Scn1b/Ptpn3/Gpd1l/Pcsk9/Kif5b/Wnk1/Dnm2/Camk2d/Ank3/Slmap/Cnksr3	24
GO:0090090	negative regulation of canonical Wnt signaling pathway	45/5118	119/23210	6.79653e-05	0.000569335	0.000365319	Nkd2/Sfrp2/Dkk3/Cdh1/Lrp4/Apoe/Sfrp4/Frzb/Axin2/Tmem64/Fzd1/Tle4/Bicc1/Wnt5b/Tle6/Tle2/Nog/Ppp2r3a/Wwtr1/Tbx18/Foxo3/Tmem170b/Foxo1/Wnt11/Ddit3/Dact3/Kremen1/Sfrp1/Csnk1a1/Fuz/Cdh2/Cyld/Dab2ip/Ror2/Grem1/Rapgef1/Rbms3/Nphp3/Amer1/Lats2/Gsk3b/Limd1/Snai2/Znrf3/Apc	45
GO:0051258	protein polymerization	88/5118	274/23210	6.96987e-05	0.000583071	0.000374133	Lmod2/Casq1/Casq2/Cav3/Lmod3/Fgf13/Fam107a/Spta1/Tmod1/Pstpip1/Mapt/Inpp5j/Mx2/Eln/Lmod1/Hcls1/Kank1/Slit2/Cobl/Gda/Ccl11/Pde4dip/Mapre3/Tlr2/Bin1/Rhobtb2/Arhgap28/Pstpip2/Gas7/Pak3/Pick1/Twf2/Bbs4/Eml2/Baiap2l1/Gsn/Fhod3/Cdc42ep2/Clip3/Gm14137/Clip1/Add3/Rhobtb1/Mecp2/Sptb/Clasp1/Mapk8/Mid1ip1/Golga2/Cdc42ep3/Jmy/Fchsd2/Ttc17/Tpm1/Mtor/Slain2/Arl2/Cdkn1b/Capn1/Fer/Gpx4/Fmn1/Sptbn1/Nck1/Tmsb10/Dy…	88
GO:0048144	fibroblast proliferation	42/5118	109/23210	7.0975e-05	0.000592951	0.000380472	Igf1/Cd300a/Gas6/Uts2r/Cdkn1a/Ifng/Lta/Fgf10/Esr1/Nlrc3/Pdgfrb/Trp53inp1/Pmaip1/Nupr1/Ednra/Sphk1/Egfr/Pdgfb/Parp10/Pdgfd/Pdgfra/Sfrp1/Fn1/Kmt2c/Dab2ip/Sod2/Tsc2/Fndc3b/Prkdc/Cdc73/Ndufs4/Xrcc4/Morc3/B4galt7/Ski/Fth1/Med31/Tgif1/Fosl2/Lig4/Med25/Tgfb1	42
GO:0034763	negative regulation of transmembrane transport	49/5118	133/23210	7.19365e-05	0.000600178	0.00038511	Actn2/Trdn/Casq2/Cav3/Atp1a2/Nos1/Dysf/Il1b/Grb10/Kcne4/Rgs2/Pid1/Rrad/Hecw2/Esr1/Appl2/Enpp1/Bin1/Smim6/Arl6ip5/Stoml1/Osr1/Inpp5k/Gem/Tgfb2/Akt2/Ahr/Rhoq/Crbn/Fkbp1b/Lmbrd1/Pcsk9/Thbs1/Iscu/Gnb5/Pea15a/Ephb2/Gpr35/Oaz2/Irs2/Camk2d/Mtor/Commd1/Atp7a/Ank3/Cacnb3/Ahi1/Pkd2/Tgfb1	49
GO:0006641	triglyceride metabolic process	39/5118	99/23210	7.20925e-05	0.000600674	0.000385428	Cd36/Cav3/Fgf21/Acsl6/Apoe/Mttp/Serpina12/Apof/C3/Lpin1/Esr1/Scd1/Sik1/Acsl1/Apobec1/Insig1/Fitm2/Pcsk9/Il6st/Nr1h3/Insig2/Sel1l/Gpam/Srebf1/Acsl4/Ldlr/Pnpla2/Tbl1xr1/Slc37a4/Lipe/Dbi/Ddhd2/Nr1h2/Lmf1/Atg14/Slc27a1/Gpld1/Dgat1/Ptpn11	39
GO:0071248	cellular response to metal ion	55/5118	154/23210	7.24821e-05	0.000603113	0.000386993	Myog/Dlg2/Ncf1/Mef2c/Syt8/Mylk/Adcy8/Cdh1/Slc40a1/Fas/Cpne5/Capn3/Prkaa2/Rasgrp2/Nfatc4/Nfe2l1/Tfr2/Aqp2/Bmp6/Prnp/Scn5a/P2rx4/Mef2a/Kcnh1/Slc25a23/Cebpa/Krt10/Hvcn1/Egfr/Bnip3/Gsn/Cpne2/Syt12/Lgmn/Mcoln1/Fn1/Mecp2/Itpkb/Wnk1/Mapk8/Carf/Cdkn1b/Atp7a/Ank3/Nptx1/Syt17/Ncstn/Adcy7/Mapk9/Jund/Gpld1/Nfe2l2/B2m/Pkd2/Add1	55
GO:0042133	neurotransmitter metabolic process	53/5118	147/23210	7.29133e-05	0.000605891	0.000388775	Slc44a4/Cd36/Igf1/Colq/Ache/Ddc/Nos1/Tph1/Il1b/Slc1a3/Slc7a2/Dbh/Agxt2/Chdh/Maob/Ptx3/Rora/Ifng/Cyp2d22/Trpv1/Ptgis/Esr1/Tlr6/Aldh6a1/Tlr2/Gldc/P2rx4/Akt2/Itgb2/Naalad2/Tlr4/Cd34/Insr/Sirpa/Wdr35/Smad3/Cln3/Sod2/Dnm2/Btbd9/Mtor/Atp7a/Cyp1b1/Gla/Mapk9/Maoa/Klf4/Jak2/Agtpbp1/Rock2/Cd47/Ddah2/Pkd2	53
GO:0055092	sterol homeostasis	35/5118	86/23210	7.62602e-05	0.000632858	0.000406079	Cav3/Nr1h5/Fabp3/Fgfr4/Abca1/Apoe/Mttp/Rora/Gramd1b/Npc1l1/Nfe2l1/Abcg1/Mylip/Insig1/Pcsk9/Nr1h3/Lima1/Cd24a/Abcd1/Acox1/Ldlr/Cyp39a1/Ttc39b/Slc37a4/Commd1/Srebf2/Commd9/Nr1h2/Il18/Nr1d1/Lamtor1/Med13/Npc1/Xbp1/Ncor1	35
GO:0043122	regulation of I-kappaB kinase/NF-kappaB signaling	58/5118	165/23210	7.81175e-05	0.000647408	0.000415415	Cd36/Otud7a/Tnfrsf19/Rhoh/Il1b/Capn3/Eda2r/Casp1/Rora/Pink1/Tifa/Esr1/S100b/Tlr6/Nlrc3/Tgm2/Alpk1/Angpt1/Fyn/Ror1/Nlrx1/Nod1/Trim13/Nod2/Riok3/Tlr4/Tnip1/Sirpa/Lurap1/S100a13/Zfand6/Akap13/Dab2ip/Btrc/Terf2ip/Ddrgk1/Mapkbp1/Ppm1b/Otud7b/Mtdh/Map3k14/Jmjd8/Sharpin/Pdpk1/Tank/Mid2/Per1/Ikbkb/Traf2/Ppm1a/Traf6/Dnaja3/Optn/Ash1l/Nr1d1/Rnf31/Sphk2/Map3k7	58
GO:0014066	regulation of phosphatidylinositol 3-kinase signaling	38/5118	96/23210	7.85612e-05	0.000649355	0.000416665	Obscn/Igf1/Dcn/Ins2/F2/Ncf1/Pik3ip1/Hcls1/Sema4d/Cd28/Serpina12/Ntrk3/Tek/Nlrc3/Pdgfrb/Angpt1/Fyn/Tgfb2/Serpine2/Erbb2/Egfr/Fbxl2/Pdgfb/Slc9a3r2/Pdgfd/Insr/Dab2ip/Tsc2/Igf1r/Il18/Ube3a/Stambp/Ptpn13/Klf4/Jak2/Entpd5/Inpp5e/Ncor1	38
GO:0120162	positive regulation of cold-induced thermogenesis	38/5118	96/23210	7.85612e-05	0.000649355	0.000416665	Cd36/Esrrg/Fgf21/Ache/Dio2/Grb10/Cmklr1/Dbh/Ppargc1a/Ucp2/Lpin1/Appl2/Oxtr/Scd1/Mfap2/Epas1/Cxcr4/Acsl1/Adrb2/G0s2/Prkab2/Per2/Ogt/Thra/Kdm3a/Adipor2/Kdm6b/Decr1/Igf1r/Il18/Ppargc1b/Acadl/Mfn2/Adipor1/Cpt2/Jak2/Apc/Dync1h1	38
GO:0019915	lipid storage	30/5118	70/23210	7.89115e-05	0.000651386	0.000417968	Cd36/Dysf/Smim22/Fitm1/Il1b/Apoe/C3/Enpp1/Gm2a/Abcg1/Stat5b/Cry2/Hexa/Fitm2/Fto/Stat5a/Nr1h3/Acacb/Tmem135/Hexb/Pnpla2/Ttc39b/4932438A13Rik/Osbpl8/Srebf2/Cry1/Alkbh7/Nr1h2/Ikbke/Dgat1	30
GO:0000209	protein polyubiquitination	66/5118	194/23210	8.23106e-05	0.000678545	0.000435394	Asb2/Dysf/Rnf152/Hecw2/Birc3/Nfe2l1/Peli3/Nod2/Peli2/Bfar/Ube2h/Ube2g2/Birc2/Parp10/Mgrn1/Bcl2/Rnf217/Rnf167/Dtx3l/Ube2b/Ttc3/Amfr/Arih2/Arel1/Ddb2/Btrc/Fbxl17/Ube2q2/Trim44/Ube2g1/Rnf41/Nhlrc3/Ube2d1/Lrsam1/Chfr/Sharpin/Zfp91/Arih1/Hectd1/Anapc7/Ube3a/Cbfb/Rc3h2/Traf2/Rnf14/Ube2w/Ube2e2/Traf6/Sash1/Anapc10/Tnks/Trip12/Ube3b/Rnf146/Wwp1/Rnf20/Rnf216/Shprh/Ppil2/Mkrn1/Klhl20/Rnf31/Itch/Rnf6/Anapc2…	66
GO:0048762	mesenchymal cell differentiation	72/5118	216/23210	8.43842e-05	0.000693832	0.000445203	Mef2c/Sfrp2/Ranbp3l/Il1b/Cyp26c1/Sema3d/Bmp4/Sema4d/Cyp26a1/Htr2b/Frzb/Axin2/Sema3c/Sema3f/Fgf10/Wnt10a/Tgfb3/Dag1/Tmem100/Sox8/Pbld1/Heyl/Tgfbr3/Tgfbr2/Sema6c/Sema3b/Col1a1/Osr1/Pdcd4/Tgfb2/Ednra/Sema3g/Ldlrad4/Nog/Sema6a/Wwtr1/Phldb2/Bcl2/Nrp2/Wnt11/Sema3e/Dact3/Eng/Sfrp1/Fn1/Fuz/Klhl12/Tgfbr1/Tbx1/Pitx2/Sema5a/Clasp1/Smad3/Dab2ip/Pef1/Rtn4/Bmpr1a/Grem1/Lrp6/Mtor/Tsc2/Amer1/Gsk3b/Snai2/Fam172a/…	72
GO:0014067	negative regulation of phosphatidylinositol 3-kinase signaling	11/5118	16/23210	8.44995e-05	0.000693832	0.000445203	Obscn/Pik3ip1/Nlrc3/Serpine2/Slc9a3r2/Dab2ip/Tsc2/Stambp/Klf4/Inpp5e/Ncor1	11
GO:1900016	negative regulation of cytokine production involved in inflammatory response	11/5118	16/23210	8.44995e-05	0.000693832	0.000445203	F2/Appl2/Nlrc3/Pdcd4/Abcd2/Apod/Abcd1/Sirpa/Chid1/Cuedc2/Adcy7	11
GO:0017015	regulation of transforming growth factor beta receptor signaling pathway	40/5118	103/23210	8.52318e-05	0.000696172	0.000446705	Adamtsl2/Cav3/Aspn/Wfikkn2/Itga8/Nrep/Veph1/Htra3/Dand5/Tgfb3/Pbld1/Tgfbr3/Fbn1/Zeb1/Ldlrad4/Flcn/Thbs1/Npnt/Eng/Emilin1/Smad3/Dnm2/Smad6/Eid2/Onecut2/Lox/Hipk2/Pdpk1/Pmepa1/Bcl9l/Ski/Ppm1a/Zfyve9/Glg1/Snw1/Zbtb7a/Snx1/Lemd3/Xbp1/Tgfb1	40
GO:0032231	regulation of actin filament bundle assembly	40/5118	103/23210	8.52318e-05	0.000696172	0.000446705	Limch1/Synpo2l/Synpo2/Prkcq/Kiss1r/Shank1/Tgfb3/Rapgef3/Arhgap6/Nox4/Arhgap28/Inpp5k/Ppm1e/Bbs4/Sorbs3/Arhgef10l/Phldb2/Pik3r1/Kank2/Wnt11/Tesk1/Arhgef10/Tmeff2/Tgfbr1/Clasp1/Smad3/Synpo/Tpm1/Coro2b/Mtor/Dlc1/Pdlim4/Tsc1/Pik3r2/Arhgef5/Nf2/Rock2/Cd47/Itgb1bp1/Ppm1f	40
GO:0035601	protein deacylation	40/5118	103/23210	8.52318e-05	0.000696172	0.000446705	Mapt/Hopx/Dysf/Fry/Hdac11/Prkaa2/Ifng/Pink1/Lpin1/Bcl6/Per2/BC004004/Sirt2/Akap8l/Hdac4/Srebf1/Ppt1/Tbl1xr1/Sirt4/Sirt5/Hdac5/Kdm5a/Sin3b/Dyrk1a/Per1/Sirt3/Mta3/Nek3/Fnta/Morf4l1/Lypla1/Nipbl/Prdm5/Abhd12/Abhd13/Sphk2/Tgfb1/Rest/Ncor1/Ctbp1	40
GO:0098732	macromolecule deacylation	40/5118	103/23210	8.52318e-05	0.000696172	0.000446705	Mapt/Hopx/Dysf/Fry/Hdac11/Prkaa2/Ifng/Pink1/Lpin1/Bcl6/Per2/BC004004/Sirt2/Akap8l/Hdac4/Srebf1/Ppt1/Tbl1xr1/Sirt4/Sirt5/Hdac5/Kdm5a/Sin3b/Dyrk1a/Per1/Sirt3/Mta3/Nek3/Fnta/Morf4l1/Lypla1/Nipbl/Prdm5/Abhd12/Abhd13/Sphk2/Tgfb1/Rest/Ncor1/Ctbp1	40
GO:2000060	positive regulation of ubiquitin-dependent protein catabolic process	37/5118	93/23210	8.54915e-05	0.000697378	0.000447478	Klhl40/Nkd2/Cbfa2t3/Trim67/Sh3rf2/Psen2/Fbxw7/Herpud1/Disc1/Trib3/Sirt2/Bbs7/Rnf217/Il33/Dvl1/Csnk1a1/Gba/Dnajb2/Mapk8/Nub1/Arih2/Ddrgk1/Rad23a/Chfr/Fam122a/Arih1/Gsk3b/Rnf139/Psmd10/Rnf14/Psen1/Zfand2a/Mapk9/Rchy1/Plk2/Socs4/Sgta	37
GO:1903391	regulation of adherens junction organization	28/5118	64/23210	8.72272e-05	0.000710605	0.000455966	Limch1/Fam107a/Enpp2/Tek/Bmp6/Arhgap6/Wdpcp/Macf1/Mmp14/Bcas3/Dusp3/Gpm6b/Phldb2/Apod/Clasp1/Smad3/Dusp22/Grem1/Dlc1/Fmn1/Tsc1/Lrp1/Dapk3/Iqsec1/Itgb1bp1/Lims1/Ppm1f/Add1	28
GO:0032885	regulation of polysaccharide biosynthetic process	19/5118	37/23210	8.74802e-05	0.000711734	0.00045669	Igf2/Igf1/Ins2/Grb10/Sorbs1/Enpp1/Epm2aip1/Inpp5k/Akt2/Esrrb/Pdgfb/Ppp1r3f/Dyrk2/Insr/Irs2/Mtor/Ppp1cb/Gfpt1/Tgfb1	19
GO:0070613	regulation of protein processing	33/5118	80/23210	8.84058e-05	0.000717467	0.000460369	Nkd2/Clec3b/Cfh/Il1b/Cdh1/Rfx4/Serping1/C3/Birc3/Ctla2a/Cd55/Gas1/Cd59a/Mmp14/Serpine2/Nol3/Cd46/Thbs1/Gsn/Birc2/Prkaca/Fuz/Rhbdd1/Ldlrad3/Sirt4/Tmem59/Plgrkt/Rnf139/Ift88/Ift52/Prkacb/Ctsz/Glg1	33
GO:0016053	organic acid biosynthetic process	111/5118	363/23210	8.84154e-05	0.000717467	0.000460369	Prkag3/Igf1/Myog/Ptgds/Ins2/Slc2a6/Cbfa2t3/Tecrl/Cyp27a1/Pgam2/Fgfr4/Il1b/Slc1a3/Pfkm/Agxt2/Ppargc1a/Actn3/Fads6/Rbp1/Acot11/Prkaa2/Ifng/Eno2/Prox1/Ptgis/Acsl3/Carns1/Acss2/Acot12/Scd1/Hoga1/Ccnd3/Srr/Aldoc/Mgll/Gpd1/Ldhb/Amacr/Mlycd/Stat3/Insig1/Nupr1/Abcd2/Tecr/Zbtb20/Hyal1/Trib3/Scd2/Pnpla8/Esrrb/App/Sphk1/Mpi/Prkab2/Per2/Eno3/Glul/Pdgfb/Nr1h3/Ogt/Uros/Khk/Acacb/Hdac4/Gapdhs/Insig2/Gamt/Insr/A…	111
GO:1904950	negative regulation of establishment of protein localization	70/5118	209/23210	8.89114e-05	0.000720553	0.000462349	Cd36/Kcnb1/Ins2/Pde4c/C1qtnf3/Abcc8/Mapt/Nos1/Il1b/Kcnj11/Gas6/Serpinb1c/Apoe/Ucp2/Serpinb1a/Pde1c/Inhbb/Srgn/Serpinb1b/Oit1/Tlr6/Enho/Lrrc32/Idua/Pkig/Cd200/Pkia/Inpp5k/Angpt1/Pde8b/Insig1/Nol3/Ppp3ca/Pkdcc/Fkbp1b/Rab11fip5/Nr1h3/Ogt/Erlec1/Ube2g2/Ei24/Cyp51/Cd34/Apod/Ssc5d/Rptor/Il33/Srebf1/Sfrp1/Fn1/Os9/Sirt4/Coro2b/Mapkbp1/Rab11fip3/Rhbdf1/Rabgef1/Madd/Lypla1/Midn/Lgr4/Itgb1bp1/Ndfip1/Neo1/Pp…	70
GO:0043406	positive regulation of MAP kinase activity	73/5118	220/23210	8.91014e-05	0.000721153	0.000462734	Ighm/Igf1/Ins2/Adora1/Nek10/Fgd2/Il1b/Bmp4/Gadd45a/Htr2b/Ccr7/Prok1/Kiss1r/Tnik/Fgf10/Tgfb3/Ntrk3/Tlr6/Ghr/Pdgfrb/Nox4/Map3k9/Fzd4/Taok1/Erbb2/Nod2/Egfr/Fgf2/Thbs1/Pdgfb/Map3k13/Tlr4/Fzd5/Cd24a/Pdgfd/Insr/Cd81/Fzd8/Tgfbr1/Gab1/Mapk8ip3/Dvl3/Akap13/P2rx7/Dab2ip/Tpd52l1/Ror2/Spag9/Lamtor3/Maged1/Map3k10/Mapkbp1/Raf1/Mul1/Arhgef5/Map2k7/Traf2/Adam9/Psen1/Madd/Traf6/Sash1/Jak2/Cspg4/Pde5a/Lamtor2/Tab…	73
GO:1903322	positive regulation of protein modification by small protein conjugation or removal	49/5118	134/23210	8.93788e-05	0.000721484	0.000462947	Fam107a/Klhl40/Fgfr3/Birc3/Fbxw7/Tspyl5/Adrb2/Angpt1/Wfs1/Trib3/Sphk1/Nod2/Pttg1ip/Birc2/Hdac4/Rwdd3/Tnip1/Arnt/Tollip/Derl1/Arrdc3/Dnajb2/Cdk5rap3/Dcun1d3/Sprtn/Rassf5/Mapk8/Pef1/Cblb/Commd1/Ube2d1/Cry1/Chfr/Dcun1d2/Dcun1d4/Amer1/Tank/Mul1/Psmd10/Ube3a/Mapk9/Dcun1d1/Rchy1/Dnaja3/Mycbp2/Rnf20/Tbc1d7/Ndfip1/Ndfip2	49
GO:0003206	cardiac chamber morphogenesis	53/5118	148/23210	8.949e-05	0.000721484	0.000462947	Myl2/Myh7/Myh6/Cav3/Tnni1/Tnnc1/Gja5/Mef2c/Sfrp2/Myl3/Tnni3/Col11a1/Fgf9/Bmp4/Robo2/Tnnt2/Slit2/Mybpc3/Sema3c/Prox1/Tek/Fgfrl1/Heyl/Tgfbr3/Tgfbr2/Foxf1/Fzd1/Adamts1/Pou4f1/Rxra/Tgfb2/Ahr/Rnls/Nog/Nrp2/Wnt11/Eng/Fzd2/Heg1/Bmpr2/Tgfbr1/Tbx1/Dvl3/Pitx2/Smarcd3/Bmpr1a/Tpm1/Lrp6/Smad6/Ppp1r13l/Ift88/Cpe/Tgfb1	53
GO:0055067	monovalent inorganic cation homeostasis	53/5118	148/23210	8.949e-05	0.000721484	0.000462947	Atp1a2/Adora1/Atp6v0d2/Atp1a4/Slc4a3/Uts2r/Pdk2/Atp1b2/Tesc/Kcnma1/Scn7a/Nr3c2/Slc9a9/Slc8a1/Atp1b1/Car2/Rab38/Rogdi/Snapin/Slc12a8/Slc9a7/Kctd7/Slc12a2/Atp6v0a1/Anpep/Car7/Grn/Slc26a6/Bcl2/Dmxl2/Slc4a7/Tmem175/Ppt1/Cln5/Atp6v0d1/Dmxl1/Slc12a6/Cln3/Camk2d/Cln6/Atp6ap1/Vps33a/Slc9a6/Atp6v0a2/Slc12a4/Atp6v0c/Slc9a2/Atp1b3/Mllt6/Ccdc115/Mafg/Slc9a8/Slc12a7	53
GO:0045600	positive regulation of fat cell differentiation	27/5118	61/23210	9.09478e-05	0.000731342	0.000469272	Igf1/Sfrp2/Tph1/Wif1/Fndc5/Cmklr1/Aamdc/Rarres2/Frzb/Zfp36l1/Tmem64/Klf5/Crebl2/Trpm4/Medag/Cebpa/Wnt5b/Syap1/Zbtb7c/Sfrp1/Fndc3b/Asxl2/Mecom/Snai2/Metrnl/Napepld/Xbp1	27
GO:0051058	negative regulation of small GTPase mediated signal transduction	27/5118	61/23210	9.09478e-05	0.000731342	0.000469272	Trim67/Spry1/Kank1/Slit2/Rasip1/Bcl6/Arhgap24/Syngap1/Tgfb2/Flcn/Arhgap12/Timp2/Ephb2/Heg1/Arhgap44/Scai/Dab2ip/Dlc1/Rapgef1/Stambp/Rabgef1/Mfn2/Itgb1/Spry2/Rasa2/Cgnl1/Mapkap1	27
GO:0050773	regulation of dendrite development	65/5118	191/23210	9.17676e-05	0.000736982	0.000472891	Pacsin1/Mef2c/Camk2b/Ache/Mark1/Sdk1/Vldlr/Apoe/Sema4d/Cobl/Grin1/Lzts1/Foxo6/Cpeb3/Hecw2/Neurl1a/Ptprd/Tnik/Shank1/Nfatc4/Cux2/Sdc2/Syne1/Disc1/Pak3/Ppp3ca/Tmem106b/Ptprf/Tbc1d24/Grn/Chrnb2/Dnm3/Sh3glb1/Nr3c1/Cdkl3/Stau2/Fbxo31/Palm/Cdk5r1/Ptn/Arhgap44/Mecp2/Dab2ip/Parp6/Numbl/Mtor/Ss18l1/Tsc2/Gorasp1/Pdlim5/Cdkl5/Itsn1/Gsk3b/Ube3a/Sipa1l1/Nlgn2/Asap1/Crtc1/Psen1/Opa1/Plk2/Mfn1/Kalrn/Dnm1l/Anapc2	65
GO:0045833	negative regulation of lipid metabolic process	36/5118	90/23210	9.28912e-05	0.000744896	0.000477969	Ins2/Adora1/Pik3ip1/Il1b/Dkk3/Apoe/Serpina12/Prox1/Esr1/Appl2/Enho/Cnr1/Sik1/Apobec1/Pde8b/Insig1/Trib3/Sphk1/Pdgfb/Ormdl3/Acacb/Insig2/Apod/Cyp27b1/Wdtc1/Dab2ip/Sirt4/Dbi/Acadvl/Erlin2/Pibf1/Slc27a1/Acadl/Snai2/Gpld1/Rest	36
GO:0045851	pH reduction	20/5118	40/23210	9.3112e-05	0.000744896	0.000477969	Atp6v0d2/Car2/Rab38/Rogdi/Snapin/Atp6v0a1/Car7/Grn/Bcl2/Dmxl2/Ppt1/Cln5/Atp6v0d1/Dmxl1/Cln3/Cln6/Atp6ap1/Atp6v0a2/Atp6v0c/Ccdc115	20
GO:0060325	face morphogenesis	20/5118	40/23210	9.3112e-05	0.000744896	0.000477969	Mmp2/Crispld1/Tgfb3/Col1a1/Tgfb2/Scx/Nog/Pdgfra/Rab3gap1/Tbx1/Rras/Lrp6/Arid5b/Plekha1/Schip1/Ski/Tiparp/Nipbl/Ptpn11/Tgfb1	20
GO:0098900	regulation of action potential	26/5118	58/23210	9.4196e-05	0.000752601	0.000482913	Cd36/Cav3/Kcnb1/Gja5/Fgf13/Hcn1/Kcnj2/Ifng/Ctnna3/Cacna2d1/Bin1/Cnr1/Scn5a/Trpm4/Atp2a2/Ptpn3/Jup/Chrnb2/Ank2/Gpr35/Gba/Camk2d/Ank3/Cacnb3/Slmap/Dlg1	26
GO:0098969	neurotransmitter receptor transport to postsynaptic membrane	13/5118	21/23210	9.50409e-05	0.000758378	0.00048662	Grip2/Stx1b/Lrrc7/Vamp2/Arhgap44/Snap47/Stx4a/Snap23/Grasp/Vps35/Scrib/Nsg1/Rab11a	13
GO:1901381	positive regulation of potassium ion transmembrane transport	21/5118	43/23210	9.68342e-05	0.000771698	0.000495167	Actn2/Lrrc26/Abcc8/Kcnc1/Trem2/Prkg1/Akap6/Atp1b2/Kcnj2/Rapgef3/Atp1b1/Rgs7/Galr2/Kcnc2/Amigo1/Ank2/Wnk1/Akap9/Dnm2/Akap7/Atp1b3	21
GO:0048562	embryonic organ morphogenesis	99/5118	318/23210	9.87039e-05	0.000785592	0.000504082	Tcap/Clic5/Mef2c/Grhl3/Col11a1/Kcnq4/Chrna10/Fgf9/Dll1/Itga8/Bmp4/Tmie/Cdh23/Tbx15/Sobp/Ush1g/Frzb/Nkx3-2/Wnt9a/Prox1/Fgf10/Atp8a2/Tgfb3/Mmp16/Tbx6/Tgfbr2/Foxf1/Gas1/Eya4/Naglu/Wdpcp/Whrn/Osr1/Nr4a3/Zeb1/Insig1/Mmp14/Hyal1/Tgfb2/Hoxc4/Myo7a/Nog/Lbx1/Pdzd7/Ccdc103/Tbx18/Fzd5/Insig2/Ephb2/Wnt11/Hspg2/Pdgfra/Eng/Fzd2/Ccdc39/Ift172/Dvl1/Kif3a/Fuz/Prrx1/Tgfbr1/Tbx1/Dvl3/Pitx2/Smad3/Six1/Wdr19/Myo6/Ror…	99
GO:0061912	selective autophagy	23/5118	49/23210	9.93461e-05	0.000789693	0.000506714	Pink1/Tlr2/Adrb2/Nod1/Atg13/Vps13d/Nod2/Hspb8/Vps13c/Ulk1/Rb1cc1/Clec16a/Stbd1/Atg16l1/Rnf41/Lrsam1/Becn1/Atg14/Mfn2/Tex264/Optn/Wdr81/Ambra1	23
GO:0048145	regulation of fibroblast proliferation	41/5118	107/23210	9.95253e-05	0.000790109	0.000506981	Igf1/Cd300a/Gas6/Uts2r/Cdkn1a/Ifng/Lta/Fgf10/Esr1/Nlrc3/Pdgfrb/Trp53inp1/Pmaip1/Nupr1/Sphk1/Egfr/Pdgfb/Parp10/Pdgfd/Pdgfra/Sfrp1/Fn1/Kmt2c/Dab2ip/Sod2/Tsc2/Fndc3b/Prkdc/Cdc73/Ndufs4/Xrcc4/Morc3/B4galt7/Ski/Fth1/Med31/Tgif1/Fosl2/Lig4/Med25/Tgfb1	41
GO:0070167	regulation of biomineral tissue development	38/5118	97/23210	0.000101948	0.000808309	0.000518658	Mef2c/Aspn/Gas6/Bglap2/Bmp4/Omd/Actn3/Fgfr3/Srgn/Mgp/Kl/Enpp1/Slc8a1/Bmp6/Atraid/Adrb2/Osr1/Phospho1/Wnt6/Trpm4/Acvr2a/Pkdcc/Bmpr1b/Nbr1/Gpm6b/Cyp27b1/Fzd9/Tmem119/Ptn/Bmpr2/Smad3/P2rx7/Bmpr1a/Grem1/Asxl2/Ltbp3/Mia3/Tgfb1	38
GO:1903531	negative regulation of secretion by cell	76/5118	232/23210	0.000103554	0.000819999	0.000526159	Kcnb1/Ins2/Adora1/Pde4c/C1qtnf3/Cd300a/Abcc8/Nos1/Hrh3/Ucn/Il1b/Kcnj11/Gas6/Serpinb1c/Prkg1/Maob/Apoe/Ucp2/Htr7/Serpinb1a/Pde1c/Npy1r/Inhbb/Srgn/Entpd1/Serpinb1b/Il13ra2/Oit1/Tlr6/Enho/Lrrc32/Idua/Cnr1/Cd200/Foxf1/Inha/Cry2/Angpt1/Pde8b/Gabbr1/Lif/Ppp3ca/Fkbp1b/Rab11fip5/Nr1h3/Cyp51/Cd34/Ssc5d/Rptor/Il33/Srebf1/Sfrp1/Fn1/Rab33b/Sirt4/Nucb2/Mapkbp1/Asic1/Pnkd/Cry1/Abr/Rab11fip3/Rhbdf1/Rabgef1/Madd…	76
GO:0030149	sphingolipid catabolic process	16/5118	29/23210	0.000104062	0.000822979	0.000528072	Neu2/Smpdl3a/Gm2a/Neu1/Naga/Hexa/Asah1/Smpd1/Gba/Hexb/Smpd2/Galc/Pdxdc1/Psap/Gla/Asah2	16
GO:0008589	regulation of smoothened signaling pathway	34/5118	84/23210	0.000109094	0.00086168	0.000552904	Fgf9/Chrd/Rfx4/Fgfr3/Rora/Gpr37l1/Wnt9a/Fgf10/Enpp1/Rb1/Scube3/Gas1/Serpine2/Stk36/Kctd21/Mgrn1/Dync2h1/Ift81/Prkaca/Rpgrip1l/Sfrp1/Ift172/Fuz/Tubd1/Prrx1/Tctn1/Intu/Fbxl17/Megf8/Ctnna1/Prkacb/Ulk3/Ift122/Pdcl	34
GO:0035023	regulation of Rho protein signal transduction	49/5118	135/23210	0.000110586	0.000872357	0.000559755	Obscn/Abra/Gpr20/Arhgef6/Synpo2l/Rtn4r/Fgd2/Abca1/Apoe/Kank1/F2rl3/Ophn1/Rasip1/Arhgef37/Bcl6/Col3a1/Plekhg5/Pdgfrb/Flcn/Arhgef2/Flot1/Arhgef10l/Kank2/Arhgef25/Gpr35/Arhgef9/Arhgef10/Arhgef3/Heg1/Scai/Trio/Arhgdib/Akap13/Lpar4/Cdh2/Farp2/Vav2/Dlc1/Cdc42se2/Itsn1/Abr/Sos2/Arhgef5/Eps8l2/Itgb1/Arhgef12/Kalrn/Arhgef17/Arhgef7	49
GO:0046479	glycosphingolipid catabolic process	10/5118	14/23210	0.000110941	0.000874045	0.000560838	Neu2/Gm2a/Neu1/Naga/Hexa/Gba/Hexb/Galc/Psap/Gla	10
GO:0032482	Rab protein signal transduction	29/5118	68/23210	0.000114693	0.000901323	0.000578342	Rab40b/Rab44/Aatk/Rab38/Rab5b/Rab3a/Rab36/Dennd4b/Rab5a/Rab27b/Dnajc27/Rab30/Rab33b/Rab43/Dennd1a/Rab24/Rab3d/Rab9/Rab28/Rab18/Rab22a/Rab12/Rab4a/Rab2b/Madd/Rab11b/Rab10/Rab11a/Rab14	29
GO:0051453	regulation of intracellular pH	29/5118	68/23210	0.000114693	0.000901323	0.000578342	Atp6v0d2/Slc4a3/Slc9a9/Car2/Rab38/Rogdi/Snapin/Slc9a7/Atp6v0a1/Car7/Grn/Slc26a6/Bcl2/Dmxl2/Slc4a7/Tmem175/Ppt1/Cln5/Atp6v0d1/Dmxl1/Cln3/Cln6/Vps33a/Slc9a6/Atp6v0a2/Atp6v0c/Slc9a2/Ccdc115/Slc9a8	29
GO:0021782	glial cell development	42/5118	111/23210	0.000114931	0.000902054	0.000578811	Dmd/Itgam/Dll1/Il1b/Trem2/Fgfr3/Sh3tc2/Hdac11/Ifng/Zfp488/Mxra8/Dag1/Ntrk3/Tlr2/Lamc3/Myrf/Ror1/Akt2/Pard3/App/Pick1/Lamb2/Egfr/Sirt2/Pdgfb/Grn/Tlr4/Arhgef10/Ldlr/Mpp5/Ror2/B4galt5/B4galt6/Ndrg1/Pmp22/Ncstn/Lrp1/Psen1/Ski/Nr1d1/Ppp3r1/Tgfb1	42
GO:0050708	regulation of protein secretion	143/5118	490/23210	0.000116207	0.000910923	0.000584502	Cd36/Myom1/Igf1/Kcnb1/Gja5/Ins2/Pde4c/C1qtnf3/Ttn/Abcc8/Nos1/Adcy8/Postn/Il1b/Kcnj11/Gas6/Bglap2/Trem2/Pfkm/Serpinb1c/Nlrp10/Tnfrsf14/Apoe/Unc13b/Prkcq/Ucp2/Casp4/Htr2b/Casp1/Serpinb1a/Pde1c/Ccr7/Ifng/Inhbb/Unc93b1/Srgn/Serpinb1b/Tslp/Clec9a/Myt1/Mmp13/Tgfb3/Oit1/Glp1r/Tlr6/Enho/Tek/Tlr2/Lrrc32/Idua/Abcg1/Cnr1/Cd200/Tnfsf15/Doc2b/Apbb1/Myo18a/H2-T23/Angpt1/Trpm4/Pde8b/Tgfb2/Slc8b1/Il17rb/Mcu/Ppp3…	143
GO:0007204	positive regulation of cytosolic calcium ion concentration	101/5118	327/23210	0.000118019	0.00092396	0.000592867	Casq1/Cd36/Trdn/Dhrs7c/Casq2/Cav3/Dmd/Gpr20/Kng2/Ryr1/F2/Tmem38a/Tac4/Chrna10/Hrh3/Ccr9/Adcy8/Cxcl13/Il1b/Cmklr1/Ryr3/Cemip/Bmp4/Uts2r/P2ry6/Prkg1/Tmem38b/Capn3/Ackr4/Akap6/Jsrp1/Htr2b/Mchr1/Ccr7/Grin1/Gpr157/Ptgfr/F2rl3/Jph2/Trpv1/Plch2/Esr1/Glp1r/Oxtr/Cacna2d1/Adm/C1qtnf1/Slc8a1/Tgm2/Trpv6/Slc8a3/Prnp/Galr2/Cxcr4/Adrb2/P2ry2/P2rx4/Fyn/Trpm4/Tgfb2/Slc8b1/Nol3/Ednra/Fkbp1b/Cxcr5/Fgf2/Ptger1/Bdkrb…	101
GO:0046466	membrane lipid catabolic process	17/5118	32/23210	0.00011895	0.000928917	0.000596048	Neu2/Smpdl3a/Gm2a/Neu1/Naga/Hexa/Asah1/Smpd1/Gba/Hexb/Smpd2/Galc/Pdxdc1/Cyp1b1/Psap/Gla/Asah2	17
GO:0048668	collateral sprouting	17/5118	32/23210	0.00011895	0.000928917	0.000596048	Fgf13/Dcx/Epha7/Sema4d/Cobl/Rgma/App/Crabp2/Bdnf/Ulk1/Spg20/Dvl1/Ulk2/Rtn4/Lrp1/Rnd2/Zeb2	17
GO:0060389	pathway-restricted SMAD protein phosphorylation	28/5118	65/23210	0.000121225	0.000945493	0.000606684	Gdf5/Gdf6/Bmp4/Bmp3/Inhbb/Tgfb3/Bmper/Pbld1/Tgfbr3/Gdf9/Tgfbr2/Bmp6/Inha/Tgfb2/Acvr2a/Ldlrad4/Nog/Eng/Emilin1/Bmpr2/Tgfbr1/Bmpr1a/Grem1/Smad6/Pmepa1/Acvr1b/Xbp1/Tgfb1	28
GO:0048706	embryonic skeletal system development	50/5118	139/23210	0.000122688	0.000955704	0.000613236	Mef2c/Col11a1/Fgf9/Bmp4/Tbx15/Nkx3-2/Wnt9a/Tgfb3/Etl4/Mmp16/Tgfbr2/Gas1/Col1a1/Sulf2/Osr1/Zeb1/Mmp14/Hyal1/Tgfb2/Acvr2a/Hoxc4/Scx/Nog/Hspg2/Pdgfra/Hsd17b7/Fuz/Prrx1/Tgfbr1/Tbx1/Smad3/Six1/Wdr19/Hoxa3/Megf8/Slc39a3/Tapt1/Ext1/Hoxa7/Hoxc6/Asxl2/Hoxb4/Eya1/Sulf1/Slc39a1/Mbtd1/Hoxc9/Nipbl/Wdr60/Dlg1	50
GO:0010810	regulation of cell-substrate adhesion	70/5118	211/23210	0.000123593	0.00096155	0.000616987	Cd36/Limch1/Dmd/Fam107a/Enpp2/Col26a1/Unc13d/Postn/Kank1/Cdh13/Ecm2/Muc4/Ccdc80/Dag1/Bcl6/Tek/Foxf1/Col1a1/Arhgap6/Spock2/Disc1/Wdpcp/Emp2/Edil3/Macf1/Mmp14/Fzd4/Bcas3/Jup/Dusp3/Lims2/Thbs1/Gpm6b/Phldb2/Apod/Pik3r1/Npnt/Utrn/Bcl2/Sema3e/Rreb1/Fn1/Ptn/Emilin1/Clasp1/Smad3/Dusp22/Grem1/Dnm2/Coro2b/Fzd7/Dlc1/Atxn3/Hoxa7/Fmn1/Tsc1/Onecut2/Ddr1/Emilin2/Gsk3b/Lrp1/Pik3cb/Itgb1/Dapk3/Jak2/Ninj1/Itgb1bp1…	70
GO:0050730	regulation of peptidyl-tyrosine phosphorylation	84/5118	263/23210	0.000123981	0.00096337	0.000618155	Cd36/Ighm/Igf2/Igf1/Ins2/Adora1/Enpp2/Il12a/Ncf1/Cd300a/Sfrp2/Cblc/Il15/Gas6/Erbb3/Trem2/Lrp4/Epha7/Hcls1/Tnfrsf14/Sema4d/Fgfr3/Angpt4/Ifng/Tslp/Psen2/Neurl1a/Fgf10/Musk/Dok7/Ghr/Tnfsf18/Fbxw7/Pdgfrb/Bmp6/Parp14/Nox4/Prnp/Gfra1/Angpt1/Fyn/Mvp/Ctf1/Lif/App/Arhgef2/Nod2/Egfr/Pdgfb/Il6st/Tec/Itgb2/Tlr4/Sh3bp5/Parp9/Cd24a/Pdgfd/Tnfrsf18/Cd81/Pdgfra/Ehd4/Sfrp1/Arl2bp/Dusp22/Cblb/Grem1/Mtor/Il18/Zgpat/…	84
GO:0006836	neurotransmitter transport	93/5118	297/23210	0.000125063	0.000969711	0.000622224	Slc44a4/Scn4a/Atp1a2/Slc6a2/Camk2a/Nrxn3/Mef2c/Cd300a/Ddc/Nos1/Syt8/Hrh3/Apba1/Pclo/Slc1a3/Slc10a4/Slc6a7/Epm2a/Syn2/Maob/Slc1a6/Unc13b/Htr7/Stx1b/Rgs2/Sncaip/Vamp1/Nr3c2/Sptbn2/Fbxl20/Napb/Doc2b/Arl6ip5/Snapin/Slc6a9/Adrb2/P2ry2/Kcnh1/Grin3a/Grik5/Slc6a6/Slc29a1/Atp2a2/Adora2b/Cacna1b/Gabbr1/Ednra/Sphk1/Rab3a/Slc6a17/Per2/Flot1/Prepl/Unc13a/Gpm6b/Stx11/Chrnb2/Vamp2/Syt12/Rab5a/Rab3gap1/Dvl1/Ppt1…	93
GO:0046394	carboxylic acid biosynthetic process	110/5118	362/23210	0.000125109	0.000969711	0.000622224	Prkag3/Igf1/Myog/Ptgds/Ins2/Slc2a6/Cbfa2t3/Tecrl/Cyp27a1/Pgam2/Fgfr4/Il1b/Slc1a3/Pfkm/Agxt2/Ppargc1a/Actn3/Fads6/Rbp1/Acot11/Prkaa2/Ifng/Eno2/Prox1/Ptgis/Acsl3/Carns1/Acss2/Acot12/Scd1/Hoga1/Ccnd3/Srr/Aldoc/Mgll/Gpd1/Ldhb/Amacr/Mlycd/Stat3/Insig1/Nupr1/Abcd2/Tecr/Zbtb20/Hyal1/Trib3/Scd2/Pnpla8/Esrrb/App/Sphk1/Mpi/Prkab2/Per2/Eno3/Glul/Pdgfb/Nr1h3/Ogt/Uros/Khk/Acacb/Hdac4/Gapdhs/Insig2/Gamt/Insr/A…	110
GO:0045922	negative regulation of fatty acid metabolic process	14/5118	24/23210	0.000126532	0.000978681	0.00062798	Ins2/Appl2/Cnr1/Insig1/Trib3/Acacb/Insig2/Wdtc1/Sirt4/Dbi/Acadvl/Erlin2/Pibf1/Acadl	14
GO:1900006	positive regulation of dendrite development	41/5118	108/23210	0.000126581	0.000978681	0.00062798	Pacsin1/Camk2b/Ache/Vldlr/Apoe/Cobl/Foxo6/Cpeb3/Neurl1a/Ptprd/Shank1/Cux2/Pak3/Tmem106b/Ptprf/Tbc1d24/Grn/Sh3glb1/Nr3c1/Cdkl3/Stau2/Fbxo31/Palm/Ptn/Mecp2/Dab2ip/Parp6/Numbl/Mtor/Ss18l1/Tsc2/Cdkl5/Itsn1/Nlgn2/Crtc1/Psen1/Opa1/Mfn1/Kalrn/Dnm1l/Anapc2	41
GO:0051881	regulation of mitochondrial membrane potential	32/5118	78/23210	0.000127061	0.000981176	0.00062958	Dcn/Mapt/Ucp2/Casp1/Pink1/Pid1/Trpv1/Ctns/Rnf122/Arl6ip5/Pmaip1/Akt2/Mllt11/Slc25a27/Bnip3/Bcl2/Abcd1/Slc25a36/Spg20/Tmem135/Tusc2/P2rx7/Pycr1/Bcl2l1/Sod2/Bid/Ndufs1/Mul1/Gsk3b/Ppp2r3c/Mtch2/Ubb	32
GO:0014911	positive regulation of smooth muscle cell migration	27/5118	62/23210	0.000127492	0.000983284	0.000630933	Igf1/Fgf9/Postn/P2ry6/Itga2/Rapgef3/Pdgfrb/Nox4/Igfbp5/Adamts1/P2ry2/Nr4a3/Pdgfb/Il6st/F3/Foxo4/Dock4/Hdac4/Bcl2/Pdgfd/Rab5a/Camk2d/Atp7a/Rps6kb1/Cyp1b1/Il18/Lrp1	27
GO:0048771	tissue remodeling	65/5118	193/23210	0.000129623	0.000998289	0.000640561	Inpp4b/Igf1/Gja5/Mef2c/Tph1/Inpp5d/Dbh/Tnfrsf11b/Elf3/Mmp2/Fgfr3/Sema3c/Itga4/Fgf10/Rassf2/Enpp1/Idua/Tgfbr3/Car2/Tgm2/Tmem64/Epas1/Nox4/Igfbp5/Adrb2/Tmbim1/Mmp14/Mitf/Tgfb2/Ahr/Lif/Nol3/Ppp3ca/Egfr/Stat5a/Cd24a/Tpp1/Lipa/Tmem119/Sfrp1/Ptn/Bmpr2/Tbx1/P2rx7/Hoxa3/Grem1/Lrp6/Rab3d/Atp6ap1/Atp7a/Capn1/Abr/Plekhm1/Il18/Cela1/B4galt1/Gsk3b/Ppargc1b/Ltbp3/Lrrk1/Traf6/Cspg4/Rock2/Lgr4/Suco	65
GO:0002274	myeloid leukocyte activation	71/5118	215/23210	0.000130199	0.000998289	0.000640561	Rhoh/Dnase1l3/Lbp/Cd300a/Ctsc/Itgam/Tac4/Unc13d/Tspan32/Dysf/Il15/Slc7a2/Trem2/Casp1/Rora/Ifng/Tslp/Trpv1/Il13ra2/Tlr6/Tlr2/Pla2g3/Cnr1/Tgfbr2/Cd200/Foxf1/Gab2/Shpk/Myo18a/Nr4a3/Adora2b/Relb/Camk4/Cebpa/App/Sphk1/Flt3l/Thbs1/Grn/Nr1h3/Pja2/Itgb2/Stx11/Tlr4/Ifngr2/Vamp2/Il33/Ldlr/Crlf2/Stx4a/Snap23/Fer/Sbno2/Ptpre/Abr/Ndrg1/Pdpk1/Il18/Kmt2e/Snx4/Rabgef1/Adam9/Psen1/Traf6/Jak2/Cplx2/Pi4k2a/Nr1d1/Sp…	71
GO:0051224	negative regulation of protein transport	68/5118	204/23210	0.000130556	0.000998289	0.000640561	Cd36/Kcnb1/Ins2/Pde4c/C1qtnf3/Abcc8/Nos1/Il1b/Kcnj11/Gas6/Serpinb1c/Apoe/Ucp2/Serpinb1a/Pde1c/Inhbb/Srgn/Serpinb1b/Oit1/Tlr6/Enho/Lrrc32/Idua/Pkig/Cd200/Pkia/Inpp5k/Angpt1/Pde8b/Insig1/Nol3/Ppp3ca/Pkdcc/Fkbp1b/Rab11fip5/Nr1h3/Ogt/Erlec1/Ube2g2/Ei24/Cyp51/Cd34/Apod/Ssc5d/Rptor/Il33/Srebf1/Sfrp1/Fn1/Os9/Sirt4/Mapkbp1/Rab11fip3/Rhbdf1/Rabgef1/Madd/Lypla1/Midn/Lgr4/Itgb1bp1/Ndfip1/Neo1/Ppm1f/Ptpn11/N…	68
GO:0033866	nucleoside bisphosphate biosynthetic process	18/5118	35/23210	0.00013056	0.000998289	0.000640561	Acsl6/Pdk2/Acss2/Acsl1/Mlycd/Pdk1/Acacb/Mpc1/Pdha1/Acsl4/Pdhx/Pdhb/Gcdh/Mpc2/Dld/Pank3/Dcakd/Dlat	18
GO:0034030	ribonucleoside bisphosphate biosynthetic process	18/5118	35/23210	0.00013056	0.000998289	0.000640561	Acsl6/Pdk2/Acss2/Acsl1/Mlycd/Pdk1/Acacb/Mpc1/Pdha1/Acsl4/Pdhx/Pdhb/Gcdh/Mpc2/Dld/Pank3/Dcakd/Dlat	18
GO:0034033	purine nucleoside bisphosphate biosynthetic process	18/5118	35/23210	0.00013056	0.000998289	0.000640561	Acsl6/Pdk2/Acss2/Acsl1/Mlycd/Pdk1/Acacb/Mpc1/Pdha1/Acsl4/Pdhx/Pdhb/Gcdh/Mpc2/Dld/Pank3/Dcakd/Dlat	18
GO:0070873	regulation of glycogen metabolic process	18/5118	35/23210	0.00013056	0.000998289	0.000640561	Igf2/Igf1/Ins2/Grb10/Sorbs1/Enpp1/Epm2aip1/Inpp5k/Akt2/Esrrb/Ppp1r3f/Khk/Dyrk2/Insr/Irs2/Mtor/Ppp1cb/Gfpt1	18
GO:0035107	appendage morphogenesis	60/5118	175/23210	0.000132398	0.00100986	0.000647983	Trp63/Gja5/Fras1/Gdf5/Sfrp2/Frem2/Fgf9/Aff3/Lrp4/Bmp4/Rspo2/Sema3c/Psen2/Wnt9a/Fgf10/Idua/Gas1/Tbx4/Wdpcp/Osr1/Hoxa13/Cyp26b1/Tgfb2/Crabp2/Pkdcc/Nog/Bmpr1b/Reck/Dync2h1/Rpgrip1l/Lmbr1/Fuz/Prrx1/Pitx2/Wdr19/Ror2/Tbc1d32/Intu/Bmpr1a/Grem1/Lrp6/Megf8/Atp7a/Fbxw4/Tmem231/Hoxa10/Fmn1/Mecom/Ift88/Ift52/Ece1/Psen1/Ift122/Ski/Plxna2/Nipbl/Impad1/Mbnl1/Fgfr1/Atrx	60
GO:0035108	limb morphogenesis	60/5118	175/23210	0.000132398	0.00100986	0.000647983	Trp63/Gja5/Fras1/Gdf5/Sfrp2/Frem2/Fgf9/Aff3/Lrp4/Bmp4/Rspo2/Sema3c/Psen2/Wnt9a/Fgf10/Idua/Gas1/Tbx4/Wdpcp/Osr1/Hoxa13/Cyp26b1/Tgfb2/Crabp2/Pkdcc/Nog/Bmpr1b/Reck/Dync2h1/Rpgrip1l/Lmbr1/Fuz/Prrx1/Pitx2/Wdr19/Ror2/Tbc1d32/Intu/Bmpr1a/Grem1/Lrp6/Megf8/Atp7a/Fbxw4/Tmem231/Hoxa10/Fmn1/Mecom/Ift88/Ift52/Ece1/Psen1/Ift122/Ski/Plxna2/Nipbl/Impad1/Mbnl1/Fgfr1/Atrx	60
GO:1901016	regulation of potassium ion transmembrane transporter activity	26/5118	59/23210	0.000133317	0.00101562	0.000651683	Actn2/Casq2/Cav3/Lrrc26/Abcc8/Kcnc1/Trem2/Prkg1/Kcne4/Akap6/Atp1b2/Rapgef3/Klhl24/Atp1b1/Galr2/Kcnc2/Amigo1/Ank2/Vamp2/Akap9/Dnm2/Ank3/Akap7/Fhl1/Atp1b3/Dlg1	26
GO:0006639	acylglycerol metabolic process	45/5118	122/23210	0.000134501	0.00102339	0.000656666	Cd36/Cav3/Fgf21/Acsl6/Dgkg/Apoe/Mttp/Serpina12/Apof/C3/Lpin1/Esr1/Scd1/Mgll/Sik1/Acsl1/Apobec1/Insig1/Fitm2/Pcsk9/Il6st/Nr1h3/Insig2/Sel1l/Gpam/Srebf1/Dgkd/Acsl4/Ldlr/Pnpla2/Tbl1xr1/Slc37a4/Lipe/Dbi/Abhd16a/Ddhd2/Nr1h2/Lmf1/Atg14/Slc27a1/Gpld1/Dgat1/Abhd12/Dgke/Ptpn11	45
GO:0030326	embryonic limb morphogenesis	51/5118	143/23210	0.000135298	0.00102694	0.000658947	Trp63/Gja5/Fras1/Gdf5/Sfrp2/Frem2/Fgf9/Aff3/Lrp4/Bmp4/Rspo2/Psen2/Wnt9a/Gas1/Tbx4/Wdpcp/Osr1/Hoxa13/Cyp26b1/Tgfb2/Crabp2/Nog/Reck/Dync2h1/Rpgrip1l/Lmbr1/Fuz/Prrx1/Pitx2/Wdr19/Ror2/Tbc1d32/Intu/Bmpr1a/Grem1/Lrp6/Megf8/Fbxw4/Tmem231/Hoxa10/Mecom/Ift88/Ift52/Ece1/Psen1/Ift122/Ski/Nipbl/Impad1/Mbnl1/Fgfr1	51
GO:0035113	embryonic appendage morphogenesis	51/5118	143/23210	0.000135298	0.00102694	0.000658947	Trp63/Gja5/Fras1/Gdf5/Sfrp2/Frem2/Fgf9/Aff3/Lrp4/Bmp4/Rspo2/Psen2/Wnt9a/Gas1/Tbx4/Wdpcp/Osr1/Hoxa13/Cyp26b1/Tgfb2/Crabp2/Nog/Reck/Dync2h1/Rpgrip1l/Lmbr1/Fuz/Prrx1/Pitx2/Wdr19/Ror2/Tbc1d32/Intu/Bmpr1a/Grem1/Lrp6/Megf8/Fbxw4/Tmem231/Hoxa10/Mecom/Ift88/Ift52/Ece1/Psen1/Ift122/Ski/Nipbl/Impad1/Mbnl1/Fgfr1	51
GO:0048311	mitochondrion distribution	12/5118	19/23210	0.000135589	0.0010279	0.000659563	Mapt/Atcay/Mtm1/Mef2a/Ogt/Synj2bp/Trak1/Opa1/Mfn1/Dnm1l/Synj2/Trak2	12
GO:0001936	regulation of endothelial cell proliferation	47/5118	129/23210	0.000136062	0.00102898	0.000660253	Igf2/Igf1/Plxnb3/Mef2c/Dysf/Fgfbp1/Bmp4/Apoe/Htr2b/Fgfr3/Ccl11/Cdh13/Itga4/Prox1/Cxcl12/Xdh/Tek/Bmp6/Stat3/Nr4a1/Adora2b/Fgf2/Stat5a/Thbs1/Pdgfb/Sparc/F3/Eng/Rptor/Synj2bp/Bmpr2/Tgfbr1/Sema5a/Ptprm/Krit1/Mtor/Tsc2/Plcg1/Pdpk1/Sulf1/Pgf/Vash2/Aggf1/Rictor/Vegfb/Fgfr1/Akt3	47
GO:0045995	regulation of embryonic development	47/5118	129/23210	0.000136062	0.00102898	0.000660253	Igf1/Sfrp2/Grhl3/Lama4/Dll1/Bmp4/Lama1/Cdx1/Dag1/Lama2/Wnt2b/Fzd1/Osr1/Amot/Scx/Ppp2r3a/Pdgfb/Tbx18/Phldb2/Insr/Prkaca/Fzd2/Sfrp1/Dvl1/Col5a1/Fuz/Col5a2/Wnk1/Ar/Dvl3/Clasp1/Six1/Bmpr1a/B4galt5/Lrp6/Fzd7/E4f1/Sulf1/Prkacb/Klf4/Trip12/Nfe2l2/Nipbl/Map2k5/Tgif1/Rab14/Fgfr1	47
GO:0070373	negative regulation of ERK1 and ERK2 cascade	31/5118	75/23210	0.000136612	0.00103064	0.000661317	Igf1/Dmd/Chrna10/Spry1/Psca/Rgs14/Camk2n1/E130311K13Rik/Lif/Flcn/Sema6a/Dusp3/Ndrg2/Tlr4/Ephb2/Tnip1/Sirpa/Emilin1/Synj2bp/Dab2ip/Rapgef1/Ranbp9/Sirt3/Klf4/Phlpp1/Timp3/Spry2/Dlg1/Itgb1bp1/Xbp1/Cnksr3	31
GO:0140056	organelle localization by membrane tethering	31/5118	75/23210	0.000136612	0.00103064	0.000661317	Kcnb1/Camk2a/Unc13b/Stx1b/Psen2/Ndrg4/Ncam1/Rab3a/Unc13a/Stx11/Exoc6/Vamp2/Uso1/Exoc4/Stx4a/Stx16/Stx5a/Rab3d/Vps11/Stx17/Vps18/Bves/Stx8/Vps33a/Sytl2/Atg14/Rab10/Stx12/Vps45/Stx7/Bloc1s6	31
GO:0048659	smooth muscle cell proliferation	58/5118	168/23210	0.000137242	0.00103413	0.000663558	Igf1/Il12a/Mef2c/Fgf9/Il15/Bmp4/P2ry6/Ppargc1a/Prkg1/Mmp2/Cdkn1a/Ifng/Cdh13/Itga2/Tgfb3/Esr1/Ndrg4/Tgm2/Tgfbr2/Pdgfrb/Igfbp5/Adamts1/Stat5b/Nr4a3/Pdcd4/Mef2d/Nol3/Ednra/Egfr/Fgf2/Thbs1/Pdgfb/Ndrg2/Hdac4/Apod/Pik3r1/Pdgfd/Rab5a/Bmpr1a/Sod2/Camk2d/Mtor/Cdkn1b/Foxj2/Rps6kb1/Prkdc/Igf1r/Pik3ca/Il18/Gsk3b/Mfn2/Traf6/Klf4/Jak2/Notch3/Shc1/Kalrn/Mnat1	58
GO:0006086	acetyl-CoA biosynthetic process from pyruvate	9/5118	12/23210	0.00013928	0.00104601	0.000671184	Pdk2/Pdk1/Mpc1/Pdha1/Pdhx/Pdhb/Mpc2/Dld/Dlat	9
GO:0033275	actin-myosin filament sliding	9/5118	12/23210	0.00013928	0.00104601	0.000671184	Myh7/Actc1/Myh8/Myh6/Tnnc1/Myl6b/Tnnt2/Mylk2/Tpm1	9
GO:1903844	regulation of cellular response to transforming growth factor beta stimulus	40/5118	105/23210	0.000139323	0.00104601	0.000671184	Adamtsl2/Cav3/Aspn/Wfikkn2/Itga8/Nrep/Veph1/Htra3/Dand5/Tgfb3/Pbld1/Tgfbr3/Fbn1/Zeb1/Ldlrad4/Flcn/Thbs1/Npnt/Eng/Emilin1/Smad3/Dnm2/Smad6/Eid2/Onecut2/Lox/Hipk2/Pdpk1/Pmepa1/Bcl9l/Ski/Ppm1a/Zfyve9/Glg1/Snw1/Zbtb7a/Snx1/Lemd3/Xbp1/Tgfb1	40
GO:0014910	regulation of smooth muscle cell migration	34/5118	85/23210	0.000143643	0.00107585	0.00069033	Igf1/Mef2c/Fgf9/Postn/P2ry6/Ppargc1a/Prkg1/Slit2/Itga2/Rapgef3/Ndrg4/Pdgfrb/Nox4/Igfbp5/Adamts1/P2ry2/Nr4a3/Pdgfb/Il6st/F3/Foxo4/Dock4/Hdac4/Bcl2/Pdgfd/Rab5a/Bmpr1a/Camk2d/Atp7a/Rps6kb1/Cyp1b1/Il18/Lrp1/Nfe2l2	34
GO:0042632	cholesterol homeostasis	34/5118	85/23210	0.000143643	0.00107585	0.00069033	Cav3/Nr1h5/Fabp3/Fgfr4/Abca1/Apoe/Mttp/Rora/Gramd1b/Npc1l1/Nfe2l1/Abcg1/Mylip/Insig1/Pcsk9/Nr1h3/Lima1/Cd24a/Acox1/Ldlr/Cyp39a1/Ttc39b/Slc37a4/Commd1/Srebf2/Commd9/Nr1h2/Il18/Nr1d1/Lamtor1/Med13/Npc1/Xbp1/Ncor1	34
GO:0031398	positive regulation of protein ubiquitination	42/5118	112/23210	0.000145079	0.001084	0.000695556	Fam107a/Klhl40/Fgfr3/Birc3/Fbxw7/Tspyl5/Adrb2/Angpt1/Wfs1/Trib3/Sphk1/Nod2/Pttg1ip/Birc2/Derl1/Arrdc3/Dnajb2/Cdk5rap3/Dcun1d3/Sprtn/Rassf5/Mapk8/Pef1/Cblb/Commd1/Ube2d1/Cry1/Chfr/Dcun1d2/Dcun1d4/Amer1/Psmd10/Ube3a/Mapk9/Dcun1d1/Rchy1/Dnaja3/Mycbp2/Rnf20/Tbc1d7/Ndfip1/Ndfip2	42
GO:1905330	regulation of morphogenesis of an epithelium	42/5118	112/23210	0.000145079	0.001084	0.000695556	Cav3/Sfrp2/Grhl3/Cdh1/Bmp4/Fgf10/Celsr3/Esr1/Sox8/Plekha4/Adamts12/Wnt2b/Ntn4/Fzd1/Rxra/Lif/Nog/Phldb2/Wnt11/Pdgfra/Rreb1/Fzd2/Sfrp1/Dvl1/Ar/Dvl3/Clasp1/Six1/Ror2/Fkbpl/Maged1/Grem1/Lrp6/Mtor/Snai2/Sulf1/Lgr4/Ahi1/Ryk/Znrf3/Fgfr1/Tgfb1	42
GO:0015849	organic acid transport	94/5118	302/23210	0.000146754	0.0010952	0.000702744	Cd36/Slc6a19/Slc26a7/Adora1/Fxyd1/Fabp3/Hrh3/Apba1/Il1b/Slc1a3/Slc7a2/Acsl6/Slc10a4/Slc6a7/Epm2a/Prkg1/Slc13a1/Slc7a15/Slc1a6/Apoe/Slc10a6/Slc16a8/Slco2b1/Rgs2/Kiss1r/Trpv1/Acsl3/Slc7a7/Nfe2l1/Pla2g2e/Slc7a8/Slc16a9/Ctns/Stard10/Slc43a2/Folr2/Arl6ip5/Slc6a9/Slc25a29/Acsl1/P2ry2/Osr1/Slc6a6/Slc38a9/Akt2/Gabbr1/Pnpla8/Slc26a1/Slc6a17/Per2/Slco3a1/Thbs1/Slc7a4/Slc26a6/Mpc1/Nr3c1/Abcd1/Slc43a1/Bdnf/I…	94
GO:0045429	positive regulation of nitric oxide biosynthetic process	22/5118	47/23210	0.000147324	0.00109814	0.000704631	Cd36/Il1b/Agxt2/Ptx3/Ifng/Trpv1/Esr1/Tlr6/Tlr2/Akt2/Itgb2/Tlr4/Insr/Smad3/Sod2/Dnm2/Mtor/Mapk9/Klf4/Jak2/Ddah2/Pkd2	22
GO:0018210	peptidyl-threonine modification	48/5118	133/23210	0.000151328	0.00112663	0.000722915	Chil1/Camk2a/Cemip/Galnt16/Mylk2/Irgm2/Tgfbr2/Dyrk1b/Sbk1/Inpp5k/Pard3/App/Sphk1/Sirt2/Ogt/Dyrk2/Bcl2/Ulk1/Prkaca/Cdc42bpg/Pkn1/Rptor/Clk1/Cdk5r1/Hipk3/Csnk1a1/Tgfbr1/Mapk8/Hipk4/Camk2d/Map3k10/Mtor/Galnt4/Cab39/Galnt11/Hipk2/Dyrk1a/Pdpk1/Gsk3b/Acvr1b/Tnks/Rock2/Spry2/Cdk10/Map3k7/Akt3/Csnk2a1/Tgfb1	48
GO:0048545	response to steroid hormone	71/5118	216/23210	0.000152633	0.00113499	0.000728275	Trp63/Trim63/Atp1a2/Igf1/Fam107a/Padi2/Adh1/Fibin/Bmp4/Fas/Htr7/Calcoco1/Hsd3b3/Kcnma1/Tgfb3/Esr1/Zfp36l1/Oxtr/Fbxo32/Crebrf/Heyl/Cry2/Agl/Rxra/Tgfb2/Klf9/Ncoa1/Paqr7/Mgarp/Nr1h3/Pik3r1/Bcl2/Kank2/Kdm3a/Nr3c1/Bdnf/Sfrp1/Strn3/Gba/Ar/Rbfox2/Ncoa2/Idh1/Akap13/Ddrgk1/Wbp2/Smyd3/Rps6kb1/Cry1/Myod1/Lox/Ufm1/Per1/Ppargc1b/Casp9/Ube3a/Ufl1/Adam9/Rnf14/Uba5/Trip4/Jak2/Zbtb7a/Pdcd7/Rnf6/Npc1/Tgfb1/Rest/Nc…	71
GO:0032801	receptor catabolic process	15/5118	27/23210	0.000154441	0.00114569	0.000735145	Apoe/Mylip/Pcsk9/Sh3glb1/Lgmn/Dtx3l/Kif16b/Gprasp1/Uvrag/Capn1/Becn1/Pik3r4/Znrf3/Itch/Tgfb1	15
GO:0048745	smooth muscle tissue development	15/5118	27/23210	0.000154441	0.00114569	0.000735145	Trp63/Mylk/Itga8/Bmp4/Prox1/Col3a1/Pdgfrb/Osr1/Ahr/Eng/Zfand5/Six1/Schip1/Tiparp/Dlg1	15
GO:0032436	positive regulation of proteasomal ubiquitin-dependent protein catabolic process	33/5118	82/23210	0.000155872	0.00115494	0.000741076	Klhl40/Nkd2/Cbfa2t3/Sh3rf2/Psen2/Herpud1/Trib3/Sirt2/Bbs7/Rnf217/Il33/Dvl1/Csnk1a1/Gba/Dnajb2/Mapk8/Nub1/Arih2/Ddrgk1/Rad23a/Chfr/Fam122a/Arih1/Gsk3b/Psmd10/Rnf14/Psen1/Zfand2a/Mapk9/Rchy1/Plk2/Socs4/Sgta	33
GO:0010692	regulation of alkaline phosphatase activity	8/5118	10/23210	0.000162121	0.00119697	0.000768044	Mef2c/Sema4d/Itga2/Tgfb2/Ahr/Npnt/Smad3/Ppargc1b	8
GO:0015014	heparan sulfate proteoglycan biosynthetic process, polysaccharide chain biosynthetic process	8/5118	10/23210	0.000162121	0.00119697	0.000768044	Extl1/Ndst4/Ext1/Extl3/Ndst2/Extl2/Hs2st1/Ext2	8
GO:0030049	muscle filament sliding	8/5118	10/23210	0.000162121	0.00119697	0.000768044	Myh7/Myh8/Myh6/Tnnc1/Myl6b/Tnnt2/Mylk2/Tpm1	8
GO:0034394	protein localization to cell surface	28/5118	66/23210	0.00016659	0.0012285	0.000788278	Actn2/Cdh1/Fbln5/Abca12/Fgf10/Emp2/Angpt1/Gpd1l/Rab11fip5/Gpm6b/Lrig2/Ank2/Wnt11/Synj2bp/Stx4a/Pigk/Abca7/Commd1/Tsc2/Leprot/Gbf1/Rab11b/Leprotl1/Vcl/Map1a/Ptprk/Gga1/Snx33	28
GO:0050890	cognition	100/5118	326/23210	0.000168733	0.00124192	0.00079689	Jakmip1/Atp1a2/Igf2/Igf1/Fgf13/Fam107a/Adora1/Mef2c/Abcc8/Mapt/Mme/Hrh3/Ucn/Tnr/Adcy8/Il1b/Itga8/Dbh/Epm2a/Apoe/Htr7/Casp1/Gpr155/Sobp/Grin1/Foxo6/Rcan2/Ccl11/Cpeb3/Psen2/Shank1/Musk/Glp1r/Rgs14/Nfatc4/S100b/Cux2/Oxtr/Tlr2/Gm2a/Idua/Ndrg4/Ncam1/Cnr1/Ctns/Slc8a3/Prnp/Apbb1/Adrb2/Syngap1/Pde8b/Mettl23/Camk4/App/Nog/Atxn1/Egfr/Pja2/Chrnb2/Prkar1b/Thra/Ephb2/Bdnf/Lgmn/Fzd9/Ptn/Ppt1/Mecp2/Ldlr/Paip2/S…	100
GO:0044272	sulfur compound biosynthetic process	32/5118	79/23210	0.000168809	0.00124192	0.00079689	Chst13/Chst5/Acsl6/Pdk2/Acss2/Acsl1/Mlycd/Angpt1/Pdk1/Ggt7/Acacb/Mpc1/Mthfr/Pdha1/Acsl4/Csad/Pdhx/Hagh/Pdhb/Gcdh/Mpc2/Tpk1/Dld/Mat2b/Gss/Chpf/Xylt2/Chst12/Nfe2l2/Lias/Dlat/Mat2a	32
GO:0051494	negative regulation of cytoskeleton organization	54/5118	155/23210	0.0001758	0.00129183	0.000828913	Lmod2/Cav3/Lmod3/Fgf13/Spta1/Tmod1/Shroom2/Trim54/Dysf/Inpp5j/Lmod1/Kank1/Slit2/Shank1/Mid1/Tlr2/Espn/Arhgap6/Arhgap28/Inpp5k/Taok1/Arhgef2/Pick1/Twf2/Bbs4/Eml2/Phldb2/Gsn/Fhod3/Lima1/Kat2b/Kank2/Clip3/Add3/Sptb/Tmeff2/Plekhh2/Clasp1/Mid1ip1/Tpm1/Coro2b/Dlc1/Capn1/Sptbn1/Tmsb10/Dyrk1a/Chmp2a/Capza2/Map1a/Arfgef1/Tbcd/Apc/Map1b/Add1	54
GO:0015914	phospholipid transport	27/5118	63/23210	0.000176587	0.00129608	0.000831644	Abca1/Apoe/Pltp/Mttp/Atp8b1/Atp9a/Abca12/Atp10b/Abca4/Atp8a2/Abcg1/Stard10/Abcb1a/Scarb2/Osbpl5/Pqlc1/Osbpl2/Scp2/Ldlr/P2rx7/Atp11b/Osbpl8/Abca7/Atp11a/Pitpnm2/Tmem30a/Atp9b	27
GO:0035329	hippo signaling	16/5118	30/23210	0.000177439	0.00129927	0.000833689	Mob3b/Tead4/Fat4/Amot/Tead3/Nek8/Wwtr1/Pja2/Amotl1/Amotl2/Tead1/Lats2/Limd1/Nf2/Wtip/Mark3	16
GO:0061037	negative regulation of cartilage development	16/5118	30/23210	0.000177439	0.00129927	0.000833689	Gdf5/Bmp4/Efemp1/Frzb/Nkx3-2/Wnt9a/Idua/Adamts12/Tgfb2/Nog/Adamts7/Chadl/Tgfbr1/Grem1/Snai2/Ltbp3	16
GO:1902115	regulation of organelle assembly	68/5118	206/23210	0.000180674	0.00132141	0.000847891	Cav3/Ankrd23/Mef2c/Fez1/Prkaa2/Patl2/Pink1/Mylk3/Adamts16/Kif9/Ptprd/Prox1/Mtm1/Ntrk3/Syne1/Nupr1/Cnot6l/Palld/Dync2li1/Arhgef2/Bbs4/Map4/Gsn/Kat2b/Sh3glb1/Ulk1/Arhgef9/Rab3gap1/Fuz/Trappc12/Stam/Akap13/Cyld/Mapk8/Mtmr3/Dnm2/Cep97/Pip4k2b/Rab3gap2/Tapt1/Vps11/Cdkl5/Lrsam1/Pikfyve/Pip4k2a/Chmp2a/Nptx1/Becn1/Chmp2b/Dzip1/Arhgef5/Nprl2/Ift88/Sipa1l1/Asap1/Atg3/Chmp1a/Mapk9/Tchp/Plk2/Tbc1d7/Chmp5/Cdk…	68
GO:0043153	entrainment of circadian clock by photoperiod	13/5118	22/23210	0.000185387	0.00135269	0.000867968	Usp2/Opn4/Sik1/Cry2/Bhlhe40/Per3/Per2/Fbxl21/Fbxl3/Cry1/Per1/Crtc1/Ppp1cb	13
GO:0098877	neurotransmitter receptor transport to plasma membrane	13/5118	22/23210	0.000185387	0.00135269	0.000867968	Grip2/Stx1b/Lrrc7/Vamp2/Arhgap44/Snap47/Stx4a/Snap23/Grasp/Vps35/Scrib/Nsg1/Rab11a	13
GO:0050982	detection of mechanical stimulus	26/5118	60/23210	0.000186271	0.00135647	0.000870392	Cav3/Csrp3/Tcap/Igf1/Ttn/Col11a1/Chrna10/Htr7/Itga2/Ano3/Cxcl12/Pkd1l3/Cxcr4/Whrn/Slc12a2/Fyn/Serpine2/Jup/Pdzd7/Tlr4/Pkd1/Bace1/Il18/Cacnb3/Pkd2/Rest	26
GO:0048640	negative regulation of developmental growth	46/5118	127/23210	0.000186559	0.00135647	0.000870392	Cav3/Fgf13/Sfrp2/H19/Slit1/Rtn4r/Tnr/Sema3d/Bmp4/Epha7/Pi16/Myoz1/Sema4d/Fgfr3/Cdkn1a/Slit2/Rgma/Rgs2/Sema3c/Sema3f/Aatk/Tgfbr2/Sema6c/Sema3b/Adrb2/Sema3g/Nog/Sema6a/Bbs2/Cdkl3/Sema3e/Ulk1/Lgmn/Sfrp1/Spg20/Cdk5r1/Mecp2/Ulk2/Sema5a/Rtn4/Cdkn1b/Jarid2/Ryk/Apc/Rnf6/Atxn2	46
GO:0051592	response to calcium ion	46/5118	127/23210	0.000186559	0.00135647	0.000870392	Ttn/Mef2c/Syt8/Hcn1/Mylk/Adcy8/Cpne5/Capn3/Tnnt2/Prkaa2/Pde1c/Rasgrp2/Kcnma1/Kcnmb2/Stim1/Trpv6/Anxa11/Scn5a/Mef2a/Kcnh1/Apobec1/Slc25a23/Ppp3ca/Krt10/Egfr/Thbs1/Cpne2/Syt12/Lgmn/Mcoln1/Itpkb/Wnk1/P2rx7/Pef1/Anxa7/Carf/Slc25a12/S100a16/Syt17/Ncstn/Adam9/Jund/Gpld1/Mnat1/Pkd2/Add1	46
GO:0030522	intracellular receptor signaling pathway	66/5118	199/23210	0.000191352	0.00138789	0.000890554	Trp63/Esrrg/Igf1/Padi2/Cyp26a1/Rora/Calcoco1/Tifa/Ptgis/Esr1/Ddx60/Irgm2/Heyl/Stard10/Alpk1/Cry2/Stat3/Peli3/Nlrx1/Cyp26b1/Rxra/Klf9/Ncoa1/Crabp2/Nod2/Riok3/Tlr4/Thra/Kank2/Kdm3a/Nr3c1/Bdnf/Cyp27b1/Sfrp1/Ddx58/Strn3/Tbx1/Ar/Rbfox2/Ncoa2/Ddrgk1/Wbp2/Cry1/Ufm1/Per1/Nr1h2/Asxl2/Ppargc1b/Ube3a/Snai2/Ufl1/Rnf14/Uba5/Trip4/Jak2/Fam120b/Sec14l1/Tgif1/Lsm14a/Snw1/Zbtb7a/Otulin/Rnf6/Ncor1/Ddx17/Ubr5	66
GO:0071786	endoplasmic reticulum tubular network organization	11/5118	17/23210	0.000191549	0.00138789	0.000890554	Reep1/Atl1/Use1/Rab3gap1/Reep2/Rtn4/Zfyve27/Rab3gap2/Rab18/Rab10/Atl2	11
GO:2001170	negative regulation of ATP biosynthetic process	11/5118	17/23210	0.000191549	0.00138789	0.000890554	Myog/Cbfa2t3/Ppargc1a/Actn3/Entpd1/Pid1/Stat3/Nupr1/Flcn/Hdac4/Mtch2	11
GO:0051893	regulation of focal adhesion assembly	25/5118	57/23210	0.000195379	0.00141236	0.000906252	Limch1/Fam107a/Enpp2/Tek/Arhgap6/Wdpcp/Macf1/Mmp14/Bcas3/Dusp3/Gpm6b/Phldb2/Apod/Clasp1/Smad3/Dusp22/Grem1/Dlc1/Fmn1/Tsc1/Lrp1/Dapk3/Itgb1bp1/Lims1/Ppm1f	25
GO:0090109	regulation of cell-substrate junction assembly	25/5118	57/23210	0.000195379	0.00141236	0.000906252	Limch1/Fam107a/Enpp2/Tek/Arhgap6/Wdpcp/Macf1/Mmp14/Bcas3/Dusp3/Gpm6b/Phldb2/Apod/Clasp1/Smad3/Dusp22/Grem1/Dlc1/Fmn1/Tsc1/Lrp1/Dapk3/Itgb1bp1/Lims1/Ppm1f	25
GO:0050810	regulation of steroid biosynthetic process	30/5118	73/23210	0.000196631	0.00141976	0.000911002	Igf2/Igf1/Fgfr4/Il1b/Dkk3/Ppargc1a/Prkg1/Apoe/Ifng/Prox1/Dhcr7/Abcg1/Bmp6/Pde8b/Insig1/Adora2b/Asah1/Fdps/Insig2/Nr3c1/Cyp27b1/Igfbp7/Srebf1/Scp2/Erlin2/Igf1r/Snai2/Clcn2/Nr1d1/Rest	30
GO:0016079	synaptic vesicle exocytosis	49/5118	138/23210	0.00020443	0.00147309	0.00094522	Camk2a/Nrxn3/Syt8/Apba1/Pclo/Unc13b/Htr7/Stx1b/Vamp1/Nr3c2/Sptbn2/Fbxl20/Napb/Doc2b/Snapin/Adrb2/P2ry2/Kcnh1/Grin3a/Grik5/Atp2a2/Adora2b/Rab3a/Prepl/Unc13a/Stx11/Chrnb2/Vamp2/Syt12/Rab5a/Rab3gap1/Dvl1/Snap47/Stx4a/Myo6/P2rx7/Bcl2l1/Snap23/Bace1/Vps18/Gsk3b/Syt17/Napa/Scrib/Psen1/Cplx2/Erc1/Rap1a/Dnm1l	49
GO:0006672	ceramide metabolic process	33/5118	83/23210	0.00020449	0.00147309	0.00094522	Neu2/Cers1/B3galt2/Gm2a/Itgb8/Neu1/Cers4/Naga/Hexa/Sphk1/Samd8/Asah1/Ormdl3/Smpd1/Gba/Hexb/P2rx7/Cln3/B4galt5/Smpd2/B4galt6/Cln6/Cln8/Galc/Cers6/Psap/Gla/Pla2g6/Asah2/St6galnac6/Sgms1/Sphk2/Col4a3bp	33
GO:0006638	neutral lipid metabolic process	45/5118	124/23210	0.000207094	0.00149012	0.000956146	Cd36/Cav3/Fgf21/Acsl6/Dgkg/Apoe/Mttp/Serpina12/Apof/C3/Lpin1/Esr1/Scd1/Mgll/Sik1/Acsl1/Apobec1/Insig1/Fitm2/Pcsk9/Il6st/Nr1h3/Insig2/Sel1l/Gpam/Srebf1/Dgkd/Acsl4/Ldlr/Pnpla2/Tbl1xr1/Slc37a4/Lipe/Dbi/Abhd16a/Ddhd2/Nr1h2/Lmf1/Atg14/Slc27a1/Gpld1/Dgat1/Abhd12/Dgke/Ptpn11	45
GO:0007032	endosome organization	23/5118	51/23210	0.000210512	0.00151122	0.000969685	Hook1/Als2cl/Anxa8/Rilp/Rab5b/Aktip/Ggnbp1/Rab5a/Dnm1/Hook3/Hook2/Vps11/Vps18/Chmp2b/Tmcc1/Pik3c3/Tmem127/Pi4k2a/Arfgef2/Lamtor1/Rab11a/Snx33/Vps4b	23
GO:0031103	axon regeneration	23/5118	51/23210	0.000210512	0.00151122	0.000969685	Rtn4r/Tnr/Nrep/Bex1/Mmp2/Rgma/Ntrk3/Ptprf/Fkbp1b/Lamb2/Grn/Lrig2/Bcl2/Kremen1/Ptn/Mapk8ip3/Rtn4/Igf1r/Lrp1/Klf4/Jak2/Neo1/Ndel1	23
GO:0046942	carboxylic acid transport	93/5118	301/23210	0.000211497	0.00151654	0.000973099	Cd36/Slc6a19/Slc26a7/Adora1/Fabp3/Hrh3/Apba1/Il1b/Slc1a3/Slc7a2/Acsl6/Slc10a4/Slc6a7/Epm2a/Prkg1/Slc13a1/Slc7a15/Slc1a6/Apoe/Slc10a6/Slc16a8/Slco2b1/Rgs2/Kiss1r/Trpv1/Acsl3/Slc7a7/Nfe2l1/Pla2g2e/Slc7a8/Slc16a9/Ctns/Stard10/Slc43a2/Folr2/Arl6ip5/Slc6a9/Slc25a29/Acsl1/P2ry2/Osr1/Slc6a6/Slc38a9/Akt2/Gabbr1/Pnpla8/Slc26a1/Slc6a17/Per2/Slco3a1/Thbs1/Slc7a4/Slc26a6/Mpc1/Nr3c1/Abcd1/Slc43a1/Bdnf/Irs2/Ra…	93
GO:0045778	positive regulation of ossification	38/5118	100/23210	0.000214483	0.00153618	0.000985703	Trp63/Igf1/Mef2c/Sfrp2/Gdpd2/Bmp4/Actn3/Fgfr3/Kl/Slc8a1/Bmp6/Atraid/Adrb2/Cebpd/Osr1/Acvr2a/Cebpa/Pkdcc/Fgf2/Bmpr1b/Il6st/Gpm6b/Npnt/Fzd9/Zhx3/Tmem119/Ptn/Bmpr2/Smad3/P2rx7/Bmpr1a/Lrp6/Atp6ap1/Asxl2/Jund/Nipbl/Mia3/Suco	38
GO:0031648	protein destabilization	22/5118	48/23210	0.000215691	0.00153952	0.000987844	Capn3/Ccdc88c/Irgm2/Mylip/Fbxw7/Prnp/Gsn/Derl1/Ctsh/Fbxl3/Siah1a/Btrc/Commd1/Rad23a/Chfr/Prkdc/Mul1/Rnf139/Cdc73/Vps35/Nr1d1/Xbp1	22
GO:0050435	amyloid-beta metabolic process	22/5118	48/23210	0.000215691	0.00153952	0.000987844	Igf1/Mme/Apoe/Ifng/Psen2/Bin1/Abcg1/Prnp/App/Unc13a/Abca7/Bace1/Olfm1/Dyrk1a/Becn1/Mgat3/Ncstn/Tmed10/Apeh/Psen1/Rock2/Psenen	22
GO:1904407	positive regulation of nitric oxide metabolic process	22/5118	48/23210	0.000215691	0.00153952	0.000987844	Cd36/Il1b/Agxt2/Ptx3/Ifng/Trpv1/Esr1/Tlr6/Tlr2/Akt2/Itgb2/Tlr4/Insr/Smad3/Sod2/Dnm2/Mtor/Mapk9/Klf4/Jak2/Ddah2/Pkd2	22
GO:0090207	regulation of triglyceride metabolic process	21/5118	45/23210	0.000218596	0.00155847	0.001	Cd36/Fgf21/Apoe/Serpina12/C3/Esr1/Sik1/Apobec1/Fitm2/Nr1h3/Gpam/Srebf1/Ldlr/Pnpla2/Tbl1xr1/Nr1h2/Lmf1/Atg14/Slc27a1/Gpld1/Dgat1	21
GO:0071774	response to fibroblast growth factor	35/5118	90/23210	0.000222395	0.00158204	0.00101513	Fgf21/Shisa2/Spry1/Fgf9/Fgfbp1/Cxcl13/Fgfr4/Fgfr3/Kl/Fgf10/Zfp36l1/Fgfrl1/Flrt1/Fat4/Sulf2/Nr4a1/Hyal1/Nog/Fgf2/Thbs1/Pdgfb/Flrt2/Gpc1/Sfrp1/Fuz/Kif16b/Tbx1/Dstyk/Sulf1/Elk1/Spry2/Itgb1bp1/Rab14/Grb2/Fgfr1	35
GO:0022406	membrane docking	32/5118	80/23210	0.000222411	0.00158204	0.00101513	Kcnb1/Camk2a/Unc13b/Stx1b/Psen2/Ndrg4/Ncam1/Rab3a/Unc13a/Stx11/Exoc6/Vamp2/Uso1/Exoc4/Pex16/Stx4a/Stx16/Stx5a/Rab3d/Vps11/Stx17/Vps18/Bves/Stx8/Vps33a/Sytl2/Atg14/Rab10/Stx12/Vps45/Stx7/Bloc1s6	32
GO:0000768	syncytium formation by plasma membrane fusion	28/5118	67/23210	0.000226477	0.00160546	0.00103016	Cacna1s/Cav3/Myog/Ins2/Ccl8/Trem2/Casp1/Rapgef3/Cxcl12/Dyrk1b/Myf6/Cdon/Tcta/Sh3pxd2a/Flot1/Flt3l/Ptgfrn/Cd81/Fer1l5/Pitx2/Sbno2/Myod1/Gsk3b/Adam9/Vash2/Tanc1/Neo1/Plekho1	28
GO:0060688	regulation of morphogenesis of a branching structure	28/5118	67/23210	0.000226477	0.00160546	0.00103016	Cav3/Il1b/Cdh1/Bmp4/Fgf10/Esr1/Sox8/Wnt2b/Ntn4/Rxra/Nog/Map3k13/Pdgfra/Sfrp1/Mecp2/Ar/Six1/Fkbpl/Maged1/Rtn4/Grem1/Cpe/Snai2/Sulf1/Pgf/Lgr4/Fgfr1/Tgfb1	28
GO:0140253	cell-cell fusion	28/5118	67/23210	0.000226477	0.00160546	0.00103016	Cacna1s/Cav3/Myog/Ins2/Ccl8/Trem2/Casp1/Rapgef3/Cxcl12/Dyrk1b/Myf6/Cdon/Tcta/Sh3pxd2a/Flot1/Flt3l/Ptgfrn/Cd81/Fer1l5/Pitx2/Sbno2/Myod1/Gsk3b/Adam9/Vash2/Tanc1/Neo1/Plekho1	28
GO:0042472	inner ear morphogenesis	42/5118	114/23210	0.000227622	0.00161174	0.00103419	Tcap/Clic5/Grhl3/Col11a1/Kcnq4/Chrna10/Fgf9/Dll1/Itga8/Tmie/Cdh23/Sobp/Ush1g/Frzb/Fgf10/Atp8a2/Wdpcp/Whrn/Nr4a3/Zeb1/Insig1/Myo7a/Pdzd7/Tbx18/Insig2/Ephb2/Fzd2/Dvl1/Prrx1/Tbx1/Dvl3/Six1/Myo6/Ror2/Abr/Eya1/Bloc1s5/Scrib/Spry2/Lrig3/Fgfr1/Rest	42
GO:0009649	entrainment of circadian clock	14/5118	25/23210	0.000229265	0.00162122	0.00104027	Usp2/Opn4/Sik1/Cry2/Bhlhe40/Per3/Per2/Fbxl21/Fbxl3/Cry1/Per1/Crtc1/Ppp1cb/Phlpp1	14
GO:0009895	negative regulation of catabolic process	91/5118	294/23210	0.000229481	0.00162122	0.00104027	Rbm24/Myog/Ins2/Klhl40/Adora1/Cbfa2t3/Fez1/Dysf/Il1b/Trem2/Ppargc1a/Actn3/Bmf/Htr2b/Timp4/Pink1/Lzts1/Axin2/Psen2/Ophn1/Rasip1/Mtm1/Cnr1/Rbm38/Tob1/Atraid/Cirbp/Stat3/Fyn/Apobec1/Rilp/Nupr1/Serpine2/Cst3/Qsox1/Ptpn3/Egfr/Sirt2/Ogt/Erlec1/Ube2g2/Cyp51/Acacb/Ctsa/Hdac4/Lrig2/Dffa/Timp2/Bcl2/Qk/Os9/Cdk5rap3/Gabarapl2/Smad3/Herc1/Dab2ip/Golga2/Clec16a/Secisbp2/Ddrgk1/Mtor/Dbi/Rnf41/Tsc2/Rgp1/Tsc1/Hip…	91
GO:0010035	response to inorganic substance	142/5118	493/23210	0.00023362	0.00164858	0.00105783	Mb/Cd36/Tnnc1/Myog/Ucp3/Dlg2/Ttn/Ncf1/Mef2c/Fibin/Abcc8/Camk2b/Pgam2/Mapt/Syt8/Hcn1/Mylk/Gpr37/Adcy8/Cdh1/Slc1a3/Cp/Slc40a1/Slc30a2/Fas/Cpne5/Fbln5/Capn3/Ucp2/Mmp2/Tnnt2/Prkaa2/Pde1c/Ccr7/Pink1/Gpr37l1/Ddi1/Rasgrp2/Kcnma1/Nfatc4/Xdh/Kcnmb2/Nfe2l1/Tfr2/Ncam1/Pdgfrb/Aqp2/Stim1/Trpv6/Bmp6/Anxa11/Prnp/Scn5a/P2rx4/Mef2a/Nr4a3/Kcnc2/Fyn/Nr4a1/Kcnh1/Apobec1/Slc25a23/Cebpa/Nol3/Ppp3ca/Sphk1/Krt10/Hvcn1/E…	142
GO:0032874	positive regulation of stress-activated MAPK cascade	58/5118	171/23210	0.000234578	0.00165347	0.00106096	Tnfrsf19/Ncf1/Fgd2/Il1b/Gdf6/Gadd45a/Eda2r/Sh3rf2/Sh3rf3/Ccr7/Tnik/Mid1/Xdh/Tlr6/Rassf2/Cd27/Arl6ip5/Map3k9/Tgfb2/Fzd4/Nod1/App/Sphk1/Taok1/Nod2/Map3k13/Pja2/Tlr4/Fzd5/Traf4/Sh3rf1/Stk25/Fzd8/Gab1/Rb1cc1/Mapk8ip3/Dvl3/Mapk8ip1/Dab2ip/Tpd52l1/Ror2/Spag9/Dusp22/Klhdc10/Map3k10/Mapkbp1/Hipk2/Rell1/Zfp622/Mul1/Arhgef5/Map2k7/Traf2/Traf6/Sash1/Zeb2/Map3k7/Mfhas1	58
GO:1904018	positive regulation of vasculature development	67/5118	204/23210	0.000236268	0.0016635	0.0010674	Igf2/Chil1/Serpinb7/Sfrp2/Fgfbp1/Dll1/Il1b/Uts2r/Ramp2/Angpt4/Ccl11/Ptgis/C3/Bmper/Rapgef3/Tmem100/Tek/Adm/Tgfbr2/Stim1/Itgb8/Srpx2/Cxcr4/Stat3/S100a1/Hyal1/Sphk1/Jup/Fgf2/Thbs1/Pdgfb/Grn/F3/Itgb2/Cd34/Pdgfd/Eng/Runx1/Gab1/Ctsh/Sema5a/Hk2/Rras/Rtn4/Grem1/Sod2/Plcg1/Mtdh/Jmjd8/Hipk2/Pdpk1/Cyp1b1/Cela1/Itgb1/Pgf/Sash1/Klf4/Plk2/Nfe2l2/Vash2/Rap1a/Erap1/Aggf1/Vegfb/Akt3/Xbp1/Add1	67
GO:0007249	I-kappaB kinase/NF-kappaB signaling	64/5118	193/23210	0.000238194	0.00167516	0.00107488	Cd36/Otud7a/Tnfrsf19/Rhoh/Il1b/Capn3/Eda2r/Casp1/Rora/Pink1/Tifa/Esr1/S100b/Tlr6/Tlr2/Nlrc3/Tgm2/Alpk1/Angpt1/Fyn/Ror1/Nlrx1/Nod1/Relb/Trim13/Bcl3/Nod2/Riok3/Tlr4/Tnip1/Sirpa/Lurap1/S100a13/Zfand6/Akap13/Dab2ip/Btrc/Terf2ip/Irak2/Ddrgk1/Mapkbp1/Ppm1b/Otud7b/Mtdh/Map3k14/Jmjd8/Sharpin/Pdpk1/Tank/Mid2/Per1/Ikbkb/Traf2/Ppm1a/Traf6/Dnaja3/Optn/Ash1l/Nr1d1/Erc1/Rock2/Rnf31/Sphk2/Map3k7	64
GO:1905897	regulation of response to endoplasmic reticulum stress	31/5118	77/23210	0.000241451	0.00169615	0.00108835	Nfe2l1/Crebrf/Grina/Usp13/Herpud1/Atf6/Ficd/Wfs1/Serinc3/Nupr1/Bfar/Erlec1/Ube2g2/Pik3r1/Rnf185/Os9/Creb3/Ppp1r15a/Bcl2l1/Atxn3/Nck1/Tmem259/Spop/Ubxn1/Opa1/Cops5/Usp19/Sgta/Xbp1/Rnft1/Tmbim6	31
GO:0032233	positive regulation of actin filament bundle assembly	27/5118	64/23210	0.000241796	0.00169666	0.00108868	Limch1/Synpo2l/Synpo2/Prkcq/Kiss1r/Tgfb3/Rapgef3/Nox4/Ppm1e/Sorbs3/Arhgef10l/Wnt11/Tesk1/Arhgef10/Tgfbr1/Smad3/Synpo/Tpm1/Mtor/Pdlim4/Tsc1/Arhgef5/Nf2/Rock2/Cd47/Itgb1bp1/Ppm1f	27
GO:0009314	response to radiation	117/5118	395/23210	0.000244798	0.00171456	0.00110016	Atp1a2/Il12a/Abcc8/Sfrp2/Mfap4/Best1/Mme/Usp2/Slc1a3/Dbh/Cers1/Gadd45a/Bmf/Cdkn1a/Grin1/Guca1a/Atp8a2/Rgs14/Opn4/Nfatc4/Idua/Ndrg4/Usp28/Col3a1/Fbxw7/Ctns/Cirbp/Tspyl5/Cngb1/Sik1/Apbb1/Trp53inp1/Cds2/Syngap1/Cry2/Bhlhe40/Pmaip1/Per3/Apobec1/Pde8b/Hyal1/Akt2/Rad9b/App/Bcl3/Per2/Nog/Atxn1/Egfr/Tmem161a/Cryab/Ei24/Fbxl21/Chrnb2/Pik3r1/Xpa/Bcl2/Bbc3/Sfrp1/Uvssa/Mecp2/Tmem109/Rhbdd1/Sema5a/Rpgr/Ube2b/…	117
GO:0031503	protein-containing complex localization	79/5118	249/23210	0.000244898	0.00171456	0.00110016	Camk2a/Dlg2/Pacsin1/Grip2/Akap6/Kif17/Stx1b/Ophn1/Lrrc7/Tnik/Dag1/Exoc3l/Syne1/Sgcd/Gpc6/Snapin/Dync2li1/Magi2/Pick1/Sirt2/Akap8l/Dnm3/Dync2h1/Fyttd1/Iqsec2/Vamp2/Ift81/Stau2/Ttc30b/Wdr35/Ift172/Arhgap44/Dnm1/Pura/Tnfaip2/Synj2bp/Snap47/Rpgr/Wdr34/Stx4a/Wdr19/Myo6/Ift43/Bbs1/Dnm2/Snap23/Grasp/Tsc1/Exoc3/Nptx1/BC005561/Ift57/Gsk3b/Nacc2/Ift88/Ift52/Ddx19b/Vps35/Scrib/Ift122/Eps15/Ick/Iqsec1/Mios/H…	79
GO:0033002	muscle cell proliferation	75/5118	234/23210	0.000245391	0.00171608	0.00110114	Igf1/Myog/Il12a/Mef2c/Fgf9/Il15/Bmp4/P2ry6/Ppargc1a/Prkg1/Mmp2/Cdkn1a/Ifng/Cdh13/Itga2/Tgfb3/Esr1/Ndrg4/Tgfbr3/Ncam1/Tgm2/Tgfbr2/Pdgfrb/Igfbp5/Adamts1/Stat5b/Nr4a3/Stat3/Angpt1/Pdcd4/Rxra/Tgfb2/Mef2d/Nol3/Ednra/Nog/Egfr/Fgf2/Thbs1/Pdgfb/Ndrg2/Hdac4/Megf10/Apod/Pik3r1/Pdgfd/Prkar1a/Rab5a/Tgfbr1/Six1/Bmpr1a/Sod2/Camk2d/Akirin1/Mtor/Cdkn1b/Foxj2/Rps6kb1/Prkdc/Igf1r/Pik3ca/Il18/Gsk3b/Six5/Mfn2/Jarid2…	75
GO:0015698	inorganic anion transport	49/5118	139/23210	0.000248933	0.0017389	0.00111578	Slc26a7/Clic5/Fxyd1/Clcnka/Best1/Clic3/Fgfr4/Slc1a3/Tg/P2ry6/Slc5a5/Slc13a1/Sfrp4/Gabrg2/Ano5/Clcnkb/Best3/Enpp1/Car2/Slc12a8/Prnp/Slc26a11/Slc12a2/Gabrb2/Ttyh1/Car7/Gabre/Abcb1a/Glrb/Clca1/Slc26a1/Slc26a6/Xpr1/Clcn1/Slc37a2/Ttyh2/Slc12a6/Pcyox1/Clcn7/Clcn6/Slc37a4/Mtor/Ano10/Slc20a2/Slc12a4/Clcn2/Slc26a2/Fgfr1/Slc12a7	49
GO:0060606	tube closure	41/5118	111/23210	0.000252095	0.00175901	0.00112869	Sfrp2/Grhl3/Shroom3/Bmp4/Cobl/Rgma/Fgf10/Enah/Adm/Cecr2/Fzd1/Tgfb2/Nog/Bbs4/Prkaca/Fzd2/Mthfr/Sfrp1/Ift172/Dvl1/Fuz/Dvl3/Lrp6/Dlc1/Tsc2/Tsc1/Kdm6a/Ift57/Hectd1/Prkacb/Scrib/Ift122/Ski/Traf6/Opa1/Rock2/Lias/Tgif1/Vasp/Zeb2/Tgfb1	41
GO:0018107	peptidyl-threonine phosphorylation	45/5118	125/23210	0.000255248	0.00177902	0.00114153	Chil1/Camk2a/Cemip/Mylk2/Irgm2/Tgfbr2/Dyrk1b/Sbk1/Inpp5k/Pard3/App/Sphk1/Sirt2/Ogt/Dyrk2/Bcl2/Ulk1/Prkaca/Cdc42bpg/Pkn1/Rptor/Clk1/Cdk5r1/Hipk3/Csnk1a1/Tgfbr1/Mapk8/Hipk4/Camk2d/Map3k10/Mtor/Cab39/Hipk2/Dyrk1a/Pdpk1/Gsk3b/Acvr1b/Tnks/Rock2/Spry2/Cdk10/Map3k7/Akt3/Csnk2a1/Tgfb1	45
GO:1903428	positive regulation of reactive oxygen species biosynthetic process	26/5118	61/23210	0.000257083	0.00178981	0.00114845	Cd36/Il1b/Agxt2/Ptx3/Ifng/Grin1/Trpv1/Esr1/Tlr6/Tlr2/Akt2/Ogt/Itgb2/Tlr4/Hdac4/Foxo3/Insr/Smad3/Sod2/Dnm2/Mtor/Mapk9/Klf4/Jak2/Ddah2/Pkd2	26
GO:0097164	ammonium ion metabolic process	57/5118	168/23210	0.000261723	0.00182007	0.00116786	Slc44a4/Enpp2/Ache/Agmat/Fabp3/Ddc/Tph1/Gpr37/Dbh/Chdh/Maob/Lpcat2/Smpdl3a/Cyp2d22/Akr1c14/Sncaip/Acsl3/Pla2g3/Rab38/Epas1/Chpt1/Tgfb2/Sat2/Pnpla8/Rnls/Sphk1/Samd8/Asah1/Crat/Chrnb2/Pcyt1a/Smpd1/Mecp2/Abhd3/Gba/Ldlr/Cbr4/Sms/Cln3/Btbd9/Smpd2/Dbi/Slc22a5/Atp7a/Pnkd/Slc27a1/Acadl/Vps35/Maoa/Acadm/Akr1b8/Sat1/Asah2/Sgms1/Pnpla6/Sphk2/Crot	57
GO:0022612	gland morphogenesis	52/5118	150/23210	0.000263313	0.00182891	0.00117354	Trp63/Cav3/Igf1/Cdh1/Bmp4/Lama1/Elf3/Mmp2/Slit2/Ifng/Ccl11/Sema3c/Prox1/Fgf10/Esr1/Dag1/Tgm2/Tgfbr2/Ntn4/Igfbp5/Sulf2/Slc12a2/Hoxa13/Rxra/Kdm5b/Nog/Egfr/Lims2/Stat5a/Pdgfb/Tet2/Bcl2/Nr3c1/Sfrp1/Ptn/Plag1/Ar/Btrc/Rtn4/Lrp6/Capn1/Ddr1/Nfib/Igf1r/B4galt1/Snai2/Sulf1/Scrib/Lims1/Fgfr1/Xbp1/Tgfb1	52
GO:0008154	actin polymerization or depolymerization	66/5118	201/23210	0.000263582	0.00182891	0.00117354	Cap2/Lmod2/Actn2/Lmod3/Fam107a/Spta1/Tmod1/Shroom2/Pstpip1/Eln/Lmod1/Hcls1/Kank1/Slit2/Cobl/Ccl11/Enah/Tlr2/Bin1/Rhobtb2/Aqp2/Arhgap28/Pstpip2/Cfl2/Mical3/Gas7/Pak3/Pick1/Twf2/Bbs4/Baiap2l1/Gsn/Fhod3/Cdc42ep2/Lima1/Gm14137/Mical1/Add3/Rhobtb1/Sptb/Plekhh2/Sema5a/Cdc42ep3/Jmy/Fchsd2/Ttc17/Tpm1/Mtor/Capn1/Fer/Fmn1/Sptbn1/Nck1/Tmsb10/Spire1/Pik3r2/Myo1c/Capza2/Arfgef1/Dlg1/Vasp/Brk1/Arpc5l/Grb2/Rict…	66
GO:0051194	positive regulation of cofactor metabolic process	15/5118	28/23210	0.000264977	0.0018345	0.00117712	Igf1/Ins2/Actn3/Prkaa2/Ifng/Gpd1/Zbtb20/Esrrb/App/Gapdhs/Insr/P2rx7/Psen1/Nfe2l2/Entpd5	15
GO:0090314	positive regulation of protein targeting to membrane	15/5118	28/23210	0.000264977	0.0018345	0.00117712	Kcnb1/Cemip/Prnp/Fyn/Stom/Akt2/C2cd5/Erbb2/Cdk5r1/Mtcl1/Ank3/Cacnb3/Myo1c/Fis1/Itgb1bp1	15
GO:0019377	glycolipid catabolic process	10/5118	15/23210	0.00026678	0.00184493	0.00118382	Neu2/Gm2a/Neu1/Naga/Hexa/Gba/Hexb/Galc/Psap/Gla	10
GO:0051048	negative regulation of secretion	82/5118	261/23210	0.000269028	0.00185841	0.00119247	Kcnb1/Ins2/Adora1/Pde4c/C1qtnf3/Cd300a/Abcc8/Nos1/Hrh3/Ucn/Il1b/Kcnj11/Gas6/Erbb3/Uts2r/Serpinb1c/Prkg1/Maob/Apoe/Ucp2/Htr7/Serpinb1a/Pde1c/Npy1r/Inhbb/Srgn/Entpd1/Serpinb1b/Il13ra2/Oit1/Tlr6/Enho/Oxtr/Lrrc32/Idua/Cnr1/Cd200/Foxf1/Inha/Cry2/Angpt1/Pde8b/Anpep/Gabbr1/Lif/Ppp3ca/Fkbp1b/Rab11fip5/Nr1h3/Cyp51/Cd34/Ssc5d/Rptor/Il33/Srebf1/Sfrp1/Fn1/Rab33b/Acsl4/Wnk1/Sirt4/Nucb2/Mapkbp1/Asic1/Pnkd/Cry1…	82
GO:0006089	lactate metabolic process	12/5118	20/23210	0.000270887	0.00186299	0.0011954	Actn3/Ldhb/Haghl/Per2/Pfkfb2/Hagh/D2hgdh/Slc37a4/Glo1/Pnkd/Mrs2/Mtch2	12
GO:0008090	retrograde axonal transport	12/5118	20/23210	0.000270887	0.00186299	0.0011954	Dlg2/Snapin/Kif1b/Kif5b/Mgarp/Dst/Kif1c/Mecp2/Map1a/Dync1h1/Ndel1/Actr10	12
GO:0046514	ceramide catabolic process	12/5118	20/23210	0.000270887	0.00186299	0.0011954	Neu2/Gm2a/Neu1/Naga/Hexa/Asah1/Gba/Hexb/Galc/Psap/Gla/Asah2	12
GO:0051195	negative regulation of cofactor metabolic process	12/5118	20/23210	0.000270887	0.00186299	0.0011954	Myog/Cbfa2t3/Mmp3/Ppargc1a/Actn3/Mpv17l/Ctns/Stat3/Fyn/Nupr1/Hdac4/Mtch2	12
GO:0050848	regulation of calcium-mediated signaling	38/5118	101/23210	0.000271525	0.00186326	0.00119557	Myoz2/Trdn/Casq2/3425401B19Rik/Igf1/Dmd/Zap70/Mapt/Cmklr1/Erbb3/Trem2/P2ry6/Gpr143/Actn3/Akap6/Jsrp1/Pdk2/Myoz1/Lmcd1/Rcan2/Jph2/Cdh13/Tmem100/Ncam1/Prnp/P2rx4/Fkbp1b/Dyrk2/Cd24a/Pde4d/Exoc4/Tmbim4/Rcan1/Mtor/Gsk3b/Nfat5/Rcan3/Pkd2	38
GO:1901222	regulation of NIK/NF-kappaB signaling	38/5118	101/23210	0.000271525	0.00186326	0.00119557	Chil1/C1qtnf3/Il1b/Trem2/Nr3c2/Rassf2/Tek/Birc3/Tlr2/Nlrc3/Mas1/Tnfsf15/Pdcd4/Nod1/Nol3/App/Sphk1/Nod2/Egfr/Tlr4/Birc2/Traf4/Cyld/Terf2ip/Grem1/Trim44/Capn1/Ppm1b/Zfp91/Il18/Rc3h2/Traf2/Ppm1a/Adipor1/Traf6/Sash1/Nfat5/Lims1	38
GO:0032835	glomerulus development	25/5118	58/23210	0.000272033	0.00186468	0.00119649	Serpinb7/Mef2c/Bmp4/Klf15/Ifng/Tek/Heyl/Pdgfrb/Sulf2/Osr1/Angpt1/Ahr/Nog/Lamb2/Pdgfb/Wwtr1/Bcl2/Pdgfd/Pdgfra/Kirrel3/Mpv17/Sulf1/Notch3/Myo1e/Lgr4	25
GO:0009791	post-embryonic development	48/5118	136/23210	0.000277201	0.00189802	0.00121788	Myl2/Bmp4/Cdh23/Gabrg2/Sema3c/Myt1/Tal2/Pygo1/Dhcr7/Slc8a1/Ahr/Kdm5b/Myo7a/Rab3a/Atf5/Stk36/Inppl1/Fzd5/Tet2/Bcl2/Heg1/Mecp2/Tgfbr1/Mapk8ip3/Siah1a/Sod2/Slc37a4/Mtor/Ppp1r13l/Tapt1/Asl/Arid5b/Plekha1/Cela1/Schip1/Mecom/Morc3/Rc3h2/Psen1/Klf4/Jak2/Tiparp/Ash1l/Gigyf2/Acadm/Myo1e/Impad1/Atrx	48
GO:0070304	positive regulation of stress-activated protein kinase signaling cascade	58/5118	172/23210	0.000278823	0.00190703	0.00122366	Tnfrsf19/Ncf1/Fgd2/Il1b/Gdf6/Gadd45a/Eda2r/Sh3rf2/Sh3rf3/Ccr7/Tnik/Mid1/Xdh/Tlr6/Rassf2/Cd27/Arl6ip5/Map3k9/Tgfb2/Fzd4/Nod1/App/Sphk1/Taok1/Nod2/Map3k13/Pja2/Tlr4/Fzd5/Traf4/Sh3rf1/Stk25/Fzd8/Gab1/Rb1cc1/Mapk8ip3/Dvl3/Mapk8ip1/Dab2ip/Tpd52l1/Ror2/Spag9/Dusp22/Klhdc10/Map3k10/Mapkbp1/Hipk2/Rell1/Zfp622/Mul1/Arhgef5/Map2k7/Traf2/Traf6/Sash1/Zeb2/Map3k7/Mfhas1	58
GO:0097120	receptor localization to synapse	29/5118	71/23210	0.000282704	0.00193124	0.0012392	Camk2a/Dlg2/Grip2/Kif17/Stx1b/Lrrc7/Tnik/Dag1/Gpc6/Magi2/Iqsec2/Vamp2/Arhgap44/Synj2bp/Snap47/Stx4a/Snap23/Grasp/Nptx1/Gsk3b/Vps35/Scrib/Nsg1/Stx7/Rap1a/Gphn/Kalrn/Dlg1/Rab11a	29
GO:0043244	regulation of protein complex disassembly	42/5118	115/23210	0.000282984	0.00193124	0.0012392	Lmod2/Actn2/Lmod3/Fgf13/Spta1/Tmod1/Shroom2/Trim54/Dysf/Lmod1/Mid1/Irgm2/Adrb2/Fyco1/Cfl2/Taok1/Per2/Arhgef2/Twf2/Bnip3/Gsn/Lima1/Insr/Add3/Gba/Sptb/Plekhh2/Sema5a/Clasp1/Mid1ip1/Clec16a/Tpm1/Sptbn1/Igf1r/Ogfod1/Irgm1/Capza2/Tbc1d25/Map1a/Apc/Map1b/Add1	42
GO:0060996	dendritic spine development	44/5118	122/23210	0.000283638	0.00193359	0.0012407	Camk2a/Mef2c/Camk2b/Sdk1/Apoe/Foxo6/Cpeb3/Ephb3/Neurl1a/Shank1/Cux2/Dock10/Disc1/Pak3/Grn/Dnm3/Nr3c1/Ephb2/Stau2/Palm/Cdk5r1/Arhgap44/Dvl1/Mecp2/Acsl4/Mtor/Tsc2/Pdlim5/Cdkl5/Itsn1/Arid1b/Spire1/Slc9a6/Ube3a/Sipa1l1/Nlgn2/Asap1/Psen1/Opa1/Plk2/Mfn1/Kalrn/Dnm1l/Srgap2	44
GO:0046580	negative regulation of Ras protein signal transduction	24/5118	55/23210	0.000286258	0.00194931	0.00125079	Trim67/Spry1/Kank1/Rasip1/Bcl6/Arhgap24/Syngap1/Tgfb2/Flcn/Timp2/Ephb2/Heg1/Arhgap44/Scai/Dab2ip/Dlc1/Rapgef1/Stambp/Rabgef1/Mfn2/Itgb1/Spry2/Rasa2/Mapkap1	24
GO:0007611	learning or memory	90/5118	292/23210	0.000289864	0.00197171	0.00126516	Atp1a2/Igf2/Igf1/Fgf13/Mef2c/Abcc8/Mapt/Mme/Hrh3/Ucn/Tnr/Adcy8/Il1b/Itga8/Dbh/Epm2a/Apoe/Htr7/Casp1/Grin1/Foxo6/Rcan2/Ccl11/Cpeb3/Psen2/Shank1/Musk/Glp1r/Rgs14/Nfatc4/S100b/Cux2/Oxtr/Tlr2/Gm2a/Idua/Ndrg4/Ncam1/Cnr1/Ctns/Slc8a3/Prnp/Apbb1/Adrb2/Syngap1/Pde8b/Camk4/App/Nog/Atxn1/Egfr/Pja2/Chrnb2/Prkar1b/Thra/Ephb2/Bdnf/Lgmn/Fzd9/Ptn/Ppt1/Mecp2/Ldlr/Paip2/Synpo/Pomk/Rcan1/Cln3/Abca7/Btbd9/Mtor/Cln8/…	90
GO:0001958	endochondral ossification	16/5118	31/23210	0.000291892	0.00198117	0.00127124	Col13a1/Mef2c/Bmp4/Mmp13/Mmp16/Bmp6/Col1a1/Phospho1/Mmp14/Mef2d/Scx/Inppl1/Hspg2/Tmem119/Pex7/Impad1	16
GO:0036075	replacement ossification	16/5118	31/23210	0.000291892	0.00198117	0.00127124	Col13a1/Mef2c/Bmp4/Mmp13/Mmp16/Bmp6/Col1a1/Phospho1/Mmp14/Mef2d/Scx/Inppl1/Hspg2/Tmem119/Pex7/Impad1	16
GO:0035148	tube formation	59/5118	176/23210	0.000296096	0.00200752	0.00128814	Tcap/Sfrp2/Grhl3/Shroom3/Cdh1/Bmp4/Cobl/Rgma/Fgf10/Enah/Adm/Sox8/Tgm2/Cecr2/Fzd1/Osr1/Wnt6/Tgfb2/Bcas3/Nog/Bbs4/Irx3/Prkaca/Fzd2/Mthfr/Sfrp1/Ift172/Dvl1/Fuz/Dvl3/Tctn1/Six1/Dab2ip/Grem1/Lrp6/Dlc1/Tsc2/Tsc1/Kdm6a/Nfib/Ift57/Hectd1/Mib1/Ift52/Prkacb/Scrib/Ift122/Ski/Traf6/Opa1/Rock2/Lias/Tgif1/Itgb1bp1/Vasp/Zeb2/Hs2st1/Map3k7/Tgfb1	59
GO:0010712	regulation of collagen metabolic process	23/5118	52/23210	0.000299274	0.00202465	0.00129914	Serpinb7/F2/Mfap4/Ucn/Fap/Bmp4/Fgfr3/Itga2/Tgfb3/Rapgef3/Larp6/Idua/Pdgfrb/Adora2b/Scx/Pdgfb/Eng/Emilin1/Il18/Itgb1/Rap1a/Suco/Tgfb1	23
GO:0035924	cellular response to vascular endothelial growth factor stimulus	23/5118	52/23210	0.000299274	0.00202465	0.00129914	Dcn/Dll1/Ramp2/Xdh/Adamts12/Pdgfrb/Nr4a1/Tcf4/Sphk1/Sema6a/Pdgfb/Nrp2/Pdgfra/Gab1/Dab2ip/Pgf/Myo1c/Mapkapk2/Cd63/Spry2/Itgb1bp1/Vegfb/Xbp1	23
GO:0050921	positive regulation of chemotaxis	49/5118	140/23210	0.000301976	0.00204072	0.00130944	Lbp/Il12a/F7/Dysf/Cxcl13/Il1b/Cmklr1/Gas6/Trem2/Rarres2/Dapk2/Slit2/Ccr7/Cdh13/Itga2/Fgf10/Il16/Ntrk3/Cxcl12/Tnfsf18/Pdgfrb/Cxcr4/P2rx4/Akt2/Ednra/Fgf2/Thbs1/Pdgfb/Artn/Pdgfd/Lgmn/Fn1/Ptn/Mospd2/Bmpr2/Creb3/Wnk1/Sema5a/Smad3/Stx4a/Megf8/Akirin1/Snai2/Pgf/Tubb2b/Ppm1f/Vegfb/Fgfr1/Tgfb1	49
GO:0055081	anion homeostasis	28/5118	68/23210	0.000304726	0.00205706	0.00131993	Ins2/Adora1/Fabp3/Fgfr4/Abca1/Apoe/Sfrp4/Prkaa2/Enpp1/Abcg1/Slc12a8/Stc1/Rcn3/Kctd7/Slc12a2/Rnls/Lyst/Abcd1/Xpr1/Gpam/Ckb/Slc12a6/Tlcd1/Pqlc2/Slc12a4/Dgat1/Xbp1/Slc12a7	28
GO:0048194	Golgi vesicle budding	17/5118	34/23210	0.000310353	0.00209052	0.0013414	Sec31b/Myo18a/Insig1/Klhl12/Arfgap3/Pef1/Preb/Sec23a/Tbc1d20/Sec16a/Tmed10/Gbf1/Mia3/Sar1b/Sar1a/Golph3l/Arfgap2	17
GO:0090313	regulation of protein targeting to membrane	17/5118	34/23210	0.000310353	0.00209052	0.0013414	Kcnb1/Cemip/Prnp/Inpp5k/Fyn/Stom/Akt2/C2cd5/Erbb2/Ogt/Cdk5r1/Mtcl1/Ank3/Cacnb3/Myo1c/Fis1/Itgb1bp1	17
GO:0044344	cellular response to fibroblast growth factor stimulus	34/5118	88/23210	0.000313573	0.00210992	0.00135385	Fgf21/Shisa2/Spry1/Fgf9/Fgfbp1/Cxcl13/Fgfr4/Fgfr3/Kl/Fgf10/Zfp36l1/Fgfrl1/Flrt1/Fat4/Sulf2/Nr4a1/Hyal1/Nog/Fgf2/Thbs1/Pdgfb/Flrt2/Gpc1/Sfrp1/Fuz/Kif16b/Tbx1/Dstyk/Sulf1/Spry2/Itgb1bp1/Rab14/Grb2/Fgfr1	34
GO:0060323	head morphogenesis	21/5118	46/23210	0.000319193	0.0021408	0.00137366	Mmp2/Crispld1/Tgfb3/Col1a1/Tgfb2/Scx/Nog/Atp6ap2/Pdgfra/Rab3gap1/Tbx1/Rras/Lrp6/Arid5b/Plekha1/Schip1/Ski/Tiparp/Nipbl/Ptpn11/Tgfb1	21
GO:1902667	regulation of axon guidance	21/5118	46/23210	0.000319193	0.0021408	0.00137366	Slit1/Sema3d/Sema4d/Slit2/Sema3c/Sema3f/Cxcl12/Sema6c/Sema3b/Sema3g/Sema6a/Sema3e/Bmpr2/Sema5a/Megf8/Zswim6/Zswim8/Zswim4/Mycbp2/Ryk/Tubb2b	21
GO:1903727	positive regulation of phospholipid metabolic process	21/5118	46/23210	0.000319193	0.0021408	0.00137366	Ins2/Fabp3/Htr2b/Fgfr3/Acsl3/Pcx/Tek/Pdgfrb/Rab38/Nod2/Fgf2/Pdgfb/Taz/Sh3glb1/Cd81/Pdgfra/Vav2/Atg14/Pik3r4/Ambra1/Tgfb1	21
GO:0072594	establishment of protein localization to organelle	111/5118	374/23210	0.000319925	0.0021434	0.00137533	Cd36/Abra/Mapt/Fgf9/Gckr/Cdh1/Bmp4/Epm2a/Hcls1/Prkcq/Cdkn1a/Fam53b/Ifng/Pink1/Lrrc7/Appl2/Tek/Pkig/Fbxw7/Folr2/Pkia/Cry2/Stat3/Angpt1/Tspan17/Pmaip1/Macf1/Pex19/Nol3/Ppp3ca/Scarb2/Vps13d/Jup/Txnip/Dusp18/Mgarp/Ranbp6/Lamp2/Vps13c/Ei24/Pttg1ip/Ndufa13/Lonp2/Sh3glb1/Apod/Pik3r1/Bbc3/Lamp1/Ddit3/Vps37a/Tram2/Vps37c/Srebf1/Kpna1/Pex13/Mff/Rab3gap1/Pex7/Tmco6/Sec62/Zfand6/Srp14/Pex16/Sirt4/Hk2/Vps13a/…	111
GO:0019934	cGMP-mediated signaling	18/5118	37/23210	0.000321221	0.00214977	0.00137942	Cd36/Mrvi1/Prkg1/Apoe/Gucy2e/Htr2b/Guca1a/Pde3a/Kcnc2/Npr2/Pde2a/Adora2b/Thbs1/Rundc3a/Prkar1b/Prkar1a/Pde10a/Prkar2a	18
GO:0060541	respiratory system development	79/5118	251/23210	0.000323456	0.0021624	0.00138752	Adamtsl2/Igf1/Chil1/Hsd11b1/Spry1/Hopx/Fgf9/Fgfr4/Bmp4/Lama1/Tmem38b/Rspo2/Adamts2/Fgfr3/Spdef/Insc/Mgp/Psen2/Abca12/Dppa2/Myt1/Fgf10/Tgfb3/Dag1/Fgfrl1/Dhcr7/Fbxw7/Tgfbr2/Pdgfrb/Foxf1/Wnt2b/Epas1/Tbx4/Igfbp5/Wdpcp/Gng8/Rcn3/Mmp14/Lif/Cebpa/Rab3a/Pkdcc/Nog/Atxn1/Asah1/Fgf2/Sparc/Thra/Lipa/Pdgfra/Rpgrip1l/Ccdc39/Heg1/Speg/Bmpr2/Ctsh/Mapk8ip3/Pitx2/Six1/Bmpr1a/Lrp6/Fndc3b/Atp7a/Lox/Nphp3/Nfib/Eya1/I…	79
GO:0006024	glycosaminoglycan biosynthetic process	20/5118	43/23210	0.000324544	0.00216495	0.00138916	Chst13/Extl1/Chst5/Il1b/Ccnd3/Pdgfrb/Hexa/Angpt1/Hyal1/Pdgfb/Ext1/Chpf/Extl3/Ndst2/B4galt7/Xylt2/Chst12/Extl2/Tgfb1/Ext2	20
GO:0006890	retrograde vesicle-mediated transport, Golgi to ER	20/5118	43/23210	0.000324544	0.00216495	0.00138916	Atp9a/Dnajc28/Copz2/Bicd2/Cog4/Kif1c/Rab33b/Ergic3/Bet1l/Arfgap3/Uvrag/Cope/Cog7/Arf5/Gbf1/Atp9b/Cog3/Copb2/Golph3l/Arfgap2	20
GO:0009268	response to pH	19/5118	40/23210	0.000325577	0.00216495	0.00138916	Abcc8/Tg/Trpv1/Kcnma1/Pkd1l3/Hyal1/Hvcn1/Rab11fip5/Lgmn/Mcoln1/Arsa/Pam/Gba/Clcn7/Asic1/Impact/Rab11b/Gpld1/Arsb	19
GO:0038179	neurotrophin signaling pathway	19/5118	40/23210	0.000325577	0.00216495	0.00138916	Spry1/Cyfip2/Sort1/Bex1/Kidins220/Magi2/Ptprf/Sh3glb1/Bdnf/Ulk1/Zfyve27/Rapgef1/Raf1/Slc9a6/Rap1a/Spry2/Ppp2r5b/Ptpn11/Akt1s1	19
GO:0086004	regulation of cardiac muscle cell contraction	19/5118	40/23210	0.000325577	0.00216495	0.00138916	Casq2/Cav3/Atp1a2/Gja5/Fgf13/Adora1/Fxyd1/Akap6/Kcnj2/Ctnna3/Bin1/Stc1/Scn5a/Trpm4/Atp2a2/Jup/Ank2/Pde4d/Dlg1	19
GO:0090559	regulation of membrane permeability	27/5118	65/23210	0.000327465	0.00217518	0.00139572	Camk2a/Lbp/Rasip1/Chchd10/Mpv17l/F11r/Stat3/Pmaip1/Nol3/Bcl2l2/Bnip3/Sh3glb1/Bcl2/Bbc3/Heg1/Cnp/Hk2/Bcl2l1/Mtor/Bid/Acaa2/Alkbh7/Mul1/Gsk3b/Rhot1/Mtch2/Slc35f6	27
GO:0048754	branching morphogenesis of an epithelial tube	61/5118	184/23210	0.000330997	0.0021963	0.00140927	Cav3/Igf1/Sfrp2/Spry1/Bmp4/Lama1/Rspo2/Slit2/Ccl11/Adamts16/Mgp/Rasip1/Fgf10/Esr1/Dag1/Nfatc4/Cxcl12/Tek/Sox8/Tgfbr2/Foxf1/Wnt2b/Cxcr4/Fat4/Slc12a2/Angpt1/Wnt6/Mmp14/Ahr/Kdm5b/Ednra/Nog/Fgf2/Npnt/Bcl2/Sema3e/Pdgfra/Eng/Tbx1/Pkd1/Ctsh/Ar/Pitx2/Sema5a/Six1/Fkbpl/Btrc/Maged1/Grem1/Lrp6/Ddr1/B4galt1/Gzf1/Eya1/Pgf/Ctsz/Spry2/Lgr4/Dlg1/Ppp3r1/Tgfb1	61
GO:0009648	photoperiodism	13/5118	23/23210	0.000340389	0.00225381	0.00144618	Usp2/Opn4/Sik1/Cry2/Bhlhe40/Per3/Per2/Fbxl21/Fbxl3/Cry1/Per1/Crtc1/Ppp1cb	13
GO:0060390	regulation of SMAD protein signal transduction	13/5118	23/23210	0.000340389	0.00225381	0.00144618	Cilp/Gdf5/Bmp4/Veph1/Tgfb3/Pbld1/Bmp6/Tob1/Wwtr1/Tgfbr1/Bmpr1a/Sptbn1/Tgfb1	13
GO:0009101	glycoprotein biosynthetic process	86/5118	278/23210	0.000341615	0.00225806	0.00144891	Igf1/B3galt5/Chst13/Extl1/Fut1/Il15/Fut2/Gcnt1/Hs3st1/Galnt16/Mustn1/St8sia1/Ccr7/Gfpt2/Itm2a/B3galt2/Gxylt2/Necab1/Itm2b/St3gal5/C1galt1c1/Sec1/B3gnt9/Mpi/Ndst4/Ogt/Ube2g2/Tet2/Itm2c/Bcl2/Insr/Tnip1/Man1c1/St3gal3/Tet1/Pomgnt2/Sdf2/Pomk/St3gal4/Golga2/B4galt5/Abca7/Galnt4/Atp7a/Galnt11/Gorasp1/Ext1/Dhdds/Cog7/Tmtc2/Tmem59/Mgat3/B4galt1/Lmf1/Chpf/Extl3/Ncstn/Trip11/Hs6st1/Ndst2/B4galt7/Psen1/Pomg…	86
GO:0010522	regulation of calcium ion transport into cytosol	38/5118	102/23210	0.000341757	0.00225806	0.00144891	Casq1/Trdn/Dhrs7c/Casq2/Dmd/F2/Tmem38a/Cemip/Bmp4/P2ry6/Tmem38b/Capn3/Akap6/Jsrp1/Grin1/F2rl3/Jph2/Slc8a1/Prnp/Adrb2/P2rx4/Fyn/Tgfb2/Nol3/Ednra/Fkbp1b/Bdkrb1/Bcl2/Ank2/Pde4d/P2rx7/Camk2d/Dbi/Plcg1/Pdpk1/Pkd2/Tgfb1/Tmbim6	38
GO:0022900	electron transport chain	33/5118	85/23210	0.000344005	0.0022681	0.00145535	Cox6a2/Slc1a3/Ppargc1a/Pink1/Gpd1/Coq9/Iscu/Taz/Bdnf/Slc37a2/Mecp2/Ndufs2/Ndufaf1/D2hgdh/Sod2/Etfdh/Ndufv1/Ndufv3/Bid/Dld/Uqcrq/Uqcrfs1/Slc25a12/Ndufs1/Ndufs4/Dnajc15/Ndufa7/Ndufb3/Ndufb9/Cox4i1/Mtch2/Sdha/Uqcr10	33
GO:0048708	astrocyte differentiation	33/5118	85/23210	0.000344005	0.0022681	0.00145535	F2/Dll1/Il1b/Trem2/Fgfr3/Ifng/Gpr37l1/Ntrk3/Lamc3/Sox8/Bin1/Stat3/Ror1/Serpine2/Lif/App/Nog/Atf5/Lamb2/Egfr/Grn/Il6st/Tlr4/Nfix/Mecp2/Ldlr/Ror2/Mbd1/Lrp1/Psen1/Nr1d1/Kdm4a/Ptpn11	33
GO:0030433	ubiquitin-dependent ERAD pathway	30/5118	75/23210	0.00034488	0.00227146	0.0014575	Fbxo44/Foxred2/Herpud1/Wfs1/Dnajc18/Trim13/Edem3/Dnajb9/Erlec1/Ube2g2/Sel1l/Rnf103/Derl1/Fbxo6/Dnajb14/Rnf185/Dnajb2/Os9/Amfr/Tmub2/Tmub1/Ubxn4/Sgtb/Fbxo17/Erlin2/Ankzf1/Usp19/Jkamp/Psmc6/Sgta	30
GO:2000181	negative regulation of blood vessel morphogenesis	42/5118	116/23210	0.00035011	0.00230347	0.00147804	Cd36/Dcn/Abcc8/Adamts9/Angpt4/Ecscr/Xdh/Tek/Cd59a/Adamts1/Adrb2/Tcf4/Amot/Tgfb2/Lif/Flcn/Sema6a/Thbs1/Sparc/Foxo4/Sema3e/Ptn/Emilin1/Mecp2/Synj2bp/Dab2ip/Ptprm/Krit1/Rtn4/Hdac5/Stard13/Foxj2/Pik3r2/Sulf1/Klf4/Plk2/Shc1/Rock2/Spry2/Map2k5/Itgb1bp1/Gtf2i	42
GO:0060393	regulation of pathway-restricted SMAD protein phosphorylation	26/5118	62/23210	0.000350677	0.00230477	0.00147887	Gdf5/Gdf6/Bmp4/Bmp3/Inhbb/Tgfb3/Bmper/Pbld1/Gdf9/Bmp6/Inha/Tgfb2/Acvr2a/Ldlrad4/Nog/Eng/Emilin1/Bmpr2/Tgfbr1/Bmpr1a/Grem1/Smad6/Pmepa1/Acvr1b/Xbp1/Tgfb1	26
GO:0001553	luteinization	9/5118	13/23210	0.000363635	0.00237018	0.00152085	Nr5a1/Gdf9/Stat5b/Fzd4/Stat5a/Pdgfra/Runx1/Plekha1/Schip1	9
GO:0014841	skeletal muscle satellite cell proliferation	9/5118	13/23210	0.000363635	0.00237018	0.00152085	Myog/Stat3/Angpt1/Fgf2/Megf10/Six1/Akirin1/Six5/Jak2	9
GO:0036296	response to increased oxygen levels	9/5118	13/23210	0.000363635	0.00237018	0.00152085	Fas/Foxo1/Atp6v1g1/Atp6v1a/Atp6v0d1/Sod2/Atp6ap1/Atp6v0a2/Ccdc115	9
GO:0044090	positive regulation of vacuole organization	9/5118	13/23210	0.000363635	0.00237018	0.00152085	Grn/Sh3glb1/Ulk1/Rab3gap1/Pip4k2b/Rab3gap2/Lrsam1/Pip4k2a/Becn1	9
GO:0048742	regulation of skeletal muscle fiber development	9/5118	13/23210	0.000363635	0.00237018	0.00152085	Lmod3/Myog/Actn3/Myf6/Hdac4/Bcl2/Naca/Hdac5/Myod1	9
GO:0060394	negative regulation of pathway-restricted SMAD protein phosphorylation	9/5118	13/23210	0.000363635	0.00237018	0.00152085	Pbld1/Ldlrad4/Nog/Eng/Emilin1/Grem1/Smad6/Pmepa1/Xbp1	9
GO:1904396	regulation of neuromuscular junction development	9/5118	13/23210	0.000363635	0.00237018	0.00152085	Colq/Lrp4/Sorbs1/Musk/Sorbs2/Fzd9/Ptn/Six1/Dctn1	9
GO:0042552	myelination	54/5118	159/23210	0.000363677	0.00237018	0.00152085	Igf1/Ctsc/Tg/Cldn5/Fgfr3/Sh3tc2/Ifng/Zfp488/Dag1/Ntrk3/Mal/S100b/Tlr2/Slc8a3/Cxcr4/Myrf/Hexa/Fyn/Amigo1/Abcd2/Rxra/Akt2/Pard3/Erbb2/Sirt2/Gpc1/Fig4/Abcd1/Arhgef10/Ptn/Qk/Hexb/Cdh2/Mpp5/Gnpat/B4galt5/B4galt6/Mtor/Tsc1/Galc/Pikfyve/Ndrg1/Zscan26/Atrn/Pmp22/Ncstn/Psap/Ski/Tnfrsf1b/Dlg1/Marveld1/Afg3l2/Ppp3r1/Tgfb1	54
GO:0006476	protein deacetylation	35/5118	92/23210	0.000364185	0.00237101	0.00152138	Mapt/Hopx/Dysf/Fry/Hdac11/Prkaa2/Ifng/Pink1/Lpin1/Bcl6/Per2/BC004004/Sirt2/Akap8l/Hdac4/Srebf1/Tbl1xr1/Sirt4/Hdac5/Kdm5a/Sin3b/Dyrk1a/Per1/Sirt3/Mta3/Nek3/Fnta/Morf4l1/Nipbl/Prdm5/Sphk2/Tgfb1/Rest/Ncor1/Ctbp1	35
GO:0009416	response to light stimulus	89/5118	290/23210	0.000365351	0.00237612	0.00152466	Atp1a2/Il12a/Abcc8/Mfap4/Best1/Mme/Usp2/Slc1a3/Dbh/Cers1/Bmf/Cdkn1a/Grin1/Guca1a/Atp8a2/Rgs14/Opn4/Nfatc4/Idua/Ndrg4/Usp28/Fbxw7/Ctns/Cirbp/Cngb1/Sik1/Apbb1/Trp53inp1/Cds2/Syngap1/Cry2/Bhlhe40/Pmaip1/Per3/Pde8b/Hyal1/Akt2/App/Bcl3/Per2/Nog/Atxn1/Egfr/Tmem161a/Ei24/Fbxl21/Chrnb2/Pik3r1/Xpa/Bcl2/Uvssa/Mecp2/Rhbdd1/Sema5a/Rpgr/Ube2b/Fbxl3/Dcun1d3/Sprtn/Synpo/Mapk8/Xpc/Ddb2/Mtor/Fech/Reep6/Primpol/Us…	89
GO:0006661	phosphatidylinositol biosynthetic process	25/5118	59/23210	0.00037403	0.00243003	0.00155925	Htr2b/Pik3c2b/Pigp/Inppl1/Fgf2/Pdgfb/Pyurf/Pigv/Pgap3/Plcg2/Pgap1/Pigc/Pigh/Pigk/Mppe1/Pik3ca/Pigw/Slc27a1/Pik3cb/Pik3c3/Cdipt/Pi4k2a/Pigg/Pgap2/Pip5k1a	25
GO:0051928	positive regulation of calcium ion transport	47/5118	134/23210	0.000375003	0.00243381	0.00156167	Casq1/Trdn/Camk2a/F2/Fgf14/Ucn/Mylk/Stac3/Cemip/Bmp4/P2ry6/Capn3/Akap6/Mchr1/Grin1/F2rl3/Jph2/Trpv3/Rapgef3/Cxcl12/Cacna2d1/Atp1b1/Pdgfrb/Aqp2/Stim1/Stc1/Cxcr4/Adrb2/P2rx4/S100a1/Wfs1/Orai1/Ednra/Pdgfb/Ehd3/Bdkrb1/Ank2/Hspa2/Plcg2/Creb3/P2rx7/Dbi/Plcg1/Pdpk1/Cacnb3/Sphk2/Pkd2	47
GO:0030323	respiratory tube development	71/5118	222/23210	0.00037858	0.00245446	0.00157493	Adamtsl2/Igf1/Chil1/Hsd11b1/Spry1/Hopx/Fgf9/Fgfr4/Bmp4/Lama1/Tmem38b/Rspo2/Adamts2/Fgfr3/Spdef/Insc/Mgp/Psen2/Abca12/Dppa2/Fgf10/Tgfb3/Dag1/Dhcr7/Fbxw7/Tgfbr2/Pdgfrb/Foxf1/Wnt2b/Epas1/Tbx4/Igfbp5/Rcn3/Mmp14/Lif/Cebpa/Rab3a/Pkdcc/Nog/Atxn1/Asah1/Fgf2/Sparc/Traf4/Thra/Lipa/Pdgfra/Ccdc39/Heg1/Bmpr2/Ctsh/Mapk8ip3/Pitx2/Bmpr1a/Fndc3b/Atp7a/Lox/Nphp3/Nfib/Eya1/Ift88/Ltbp3/Hs6st1/Rc3h2/Ctsz/Hspb11/Wwp1/…	71
GO:0048660	regulation of smooth muscle cell proliferation	55/5118	163/23210	0.000387621	0.00251046	0.00161086	Igf1/Il12a/Mef2c/Fgf9/Il15/Bmp4/P2ry6/Ppargc1a/Prkg1/Mmp2/Cdkn1a/Ifng/Cdh13/Itga2/Tgfb3/Esr1/Ndrg4/Tgm2/Tgfbr2/Pdgfrb/Igfbp5/Adamts1/Stat5b/Nr4a3/Pdcd4/Mef2d/Egfr/Fgf2/Thbs1/Pdgfb/Ndrg2/Hdac4/Apod/Pik3r1/Pdgfd/Rab5a/Bmpr1a/Sod2/Camk2d/Mtor/Cdkn1b/Foxj2/Rps6kb1/Prkdc/Igf1r/Pik3ca/Il18/Gsk3b/Mfn2/Traf6/Klf4/Jak2/Notch3/Shc1/Mnat1	55
GO:0010770	positive regulation of cell morphogenesis involved in differentiation	61/5118	185/23210	0.000388999	0.00251415	0.00161323	Enpp2/Plxnb3/Camk2b/Ache/Mapt/Unc13d/Dcx/Apoe/Sema4d/Robo2/Ptprd/Ntrk3/Cux2/Cxcl12/Disc1/Amigo1/Golga4/Pak3/Crabp2/Ptprf/Twf2/Lims2/Tbc1d24/Map3k13/Sh3glb1/Cdkl3/Bdnf/Stk25/Stau2/Rreb1/Fbxo31/Fn1/Bmpr2/Sema5a/Trak1/Golga2/Parp6/Numbl/Rtn4/Zfyve27/Dnm2/Megf8/Rufy3/Ss18l1/Cdkl5/Gsk3b/Lrp1/Rnd2/Mapk9/Opa1/Plxna2/Mfn1/Kalrn/Dnm1l/Map1b/Zeb2/Rab11a/Lims1/Tubb2b/Ndel1/Anapc2	61
GO:0045766	positive regulation of angiogenesis	61/5118	185/23210	0.000388999	0.00251415	0.00161323	Igf2/Chil1/Sfrp2/Fgfbp1/Dll1/Il1b/Uts2r/Ramp2/Angpt4/Ccl11/Ptgis/C3/Bmper/Rapgef3/Tek/Adm/Tgfbr2/Stim1/Itgb8/Srpx2/Cxcr4/Stat3/S100a1/Hyal1/Sphk1/Jup/Fgf2/Thbs1/Grn/F3/Itgb2/Cd34/Eng/Runx1/Gab1/Ctsh/Sema5a/Hk2/Rras/Rtn4/Grem1/Plcg1/Mtdh/Jmjd8/Hipk2/Pdpk1/Cyp1b1/Cela1/Itgb1/Pgf/Sash1/Klf4/Plk2/Nfe2l2/Vash2/Erap1/Aggf1/Vegfb/Akt3/Xbp1/Add1	61
GO:0006085	acetyl-CoA biosynthetic process	11/5118	18/23210	0.00039428	0.00253512	0.00162668	Pdk2/Acss2/Mlycd/Pdk1/Mpc1/Pdha1/Pdhx/Pdhb/Mpc2/Dld/Dlat	11
GO:0030809	negative regulation of nucleotide biosynthetic process	11/5118	18/23210	0.00039428	0.00253512	0.00162668	Myog/Cbfa2t3/Ppargc1a/Actn3/Entpd1/Pid1/Stat3/Nupr1/Flcn/Hdac4/Mtch2	11
GO:0045324	late endosome to vacuole transport	11/5118	18/23210	0.00039428	0.00253512	0.00162668	Tmem50a/Chmp2a/Chmp3/Becn1/Leprot/Chmp2b/Tmem50b/Chmp1a/Leprotl1/Chmp7/Pik3r4	11
GO:0048753	pigment granule organization	11/5118	18/23210	0.00039428	0.00253512	0.00162668	Shroom2/Gpr143/Rab38/Lyst/Bloc1s3/Trappc6a/Bcl2/Bloc1s4/Kif13a/Zeb2/Ap3b1	11
GO:1900372	negative regulation of purine nucleotide biosynthetic process	11/5118	18/23210	0.00039428	0.00253512	0.00162668	Myog/Cbfa2t3/Ppargc1a/Actn3/Entpd1/Pid1/Stat3/Nupr1/Flcn/Hdac4/Mtch2	11
GO:0034067	protein localization to Golgi apparatus	14/5118	26/23210	0.000396178	0.00254207	0.00163114	Bicd2/Gbp5/Vps13d/Vps13c/Atg9a/Rab33b/Arl5c/Arl5a/Vps13a/Cog7/Gbf1/Optn/Arl5b/Arl1	14
GO:1902473	regulation of protein localization to synapse	14/5118	26/23210	0.000396178	0.00254207	0.00163114	Camk2a/Mapt/Tnik/Dag1/Gpc6/Magi2/Iqsec2/Arhgap44/Grasp/Gsk3b/Nlgn2/Rap1a/Kalrn/Dlg1	14
GO:0051222	positive regulation of protein transport	126/5118	435/23210	0.000397614	0.00254866	0.00163537	Cd36/Myom1/Igf1/Kcnb1/Ins2/C1qtnf3/Ttn/Adcy8/Postn/Il1b/Cdh1/Gas6/Cemip/Bglap2/Trem2/Pfkm/Hcls1/Nlrp10/Tnfrsf14/Unc13b/Prkcq/Casp4/Htr2b/Casp1/Ccr7/Ifng/Unc93b1/Tslp/Clec9a/Acsl3/Mmp13/Tgfb3/Glp1r/Rapgef3/Tek/Tlr2/Crebrf/Abcg1/Fbxw7/Tnfsf15/Doc2b/Prnp/Apbb1/Myo18a/H2-T23/Fyn/Trpm4/Stom/Tgfb2/Akt2/Camk4/Il17rb/Mcu/Bcas3/C2cd5/Ankrd1/Jup/Erbb2/Nod2/Egfr/Glul/Kif5b/Tlr4/Fzd5/Cd34/Pik3r1/Vamp2/Cd81/P…	126
GO:1905954	positive regulation of lipid localization	34/5118	89/23210	0.00040107	0.00256817	0.00164789	Cd36/Fabp3/Ucn/Fitm1/Il1b/Abca1/Acsl6/Apoe/Pltp/Abca12/C3/Atp8a2/C1qtnf1/Abcg1/Bmp6/P2ry2/Fitm2/Nr1h3/Acacb/Tmf1/Scp2/Runx1/Acat2/Tmem135/P2rx7/Abca7/Commd1/Nucb2/Srebf2/Nr1h2/Lrp1/Ikbke/Mapk9/Pla2g6	34
GO:0006949	syncytium formation	28/5118	69/23210	0.00040596	0.00259681	0.00166627	Cacna1s/Cav3/Myog/Ins2/Ccl8/Trem2/Casp1/Rapgef3/Cxcl12/Dyrk1b/Myf6/Cdon/Tcta/Sh3pxd2a/Flot1/Flt3l/Ptgfrn/Cd81/Fer1l5/Pitx2/Sbno2/Myod1/Gsk3b/Adam9/Vash2/Tanc1/Neo1/Plekho1	28
GO:0006029	proteoglycan metabolic process	31/5118	79/23210	0.000412541	0.0026362	0.00169154	Igf1/Dcn/Chst13/Extl1/Col11a1/Mamdc2/Hs3st1/Mustn1/Bgn/Idua/Adamts12/Spock2/Sulf2/Sgsh/Ndst4/Gpc1/Man1c1/Ext1/Chpf/Extl3/Sulf1/Hs6st1/Ndst2/B4galt7/Xylt2/Chst12/Impad1/Extl2/Hs2st1/Fam20b/Ext2	31
GO:0045861	negative regulation of proteolysis	104/5118	349/23210	0.000413076	0.00263691	0.001692	Igf1/Wfdc1/Ins2/R3hdml/Kng2/Klhl40/Serpinb7/F2/Sfrp2/Serpinb6c/Serpina9/Serpinb9c/Wfikkn2/Serpina3n/Serpinb9g/Cdh1/Dpep1/Gas6/Spink4/Serpinb1c/Serpinb9d/Pi16/Serpinb1a/Timp4/Itih1/Serpina12/Pi15/Serpina6/Serpinb1b/Psen2/Ophn1/Serping1/Wnt9a/Mtm1/Camk2n1/Birc3/Serpinb6b/Ctla2a/Bin1/Col28a1/Gas1/Cd59a/Wfdc3/Herpud1/Anxa8/Renbp/Nr4a1/Akt2/Serpine2/Cst3/Serpinb9f/Nol3/App/Ptpn3/Cd46/Thbs1/Nr1h3/Ogt/E…	104
GO:0140029	exocytic process	36/5118	96/23210	0.000417745	0.00266398	0.00170937	Kcnb1/Camk2a/Cd300a/Unc13d/Pclo/Unc13b/Stx1b/Vamp1/Ncam1/Napb/Snapin/Grik5/Rab3a/Unc13a/Stx11/Exoc6/Vamp2/Rab3gap1/Exoc4/Snap47/Stx4a/Rab3d/Snap23/Vps11/Vps18/Vps33a/Sytl2/Snx4/Napa/Scrib/Psen1/Rab10/Cplx2/Vps45/Erc1/Bloc1s6	36
GO:0030324	lung development	70/5118	219/23210	0.000421967	0.00268815	0.00172487	Adamtsl2/Igf1/Chil1/Hsd11b1/Spry1/Hopx/Fgf9/Fgfr4/Bmp4/Lama1/Tmem38b/Rspo2/Adamts2/Fgfr3/Spdef/Insc/Mgp/Psen2/Abca12/Dppa2/Fgf10/Tgfb3/Dag1/Dhcr7/Fbxw7/Tgfbr2/Pdgfrb/Foxf1/Wnt2b/Epas1/Tbx4/Igfbp5/Rcn3/Mmp14/Lif/Cebpa/Rab3a/Pkdcc/Nog/Atxn1/Asah1/Fgf2/Sparc/Thra/Lipa/Pdgfra/Ccdc39/Heg1/Bmpr2/Ctsh/Mapk8ip3/Pitx2/Bmpr1a/Fndc3b/Atp7a/Lox/Nphp3/Nfib/Eya1/Ift88/Ltbp3/Hs6st1/Rc3h2/Ctsz/Hspb11/Wwp1/Tab1/S…	70
GO:0043255	regulation of carbohydrate biosynthetic process	38/5118	103/23210	0.000427738	0.00272213	0.00174668	Igf2/Igf1/Ins2/C1qtnf3/Grb10/P2ry6/Prkg1/Pdk2/Sorbs1/Serpina12/Enpp1/Mas1/Epm2aip1/Sik1/Inpp5k/Akt2/Esrrb/Pdgfb/Ogt/Ppp1r3f/Fam3a/Dyrk2/Kat2b/Nr3c1/Insr/Foxo1/Irs2/Mtor/Cry1/Ppp1cb/Ddb1/Acadm/Nr1d1/Ranbp2/Clk2/Gfpt1/Tgfb1/Maea	38
GO:0001843	neural tube closure	40/5118	110/23210	0.000431905	0.00274584	0.00176189	Sfrp2/Grhl3/Shroom3/Bmp4/Cobl/Rgma/Enah/Adm/Cecr2/Fzd1/Tgfb2/Nog/Bbs4/Prkaca/Fzd2/Mthfr/Sfrp1/Ift172/Dvl1/Fuz/Dvl3/Lrp6/Dlc1/Tsc2/Tsc1/Kdm6a/Ift57/Hectd1/Prkacb/Scrib/Ift122/Ski/Traf6/Opa1/Rock2/Lias/Tgif1/Vasp/Zeb2/Tgfb1	40
GO:0045667	regulation of osteoblast differentiation	49/5118	142/23210	0.000439465	0.00279088	0.00179079	Trp63/Igf1/Mef2c/Sfrp2/Gdpd2/Chrd/Ranbp3l/Bmp4/Sema4d/Axin2/Rassf2/Tmem64/Bmp6/Tob1/Atraid/Igfbp5/Cebpd/Trpm4/Acvr2a/Ahr/Cebpa/Nog/Fgf2/Bmpr1b/Il6st/Nbr1/Hdac4/Npnt/Prkaca/Zhx3/Tmem119/Sfrp1/Bmpr2/Smad3/Bmpr1a/Grem1/Smad6/Hdac5/Atp6ap1/Fndc3b/Gsk3b/Limd1/Snai2/Ski/Jund/Suco/Apc/Fgfr1/Rest	49
GO:0051055	negative regulation of lipid biosynthetic process	22/5118	50/23210	0.000439887	0.00279088	0.00179079	Dkk3/Apoe/Serpina12/Prox1/Enho/Sik1/Pde8b/Insig1/Trib3/Sphk1/Pdgfb/Ormdl3/Insig2/Cyp27b1/Wdtc1/Acadvl/Erlin2/Pibf1/Slc27a1/Acadl/Snai2/Rest	22
GO:0070509	calcium ion import	33/5118	86/23210	0.000441326	0.00279716	0.00179482	Cacna1s/Cav3/Hrc/Atp2a1/Ucn/Dysf/Trpv1/Psen2/Trpv3/Cxcl12/Slc8a1/Pdgfrb/Trpv6/Slc8a3/Prnp/Stc1/Cxcr4/Adrb2/Fyn/Slc25a23/Orai1/Micu1/Atp2a2/Cacna1b/Mcu/Pdgfb/Micu2/Opa1/Mcur1/Smdt1/Sphk2/Afg3l2/Pkd2	33
GO:0031334	positive regulation of protein complex assembly	77/5118	246/23210	0.000459118	0.00290697	0.00186528	Lmod2/Cd36/Cav3/Lmod3/Mapt/Cxcl13/Abca1/Mmp3/Fas/Lmod1/Unc13b/Bmf/Ifng/Gda/Ccl11/Rasip1/Esr1/Pde4dip/Tlr6/Mief2/Bin1/Trabd2b/Rhobtb2/Cnot6l/Palld/Mitf/Ahr/Cebpa/Gbp5/Pick1/Atat1/Baiap2l1/Tlr4/Gsn/Cdc42ep2/Sh3glb1/Cd24a/Bbc3/Fnip1/Gm14137/Psmc3/Clip1/Rhobtb1/Mecp2/Mapk8/Cdc42ep3/Jmy/Fchsd2/Mtor/Slain2/Arl2/Cdkn1b/Fer/Fmn1/Nck1/Bid/Spire1/Nr1h2/Gsk3b/Arhgef5/Asap1/Mapk9/Myo1c/Ppp2r5b/Dlg1/Vasp/Apc/…	77
GO:0032881	regulation of polysaccharide metabolic process	20/5118	44/23210	0.000472545	0.00298288	0.00191399	Igf2/Igf1/Ins2/Grb10/Sorbs1/Enpp1/Epm2aip1/Inpp5k/Akt2/Esrrb/Pdgfb/Ppp1r3f/Khk/Dyrk2/Insr/Irs2/Mtor/Ppp1cb/Gfpt1/Tgfb1	20
GO:0043124	negative regulation of I-kappaB kinase/NF-kappaB signaling	20/5118	44/23210	0.000472545	0.00298288	0.00191399	Otud7a/Rhoh/Rora/Esr1/Nlrc3/Nlrx1/Riok3/Tnip1/Sirpa/Dab2ip/Mapkbp1/Ppm1b/Otud7b/Tank/Per1/Ppm1a/Dnaja3/Optn/Ash1l/Nr1d1	20
GO:0051898	negative regulation of protein kinase B signaling	20/5118	44/23210	0.000472545	0.00298288	0.00191399	Pkhd1/Mmp3/Dag1/Mtm1/Xdh/Inpp5k/Magi2/Flcn/Lmbrd1/Ddit3/Tsc2/Rapgef1/Igf1r/Lemd2/Mul1/Plekha1/Klf4/Otud3/Phlpp1/Dlg1	20
GO:0032490	detection of molecule of bacterial origin	8/5118	11/23210	0.000478784	0.00300295	0.00192687	Lbp/Trem2/Tlr6/Tlr2/Nod2/Tlr4/Ssc5d/Ly96	8
GO:0044557	relaxation of smooth muscle	8/5118	11/23210	0.000478784	0.00300295	0.00192687	Mrvi1/Adora1/Abcc8/Prkg1/Rgs2/Kcnma1/Slc8a1/Adora2b	8
GO:0048630	skeletal muscle tissue growth	8/5118	11/23210	0.000478784	0.00300295	0.00192687	Dll1/Chrnd/Actn3/Mtm1/Chrna1/Adrb2/Naca/Rps6kb1	8
GO:0070213	protein auto-ADP-ribosylation	8/5118	11/23210	0.000478784	0.00300295	0.00192687	Parp3/Parp10/Parp6/Parp11/Tiparp/Tnks/Parp8/Parp12	8
GO:0098887	neurotransmitter receptor transport, endosome to postsynaptic membrane	8/5118	11/23210	0.000478784	0.00300295	0.00192687	Grip2/Lrrc7/Arhgap44/Grasp/Vps35/Scrib/Nsg1/Rab11a	8
GO:2000786	positive regulation of autophagosome assembly	8/5118	11/23210	0.000478784	0.00300295	0.00192687	Sh3glb1/Ulk1/Rab3gap1/Pip4k2b/Rab3gap2/Lrsam1/Pip4k2a/Becn1	8
GO:0043534	blood vessel endothelial cell migration	41/5118	114/23210	0.000479472	0.00300295	0.00192687	Igf2/Igf1/Mef2c/Fgfbp1/Apoe/Slit2/Angpt4/Fbxw7/Srpx2/P2rx4/Emp2/Angpt1/Nr4a1/Amot/Jup/Fgf2/Stat5a/Thbs1/Pdgfb/Amotl1/Mecp2/Pik3r3/Grem1/Hdac5/Stard13/Plcg1/Pdpk1/Pik3r2/Itgb1/Klf4/Gpld1/Plk2/Nfe2l2/Vhl/Mia3/Map2k5/Itgb1bp1/Fgfr1/Akt3/Lemd3/Tgfb1	41
GO:0038061	NIK/NF-kappaB signaling	39/5118	107/23210	0.000479585	0.00300295	0.00192687	Chil1/C1qtnf3/Il1b/Trem2/Nr3c2/Rassf2/Tek/Birc3/Tlr2/Nlrc3/Mas1/Tnfsf15/Pdcd4/Nod1/Relb/Nol3/App/Sphk1/Nod2/Egfr/Tlr4/Birc2/Traf4/Cyld/Terf2ip/Grem1/Trim44/Capn1/Ppm1b/Zfp91/Il18/Rc3h2/Traf2/Ppm1a/Adipor1/Traf6/Sash1/Nfat5/Lims1	39
GO:0006471	protein ADP-ribosylation	17/5118	35/23210	0.000480158	0.00300352	0.00192724	Art1/Art5/Ifng/Parp14/Parp3/Kat2b/Parp10/Parp9/Trim23/Sirt4/Parp6/Parp4/Parp11/Tiparp/Tnks/Parp8/Parp12	17
GO:0046326	positive regulation of glucose import	19/5118	41/23210	0.000482159	0.00301301	0.00193333	Igf1/Ins2/Fgf21/Erbb3/Klf15/Sorbs1/Crebl2/Mef2a/Akt2/Rhoq/C2cd5/Insr/Irs2/Adipor2/Osbpl8/Nfe2l2/Rap1a/Repin1/Ptpn11	19
GO:0001953	negative regulation of cell-matrix adhesion	18/5118	38/23210	0.00048529	0.00302954	0.00194393	Fam107a/Enpp2/Postn/Muc4/Bcl6/Arhgap6/Mmp14/Bcas3/Thbs1/Phldb2/Apod/Pik3r1/Sema3e/Dusp22/Dlc1/Hoxa7/Lrp1/Itgb1bp1	18
GO:1903036	positive regulation of response to wounding	29/5118	73/23210	0.000491885	0.00306763	0.00196837	Cd36/F2/F7/Hopx/Mylk/Capn3/Kank1/Ntrk3/Cxcr4/Fkbp1b/Thbs1/Grn/Tlr4/Cd24a/Rreb1/Ptn/Enpp4/Duox1/Rtn4/Mtor/Atp7a/Myod1/Igf1r/Lrp1/Nfe2l2/Arfgef1/Vegfb/Ndel1/Xbp1	29
GO:0031579	membrane raft organization	12/5118	21/23210	0.000505349	0.00314215	0.00201619	Cav3/Emp2/Rftn1/Flot1/Gsn/Ppt1/Abca7/Pmp22/Pacsin2/Flot2/Dlg1/Npc1	12
GO:0046716	muscle cell cellular homeostasis	12/5118	21/23210	0.000505349	0.00314215	0.00201619	Cav3/Dmd/Pfkm/Mtm1/Chrna1/Gaa/Cfl2/Lamp2/Aldoa/Lox/Apc/Tgfb1	12
GO:0098780	response to mitochondrial depolarisation	12/5118	21/23210	0.000505349	0.00314215	0.00201619	Pink1/Atg13/Vps13c/Ulk1/Gba/Hk2/Becn1/Mul1/Atg14/Mfn2/Optn/Ambra1	12
GO:0001836	release of cytochrome c from mitochondria	25/5118	60/23210	0.000508144	0.00315323	0.0020233	Igf1/Fas/Bmf/Pink1/Chchd10/Pmaip1/Nol3/Mllt11/Bcl2l2/Bnip3/Bcl2/Bbc3/Wdr35/Bcl2l1/Sod2/Atp7a/Bid/Psmd10/Mapk9/Opa1/Pam16/Apopt1/Fis1/Pla2g6/Dnm1l	25
GO:0042982	amyloid precursor protein metabolic process	25/5118	60/23210	0.000508144	0.00315323	0.0020233	Igf1/Apoe/Ifng/Psen2/Itm2a/Bin1/Necab1/Abcg1/Itm2b/Prnp/App/Unc13a/Itm2c/Cln3/Abca7/Olfm1/Dyrk1a/Ncstn/Tmed10/Psen1/Flot2/Nsg1/Rock2/Psenen/Dlg1	25
GO:0006119	oxidative phosphorylation	36/5118	97/23210	0.000524925	0.00325412	0.00208803	Cox6a2/Myog/Actn3/Pink1/Chchd10/Cox7a1/Slc25a23/Nupr1/Pde2a/Coq9/Iscu/Taz/Dnajc30/Abcd1/Bdnf/Mecp2/Ndufs2/Ndufaf1/Cox7a2l/Ndufv1/Atp7a/Ndufv3/Bid/Dld/Uqcrq/Uqcrfs1/Ndufs1/Surf1/Dnajc15/Ndufa7/Ndufb9/Cox4i1/Mtch2/Sdha/Uqcr10/Uqcc2	36
GO:0046330	positive regulation of JNK cascade	49/5118	143/23210	0.000527285	0.00326549	0.00209533	Tnfrsf19/Ncf1/Fgd2/Il1b/Gadd45a/Eda2r/Sh3rf2/Sh3rf3/Ccr7/Tnik/Tlr6/Rassf2/Cd27/Map3k9/Fzd4/Nod1/App/Taok1/Nod2/Map3k13/Pja2/Tlr4/Fzd5/Traf4/Sh3rf1/Fzd8/Gab1/Rb1cc1/Mapk8ip3/Dvl3/Mapk8ip1/Dab2ip/Tpd52l1/Ror2/Spag9/Dusp22/Map3k10/Mapkbp1/Hipk2/Zfp622/Mul1/Arhgef5/Map2k7/Traf2/Traf6/Sash1/Zeb2/Map3k7/Mfhas1	49
GO:1904951	positive regulation of establishment of protein localization	130/5118	454/23210	0.000540772	0.00334569	0.00214679	Cd36/Myom1/Igf1/Kcnb1/Ins2/C1qtnf3/Ttn/Adcy8/Postn/Il1b/Cdh1/Gas6/Cemip/Bglap2/Trem2/Pfkm/Hcls1/Nlrp10/Tnfrsf14/Unc13b/Prkcq/Casp4/Htr2b/Casp1/Ccr7/Ifng/Unc93b1/Tslp/Clec9a/Acsl3/Mmp13/Tgfb3/Glp1r/Rapgef3/Tek/Tlr2/Crebrf/Abcg1/Fbxw7/Tnfsf15/Doc2b/Prnp/Apbb1/Myo18a/H2-T23/Fyn/Pmaip1/Trpm4/Stom/Tgfb2/Akt2/Camk4/Il17rb/Mcu/Bcas3/C2cd5/Ankrd1/Jup/Erbb2/Nod2/Egfr/Glul/Kif5b/Tlr4/Fzd5/Cd34/Sh3glb1/Pik3…	130
GO:0010463	mesenchymal cell proliferation	24/5118	57/23210	0.000543783	0.00336098	0.0021566	Trp63/Fgf9/Chrd/Bmp4/Syne1/Tgfbr2/Foxf1/Gas1/Fat4/Osr1/Zeb1/Tbx18/Wnt11/Irs2/Ptn/Prrx1/Tbx1/Six1/Bmpr1a/Lrp6/Fbxw4/Nfib/Arhgap5/Fgfr1	24
GO:0071407	cellular response to organic cyclic compound	137/5118	482/23210	0.000545667	0.00336928	0.00216193	Casq2/Trp63/Trim63/Atp1a2/Igf1/Myog/Fam107a/Ryr1/Padi2/Mef2c/Tmem38a/Nos1/Hcn1/Adcy8/Il1b/Cdh1/Bmp4/P2ry6/Tmem38b/Akap6/Mmp2/Gabrg2/Htr2b/Rora/Inhbb/Gramd1b/Calcoco1/Trpv1/P2rx3/Rorc/Esr1/Rapgef3/Nfatc4/Zfp36l1/Nfe2l1/Fbxo32/Pde3a/Slc8a1/Crebrf/Heyl/Foxf1/Slc8a3/Gpd1/Igfbp5/P2rx4/Cry2/Inpp5k/Nr4a3/Stat3/Gabrb2/Trpm4/Insig1/Pou4f1/Pde2a/Klf9/Akt2/Ahr/Aplp1/Cebpa/Pak3/App/Jup/Flot1/Egfr/Ccdc62/Sirt…	137
GO:1900037	regulation of cellular response to hypoxia	10/5118	16/23210	0.000570581	0.00351962	0.00225839	Pink1/Nol3/Ogt/Rwdd3/Cd34/Commd1/Vhl/Usp19/Rock2/Tmbim6	10
GO:0032434	regulation of proteasomal ubiquitin-dependent protein catabolic process	43/5118	122/23210	0.000578478	0.00355934	0.00228388	Klhl40/Nkd2/Cbfa2t3/Sh3rf2/Psen2/Mtm1/Herpud1/Trib3/Araf/Sirt2/Ogt/Bbs7/Rnf217/Il33/Dvl1/Csnk1a1/Gba/Dnajb2/Mapk8/Nub1/Arih2/Clec16a/Ddrgk1/Commd1/Rad23a/Chfr/Fam122a/Arih1/Gsk3b/Psmd10/Ufl1/Rnf14/Psen1/Zfand2a/Styx/Ubxn1/Mapk9/Rchy1/Plk2/Tlk2/Map1a/Socs4/Sgta	43
GO:0042752	regulation of circadian rhythm	43/5118	122/23210	0.000578478	0.00355934	0.00228388	Ptgds/Adora1/Usp2/Uts2r/Ppargc1a/Prkg1/Htr7/Casp1/Prkaa2/Rora/Prox1/Rorc/Opn4/Piwil2/Fbxw7/Sik1/Cry2/Bhlhe40/Per3/Kdm5b/Per2/Fbxl21/Chrnb2/Npas2/Fbxl3/Mapk8/Btrc/Maged1/Mtor/Cipc/Cry1/Prkdc/Per1/Gsk3b/Ube3a/Crtc1/Mapk9/Ppp1cb/Ddb1/Phlpp1/Nr1d1/Rock2/Nr1d2	43
GO:0086001	cardiac muscle cell action potential	23/5118	54/23210	0.000579307	0.00355934	0.00228388	Cav3/Dmd/Gja5/Fgf13/Scn3b/Scn10a/Kcne4/Kcnj2/Ctnna3/Cacna2d1/Bin1/Scn5a/Snta1/Trpm4/Atp2a2/Scn1b/Gpd1l/Jup/Ank2/Camk2d/Ank3/Slmap/Dlg1	23
GO:1903533	regulation of protein targeting	23/5118	54/23210	0.000579307	0.00355934	0.00228388	Kcnb1/Cemip/Pink1/Fbxw7/Prnp/Inpp5k/Fyn/Stom/Akt2/Nol3/C2cd5/Erbb2/Ogt/Srebf1/Cdk5r1/Sirt4/Mtcl1/Ank3/Cacnb3/Myo1c/Nucb1/Fis1/Itgb1bp1	23
GO:2000378	negative regulation of reactive oxygen species metabolic process	27/5118	67/23210	0.000582186	0.0035735	0.00229296	Ins2/Mmp3/Pink1/Ptgis/Birc3/Mpv17l/Ctns/Hbp1/Stat3/Fyn/Abcd2/Sirt2/Cryab/Bnip3/Cd34/Bcl2/Abcd1/Sirpa/Wdr35/Hk2/Sirt5/Becn1/Sirt3/Gla/Pon3/Rock2/Map3k7	27
GO:0015918	sterol transport	30/5118	77/23210	0.000584483	0.00357818	0.00229597	Cd36/Abca1/Apoe/Pltp/Apof/Abca12/Npc1l1/Abcg1/Abca2/Abca5/Pcsk9/Nr1h3/Lima1/Osbpl2/Serac1/Scp2/Acat2/Ldlr/Ttc39b/Lrp6/Abca7/Commd1/Srebf2/Nr1h2/Lrp1/Stx12/Lamtor1/Osbp/Npc1/Vps4b	30
GO:0030301	cholesterol transport	30/5118	77/23210	0.000584483	0.00357818	0.00229597	Cd36/Abca1/Apoe/Pltp/Apof/Abca12/Npc1l1/Abcg1/Abca2/Abca5/Pcsk9/Nr1h3/Lima1/Osbpl2/Serac1/Scp2/Acat2/Ldlr/Ttc39b/Lrp6/Abca7/Commd1/Srebf2/Nr1h2/Lrp1/Stx12/Lamtor1/Osbp/Npc1/Vps4b	30
[truncated: 204 more rows]

## Sheet: GO_CC_up
ID	Description	GeneRatio	BgRatio	pvalue	p.adjust	qvalue	geneID	Count
[truncated: 188 more rows]

## Sheet: GO_MF_up
ID	Description	GeneRatio	BgRatio	pvalue	p.adjust	qvalue	geneID	Count
[truncated: 133 more rows]
