# Supplementary material for: RNA-Sequencing Reveals Upregulation and a Beneficial Role of Autophagy in Myoblast Differentiation and Fusion
Source: Cells. 2022 Nov 10;11(22):3549. doi: 10.3390/cells11223549 (PMC9688917; doi:10.3390/cells11223549)
Supplement: Supplementary file 1 [file cells-11-03549-s001.zip › cells-2001025-supplementary Table S4.xlsx]

## Sheet: GO_BP_down
ID	Description	GeneRatio	BgRatio	pvalue	p.adjust	qvalue	geneID	Count
GO:0022613	ribonucleoprotein complex biogenesis	299/4657	439/23210	1.46566e-107	9.07537e-104	6.2252e-104	Celf4/Suv39h1/Lyar/Exosc8/Nop56/Lsm2/Npm1/Lsm3/Dkc1/Nhp2/Fbl/Gar1/Gemin6/Snrpd1/Dis3/Ppan/Ruvbl2/Hsp90aa1/Nop2/Ncl/Ran/Noc2l/Pa2g4/Exosc2/Xpo1/Nop58/Rcl1/Snrpg/Npm3/Rrp15/Rpl7a-ps5/Snrpe/Rbmxl1/Mybbp1a/Ddx20/Ddx18/Rrp9/Ruvbl1/Ddx21/Rrs1/Snrpd3/Mrto4/Utp20/Rpsa/Eri1/Lsm6/Gemin5/Lsm4/Srsf1/Wdr43/Rps2/Ddx27/Rrp1b/Nop16/Sf3a2/Rplp0/Rbmx/C1qbp/Wdr46/Ptges3/Srpk1/Rpl26/Mrpl20/G3bp1/Utp15/Sf3a3/Rpl23a/R…	299
GO:0006397	mRNA processing	275/4657	448/23210	5.3214e-83	1.64751e-79	1.1301e-79	Ccnb1/Celf4/Hmx2/Ptbp1/Lsm2/Slbp/Npm1/Lsm3/Hnrnpa1/Lsm5/Snrpa1/Gemin6/Snrpd1/Ppil1/Rbmx2/Alyref/Pabpc1/Mbnl3/Khdrbs3/Adarb1/Srsf7/Papolb/Ddx39/Snrpg/Zfp473/Srsf9/Dazap1/Lsm8/Tbrg4/Snrnp40/Magohb/Snrpe/Rbmxl1/Ddx20/Srrt/U2af2/Lsm7/Snrpd3/Hnrnph1/Hnrnpm/Tra2a/Ttf2/Hnrnpa3/Snrpa/Rbm19/Cstf2/U2af1/Lsm6/Gemin5/Lsm4/Sf3b3/Srsf1/Srsf2/Srsf3/Rnf219/Sfpq/Rrp1b/Sf3a2/Sf3b4/Hnrnpc/Tardbp/Smn1/Rbmx/Eftud2/C1…	275
GO:0042254	ribosome biogenesis	208/4657	294/23210	1.41387e-79	2.91824e-76	2.00175e-76	Suv39h1/Lyar/Exosc8/Nop56/Npm1/Dkc1/Nhp2/Fbl/Gar1/Dis3/Ppan/Nop2/Ncl/Ran/Noc2l/Pa2g4/Exosc2/Xpo1/Nop58/Rcl1/Npm3/Rrp15/Rpl7a-ps5/Mybbp1a/Ddx18/Rrp9/Ddx21/Rrs1/Mrto4/Utp20/Rpsa/Eri1/Lsm6/Wdr43/Rps2/Ddx27/Rrp1b/Nop16/Rplp0/C1qbp/Wdr46/Rpl26/Mrpl20/Utp15/Rpl23a/Rpp30/Gm9493/Wdr75/Pop4/Rps19/Heatr1/Aatf/Emg1/Dimt1/Rrp8/Mettl16/Ebna1bp2/Rps27l/Rpf1/Mphosph10/Eif6/Mdn1/Brix1/Rpl12/Gtf3a/Rps16/Urb2/Dhx3…	208
GO:0034470	ncRNA processing	220/4657	343/23210	1.39603e-71	2.16105e-68	1.48236e-68	Suv39h1/Lyar/Exosc8/Lin28b/Npm1/Dkc1/Nhp2/Pop1/Fbl/Gar1/Dis3/Nop2/Ncl/Pa2g4/Exosc2/Rcl1/Sephs2/Npm3/Rrp15/Rpl7a-ps5/Ddx18/Srrt/Rrp9/Ddx21/Rrs1/Mrto4/Utp20/Eri1/Lsm6/Wdr4/Wdr43/Ddx27/Rrp1b/Adat3/Wdr46/Rpl26/Ints5/Hnrnpa2b1/Utp15/Elp6/Rpp30/Gm9493/Mettl1/Wdr75/Pop4/Rps19/Pus1/Nsun2/Heatr1/Tarbp2/Emg1/Toe1/Dimt1/Rrp8/Mettl16/Ebna1bp2/Ints3/Rpf1/Thg1l/Ints7/Mphosph10/Mdn1/Rps16/Kti12/Dhx37/Nob1/Rps17…	220
GO:0034660	ncRNA metabolic process	266/4657	467/23210	2.46086e-70	3.04753e-67	2.09043e-67	Ddx11/Mybl1/Suv39h1/Lyar/Exosc8/Lin28b/Npm1/Piwil4/Dkc1/Nhp2/Pop1/Fbl/Gar1/Dis3/Nop2/Ncl/Pa2g4/Exosc2/Rcl1/Sephs2/Tcof1/Vars/Npm3/Rrp15/Rpl7a-ps5/Ddx18/Srrt/Rrp9/Trp53/Ddx21/Rrs1/Mrto4/Utp20/Polr1e/Eri1/Lsm6/Wdr4/Wdr43/Ddx27/Rrp1b/Adat3/Wdr46/Rpl26/Ints5/Hnrnpa2b1/Utp15/Elp6/Rpp30/Gm9493/Mettl1/Wdr75/Pop4/Rps19/Pus1/Nsun2/Heatr1/Tarbp2/Emg1/Toe1/Dimt1/Rrp8/Mettl16/Ebna1bp2/Ints3/Rpf1/Thg1l/Ints7/…	266
GO:0008380	RNA splicing	223/4657	364/23210	4.22668e-67	4.36194e-64	2.99205e-64	Celf4/Hmx2/Ptbp1/Lsm2/Npm1/Lsm3/Hnrnpa1/Lsm5/Snrpa1/Gemin6/Snrpd1/Ppil1/Rbmx2/Alyref/Pabpc1/Mbnl3/Khdrbs3/Srsf7/Ddx39/Snrpg/Srsf9/Dazap1/Lsm8/Snrnp40/Magohb/Snrpe/Rbmxl1/Ddx20/U2af2/Lsm7/Snrpd3/Hnrnph1/Hnrnpm/Tra2a/Ttf2/Hnrnpa3/Snrpa/Rbm19/U2af1/Lsm6/Gemin5/Lsm4/Sf3b3/Srsf1/Srsf2/Srsf3/Rnf219/Sfpq/Rrp1b/Sf3a2/Sf3b4/Hnrnpc/Tardbp/Smn1/Rbmx/Eftud2/C1qbp/Srpk1/Hnrnpf/Hnrnpa2b1/Magoh/Sf3a3/Hspa8/Prpf…	223
GO:0006281	DNA repair	259/4657	464/23210	5.25462e-66	4.64808e-63	3.18833e-63	Exo1/Trip13/Uhrf1/Eme1/Rmi2/Hmga1/Ticrr/Mcm5/Aunip/Clspn/Fancd2/Gen1/Recql4/Brca1/Rad54l/Kif22/Fignl1/Foxm1/Dtl/Rad51ap1/Cdca5/Rad51/Pttg1/Mcm3/Fanci/Wdhd1/Smc2/Parpbp/Gins2/Fancb/Chek1/Brip1/Pif1/Chaf1a/Rad18/Esco2/Bard1/Chaf1b/Pole/Fanca/Polq/Ube2t/Mcm2/Timeless/Hmga2/Palb2/Mms22l/Mcm4/Mcm7/Cdc45/H2afx/Ddx11/Mcm6/Neil3/Dna2/Lig1/Cdc7/Pold1/Pola1/Suv39h1/Topbp1/Pole2/Ung/Fen1/Pcna-ps2/Mcm8/Blm/R…	259
GO:0016072	rRNA metabolic process	157/4657	230/23210	7.60813e-57	5.75654e-54	3.94867e-54	Ddx11/Suv39h1/Lyar/Exosc8/Npm1/Dkc1/Nhp2/Fbl/Gar1/Dis3/Nop2/Ncl/Pa2g4/Exosc2/Rcl1/Tcof1/Npm3/Rrp15/Rpl7a-ps5/Ddx18/Rrp9/Trp53/Ddx21/Rrs1/Mrto4/Utp20/Polr1e/Eri1/Lsm6/Wdr43/Ddx27/Rrp1b/Wdr46/Rpl26/Utp15/Rpp30/Gm9493/Wdr75/Pop4/Rps19/Heatr1/Emg1/Dimt1/Rrp8/Mettl16/Ebna1bp2/Rpf1/Mphosph10/Mdn1/Rps16/Dhx37/Nob1/Rps17/Wbp11/Rps6/Rpl11/Ftsj3/Ddx56/Wdr12/Rpl7a/Rpl35/Exosc3/Exosc7/Rps21/Urb1/Nol9/Rps8/Im…	157
GO:0006364	rRNA processing	143/4657	198/23210	8.36706e-57	5.75654e-54	3.94867e-54	Suv39h1/Lyar/Exosc8/Npm1/Dkc1/Nhp2/Fbl/Gar1/Dis3/Nop2/Ncl/Pa2g4/Exosc2/Rcl1/Npm3/Rrp15/Rpl7a-ps5/Ddx18/Rrp9/Ddx21/Rrs1/Mrto4/Utp20/Eri1/Lsm6/Wdr43/Ddx27/Rrp1b/Wdr46/Rpl26/Utp15/Rpp30/Gm9493/Wdr75/Pop4/Rps19/Heatr1/Emg1/Dimt1/Rrp8/Mettl16/Ebna1bp2/Rpf1/Mphosph10/Mdn1/Rps16/Dhx37/Nob1/Rps17/Wbp11/Rps6/Rpl11/Ftsj3/Ddx56/Wdr12/Rpl7a/Rpl35/Exosc3/Exosc7/Rps21/Urb1/Nol9/Rps8/Imp4/Tbl3/Rps24/Rpl35a/Exos…	143
GO:0006260	DNA replication	161/4657	243/23210	1.71993e-55	1.06498e-52	7.30518e-53	Cdc6/Mcm10/Eme1/Rmi2/Dscc1/Fbxo5/Ticrr/E2f7/Mcm5/Ccna2/Gen1/Cdk1/Recql4/Dtl/Rad51/Gmnn/Mcm3/Wdhd1/Gins2/Pif1/Chaf1a/Esco2/Ccne1/Chaf1b/Pole/Chtf18/Polq/Gins1/Cdt1/Dbf4/Mcm2/Timeless/Orc1/Mms22l/Fam111a/Rfc5/Mcm4/Mcm7/Cdc45/Ccne2/Ddx11/Mcm6/Dna2/Lig1/Cdc7/Pold1/Prim1/Nasp/Pola1/Prim2/Pole2/Atad5/Fen1/Ereg/Pcna-ps2/Mcm8/Blm/Chek2/Pcna/Msh6/Slbp/Npm1/Rrm2/Rfc3/Donson/E2f8/Rfwd3/Rfc4/Met/Tipin/Brca2/…	161
GO:0000375	RNA splicing, via transesterification reactions	165/4657	256/23210	2.63379e-54	1.25449e-51	8.60513e-52	Celf4/Hmx2/Ptbp1/Lsm2/Npm1/Lsm3/Hnrnpa1/Lsm5/Snrpa1/Gemin6/Snrpd1/Ppil1/Rbmx2/Mbnl3/Khdrbs3/Srsf7/Ddx39/Snrpg/Srsf9/Dazap1/Lsm8/Magohb/Snrpe/Rbmxl1/Ddx20/U2af2/Lsm7/Snrpd3/Hnrnpm/Tra2a/Snrpa/Rbm19/U2af1/Lsm6/Gemin5/Lsm4/Sf3b3/Srsf1/Srsf2/Srsf3/Rnf219/Sfpq/Sf3a2/Sf3b4/Hnrnpc/Rbmx/Eftud2/C1qbp/Srpk1/Hnrnpa2b1/Magoh/Sf3a3/Hspa8/Prpf31/Phf5a/Dhx9/Tra2b/Cwf19l1/Coil/Isy1/Prpf38a/Dbr1/Snrpd2/Sart3/Ddx4…	165
GO:0000377	RNA splicing, via transesterification reactions with bulged adenosine as nucleophile	165/4657	256/23210	2.63379e-54	1.25449e-51	8.60513e-52	Celf4/Hmx2/Ptbp1/Lsm2/Npm1/Lsm3/Hnrnpa1/Lsm5/Snrpa1/Gemin6/Snrpd1/Ppil1/Rbmx2/Mbnl3/Khdrbs3/Srsf7/Ddx39/Snrpg/Srsf9/Dazap1/Lsm8/Magohb/Snrpe/Rbmxl1/Ddx20/U2af2/Lsm7/Snrpd3/Hnrnpm/Tra2a/Snrpa/Rbm19/U2af1/Lsm6/Gemin5/Lsm4/Sf3b3/Srsf1/Srsf2/Srsf3/Rnf219/Sfpq/Sf3a2/Sf3b4/Hnrnpc/Rbmx/Eftud2/C1qbp/Srpk1/Hnrnpa2b1/Magoh/Sf3a3/Hspa8/Prpf31/Phf5a/Dhx9/Tra2b/Cwf19l1/Coil/Isy1/Prpf38a/Dbr1/Snrpd2/Sart3/Ddx4…	165
GO:0000398	mRNA splicing, via spliceosome	165/4657	256/23210	2.63379e-54	1.25449e-51	8.60513e-52	Celf4/Hmx2/Ptbp1/Lsm2/Npm1/Lsm3/Hnrnpa1/Lsm5/Snrpa1/Gemin6/Snrpd1/Ppil1/Rbmx2/Mbnl3/Khdrbs3/Srsf7/Ddx39/Snrpg/Srsf9/Dazap1/Lsm8/Magohb/Snrpe/Rbmxl1/Ddx20/U2af2/Lsm7/Snrpd3/Hnrnpm/Tra2a/Snrpa/Rbm19/U2af1/Lsm6/Gemin5/Lsm4/Sf3b3/Srsf1/Srsf2/Srsf3/Rnf219/Sfpq/Sf3a2/Sf3b4/Hnrnpc/Rbmx/Eftud2/C1qbp/Srpk1/Hnrnpa2b1/Magoh/Sf3a3/Hspa8/Prpf31/Phf5a/Dhx9/Tra2b/Cwf19l1/Coil/Isy1/Prpf38a/Dbr1/Snrpd2/Sart3/Ddx4…	165
GO:0022618	ribonucleoprotein complex assembly	145/4657	223/23210	1.4967e-48	6.61969e-46	4.54074e-46	Celf4/Lsm2/Lsm3/Gemin6/Snrpd1/Ppan/Ruvbl2/Hsp90aa1/Nop2/Snrpg/Snrpe/Rbmxl1/Ddx20/Ruvbl1/Rrs1/Snrpd3/Mrto4/Rpsa/Gemin5/Lsm4/Srsf1/Rps2/Sf3a2/Rplp0/Rbmx/C1qbp/Ptges3/Srpk1/Mrpl20/G3bp1/Sf3a3/Rpl23a/Prpf31/Dhx9/Rps19/Cnot6/Coil/Isy1/Snrpd2/Tarbp2/Sart3/Srsf10/Rps27l/Eif4h/Hsp90ab1/Sf3a1/Eif6/Mdn1/Brix1/Denr/Prmt5/Rpl12/Gm10036/Psip1/Snrpb/Rpl11/Prpf3/Nle1/Eif2s1/Rps5/Rps23/Snrpc/Mrps11/Polr2d/Gemin2…	145
GO:0071826	ribonucleoprotein complex subunit organization	148/4657	236/23210	1.25119e-46	5.16491e-44	3.54284e-44	Celf4/Lsm2/Lsm3/Gemin6/Snrpd1/Ppan/Ruvbl2/Hsp90aa1/Nop2/Snrpg/Snrpe/Rbmxl1/Ddx20/Dyrk3/Ruvbl1/Rrs1/Snrpd3/Mrto4/Rpsa/Gemin5/Lsm4/Srsf1/Rps2/Sf3a2/Rplp0/Rbmx/C1qbp/Ptges3/Srpk1/Mrpl20/G3bp1/Sf3a3/Rpl23a/Prpf31/Dhx9/Rps19/Cnot6/Coil/Isy1/Snrpd2/Tarbp2/Sart3/Srsf10/Rps27l/Eif4h/Hsp90ab1/Sf3a1/Eif6/Mdn1/Brix1/Denr/Prmt5/Rpl12/Gm10036/Psip1/Snrpb/Rpl11/Prpf3/Nle1/Eif2s1/Rps5/Rps23/Snrpc/Mrps11/Polr2d/…	148
GO:0007059	chromosome segregation	178/4657	317/23210	4.66356e-46	1.8048e-43	1.23799e-43	Cdc6/Ccnb1ip1/Bub1/Birc5/Trip13/Eme1/Ccnb1/Plk1/Bub1b/Rmi2/Cdc20/Ncapg/Kif23/Espl1/Kif2c/Kif4/Kif18b/Dscc1/Fbxo5/Cdca8/Aurkb/Nek2/Fancd2/Spdl1/Ttk/Top2a/Gen1/Cenpe/Kif14/Fam83d/Recql4/Nuf2/Brca1/Kif22/Ska3/Cdca5/Stil/Pttg1/Cdca2/Ect2/Ska1/Cenph/Ndc80/Nsl1/Mad2l1/Smc2/Ncaph/Mki67/Tacc3/Cenpn/Spag5/Knstrn/Brip1/Rad18/Esco2/Ccne1/Incenp/Spc25/Cenpf/Chtf18/Cdt1/Oip5/Cenpk/Kif18a/Ncapd2/Nusap1/Racgap1…	178
GO:0033044	regulation of chromosome organization	190/4657	356/23210	1.07281e-44	3.90757e-42	2.68038e-42	Cdc6/Bub1/Birc5/Trip13/Ccnb1/Plk1/Bub1b/Rmi2/Myb/Fbxo5/Aurkb/Nek2/Spdl1/Ttk/Top2a/Gen1/Cenpe/Recql4/Brca1/Cdca5/Stil/Pttg1/Ndc80/Mad2l1/Wdhd1/Mki67/Tacc3/Chek1/Pif1/Cdt1/Mcm2/Atad2/Cdc45/Ddx11/Suv39h1/Myocd/Msx3/Fen1/Cit/Dnmt1/Phf19/Dkc1/Rtel1/Nap1l2/Myc/Mtbp/Ruvbl2/Shcbp1l/Terf1/Cep192/Noc2l/Naa10/Trim28/Rps6ka4/Tinf2/Mcph1/Anapc15/Src/Kat2a/Trp53/Cct6a/Hnrnpd/Mad1l1/Zw10/Cct7/Ercc1/Sfpq/Hnrnpc/…	190
GO:0051052	regulation of DNA metabolic process	215/4657	440/23210	1.97741e-42	6.8023e-40	4.666e-40	Rmi2/Dscc1/Fbxo5/Ticrr/E2f7/Aurkb/Ccna2/Nek2/Aunip/Cdk1/Brca1/Fignl1/Foxm1/Rad51ap1/Rad51/Gmnn/Parpbp/Fancb/Chek1/Pif1/Rad18/Esco2/Ankle1/Chtf18/Polq/Cdt1/Dbf4/Timeless/Grhl2/Rfc5/Ddx11/Dna2/Cdc7/Mis18a/C3ar1/Suv39h1/Atad5/Ereg/Blm/Dnmt1/Kcnk2/Chek2/Pcna/Msh6/Npm1/Rfc3/Donson/Cd40/Usp1/E2f8/Rfc4/Met/Dkc1/Tipin/Brca2/Gja1/Rtel1/Dek/Myc/Rpa2/Clcf1/Terf1/Hsp90aa1/Id3/Hmgb1/Rfc2/Trim28/Tinf2/Pms2/Gli…	215
GO:0006403	RNA localization	116/4657	172/23210	1.7736e-41	5.78006e-39	3.9648e-39	Arc/Aaas/Ndc1/Slbp/Npm1/Hnrnpa1/Dkc1/Nup37/Fbl/Nup85/Nup43/Nup107/Alyref/Terf1/Ran/Srsf7/Pom121/Exosc2/Ddx39/Eif5a/Xpo1/Nop58/Nup160/Magohb/Hhex/Nup155/Rrs1/Hnrnpa3/Srsf1/Srsf3/Sfpq/Nxt1/Hnrnpa2b1/Magoh/Thoc3/Dhx9/Nup54/Cct2/Eif5a2/Nup133/Kif5c/Xpo5/Ahctf1/Nup188/Eif6/Wrap53/Khsrp/Nxt2/Fmr1/Mrpl18/Tcp1/Khdrbs1/Exosc3/Nup62/Exosc10/Nup153/Polr2d/Pnpt1/Ncbp1/Rps15/Znhit3/Rbm15b/Tst/Ddx39b/Igf2bp3/L…	116
GO:0044770	cell cycle phase transition	198/4657	394/23210	2.02771e-41	6.2778e-39	4.30622e-39	Cdc6/Bub1/Birc5/Ube2c/Trip13/Ccnb1/Plk1/Bub1b/Myb/Fbxo5/Ticrr/E2f7/Aurkb/Ccna2/Clspn/Spdl1/Ttk/Cdc25c/Gen1/Cdk1/Cenpe/Kif14/Fam83d/Brca1/Foxm1/Dtl/Cdca5/Stil/Ccnd1/Lmnb1/Ndc80/Mad2l1/Ccnf/Tacc3/Cyp1a1/Cks1b/Chek1/Ccne1/Cenpf/Pole/Ccnb2/Cdt1/Dbf4/Iqgap3/Timeless/Cks2/Orc1/Mastl/Ccno/Cdc45/Ccne2/Tcf19/Cdc7/Rcc1/Nasp/Topbp1/Pidd1/Ezh2/Skp2/Atad5/Blm/Cit/Mbd4/Chek2/Slbp/Npm1/Donson/Cdc25a/Rbl1/Id2/Ub…	198
GO:0006261	DNA-dependent DNA replication	98/4657	135/23210	1.27548e-39	3.76084e-37	2.57973e-37	Cdc6/Mcm10/Eme1/Dscc1/Fbxo5/Ticrr/E2f7/Mcm5/Gen1/Recql4/Rad51/Mcm3/Wdhd1/Ccne1/Pole/Chtf18/Polq/Gins1/Cdt1/Dbf4/Mcm2/Timeless/Orc1/Mms22l/Rfc5/Mcm4/Mcm7/Cdc45/Ccne2/Ddx11/Mcm6/Dna2/Lig1/Cdc7/Pold1/Prim1/Pola1/Prim2/Pole2/Atad5/Fen1/Pcna-ps2/Mcm8/Blm/Chek2/Pcna/Msh6/Slbp/Npm1/Rfc3/Donson/E2f8/Rfwd3/Rfc4/Tipin/Brca2/Rtel1/Rpa1/Etaa1/Pold3/Pold2/Rfc2/Orc6/Pola2/Zranb3/Zfp365/Nucks1/Baz1a/Mre11a/Orc5…	98
GO:0007346	regulation of mitotic cell cycle	225/4657	493/23210	2.14844e-38	6.04688e-36	4.14783e-36	Cdc6/Bub1/Birc5/Ube2c/Trip13/Eme1/Ccnb1/Plk1/Bub1b/Fbxo5/Ticrr/E2f7/Aurkb/Nek2/Clspn/Spdl1/Ttk/Cdc25c/Top2a/Gen1/Cdk1/Kif11/Cenpe/Kif14/Brca1/Tpx2/Dtl/Cdca5/Stil/Ccnd1/Kntc1/Pttg1/Lmnb1/Zwilch/Ndc80/Kif20b/Mad2l1/Mki67/Tnf/Tacc3/Cyp1a1/Cks1b/Chek1/Ccne1/Incenp/Btc/Cenpf/Cdt1/Dbf4/Cks2/Orc1/Nusap1/Cdc45/Bora/Foxa1/Cdc7/Rcc1/Topbp1/Pidd1/Psrc1/Ezh2/Atad5/Ereg/Ranbp1/Blm/Cit/Mbd4/Chek2/Donson/Cdc25a…	225
GO:0044772	mitotic cell cycle phase transition	180/4657	356/23210	3.34384e-38	9.00219e-36	6.175e-36	Cdc6/Bub1/Birc5/Ube2c/Trip13/Ccnb1/Plk1/Bub1b/Myb/Fbxo5/Ticrr/E2f7/Aurkb/Ccna2/Clspn/Spdl1/Ttk/Cdc25c/Gen1/Cdk1/Cenpe/Kif14/Brca1/Foxm1/Dtl/Cdca5/Stil/Ccnd1/Lmnb1/Ndc80/Mad2l1/Ccnf/Tacc3/Cyp1a1/Cks1b/Chek1/Ccne1/Cenpf/Pole/Ccnb2/Cdt1/Dbf4/Iqgap3/Cks2/Orc1/Mastl/Ccno/Cdc45/Ccne2/Tcf19/Cdc7/Rcc1/Nasp/Topbp1/Pidd1/Ezh2/Skp2/Atad5/Blm/Cit/Mbd4/Chek2/Donson/Cdc25a/Rbl1/Id2/Ube2s/Rfwd3/Rbbp8/Tfap4/Rpa2…	180
GO:0140014	mitotic nuclear division	145/4657	257/23210	4.7815e-38	1.23363e-35	8.462e-36	Mybl2/Cdc6/Bub1/Birc5/Ube2c/Trip13/Aurka/Ccnb1/Plk1/Bub1b/Cdc20/Ncapg/Kif23/Espl1/Kif2c/Kif4/Kif18b/Dscc1/Fbxo5/Cdca8/Aurkb/Nek2/Spdl1/Ttk/Gen1/Kif11/Cenpe/Kif14/Nuf2/Kif22/Tpx2/Cdca5/Stil/Pttg1/Ndc80/Nsl1/Kif20b/Mad2l1/Kifc1/Smc2/Ncaph/Mki67/Tnf/Tacc3/Spag5/Chek1/Knstrn/Incenp/Btc/Kifc5b/Cdt1/Cenpk/Kif18a/Ncapd2/Nusap1/Racgap1/Bora/Rcc1/Aaas/Psrc1/Ereg/Ranbp1/Smc4/Cit/Chek2/Ube2s/Tgfa/Met/Dsn1/Z…	145
GO:0000819	sister chromatid segregation	115/4657	180/23210	1.20027e-37	2.97282e-35	2.03919e-35	Cdc6/Bub1/Birc5/Trip13/Ccnb1/Plk1/Bub1b/Rmi2/Cdc20/Ncapg/Kif23/Espl1/Kif2c/Kif4/Kif18b/Dscc1/Fbxo5/Cdca8/Aurkb/Nek2/Spdl1/Ttk/Top2a/Gen1/Cenpe/Kif14/Recql4/Nuf2/Kif22/Cdca5/Stil/Pttg1/Ndc80/Nsl1/Mad2l1/Smc2/Ncaph/Tacc3/Spag5/Knstrn/Esco2/Incenp/Cdt1/Cenpk/Kif18a/Ncapd2/Nusap1/Racgap1/Ddx11/Psrc1/Fen1/Smc4/Cit/Dsn1/Zwint/Ncapd3/Mtbp/Terf1/Cep192/Chmp4c/Rad51c/Ran/Naa10/Tubg1/Kpnb1/Anapc15/Rrs1/Mad…	115
GO:0000280	nuclear division	194/4657	409/23210	4.3486e-36	1.03564e-33	7.10389e-34	Mybl2/Cdc6/Ccnb1ip1/Bub1/Birc5/Ube2c/Trip13/Aurka/Eme1/Ccnb1/Plk1/Bub1b/Cdc20/Ncapg/Kif23/Espl1/Kif2c/Kif4/Kif18b/Dscc1/Fbxo5/Cdca8/Aurkb/Nek2/Fancd2/Spdl1/Ttk/Top2a/Gen1/Kif11/Cenpe/Kif14/Nuf2/Rad54l/Kif22/Tpx2/Fignl1/Cdca5/Rad51/Stil/Pttg1/Ndc80/Nsl1/Kif20b/Mad2l1/Kifc1/Smc2/Ncaph/Mki67/Tnf/Tacc3/Spag5/Chek1/Knstrn/Brip1/Ccne1/Incenp/Btc/Kifc5b/Chtf18/Fanca/Cdt1/Aspm/Cenpk/Cks2/Mastl/Kif18a/Nca…	194
GO:0000070	mitotic sister chromatid segregation	99/4657	146/23210	6.72227e-36	1.54164e-33	1.05748e-33	Cdc6/Bub1/Birc5/Trip13/Ccnb1/Plk1/Bub1b/Cdc20/Ncapg/Kif23/Espl1/Kif2c/Kif4/Kif18b/Dscc1/Fbxo5/Cdca8/Aurkb/Nek2/Spdl1/Ttk/Gen1/Cenpe/Kif14/Nuf2/Kif22/Cdca5/Stil/Pttg1/Ndc80/Nsl1/Mad2l1/Smc2/Ncaph/Tacc3/Spag5/Knstrn/Incenp/Cdt1/Cenpk/Kif18a/Ncapd2/Nusap1/Racgap1/Psrc1/Smc4/Cit/Dsn1/Zwint/Ncapd3/Mtbp/Terf1/Cep192/Chmp4c/Ran/Naa10/Tubg1/Kpnb1/Anapc15/Rrs1/Mad1l1/Zw10/Pinx1/Hira/Bub3/Chtf8/Mis12/Rad21…	99
GO:0051236	establishment of RNA localization	101/4657	151/23210	8.431e-36	1.86445e-33	1.27891e-33	Arc/Aaas/Ndc1/Slbp/Npm1/Hnrnpa1/Nup37/Nup85/Nup43/Nup107/Alyref/Terf1/Ran/Srsf7/Pom121/Ddx39/Eif5a/Xpo1/Nup160/Magohb/Hhex/Nup155/Rrs1/Hnrnpa3/Srsf1/Srsf3/Sfpq/Nxt1/Hnrnpa2b1/Magoh/Thoc3/Dhx9/Nup54/Eif5a2/Nup133/Kif5c/Xpo5/Ahctf1/Nup188/Eif6/Khsrp/Nxt2/Fmr1/Mrpl18/Khdrbs1/Nup62/Nup153/Polr2d/Pnpt1/Ncbp1/Rps15/Rbm15b/Tst/Ddx39b/Igf2bp3/Ltv1/Nup93/Nmd3/Rbm27/G3bp2/Cpsf6/Tomm20/Seh1l/Abce1/Casc3/Atr…	101
GO:0006913	nucleocytoplasmic transport	153/4657	289/23210	1.18044e-35	2.43643e-33	1.67126e-33	Ect2/Bard1/Ankle1/1700009N14Rik/Syk/Cited1/Kpna2/Aaas/Rangap1/Ptgs2/Npm1/Nup85/Cfl1/Nup107/Ptpn22/Ran/Pom121/Ddx39/Eif5a/Xpo1/Trim28/Txn1/Nup160/Flna/Kpnb1/Ier3/Hhex/Pola2/Nup35/Wipf1/Trp53/Nup155/Rrs1/Cchcr1/Nup50/Srsf3/Nxt1/Emd/Tardbp/Hnrnpa2b1/Prkcd/Anp32a/Hspa8/Thoc3/Dhx9/Nup54/Nup133/Phip/Smo/Cse1l/Xpo5/Nup188/Eif6/Gli3/Ppp1cc/Nxt2/Xpo4/Efcab7/Khdrbs1/Pml/Nutf2/Phb2/Ipo5/Nup62/Rab23/Zpr1/Nup…	153
GO:0051169	nuclear transport	153/4657	289/23210	1.18044e-35	2.43643e-33	1.67126e-33	Ect2/Bard1/Ankle1/1700009N14Rik/Syk/Cited1/Kpna2/Aaas/Rangap1/Ptgs2/Npm1/Nup85/Cfl1/Nup107/Ptpn22/Ran/Pom121/Ddx39/Eif5a/Xpo1/Trim28/Txn1/Nup160/Flna/Kpnb1/Ier3/Hhex/Pola2/Nup35/Wipf1/Trp53/Nup155/Rrs1/Cchcr1/Nup50/Srsf3/Nxt1/Emd/Tardbp/Hnrnpa2b1/Prkcd/Anp32a/Hspa8/Thoc3/Dhx9/Nup54/Nup133/Phip/Smo/Cse1l/Xpo5/Nup188/Eif6/Gli3/Ppp1cc/Nxt2/Xpo4/Efcab7/Khdrbs1/Pml/Nutf2/Phb2/Ipo5/Nup62/Rab23/Zpr1/Nup…	153
GO:0045786	negative regulation of cell cycle	205/4657	452/23210	1.39002e-34	2.77644e-32	1.90449e-32	Cdc6/Bub1/Birc5/Trip13/Aurka/Eme1/Ccnb1/Plk1/Bub1b/Prr11/Fbxo5/Ticrr/E2f7/Aurkb/Nek2/Clspn/Spdl1/Ttk/Top2a/Gen1/Cdk1/Cenpe/Recql4/Brca1/Foxm1/Dtl/Stil/Ccnd1/Kntc1/Pttg1/Gmnn/Zwilch/Ndc80/Mad2l1/Kifc1/Ccnf/Tnf/Chek1/Cdt1/Timeless/Orc1/Mlf1/Dna2/Cdkn3/Topbp1/Myocd/Pidd1/Ezh2/Blm/Mbd4/Chek2/Ptgs2/Msh6/Npm1/Donson/E2f8/Rbl1/Id2/Rfwd3/Tipin/Myc/Tfap4/Rpa2/Zwint/Mtbp/Terf1/Mdm1/Cep192/Etaa1/Chmp4c/Rbm1…	205
GO:0098813	nuclear chromosome segregation	140/4657	258/23210	2.89785e-34	5.60733e-32	3.84632e-32	Cdc6/Ccnb1ip1/Bub1/Birc5/Trip13/Eme1/Ccnb1/Plk1/Bub1b/Rmi2/Cdc20/Ncapg/Kif23/Espl1/Kif2c/Kif4/Kif18b/Dscc1/Fbxo5/Cdca8/Aurkb/Nek2/Fancd2/Spdl1/Ttk/Top2a/Gen1/Cenpe/Kif14/Fam83d/Recql4/Nuf2/Kif22/Cdca5/Stil/Pttg1/Ect2/Ndc80/Nsl1/Mad2l1/Smc2/Ncaph/Tacc3/Spag5/Knstrn/Brip1/Esco2/Ccne1/Incenp/Cenpf/Cdt1/Cenpk/Kif18a/Ncapd2/Nusap1/Racgap1/Ccne2/Ddx11/Psrc1/Fen1/Smc4/Cit/Ndc1/Cenpq/Mcmdc2/Brca2/M1ap/Ds…	140
GO:0050657	nucleic acid transport	98/4657	148/23210	3.2488e-34	5.91665e-32	4.05849e-32	Arc/Aaas/Ndc1/Slbp/Npm1/Hnrnpa1/Nup37/Nup85/Nup43/Nup107/Alyref/Ran/Srsf7/Pom121/Ddx39/Eif5a/Xpo1/Nup160/Magohb/Hhex/Nup155/Rrs1/Hnrnpa3/Srsf1/Srsf3/Sfpq/Nxt1/Hnrnpa2b1/Magoh/Thoc3/Dhx9/Nup54/Eif5a2/Nup133/Kif5c/Xpo5/Ahctf1/Nup188/Eif6/Khsrp/Nxt2/Fmr1/Mrpl18/Khdrbs1/Nup62/Nup153/Polr2d/Pnpt1/Ncbp1/Rps15/Rbm15b/Tst/Ddx39b/Igf2bp3/Ltv1/Nup93/Nmd3/Rbm27/G3bp2/Cpsf6/Tomm20/Seh1l/Abce1/Casc3/Nup214/Gl…	98
GO:0050658	RNA transport	98/4657	148/23210	3.2488e-34	5.91665e-32	4.05849e-32	Arc/Aaas/Ndc1/Slbp/Npm1/Hnrnpa1/Nup37/Nup85/Nup43/Nup107/Alyref/Ran/Srsf7/Pom121/Ddx39/Eif5a/Xpo1/Nup160/Magohb/Hhex/Nup155/Rrs1/Hnrnpa3/Srsf1/Srsf3/Sfpq/Nxt1/Hnrnpa2b1/Magoh/Thoc3/Dhx9/Nup54/Eif5a2/Nup133/Kif5c/Xpo5/Ahctf1/Nup188/Eif6/Khsrp/Nxt2/Fmr1/Mrpl18/Khdrbs1/Nup62/Nup153/Polr2d/Pnpt1/Ncbp1/Rps15/Rbm15b/Tst/Ddx39b/Igf2bp3/Ltv1/Nup93/Nmd3/Rbm27/G3bp2/Cpsf6/Tomm20/Seh1l/Abce1/Casc3/Nup214/Gl…	98
GO:0000075	cell cycle checkpoint	110/4657	178/23210	4.00291e-34	6.94636e-32	4.76481e-32	Cdc6/Bub1/Birc5/Trip13/Aurka/Eme1/Ccnb1/Plk1/Bub1b/Ticrr/Aurkb/Clspn/Spdl1/Ttk/Top2a/Gen1/Cdk1/Cenpe/Brca1/Dtl/Stil/Ccnd1/Kntc1/Zwilch/Ndc80/Mad2l1/Chek1/Cdt1/Timeless/Orc1/Dna2/Topbp1/Pidd1/Blm/Mbd4/Chek2/Donson/Rfwd3/Tipin/Rpa2/Zwint/Mtbp/Terf1/Cep192/Etaa1/Chmp4c/E2f1/Ier3/Msh2/Anapc15/Rad9a/Trp53/Wdr76/Plk3/Dclre1b/Mad1l1/Zw10/Rpl26/Mre11a/Fzr1/Nsun2/Bub3/Hus1/Casp2/Rps27l/Ints3/Ints7/Rnaseh2…	110
GO:0006302	double-strand break repair	126/4657	220/23210	4.03858e-34	6.94636e-32	4.76481e-32	Trip13/Eme1/Rmi2/Mcm5/Aunip/Gen1/Recql4/Brca1/Rad54l/Fignl1/Foxm1/Rad51ap1/Cdca5/Rad51/Mcm3/Parpbp/Gins2/Fancb/Chek1/Brip1/Esco2/Polq/Mcm2/Timeless/Palb2/Mms22l/Mcm4/Mcm7/Cdc45/H2afx/Ddx11/Mcm6/Dna2/Lig1/Cdc7/Pola1/Mcm8/Blm/Rad54b/Chek2/Mcmdc2/Rfwd3/Xrcc2/Brca2/Rtel1/Rbbp8/Dek/Rpa2/Rpa1/Rad51b/Rad51c/Rpa3/Msh2/Trp53/Tdp2/Spidr/Tdp1/Dclre1b/Ercc1/Sfpq/Zfp365/Nucks1/Smchd1/Mre11a/Helq/Mcm9/Hus1/Par…	126
GO:0015931	nucleobase-containing compound transport	110/4657	181/23210	3.5467e-33	5.93546e-31	4.07139e-31	Arc/Aaas/Ndc1/Slbp/Npm1/Hnrnpa1/Nup37/Gja1/Nup85/Nup43/Nup107/Alyref/Ran/Srsf7/Pom121/Ddx39/Eif5a/Xpo1/Nup160/Magohb/Hhex/Nup155/Rrs1/Hnrnpa3/Srsf1/Slc25a24/Srsf3/Sfpq/Nxt1/Hnrnpa2b1/Magoh/Thoc3/Dhx9/Nup54/Eif5a2/Nup133/Kif5c/Xpo5/Ahctf1/Nup188/Eif6/Khsrp/Nxt2/Fmr1/Slc29a2/Mrpl18/Khdrbs1/Nup62/Nup153/Polr2d/Pnpt1/Ncbp1/Rps15/Rbm15b/Tst/Ddx39b/Igf2bp3/Ltv1/Nup93/Slc35b4/Nmd3/Rbm27/Ripk1/G3bp2/Cpsf…	110
GO:0006310	DNA recombination	146/4657	280/23210	4.1058e-33	6.6903e-31	4.58917e-31	Exo1/Ccnb1ip1/Trip13/Eme1/Rmi2/Mcm5/Aunip/Top2a/Gen1/Recql4/Brca1/Rad54l/Fignl1/Rad51ap1/Rad51/Mcm3/Hmgb2/Parpbp/Gins2/Fancb/Chek1/Brip1/Pif1/Rad18/Ankle1/Chtf18/Polq/Mcm2/Timeless/Palb2/Mms22l/Mcm4/Mcm7/Cdc45/H2afx/Mcm6/Lig1/Cdc7/Topbp1/Hspd1/Ung/Atad5/Hmgb3/Mcm8/Blm/Rad54b/Mnd1/Msh6/Psmc3ip/Mcmdc2/Cd40/Rfwd3/Xrcc2/Brca2/Rtel1/Rbbp8/Rpa2/Clcf1/Ruvbl2/Rpa1/Rad51b/Rad51c/Hmgb1/Rpa3/Pms2/Msh4/Apex2…	146
GO:0048285	organelle fission	203/4657	456/23210	7.20098e-33	1.14329e-30	7.84236e-31	Mybl2/Cdc6/Ccnb1ip1/Bub1/Birc5/Ube2c/Trip13/Aurka/Eme1/Ccnb1/Plk1/Bub1b/Cdc20/Ncapg/Kif23/Espl1/Kif2c/Kif4/Kif18b/Dscc1/Fbxo5/Cdca8/Aurkb/Nek2/Fancd2/Spdl1/Ttk/Top2a/Gen1/Kif11/Cenpe/Kif14/Nuf2/Rad54l/Kif22/Tpx2/Fignl1/Cdca5/Rad51/Stil/Pttg1/Ndc80/Nsl1/Kif20b/Mad2l1/Kifc1/Smc2/Ncaph/Mki67/Tnf/Tacc3/Spag5/Chek1/Knstrn/Brip1/Ccne1/Kdr/Incenp/Btc/Kifc5b/Mtfr2/Chtf18/Fanca/Cdt1/Aspm/Cenpk/Cks2/Mastl/…	203
GO:1903311	regulation of mRNA metabolic process	134/4657	253/23210	2.08926e-31	3.23418e-29	2.21847e-29	Ccnb1/Celf4/Hmx2/Nanos1/Ptbp1/Npm1/Gdnf/Vim/Pabpc1/Mbnl3/Khdrbs3/Adarb1/Srsf7/Srsf9/E2f1/Dazap1/Tbrg4/Rbmxl1/U2af2/Mov10/Hnrnpm/Tra2a/Hnrnpd/Rbm19/Zfp36l2/Srsf1/Srsf2/Srsf3/Rnf219/Apex1/Sf3b4/Hnrnpc/Tardbp/Rbmx/C1qbp/Pkp3/Srpk1/Hnrnpa2b1/Magoh/Hspa8/Dhx9/Tra2b/Ybx1/Sart3/Srsf10/Mettl16/Pkp1/Eif4a3/Myef2/Snrnp70/Khsrp/Fmr1/Pabpc4/Rnps1/Fastkd3/Khdrbs1/Rbm15/Ptbp3/Rbm10/Hnrnpa0/Ptcd2/Slc39a5/Dhx34/…	134
GO:0016569	covalent chromatin modification	196/4657	444/23210	3.55813e-31	5.37364e-29	3.68602e-29	Uhrf1/Ccnb1/Myb/Aurkb/Ccna2/Hells/Brca1/Chek1/Suv39h2/Jade3/Suv39h1/Myocd/Msx3/Ezh2/Vrk1/Dnmt1/Hat1/Phf19/Brca2/Fbl/Msl3l2/Nap1l2/Ruvbl2/Rbm14/Noc2l/Trim28/Rps6ka4/Pim3/Kat2a/Ruvbl1/Lef1/Trp53/Gm10093/Hdac1/Trim16/Tcf3/Sfpq/Kdm8/Gata2/Actl6a/Arrb1/Dpy30/Paxip1/Hr/Prkcd/Ing5/Men1/Phb/Sart3/Baz1b/Smyd2/Suz12/Gata3/Yeats2/Dnmt3b/Trim37/L3mbtl2/Prmt5/Bend3/Fmr1/Pax7/Pml/Rif1/Ctcf/Hcfc1/Naa40/Mbd3/Pol…	196
GO:0016570	histone modification	190/4657	427/23210	8.4603e-31	1.24729e-28	8.55571e-29	Uhrf1/Ccnb1/Myb/Aurkb/Ccna2/Brca1/Chek1/Suv39h2/Jade3/Suv39h1/Myocd/Msx3/Ezh2/Vrk1/Dnmt1/Hat1/Phf19/Brca2/Fbl/Msl3l2/Nap1l2/Ruvbl2/Rbm14/Noc2l/Rps6ka4/Pim3/Kat2a/Ruvbl1/Lef1/Trp53/Gm10093/Hdac1/Trim16/Tcf3/Sfpq/Kdm8/Gata2/Actl6a/Arrb1/Dpy30/Paxip1/Hr/Prkcd/Ing5/Men1/Phb/Sart3/Baz1b/Smyd2/Suz12/Gata3/Yeats2/Dnmt3b/Trim37/L3mbtl2/Prmt5/Bend3/Fmr1/Pax7/Pml/Rif1/Ctcf/Hcfc1/Naa40/Mbd3/Pole3/Yeats4/Pwp…	190
GO:0032200	telomere organization	85/4657	126/23210	9.27768e-31	1.33599e-28	9.16412e-29	Aurkb/Nek2/Recql4/Rad51/Pif1/Ccne1/Ccne2/Dna2/Blm/Pcna/Dkc1/Nhp2/Brca2/Rtel1/Myc/Rpa2/Rpa1/Terf1/Hsp90aa1/Rad51c/Tinf2/Src/Cct6a/Dclre1b/Hnrnpd/Cct7/Ercc1/Apex1/Hnrnpc/Pinx1/Ptges3/Zfp365/Hnrnpa2b1/H3f3b/Mre11a/Cct3/Pot1b/Gnl3/Ctc1/Cct2/Hus1/Parp1/Hsp90ab1/Wrap53/Cct5/Xrcc6/Rad50/Tcp1/Pml/Rif1/Exosc10/Smc6/Nbn/Xrcc1/Ppp1r10/Slx4/Lmna/Cct4/Mcrs1/Tert/Naf1/Cct8/Atr/Telo2/Smg5/Wrn/Nat10/Atm/Sirt6/Dc…	85
GO:0000723	telomere maintenance	84/4657	124/23210	1.29011e-30	1.81553e-28	1.24536e-28	Aurkb/Nek2/Recql4/Rad51/Pif1/Ccne1/Ccne2/Dna2/Blm/Pcna/Dkc1/Nhp2/Brca2/Rtel1/Myc/Rpa2/Rpa1/Terf1/Hsp90aa1/Rad51c/Tinf2/Src/Cct6a/Dclre1b/Hnrnpd/Cct7/Ercc1/Apex1/Hnrnpc/Pinx1/Ptges3/Zfp365/Hnrnpa2b1/Mre11a/Cct3/Pot1b/Gnl3/Ctc1/Cct2/Hus1/Parp1/Hsp90ab1/Wrap53/Cct5/Xrcc6/Rad50/Tcp1/Pml/Rif1/Exosc10/Smc6/Nbn/Xrcc1/Ppp1r10/Slx4/Lmna/Cct4/Mcrs1/Tert/Naf1/Cct8/Atr/Telo2/Smg5/Wrn/Nat10/Atm/Sirt6/Dcp2/Acd…	84
GO:1901987	regulation of cell cycle phase transition	144/4657	290/23210	1.01698e-29	1.39936e-27	9.59887e-28	Cdc6/Bub1/Birc5/Ube2c/Trip13/Ccnb1/Plk1/Bub1b/Fbxo5/Ticrr/E2f7/Aurkb/Clspn/Spdl1/Ttk/Cdc25c/Gen1/Cdk1/Cenpe/Kif14/Fam83d/Brca1/Dtl/Cdca5/Stil/Ccnd1/Lmnb1/Ndc80/Mad2l1/Cyp1a1/Chek1/Ccne1/Cenpf/Cdt1/Dbf4/Orc1/Cdc45/Cdc7/Topbp1/Pidd1/Ezh2/Atad5/Blm/Mbd4/Npm1/Donson/Cdc25a/Rbl1/Id2/Rfwd3/Tfap4/Rpa2/Mtbp/Terf1/Rad51b/Cep192/Chmp4c/Rad51c/Anp32b/Cdc25b/Cdk4/Gli1/E2f1/Ier3/Anapc15/Dyrk3/Trp53/Larp7/Plk3…	144
GO:0051168	nuclear export	86/4657	135/23210	2.33602e-28	3.14448e-26	2.15694e-26	Bard1/Ankle1/Rangap1/Npm1/Nup85/Nup107/Ran/Ddx39/Eif5a/Xpo1/Txn1/Nup160/Hhex/Wipf1/Nup155/Rrs1/Cchcr1/Srsf3/Nxt1/Emd/Hnrnpa2b1/Thoc3/Dhx9/Nup133/Cse1l/Xpo5/Eif6/Xpo4/Khdrbs1/Nutf2/Nup153/Chchd4/Polr2d/Ncbp1/Rps15/Rbm15b/Uhmk1/Ddx39b/Ltv1/Nup93/Nmd3/Rbm27/Calr/Adar/Xpo6/Cpsf6/Abce1/Ptpn14/Ranbp3/Nup214/Gle1/Thoc1/Ssb/Xpo7/Poldip3/Sarnp/Ddx19a/Malt1/Phax/Tpr/Hdac3/Pabpn1/Rbm22/Sdad1/Iws1/Nol6/Ywhae…	86
GO:1901990	regulation of mitotic cell cycle phase transition	131/4657	259/23210	3.76615e-28	4.9617e-26	3.40345e-26	Cdc6/Bub1/Birc5/Ube2c/Trip13/Ccnb1/Plk1/Bub1b/Fbxo5/Ticrr/E2f7/Aurkb/Clspn/Spdl1/Ttk/Cdc25c/Gen1/Cdk1/Cenpe/Kif14/Brca1/Dtl/Cdca5/Stil/Ccnd1/Lmnb1/Ndc80/Mad2l1/Cyp1a1/Chek1/Ccne1/Cenpf/Cdt1/Dbf4/Orc1/Cdc45/Cdc7/Topbp1/Pidd1/Ezh2/Atad5/Blm/Mbd4/Donson/Cdc25a/Rbl1/Id2/Rfwd3/Tfap4/Rpa2/Mtbp/Terf1/Rad51b/Cep192/Chmp4c/Rad51c/Anp32b/Cdc25b/Cdk4/E2f1/Ier3/Anapc15/Trp53/Larp7/Plk3/Zfp36l2/Mad1l1/Zw10/Tc…	131
GO:0051054	positive regulation of DNA metabolic process	126/4657	245/23210	5.2095e-28	6.72025e-26	4.60972e-26	Dscc1/E2f7/Aurkb/Nek2/Cdk1/Brca1/Foxm1/Rad51/Fancb/Chtf18/Cdt1/Dbf4/Timeless/Grhl2/Rfc5/Ddx11/Dna2/Cdc7/C3ar1/Atad5/Ereg/Blm/Dnmt1/Pcna/Npm1/Rfc3/Cd40/E2f8/Rfc4/Met/Dkc1/Rtel1/Myc/Clcf1/Hsp90aa1/Rfc2/Trim28/Pms2/Gli1/Msh2/Pnp/Src/Spidr/Cct6a/Hnrnpd/Arrb2/Ptk2b/Cct7/Ercc1/Pfn1/Ptges3/Smchd1/Hnrnpa2b1/Mre11a/Cct3/Paxip1/Prkcd/Cacybp/Gnl3/Dhx9/Ctc1/Cct2/Parp1/Chtf8/Hsp90ab1/Wrap53/Cct5/Bax/Rad50/Tcp…	126
GO:0045787	positive regulation of cell cycle	160/4657	349/23210	6.99931e-28	8.84485e-26	6.06707e-26	Fosl1/Cdc6/Birc5/Ube2c/Aurka/Ccnb1/Kif23/Fbxo5/E2f7/Aurkb/Cdc25c/Gen1/Cdk1/Cenpe/Kif14/Fam83d/Brca1/Dtl/Cdca5/Stil/Ccnd1/Ect2/Lmnb1/Ndc80/Kif20b/Mad2l1/Tnf/Cyp1a1/Spag5/Chek1/Ccne1/Btc/Cdt1/Dbf4/Orc1/Nusap1/Racgap1/Cdc45/Plk4/Poc1a/Ddx11/Foxa1/Cdc7/Pidd1/Psrc1/Ezh2/Atad5/Fen1/Ereg/Ranbp1/Cit/Msx2/Chek2/Npm1/Cdc25a/E2f8/Id2/Tgfa/Met/Brca2/Myc/Tfap4/Mtbp/Terf1/Rad51b/Rad51c/Hmgb1/Anp32b/Cdc25b/Cdk4…	160
GO:0051028	mRNA transport	74/4657	108/23210	1.25522e-27	1.55446e-25	1.06627e-25	Arc/Aaas/Ndc1/Slbp/Hnrnpa1/Nup37/Nup85/Nup43/Nup107/Alyref/Srsf7/Pom121/Ddx39/Eif5a/Xpo1/Nup160/Magohb/Hhex/Nup155/Hnrnpa3/Srsf1/Srsf3/Nxt1/Hnrnpa2b1/Magoh/Thoc3/Dhx9/Nup54/Eif5a2/Nup133/Kif5c/Ahctf1/Nup188/Khsrp/Nxt2/Fmr1/Nup62/Polr2d/Ncbp1/Rbm15b/Ddx39b/Igf2bp3/Nup93/G3bp2/Seh1l/Casc3/Nup214/Gle1/Thoc1/Xpo7/Poldip3/Cetn3/Sarnp/Ddx19a/Tpr/Ncbp2/Pabpn1/Hsf1/Iws1/Zfp36/Thoc6/Senp2/Nup88/Nup98/Rae1…	74
GO:0018205	peptidyl-lysine modification	158/4657	345/23210	1.73853e-27	2.11079e-25	1.44788e-25	Myb/Brca1/Chek1/Suv39h2/Jade3/Suv39h1/Myocd/Msx3/Ezh2/Loxl2/Dnmt1/Hat1/Phf19/Brca2/Msl3l2/Nap1l2/Ruvbl2/Noc2l/Trim28/Rps6ka4/Senp1/Kat2a/Ruvbl1/Lef1/Hdac1/Trim16/Uba2/Ahrr/Tcf3/Vcpkmt/Gata2/Actl6a/Arrb1/Dpy30/Paxip1/Ing5/Gnl3/Sumo2/Smyd2/Suz12/Gata3/Loxl3/Yeats2/Dnmt3b/L3mbtl2/Bend3/Sae1/Rif1/Glrx5/Ctcf/Hcfc1/Naa40/Mbd3/Pole3/Yeats4/Ube2i/Pwp1/Nelfa/Loxl4/Wdr82/Smarcb1/Hdac6/Sin3a/Eed/Cxxc1/Lmna/…	158
GO:0000724	double-strand break repair via homologous recombination	81/4657	127/23210	7.66268e-27	8.95232e-25	6.1408e-25	Rmi2/Mcm5/Aunip/Gen1/Recql4/Brca1/Rad54l/Fignl1/Rad51ap1/Rad51/Mcm3/Parpbp/Gins2/Fancb/Chek1/Polq/Mcm2/Timeless/Palb2/Mms22l/Mcm4/Mcm7/Cdc45/H2afx/Mcm6/Cdc7/Mcm8/Blm/Rad54b/Mcmdc2/Rfwd3/Xrcc2/Brca2/Rtel1/Rbbp8/Rpa2/Rpa1/Rad51b/Rad51c/Rpa3/Spidr/Sfpq/Zfp365/Nucks1/Smchd1/Mre11a/Helq/Mcm9/Hus1/Parp1/Wrap53/Gins4/Rif1/Actr2/Nbn/Xrcc1/Nsmce1/Recql/Rnf138/Slx4/Ubqln4/Swi5/Ppp4c/Samhd1/Wrn/Atm/Sirt6/Rm…	81
GO:0000725	recombinational repair	81/4657	127/23210	7.66268e-27	8.95232e-25	6.1408e-25	Rmi2/Mcm5/Aunip/Gen1/Recql4/Brca1/Rad54l/Fignl1/Rad51ap1/Rad51/Mcm3/Parpbp/Gins2/Fancb/Chek1/Polq/Mcm2/Timeless/Palb2/Mms22l/Mcm4/Mcm7/Cdc45/H2afx/Mcm6/Cdc7/Mcm8/Blm/Rad54b/Mcmdc2/Rfwd3/Xrcc2/Brca2/Rtel1/Rbbp8/Rpa2/Rpa1/Rad51b/Rad51c/Rpa3/Spidr/Sfpq/Zfp365/Nucks1/Smchd1/Mre11a/Helq/Mcm9/Hus1/Parp1/Wrap53/Gins4/Rif1/Actr2/Nbn/Xrcc1/Nsmce1/Recql/Rnf138/Slx4/Ubqln4/Swi5/Ppp4c/Samhd1/Wrn/Atm/Sirt6/Rm…	81
GO:0042274	ribosomal small subunit biogenesis	53/4657	66/23210	1.02586e-25	1.17632e-23	8.06889e-24	Npm1/Rcl1/Rrs1/Rpsa/Lsm6/Rps2/Wdr46/Gm9493/Rps19/Heatr1/Rps27l/Rps16/Dhx37/Nob1/Rps17/Rps6/Rps5/Rps21/Rps8/Tbl3/Rps24/Mrps11/Rps28/Fam207a/Rps15/Pwp2/Nol11/Nol10/Utp23/Ltv1/Surf6/Bms1/Rps10/Rps25/Tsr1/Rrp7a/Tsr2/Fcf1/Rps7/Mrps7/Ddx52/Bysl/Nat10/Riok1/Ngdn/Rps27/Rpl38/Abt1/Rps14/Kri1/Utp6/Dcaf13/Utp3	53
GO:2001252	positive regulation of chromosome organization	100/4657	182/23210	2.01411e-25	2.26752e-23	1.55539e-23	Ccnb1/Myb/Aurkb/Nek2/Cenpe/Brca1/Cdt1/Ddx11/Suv39h1/Fen1/Dnmt1/Phf19/Dkc1/Rtel1/Nap1l2/Ruvbl2/Shcbp1l/Terf1/Trim28/Rps6ka4/Kat2a/Trp53/Cct6a/Hnrnpd/Cct7/Ercc1/Sfpq/Arrb1/Hnrnpa2b1/Mre11a/Cct3/Paxip1/Men1/Gnl3/Cct2/Sart3/Gata3/Dnmt3b/L3mbtl2/Rad21/Fmr1/Cct5/Pax7/Rad50/Tcp1/Pml/Rif1/Nbn/Ppp1r10/Nelfa/Smarcb1/Pphln1/Sin3a/Slx4/Eed/Lmna/Gtf2h2/Cct4/Anapc5/Anapc11/Naf1/Lrrk2/Cct8/Wdr61/Atr/Prkd2/Tada2…	100
GO:0006417	regulation of translation	150/4657	332/23210	2.09633e-25	2.31794e-23	1.58998e-23	Tnf/Dhfr/Tyms/Nanos1/Shmt1/Ptbp1/Npm1/Piwil4/Vim/Ncl/Pa2g4/Eif5a/Cdk4/Tcof1/Mov10/Eif4e3/Hnrnpd/Zfp36l2/Gemin5/Eefsec/Ptk2b/Dph5/Dph2/C1qbp/Rpl26/Magoh/Eif4e/Zfp706/Dhx9/Cnot6/Eif5a2/Tarbp2/Serp1/Mettl16/Rps27l/Shmt2/Eif4a3/Eif6/Khsrp/Upf3a/Fmr1/Caprin1/Rplp1/Fastkd3/Eif2s1/Khdrbs1/Pml/Eif3b/Enc1/Cnot3/Rps9/Mrps27/Polr2d/Ppp1r15b/Ncbp1/Cnbp/Rps3/Elavl1/Uhmk1/Rpl13a/Ddx39b/Igf2bp3/Hnrnpl/Eif4enif1…	150
GO:0010948	negative regulation of cell cycle process	115/4657	226/23210	3.62415e-25	3.93697e-23	2.70055e-23	Cdc6/Bub1/Birc5/Trip13/Ccnb1/Plk1/Bub1b/Fbxo5/Ticrr/E2f7/Aurkb/Nek2/Clspn/Spdl1/Ttk/Gen1/Cdk1/Cenpe/Recql4/Brca1/Dtl/Stil/Ccnd1/Pttg1/Ndc80/Mad2l1/Kifc1/Ccnf/Chek1/Cdt1/Orc1/Topbp1/Pidd1/Ezh2/Blm/Mbd4/Chek2/Msh6/Npm1/Donson/E2f8/Rbl1/Rfwd3/Tfap4/Rpa2/Mtbp/Terf1/Mdm1/Cep192/Chmp4c/Rbm14/Naa10/Cdk4/Ier3/Anapc15/Kat2a/Trp53/Plk3/Zfp36l2/Mad1l1/Zw10/Miip/Pinx1/Rpl26/Mif/Mre11a/Fzr1/Grb14/Men1/Bub3/Hu…	115
GO:0034248	regulation of cellular amide metabolic process	165/4657	382/23210	3.71478e-25	3.96585e-23	2.72036e-23	Tnf/Dhfr/Gfap/Tyms/Nanos1/Shmt1/Ptbp1/Npm1/Piwil4/Vim/Ncl/Pa2g4/Eif5a/Cdk4/Tcof1/Mov10/Pgam1/Eif4e3/Plk3/Hnrnpd/Casp3/Zfp36l2/Gemin5/Eefsec/Ptk2b/Smpd3/Spon1/Efna1/Dph5/Dph2/C1qbp/Rpl26/Magoh/Eif4e/Prkcd/Hap1/Zfp706/Dhx9/Cnot6/Eif5a2/Tarbp2/Serp1/Mettl16/Rps27l/Shmt2/Eif4a3/Eif6/Khsrp/Upf3a/Fmr1/Caprin1/Rplp1/Fastkd3/Eif2s1/Khdrbs1/Pml/Eif3b/Enc1/Cnot3/Rps9/Pin1/Ormdl2/Mrps27/Polr2d/Ppp1r15b/Ncbp…	165
GO:2001020	regulation of response to DNA damage stimulus	109/4657	209/23210	4.56926e-25	4.7954e-23	3.28938e-23	Rmi2/Fbxo5/Aunip/Brca1/Fignl1/Foxm1/Rad51ap1/Rad51/Parpbp/Fancb/Chek1/Ankle1/Polq/Timeless/Ddx11/Suv39h1/Atad5/Blm/Chek2/Pcna/Npm1/Usp1/Rfwd3/Cd44/Rtel1/Ackr3/Dek/Myc/Rpa2/Etaa1/Hmgb1/Trim28/Plscr1/Ier3/Pnp/Rad9a/Dyrk3/Trp53/Spidr/Wdr76/Ercc1/Nsmce4a/Rpl26/Mif/Zfp365/Smchd1/Paxip1/Prkcd/Eef1e1/Dhx9/Parp1/Smyd2/Ogg1/Wrap53/Rnaseh2b/Fmr1/Snai1/Pml/Rif1/Rps3/Actr2/Xrcc1/Ppp1r10/Nsmce1/Wrnip1/Ddx39b/…	109
GO:0071897	DNA biosynthetic process	94/4657	167/23210	4.98564e-25	5.14518e-23	3.52931e-23	Dscc1/Aurkb/Nek2/Dtl/Tk1/Chek1/Pif1/Pole/Chtf18/Grhl2/Rfc5/Lig1/Pold1/C3ar1/Pola1/Pole2/Lin9/Pcna-ps2/Kcnk2/Pcna/Npm1/Rfc3/Rfc4/Dkc1/Nhp2/Gja1/Myc/Rpa1/Terf1/Hsp90aa1/Pold3/Rfc2/Tinf2/Src/Trp53/Polh/Cct6a/Hnrnpd/Arrb2/Ptk2b/Smpd3/Cct7/Hnrnpc/Pinx1/Tfdp1/Ptges3/Dnajc2/Hnrnpa2b1/Pparg/Cct3/Pot1b/Men1/Ctc1/Cct2/Phb/Chtf8/Hsp90ab1/Wrap53/Cct5/Rad50/Polk/Tcp1/Pml/Exosc10/Wrnip1/Ddx39b/Cct4/Mcrs1/Tert/…	94
GO:0007093	mitotic cell cycle checkpoint	80/4657	130/23210	5.1044e-25	5.18139e-23	3.55414e-23	Cdc6/Bub1/Birc5/Trip13/Eme1/Ccnb1/Plk1/Bub1b/Ticrr/Aurkb/Clspn/Spdl1/Ttk/Top2a/Gen1/Cdk1/Cenpe/Brca1/Stil/Ccnd1/Kntc1/Zwilch/Ndc80/Mad2l1/Chek1/Cdt1/Orc1/Topbp1/Pidd1/Blm/Mbd4/Chek2/Donson/Rfwd3/Tipin/Rpa2/Zwint/Mtbp/Terf1/Cep192/Chmp4c/Ier3/Msh2/Anapc15/Rad9a/Trp53/Plk3/Dclre1b/Mad1l1/Zw10/Rpl26/Mre11a/Bub3/Hus1/Casp2/Rps27l/Ints3/Rps6/Wee1/Pml/Nbn/Ppp1r10/Ptprv/Brsk1/Cdk5rap2/Klhl22/Atm/Tpr/Psm…	80
GO:0050684	regulation of mRNA processing	85/4657	144/23210	1.04457e-24	1.04322e-22	7.15592e-23	Ccnb1/Celf4/Hmx2/Ptbp1/Npm1/Mbnl3/Khdrbs3/Adarb1/Srsf7/Srsf9/Dazap1/Rbmxl1/U2af2/Tra2a/Rbm19/Srsf1/Srsf2/Srsf3/Rnf219/Sf3b4/Rbmx/C1qbp/Srpk1/Hnrnpa2b1/Magoh/Hspa8/Dhx9/Tra2b/Sart3/Srsf10/Eif4a3/Snrnp70/Fmr1/Rnps1/Khdrbs1/Rbm15/Ptbp3/Rbm10/Ptcd2/Slc39a5/Ncbp1/Rbm15b/Srsf6/Nudt21/Rbm8a/Hnrnpl/Sltm/Hnrnpk/Zfp64/Prdx6/Cpsf6/Papola/Nelfe/Srsf4/Rbm7/Pcbp4/Rbm17/Safb2/Jmjd6/Prpf19/Ctr9/Safb/Wtap/Ncbp2/H…	85
GO:0090068	positive regulation of cell cycle process	121/4657	249/23210	3.95497e-24	3.88717e-22	2.66638e-22	Cdc6/Birc5/Ube2c/Ccnb1/Kif23/Fbxo5/E2f7/Aurkb/Cdc25c/Gen1/Cdk1/Cenpe/Kif14/Fam83d/Brca1/Dtl/Cdca5/Ccnd1/Ect2/Lmnb1/Ndc80/Kif20b/Mad2l1/Tnf/Cyp1a1/Spag5/Ccne1/Btc/Cdt1/Dbf4/Orc1/Nusap1/Racgap1/Cdc45/Plk4/Poc1a/Ddx11/Cdc7/Pidd1/Ezh2/Atad5/Fen1/Ereg/Ranbp1/Cit/Msx2/Npm1/Cdc25a/E2f8/Id2/Tgfa/Met/Mtbp/Terf1/Rad51b/Rad51c/Anp32b/Cdc25b/Cdk4/Gli1/Mybbp1a/Dyrk3/Lef1/Trp53/Larp7/Edn1/Smpd3/Rcc2/Sfpq/Apex1…	121
GO:0042273	ribosomal large subunit biogenesis	58/4657	81/23210	1.68821e-23	1.63334e-21	1.12038e-21	Npm1/Nhp2/Ppan/Nop2/Noc2l/Rpl7a-ps5/Ddx18/Rrs1/Mrto4/Nop16/Rplp0/Rpl26/Mrpl20/Rpl23a/Ebna1bp2/Mdn1/Brix1/Rpl12/Gtf3a/Gm10036/Rpl11/Ftsj3/Nle1/Wdr12/Rpl7a/Rpl35/Urb1/Nol9/Rpl35a/Rpf2/Rsl1d1/Znhit3/Mrpl11/Rpl3/Rpl6/Wdr74/Surf6/Rpl7/Pes1/Rpl23a-ps3/Rpl10a/Rpl7l1/Las1l/Rpl5/Rpl10/Traf7/Rpl14/Nvl/Rsl24d1/Nip7/Rpl38/Sdad1/Fastkd2/Bop1/Gtpbp4/Heatr3/Pak1ip1/Dhx30	58
GO:0006611	protein export from nucleus	74/4657	121/23210	5.1865e-23	4.94074e-21	3.38907e-21	Bard1/Ankle1/Rangap1/Npm1/Nup85/Nup107/Ran/Ddx39/Eif5a/Xpo1/Txn1/Nup160/Hhex/Wipf1/Nup155/Rrs1/Cchcr1/Srsf3/Nxt1/Emd/Hnrnpa2b1/Thoc3/Nup133/Cse1l/Xpo5/Eif6/Xpo4/Nutf2/Chchd4/Polr2d/Ncbp1/Rps15/Rbm15b/Uhmk1/Ddx39b/Ltv1/Nup93/Nmd3/Calr/Adar/Xpo6/Abce1/Ptpn14/Ranbp3/Nup214/Gle1/Thoc1/Ssb/Xpo7/Poldip3/Sarnp/Ddx19a/Tpr/Hdac3/Pabpn1/Rbm22/Sdad1/Iws1/Nol6/Ywhae/Thoc6/Nup88/Smurf1/Rae1/Hspa9/Pcid2/Park7/…	74
GO:0051983	regulation of chromosome segregation	67/4657	104/23210	8.24935e-23	7.73939e-21	5.30879e-21	Cdc6/Bub1/Birc5/Trip13/Ccnb1/Plk1/Bub1b/Rmi2/Kif2c/Fbxo5/Aurkb/Nek2/Spdl1/Ttk/Gen1/Cenpe/Recql4/Cdca5/Stil/Pttg1/Ect2/Ndc80/Mad2l1/Mki67/Tacc3/Spag5/Knstrn/Rad18/Chtf18/Cdt1/Racgap1/Ddx11/Fen1/Cit/Mtbp/Terf1/Cep192/Naa10/Anapc15/Mad1l1/Zw10/Rcc2/Sfpq/Bub3/Rad21/Cdc23/Nek6/Anapc1/Smc6/Anapc5/Cdk5rap2/Anapc11/Klhl22/Atm/Tpr/Psmg2/Hnrnpu/Smc5/Zfp207/Pcid2/Mad2l1bp/Cdc27/Csnk2a2/Pum1/Anapc4/Nsmce2/Ct…	67
GO:0034504	protein localization to nucleus	126/4657	272/23210	9.96521e-23	9.20964e-21	6.3173e-21	Ngfr/Plk1/Cdk1/Ect2/Bard1/1700009N14Rik/Syk/Kpna2/Rangap1/Ptgs2/Npm1/Nup85/Cfl1/Nup107/Ptpn22/Syne2/Ran/Pom121/Xpo1/Trim28/Txn1/Flna/Kpnb1/Src/Hhex/Pola2/Nup35/Cav2/Trp53/Nup155/Rrs1/Hnrnpm/Nup50/Nxt1/Pinx1/Tardbp/Prkcd/Sox9/Hspa8/Nup54/Nup133/Phip/Parp1/Smo/Cse1l/Nup188/Wrap53/Gli3/Nxt2/Rpl11/Efcab7/Pml/Nutf2/Phb2/Msx1/Ipo5/Hdgf/Pin1/Nup62/Rab23/Zpr1/Nup153/Cd2ap/Rpf2/Ipo9/Sin3a/Nfkbia/Polr1a/Lm…	126
GO:0006405	RNA export from nucleus	55/4657	76/23210	1.01444e-22	9.23741e-21	6.33635e-21	Npm1/Nup85/Nup107/Ran/Ddx39/Eif5a/Xpo1/Nup160/Hhex/Nup155/Rrs1/Srsf3/Nxt1/Hnrnpa2b1/Thoc3/Dhx9/Nup133/Xpo5/Eif6/Khdrbs1/Nup153/Polr2d/Ncbp1/Rps15/Rbm15b/Ddx39b/Ltv1/Nup93/Nmd3/Rbm27/Cpsf6/Abce1/Nup214/Gle1/Thoc1/Ssb/Poldip3/Sarnp/Ddx19a/Phax/Tpr/Pabpn1/Sdad1/Iws1/Nol6/Thoc6/Nup88/Nup98/Rae1/Pcid2/Ythdc1/Thoc5/Nxf1/Mcm3ap/Rbm26	55
GO:0043484	regulation of RNA splicing	80/4657	139/23210	2.35173e-22	2.11042e-20	1.44763e-20	Celf4/Hmx2/Ptbp1/Npm1/Mbnl3/Khdrbs3/Srsf7/Srsf9/Dazap1/Rbmxl1/U2af2/Hnrnph1/Tra2a/Rbm19/Srsf1/Srsf2/Srsf3/Rnf219/Rrp1b/Sf3b4/Smn1/Rbmx/C1qbp/Hnrnpf/Hnrnpa2b1/Magoh/Hspa8/Tra2b/Sart3/Srsf10/Rps26/Polr2a/Eif4a3/Snrnp70/Fmr1/Rnps1/Khdrbs1/Rbm15/Ptbp3/Rbm10/Slc39a5/Rps13/Zpr1/Ncbp1/Hnrnpll/Prx/Rbm15b/Srsf6/Zfp326/Rbm8a/Hnrnpl/Cdk12/Hnrnpk/Zfp64/Prdx6/Srsf4/Rbm7/Pcbp4/Rbm17/Jmjd6/Prpf19/Clk3/Wtap/Hnrn…	80
GO:0006401	RNA catabolic process	114/4657	238/23210	3.65168e-22	3.23017e-20	2.21572e-20	Dna2/Nanos1/Fen1/Exosc8/Lin28b/Ptbp1/Lsm2/Npm1/Lsm3/Lsm5/Dkc1/Pop1/Gdnf/Dis3/Vim/Pabpc1/Exosc2/E2f1/Tbrg4/Magohb/Lsm7/Mov10/Hnrnpm/Mrto4/Hnrnpd/Zfp36l2/Lsm6/Lsm4/Apex1/Hnrnpc/Tardbp/Pkp3/Rnaseh2c/Magoh/Dhx9/Cnot6/Ybx1/Mettl16/Pkp1/Eif4a3/Myef2/Khsrp/Rnaseh2b/Fmr1/Pabpc4/Rnps1/Fastkd3/Exosc3/Exosc7/Rbm10/Hnrnpa0/Zpr1/Exosc10/Dhx34/Polr2d/Pnpt1/Ncbp1/Elavl1/Rbm8a/Rnaseh2a/Gspt1/Rnasel/Syncrip/Helz2…	114
GO:0007051	spindle organization	89/4657	165/23210	4.85439e-22	4.23357e-20	2.904e-20	Mybl2/Birc5/Aurka/Ccnb1/Plk1/Cdc20/Kif23/Espl1/Kif4/Fbxo5/Aurkb/Nek2/Aunip/Kif11/Cenpe/Nuf2/Tpx2/Stil/Ndc80/Kifc1/Tacc3/Spag5/Knstrn/Spc25/Kifc5b/Aspm/Stmn1/Racgap1/Bora/Poc1a/Rcc1/Cenpw/Aaas/Psrc1/Cep72/Tubb5/Ranbp1/Chek2/Haus6/Haus1/Cep192/Chmp4c/Haus3/Tubg1/Haus5/Wdr62/Trim36/Haus8/Flna/Kpnb1/Sac3d1/Ezr/Mapre2/Kif2a/Ckap5/Cenpj/Eml1/Ccsap/Gpsm2/Smc3/Haus4/Smc1a/Nup62/Rps3/Hspa1b/Tubgcp2/Clasp2…	89
GO:0072594	establishment of protein localization to organelle	156/4657	374/23210	5.45137e-22	4.68818e-20	3.21583e-20	Lrp2/Ect2/1700009N14Rik/Syk/Cacng8/Hspd1/Kpna2/Ptgs2/Dkc1/Brca2/Nup85/Ptpn5/Cfl1/Nup107/Ruvbl2/Terf1/Hsp90aa1/Ptpn22/Ran/Pom121/Vps37b/Trim28/Timm8a1/Flna/Tomm40/Kpnb1/Neurl1b/Hsph1/Pola2/Nup35/Trp53/Nup155/Spidr/Cct6a/Nup50/Sec61a1/Cct7/Nxt1/Tardbp/Lrwd1/Sec61b/Cct3/Prkcd/Timm50/Hspa8/Nup54/Cct2/Nup133/Phip/Ywhaz/Smo/Cse1l/Cubn/Nup188/Wrap53/Gli3/Nxt2/Cct5/Bax/Efcab7/Tcp1/Pml/Gnptab/Nutf2/Phb2/D…	156
GO:0051304	chromosome separation	62/4657	95/23210	1.18256e-21	1.00307e-19	6.88048e-20	Cdc6/Bub1/Birc5/Trip13/Eme1/Ccnb1/Plk1/Bub1b/Espl1/Fbxo5/Aurkb/Spdl1/Ttk/Top2a/Gen1/Cenpe/Stil/Pttg1/Ndc80/Mad2l1/Ncaph/Tacc3/Cdt1/Ncapd2/Cit/M1ap/Ncapd3/Mtbp/Terf1/Cep192/Msh4/Anapc15/Mad1l1/Zw10/Helq/Bub3/Rad21/Cdc23/Nek6/Anapc1/Fancm/Slx4/Mlh1/Anapc5/Cdk5rap2/Anapc11/Ncaph2/Klhl22/Atm/Top3a/Tpr/Rmi1/Psmg2/Zfp207/Smarcad1/Pcid2/Mad2l1bp/Cdc27/Csnk2a2/Anapc4/Nsmce2/Top2b	62
GO:0006399	tRNA metabolic process	89/4657	167/23210	1.45037e-21	1.21361e-19	8.32467e-20	Exosc8/Pop1/Exosc2/Sephs2/Vars/Lsm6/Wdr4/Adat3/Elp6/Rpp30/Mettl1/Pop4/Pus1/Nsun2/Thg1l/Kti12/Ctu1/Tsen15/Exosc3/Exosc7/Exosc10/Pus10/Sars2/Adat1/Clp1/Dus4l/Wars2/Pop5/Sephs1/Rars/Mettl2/Dars2/Hars/Yars2/Trdmt1/Thada/Pus7/Trmt10a/Gtpbp3/Vars2/Trmt61a/Tyw5/Trmt11/Trub1/Elp5/Elp2/Pop7/Ssb/Trmt6/Qtrt1/Trmt5/Cars2/Kars/Qrsl1/Trmt112/Nat10/Tarsl2/Rtcb/Farsa/Tsen34/Farsb/Tars/Thumpd1/Rpusd4/Tars2/Urm1/G…	89
GO:0031570	DNA integrity checkpoint	68/4657	111/23210	2.54606e-21	2.10203e-19	1.44187e-19	Cdc6/Eme1/Plk1/Ticrr/Clspn/Top2a/Cdk1/Brca1/Dtl/Ccnd1/Chek1/Cdt1/Timeless/Orc1/Dna2/Topbp1/Pidd1/Blm/Mbd4/Chek2/Donson/Rfwd3/Tipin/Rpa2/Etaa1/E2f1/Ier3/Msh2/Rad9a/Trp53/Wdr76/Rpl26/Mre11a/Fzr1/Hus1/Casp2/Rps27l/Ints7/Rnaseh2b/Rad1/Pml/Rhno1/Nbn/Ppp1r10/Ddx39b/Ptprv/Brsk1/Fem1b/Atr/Thoc1/Atm/Prpf19/Eif2ak4/Dot1l/Brcc3/Cdc5l/Hinfp/Rint1/Mdm2/Atrip/Dgkz/Ccar2/Wac/Thoc5/Atf2/Babam1/Top2b/Clock	68
GO:0002181	cytoplasmic translation	61/4657	94/23210	3.89104e-21	3.17017e-19	2.17456e-19	Gm3550/Eif4a1/Rpsa/Hspa14/Rps2/Dph5/Rplp0/Dph2/Rpl26/Dhx9/Rps29/Rps26/Eif4h/Denr/Fmr1/Rwdd1/Rplp1/Rpl18/Rpl11/Rps23/Rpl8/Rps21/Rpl19/Rpl35a/Rps28/Cnbp/Gm10020/Rpl13a/Rpl29/Rpl6/Rpl30/Tma7/Rpl36/Gspt1/Rpl31/Rpl15/Rpl10a/Rpl39/Rpl9/Eif5/Drg2/Etf1/Rpl9-ps6/Mettl3/Dph7/Mcts2/Drg1/Eif2s3x/Dph6/Rpl38/Eif4b/Ythdf2/Rpl17/Unk/Eif3d/Zc3h15/Zfp385a/Aars/Dph3/Rpl18a/Eif3a	61
GO:0045930	negative regulation of mitotic cell cycle	109/4657	233/23210	2.9462e-20	2.3692e-18	1.62514e-18	Cdc6/Bub1/Birc5/Trip13/Eme1/Ccnb1/Plk1/Bub1b/Fbxo5/Ticrr/E2f7/Aurkb/Clspn/Spdl1/Ttk/Top2a/Gen1/Cdk1/Cenpe/Brca1/Stil/Ccnd1/Kntc1/Pttg1/Zwilch/Ndc80/Mad2l1/Tnf/Chek1/Cdt1/Orc1/Topbp1/Pidd1/Ezh2/Blm/Mbd4/Chek2/Donson/Rbl1/Rfwd3/Tipin/Rpa2/Zwint/Mtbp/Terf1/Cep192/Chmp4c/Naa10/Mcph1/Ier3/Msh2/Anapc15/Rad9a/Trp53/Plk3/Dclre1b/Slc9a3r1/Zfp36l2/Mad1l1/Zw10/Miip/Pinx1/Rpl26/Mre11a/Cdc14a/Bub3/Hus1/Casp2/…	109
GO:0032204	regulation of telomere maintenance	55/4657	82/23210	3.26561e-20	2.59239e-18	1.77824e-18	Aurkb/Nek2/Pif1/Dkc1/Rtel1/Myc/Terf1/Tinf2/Src/Cct6a/Hnrnpd/Cct7/Ercc1/Hnrnpc/Pinx1/Hnrnpa2b1/Mre11a/Cct3/Pot1b/Gnl3/Ctc1/Cct2/Parp1/Cct5/Rad50/Tcp1/Pml/Exosc10/Nbn/Xrcc1/Ppp1r10/Slx4/Lmna/Cct4/Mcrs1/Naf1/Cct8/Atr/Smg5/Nat10/Atm/Sirt6/Dcp2/Acd/Hnrnpu/Ylpm1/Smg7/Mapk1/Map3k4/Upf1/Xrcc5/Nabp2/Tnks2/Gnl3l/Ctnnb1	55
GO:0006275	regulation of DNA replication	65/4657	107/23210	3.65589e-20	2.86548e-18	1.96556e-18	Dscc1/Fbxo5/Ticrr/E2f7/Ccna2/Cdk1/Gmnn/Esco2/Chtf18/Cdt1/Dbf4/Timeless/Rfc5/Dna2/Cdc7/Atad5/Ereg/Blm/Chek2/Pcna/Msh6/Npm1/Rfc3/Donson/E2f8/Rfc4/Met/Tipin/Brca2/Terf1/Id3/Rfc2/Gli1/Trp53/Zranb3/Zfp365/Nucks1/Mre11a/Cacybp/Dhx9/Ctc1/Hus1/Chtf8/Msh3/Smc3/Smc1a/Jun/Zbtb38/Usp37/Wrnip1/Pds5a/Wdr18/Rbbp6/Kctd13/Stoml2/Atr/Wiz/Zmpste24/Rac1/Tnfaip1/Ccdc88a/Senp2/Gtpbp4/Ehmt2/Atf1	65
GO:0006402	mRNA catabolic process	100/4657	207/23210	5.95105e-20	4.60612e-18	3.15954e-18	Nanos1/Exosc8/Ptbp1/Lsm2/Npm1/Lsm3/Lsm5/Gdnf/Vim/Pabpc1/Exosc2/E2f1/Tbrg4/Magohb/Lsm7/Mov10/Hnrnpm/Mrto4/Hnrnpd/Zfp36l2/Lsm6/Lsm4/Apex1/Hnrnpc/Tardbp/Pkp3/Magoh/Dhx9/Cnot6/Ybx1/Mettl16/Pkp1/Eif4a3/Myef2/Khsrp/Fmr1/Pabpc4/Rnps1/Fastkd3/Exosc3/Exosc7/Rbm10/Hnrnpa0/Exosc10/Dhx34/Polr2d/Pnpt1/Ncbp1/Elavl1/Rbm8a/Gspt1/Rnasel/Syncrip/Helz2/Upf3b/Mlh1/Tnrc6a/Casc3/Patl1/Etf1/Pcbp4/Mettl3/Ssb/Exosc5/Supv…	100
GO:0042255	ribosome assembly	50/4657	71/23210	6.17776e-20	4.72256e-18	3.23941e-18	Ppan/Nop2/Rrs1/Mrto4/Rpsa/Rps2/Rplp0/C1qbp/Mrpl20/Rpl23a/Rps19/Rps27l/Eif6/Mdn1/Brix1/Rpl12/Gm10036/Rpl11/Nle1/Rps5/Mrps11/Rpf2/Rps28/Rps15/Pwp2/Mrpl11/Rpl3/Mrps2/Rpl6/Surf6/Rps10/Rpl23a-ps3/Rps25/Rpl5/Rpl10/Rrp7a/Mrps7/Traf7/Ddx3x/Rsl24d1/Nip7/Rps27/Rpl38/Abt1/Fastkd2/Rps14/Mrpl22/Bop1/Dhx30/Eif2a	50
GO:0010965	regulation of mitotic sister chromatid separation	44/4657	58/23210	8.44349e-20	6.37587e-18	4.37349e-18	Cdc6/Bub1/Birc5/Trip13/Ccnb1/Plk1/Bub1b/Fbxo5/Aurkb/Spdl1/Ttk/Gen1/Cenpe/Stil/Pttg1/Ndc80/Mad2l1/Tacc3/Cdt1/Cit/Mtbp/Terf1/Cep192/Anapc15/Mad1l1/Zw10/Bub3/Rad21/Cdc23/Nek6/Anapc1/Anapc5/Cdk5rap2/Anapc11/Klhl22/Atm/Tpr/Psmg2/Zfp207/Pcid2/Mad2l1bp/Cdc27/Anapc4/Nsmce2	44
GO:2000278	regulation of DNA biosynthetic process	69/4657	119/23210	1.00358e-19	7.48691e-18	5.13561e-18	Dscc1/Aurkb/Nek2/Chek1/Pif1/Chtf18/Grhl2/Rfc5/C3ar1/Kcnk2/Npm1/Rfc3/Rfc4/Dkc1/Gja1/Myc/Terf1/Hsp90aa1/Rfc2/Tinf2/Src/Trp53/Cct6a/Hnrnpd/Arrb2/Ptk2b/Cct7/Hnrnpc/Pinx1/Tfdp1/Ptges3/Dnajc2/Hnrnpa2b1/Pparg/Cct3/Pot1b/Men1/Ctc1/Cct2/Chtf8/Hsp90ab1/Wrap53/Cct5/Tcp1/Pml/Exosc10/Ddx39b/Cct4/Mcrs1/Naf1/Cct8/Atr/Prkd2/Smg5/Gfer/Nat10/Atm/Nvl/Dcp2/Acd/Hnrnpu/Smg7/Fam129b/Mapk1/Map3k4/Dusp1/Xrcc5/Gnl3l/Ctnnb1	69
GO:2001233	regulation of apoptotic signaling pathway	162/4657	414/23210	1.87237e-19	1.3802e-17	9.46743e-18	Ngfr/Rnf183/Plaur/Bub1/Serpine1/Hells/Brca1/Fignl1/Hmgb2/Tnf/Ret/St18/Prr7/Atad5/Nr4a2/Ptgs2/Rtkn2/Cd44/Traf1/Ackr3/Myc/Acsl5/Gdnf/Tfap4/Casp8/Gclm/Lck/Noc2l/G2e3/Plscr1/Bok/Ripk3/Ier3/Ppp2r1b/Src/Hsph1/Rad9a/Faim2/Adora2a/Hspb1/Trp53/Apaf1/Ppif/Hdac1/Slc9a3r1/Slc25a5/Arrb2/Sod1/Sfpq/Rpl26/Mif/Prkcd/Gclc/Bik/Eef1e1/Ing5/Prelid1/Aatf/Phip/Parp1/Fxn/Siva1/Casp2/Faim/Armc10/Pdia3/Bax/Nono/Snai1/Rpl1…	162
GO:0010833	telomere maintenance via telomere lengthening	52/4657	77/23210	2.1722e-19	1.58239e-17	1.08543e-17	Aurkb/Nek2/Rad51/Pif1/Dkc1/Nhp2/Rtel1/Rpa1/Terf1/Hsp90aa1/Tinf2/Src/Cct6a/Dclre1b/Cct7/Hnrnpc/Pinx1/Ptges3/Hnrnpa2b1/Cct3/Pot1b/Ctc1/Cct2/Parp1/Hsp90ab1/Wrap53/Cct5/Rad50/Tcp1/Pml/Exosc10/Slx4/Cct4/Mcrs1/Tert/Naf1/Cct8/Atr/Telo2/Smg5/Nat10/Atm/Dcp2/Acd/Hnrnpu/Smg7/Mapk1/Map3k4/Xrcc5/Tnks2/Gnl3l/Ctnnb1	52
GO:0007091	metaphase/anaphase transition of mitotic cell cycle	43/4657	57/23210	3.22032e-19	2.31119e-17	1.58535e-17	Cdc6/Bub1/Birc5/Trip13/Ccnb1/Plk1/Bub1b/Fbxo5/Aurkb/Spdl1/Ttk/Gen1/Cenpe/Stil/Ndc80/Mad2l1/Tacc3/Cdt1/Cit/Mtbp/Terf1/Cep192/Anapc15/Mad1l1/Zw10/Bub3/Rad21/Cdc23/Nek6/Anapc1/Anapc5/Cdk5rap2/Anapc11/Klhl22/Atm/Tpr/Psmg2/Zfp207/Pcid2/Mad2l1bp/Cdc27/Anapc4/Nsmce2	43
GO:0007088	regulation of mitotic nuclear division	84/4657	163/23210	3.24732e-19	2.31119e-17	1.58535e-17	Cdc6/Bub1/Birc5/Ube2c/Trip13/Ccnb1/Plk1/Bub1b/Fbxo5/Aurkb/Nek2/Spdl1/Ttk/Gen1/Kif11/Cenpe/Cdca5/Stil/Pttg1/Ndc80/Kif20b/Mad2l1/Mki67/Tnf/Tacc3/Chek1/Btc/Cdt1/Nusap1/Bora/Rcc1/Ereg/Ranbp1/Cit/Tgfa/Met/Mtbp/Terf1/Cep192/Chmp4c/Ywhah/Naa10/Tubg1/Anapc15/Edn1/Mad1l1/Zw10/Smpd3/Cdc14a/Phip/Bub3/Ccsap/Rad21/Cdc23/Smc3/Phb2/Nek6/Smc1a/Nup62/Anapc1/Hspa1b/Nme6/Stag1/Anapc5/Cdk5rap2/Anapc11/Rgcc/Klhl22/At…	84
GO:0048024	regulation of mRNA splicing, via spliceosome	63/4657	105/23210	3.41224e-19	2.40098e-17	1.64694e-17	Celf4/Hmx2/Ptbp1/Npm1/Mbnl3/Khdrbs3/Srsf7/Srsf9/Dazap1/Rbmxl1/U2af2/Tra2a/Rbm19/Srsf1/Srsf2/Srsf3/Rnf219/Sf3b4/Rbmx/C1qbp/Hnrnpa2b1/Magoh/Hspa8/Tra2b/Sart3/Srsf10/Eif4a3/Snrnp70/Fmr1/Rnps1/Khdrbs1/Rbm15/Ptbp3/Rbm10/Slc39a5/Ncbp1/Rbm15b/Srsf6/Rbm8a/Hnrnpl/Hnrnpk/Zfp64/Prdx6/Srsf4/Rbm7/Pcbp4/Rbm17/Jmjd6/Prpf19/Wtap/Hnrnpu/Rbm3/Thrap3/Nup98/Zc3h10/Acin1/Srek1/Ythdc1/Rbm25/Sfswap/BC005624/Mbnl2/Ddx5	63
GO:2001251	negative regulation of chromosome organization	78/4657	146/23210	3.66617e-19	2.55066e-17	1.74961e-17	Bub1/Birc5/Trip13/Ccnb1/Plk1/Bub1b/Fbxo5/Aurkb/Spdl1/Ttk/Top2a/Gen1/Cenpe/Recql4/Brca1/Stil/Pttg1/Ndc80/Mad2l1/Pif1/Cdt1/Mcm2/Atad2/Msx3/Dnmt1/Rtel1/Mtbp/Terf1/Cep192/Noc2l/Naa10/Tinf2/Anapc15/Src/Mad1l1/Zw10/Ercc1/Hnrnpc/Pinx1/H3f3b/Ctc1/Bub3/Parp1/Dnmt3b/L3mbtl2/Rad21/Rad50/Pml/Exosc10/Nbn/Xrcc1/Smarcb1/Sin3a/Slx4/Prmt6/Mcrs1/Cdk5rap2/Klhl22/Nat10/Atm/Dcp2/Acd/Tpr/Psmg2/Hnrnpu/Bcor/Zfp207/Pih1d…	78
GO:0006473	protein acetylation	92/4657	187/23210	3.85112e-19	2.64957e-17	1.81746e-17	Dscc1/Brca1/Chek1/Esco2/Naa11/Jade3/Myocd/Msx3/Hat1/Brca2/Msl3l2/Nap1l2/Ruvbl2/Noc2l/Naa10/Rps6ka4/Kat2a/Ruvbl1/Lef1/Hdac1/Trim16/Tcf3/Gata2/Actl6a/Naa16/Arrb1/Paxip1/Ing5/Gata3/Yeats2/L3mbtl2/Bend3/Ctcf/Hcfc1/Naa40/Mbd3/Pole3/Yeats4/Naa15/Smarcb1/Sin3a/Naa20/Brd8/Mcrs1/Taf5l/Smarca4/Hdac2/Morf4l2/Tada2b/Taf10/Taf6l/Tada1/Meaf6/Tada2a/Wdr5/Zmpste24/Mdh2/Trrap/Brd4/Por/Iws1/Kat7/Crtc2/Kat6a/Gtf2b/…	92
GO:0034502	protein localization to chromosome	55/4657	85/23210	4.14503e-19	2.82044e-17	1.93466e-17	Plk1/Bub1b/Aurkb/Spdl1/Ttk/Cenpa/Cdk1/Cdca5/Ndc80/Esco2/Cdt1/Ezh2/Mcm8/Cenpq/Dkc1/Brca2/Rpa2/Mtbp/Ruvbl2/Rpa1/Terf1/Tinf2/Msh2/Spidr/Cct6a/Zw10/Rcc2/Cct7/Pinx1/Lrwd1/Cct3/Mcm9/Gnl3/Cct2/Bub3/Mis12/Wrap53/Rad21/Cct5/Tcp1/Pml/Ctcf/Pphln1/Cct4/Carm1/Tert/Cct8/Atr/Acd/Champ1/Pih1d1/Daxx/Nabp2/Tnks2/Gnl3l	55
GO:0017038	protein import	99/4657	209/23210	5.26953e-19	3.54662e-17	2.43279e-17	Lrp2/Ect2/1700009N14Rik/Syk/Hspd1/Kpna2/Ptgs2/Nup85/Cfl1/Nup107/Hsp90aa1/Ptpn22/Ran/Pom121/Trim28/Flna/Tomm40/Kpnb1/Pola2/Nup35/Trp53/Nup155/Hnrnpm/Nup50/Nxt1/Tardbp/Prkcd/Timm50/Hspa8/Nup54/Nup133/Phip/Smo/Cse1l/Cubn/Nup188/Gli3/Nxt2/Efcab7/Pml/Nutf2/Phb2/Ipo5/Nup62/Rab23/Zpr1/Nup153/Chchd4/Ipo9/Nfkbia/Lmna/Nup93/Timm13/Adar/Ipo11/Tomm20/Lrrk2/Nupl1/Hspa4/Nup214/Tomm70a/Timm9/Tpr/Tnpo1/Hdac3/Hya…	99
GO:0033045	regulation of sister chromatid segregation	54/4657	83/23210	5.99408e-19	3.9909e-17	2.73753e-17	Cdc6/Bub1/Birc5/Trip13/Ccnb1/Plk1/Bub1b/Rmi2/Fbxo5/Aurkb/Spdl1/Ttk/Gen1/Cenpe/Recql4/Cdca5/Stil/Pttg1/Ndc80/Mad2l1/Tacc3/Cdt1/Ddx11/Fen1/Cit/Mtbp/Terf1/Cep192/Naa10/Anapc15/Mad1l1/Zw10/Sfpq/Bub3/Rad21/Cdc23/Nek6/Anapc1/Anapc5/Cdk5rap2/Anapc11/Klhl22/Atm/Tpr/Psmg2/Hnrnpu/Smc5/Zfp207/Pcid2/Mad2l1bp/Cdc27/Anapc4/Nsmce2/Ctnnb1	54
GO:0051306	mitotic sister chromatid separation	45/4657	62/23210	6.39932e-19	4.21538e-17	2.89152e-17	Cdc6/Bub1/Birc5/Trip13/Ccnb1/Plk1/Bub1b/Fbxo5/Aurkb/Spdl1/Ttk/Gen1/Cenpe/Stil/Pttg1/Ndc80/Mad2l1/Tacc3/Cdt1/Cit/Mtbp/Terf1/Cep192/Anapc15/Mad1l1/Zw10/Bub3/Rad21/Cdc23/Nek6/Anapc1/Anapc5/Cdk5rap2/Anapc11/Ncaph2/Klhl22/Atm/Tpr/Psmg2/Zfp207/Pcid2/Mad2l1bp/Cdc27/Anapc4/Nsmce2	45
GO:0016573	histone acetylation	75/4657	139/23210	8.2373e-19	5.36898e-17	3.68282e-17	Brca1/Chek1/Jade3/Myocd/Msx3/Hat1/Brca2/Msl3l2/Nap1l2/Ruvbl2/Noc2l/Rps6ka4/Kat2a/Ruvbl1/Lef1/Trim16/Tcf3/Gata2/Actl6a/Arrb1/Paxip1/Ing5/Gata3/Yeats2/L3mbtl2/Bend3/Ctcf/Hcfc1/Naa40/Mbd3/Pole3/Yeats4/Smarcb1/Sin3a/Brd8/Mcrs1/Taf5l/Smarca4/Morf4l2/Tada2b/Taf10/Taf6l/Tada1/Meaf6/Tada2a/Wdr5/Zmpste24/Trrap/Brd4/Iws1/Kat7/Crtc2/Kat6a/Pih1d1/Brpf1/Naa50/Auts2/Dmap1/Pcgf2/Kansl2/Ep400/Taf12/Kmt2a/Pole4/M…	75
GO:1901988	negative regulation of cell cycle phase transition	82/4657	160/23210	1.33696e-18	8.6234e-17	5.91518e-17	Cdc6/Bub1/Birc5/Trip13/Ccnb1/Plk1/Bub1b/Fbxo5/Ticrr/E2f7/Aurkb/Clspn/Spdl1/Ttk/Gen1/Cdk1/Cenpe/Brca1/Dtl/Stil/Ccnd1/Ndc80/Mad2l1/Chek1/Cdt1/Orc1/Topbp1/Pidd1/Ezh2/Blm/Mbd4/Donson/Rbl1/Rfwd3/Rpa2/Mtbp/Terf1/Cep192/Chmp4c/Ier3/Anapc15/Trp53/Plk3/Zfp36l2/Mad1l1/Zw10/Miip/Pinx1/Rpl26/Mre11a/Fzr1/Men1/Bub3/Hus1/Casp2/Rps27l/Rad21/Pml/Nbn/Ptprv/Ripk1/Brsk1/Cdk5rap2/Cdkn2d/Ctdspl/Rgcc/Klhl22/Atm/Tpr/Psm…	82
GO:0034655	nucleobase-containing compound catabolic process	163/4657	425/23210	1.43952e-18	9.18919e-17	6.30327e-17	Dut/Dna2/Nanos1/Cda/Fen1/Exosc8/Lin28b/Ptbp1/Lsm2/Upp1/Acot7/Npm1/Lsm3/Lsm5/Dkc1/Dnph1/Pop1/Dctpp1/Ahcy/Myc/Ada/Gdnf/Dis3/Vim/Pabpc1/Exosc2/Gmpr2/Nudt1/E2f1/Tbrg4/Ier3/Pnp/Magohb/Lsm7/Trp53/Apaf1/Eno1b/Ddit4/Mov10/Pgam1/Hnrnpm/Mrto4/Hnrnpd/Zfp36l2/Eri1/Lsm6/Lsm4/Apex1/Hnrnpc/Tardbp/Pkp3/Rnaseh2c/Mif/Exog/Magoh/Nudt5/Dhx9/Cnot6/Ybx1/Mettl16/Pkp1/Pycrl/Eif4a3/Myef2/Eif6/Khsrp/Rnaseh2b/Fmr1/Pabpc4/B…	163
GO:1901991	negative regulation of mitotic cell cycle phase transition	76/4657	143/23210	1.55869e-18	9.84836e-17	6.75543e-17	Cdc6/Bub1/Birc5/Trip13/Ccnb1/Plk1/Bub1b/Fbxo5/Ticrr/E2f7/Aurkb/Clspn/Spdl1/Ttk/Gen1/Cdk1/Cenpe/Brca1/Stil/Ccnd1/Ndc80/Mad2l1/Chek1/Cdt1/Orc1/Topbp1/Pidd1/Ezh2/Blm/Mbd4/Donson/Rbl1/Rfwd3/Rpa2/Mtbp/Terf1/Cep192/Chmp4c/Ier3/Anapc15/Trp53/Plk3/Zfp36l2/Mad1l1/Zw10/Miip/Pinx1/Rpl26/Mre11a/Bub3/Hus1/Casp2/Rps27l/Rad21/Pml/Nbn/Ptprv/Ripk1/Brsk1/Cdk5rap2/Ctdspl/Rgcc/Klhl22/Atm/Tpr/Psmg2/Zfp207/Fbxo7/Pcid2…	76
GO:0043543	protein acylation	105/4657	231/23210	1.97364e-18	1.23442e-16	8.46745e-17	Dscc1/Brca1/Chek1/Esco2/Naa11/Jade3/Myocd/Msx3/Hat1/Brca2/Zdhhc2/Msl3l2/Nap1l2/Ruvbl2/Noc2l/Naa10/Rps6ka4/Kat2a/Ruvbl1/Lef1/Hdac1/Trim16/Tcf3/Gata2/Actl6a/Naa16/Nmt2/Arrb1/Zdhhc12/Paxip1/Ing5/Gata3/Yeats2/L3mbtl2/Bend3/Ctcf/Hcfc1/Naa40/Zdhhc6/Mbd3/Pole3/Yeats4/Naa15/Smarcb1/Sin3a/Naa20/Brd8/Mcrs1/Taf5l/Smarca4/Hdac2/Morf4l2/Tada2b/Taf10/Taf6l/Cdyl/Tada1/Meaf6/Tada2a/Wdr5/Zmpste24/Mdh2/Trrap/Zdhhc…	105
GO:0018393	internal peptidyl-lysine acetylation	76/4657	144/23210	2.65601e-18	1.6446e-16	1.12811e-16	Brca1/Chek1/Jade3/Myocd/Msx3/Hat1/Brca2/Msl3l2/Nap1l2/Ruvbl2/Noc2l/Rps6ka4/Kat2a/Ruvbl1/Lef1/Trim16/Tcf3/Gata2/Actl6a/Arrb1/Paxip1/Ing5/Gata3/Yeats2/L3mbtl2/Bend3/Ctcf/Hcfc1/Naa40/Mbd3/Pole3/Yeats4/Smarcb1/Sin3a/Brd8/Mcrs1/Taf5l/Smarca4/Morf4l2/Tada2b/Taf10/Taf6l/Tada1/Meaf6/Tada2a/Wdr5/Zmpste24/Trrap/Brd4/Por/Iws1/Kat7/Crtc2/Kat6a/Pih1d1/Brpf1/Naa50/Auts2/Dmap1/Pcgf2/Kansl2/Ep400/Taf12/Kmt2a/Pol…	76
GO:0006475	internal protein amino acid acetylation	77/4657	147/23210	2.84768e-18	1.74582e-16	1.19754e-16	Brca1/Chek1/Jade3/Myocd/Msx3/Hat1/Brca2/Msl3l2/Nap1l2/Ruvbl2/Noc2l/Rps6ka4/Kat2a/Ruvbl1/Lef1/Trim16/Tcf3/Gata2/Actl6a/Arrb1/Paxip1/Ing5/Gata3/Yeats2/L3mbtl2/Bend3/Ctcf/Hcfc1/Naa40/Mbd3/Pole3/Yeats4/Smarcb1/Sin3a/Brd8/Mcrs1/Taf5l/Smarca4/Morf4l2/Tada2b/Taf10/Taf6l/Tada1/Meaf6/Tada2a/Wdr5/Zmpste24/Mdh2/Trrap/Brd4/Por/Iws1/Kat7/Crtc2/Kat6a/Pih1d1/Brpf1/Naa50/Auts2/Dmap1/Pcgf2/Kansl2/Ep400/Taf12/Kmt2…	77
GO:0051098	regulation of binding	156/4657	403/23210	2.89117e-18	1.75511e-16	1.20391e-16	Ngf/Plaur/Aurka/Plk1/Aurkb/Nek2/Cdca5/Hmgb2/Add2/Cdt1/Stmn1/Crmp1/Lhx2/Ddx11/Dut/Grem2/Twist2/Myocd/Bambi/Id1/Blm/Msx2/Id2/Met/Hjurp/Actb/Myc/Tfap4/Ruvbl2/Nme1/Anxa2/Id3/Ran/Trim28/Txn1/S100a10/Plscr1/Lfng/Ica1/Ripk2/E2f1/Src/Lef1/Larp7/Ctbp2/Arrb2/Runx1t1/Eno1/Spon1/Pinx1/Sri/Arrb1/Nucks1/Pparg/Hey1/Men1/Dhx9/Parp1/Smo/Fkbp1a/Gata3/Hsp90ab1/Eif4a3/Tdg/Fmr1/Bax/Pax7/Rpl11/Eif2s1/Arf6/Msx1/Slpi/Pi…	156
GO:0010212	response to ionizing radiation	69/4657	125/23210	3.93809e-18	2.36744e-16	1.62393e-16	Lrp2/Ticrr/Fancd2/Brca1/Rad54l/Fignl1/Rad51ap1/Rad51/Ect2/H2afx/Topbp1/Blm/Rad54b/Chek2/Rfwd3/Xrcc2/Brca2/Myc/Msh2/Pnp/Rad9a/Trp53/Spidr/Ercc1/Rpl26/Nucks1/Anxa1/Men1/Hus1/Eef1d/Ints3/Gata3/Ints7/Inip/Rad1/Xrcc6/Bax/Pml/Pole3/Rhno1/Net1/Bak1/Swi5/Rnf168/Atr/Wrn/Kars/Atm/Zmpste24/Ercc6/Mta1/Hsf1/Trp53bp2/Brcc3/Egr1/Rnf4/Prkaa1/Aen/Mdm2/Yap1/Kat5/Xrcc5/Kdm1a/Sirt1/Tnks1bp1/Nabp2/Eya3/Babam1/Clock	69
GO:1905818	regulation of chromosome separation	45/4657	64/23210	4.89527e-18	2.91457e-16	1.99923e-16	Cdc6/Bub1/Birc5/Trip13/Ccnb1/Plk1/Bub1b/Fbxo5/Aurkb/Spdl1/Ttk/Gen1/Cenpe/Stil/Pttg1/Ndc80/Mad2l1/Tacc3/Cdt1/Cit/Mtbp/Terf1/Cep192/Anapc15/Mad1l1/Zw10/Bub3/Rad21/Cdc23/Nek6/Anapc1/Anapc5/Cdk5rap2/Anapc11/Klhl22/Atm/Tpr/Psmg2/Zfp207/Pcid2/Mad2l1bp/Cdc27/Csnk2a2/Anapc4/Nsmce2	45
GO:0044270	cellular nitrogen compound catabolic process	172/4657	463/23210	6.63478e-18	3.91262e-16	2.68384e-16	Hnmt/Dut/Dna2/Uox/Nanos1/Cda/Fen1/Exosc8/Lin28b/Ptbp1/Lsm2/Upp1/Acot7/Npm1/Lsm3/Lsm5/Dkc1/Dnph1/Pop1/Dctpp1/Ahcy/Myc/Ada/Gdnf/Dis3/Vim/Amdhd1/Pabpc1/Hdc/Exosc2/Gmpr2/Nudt1/E2f1/Tbrg4/Ier3/Pnp/Magohb/Lsm7/Trp53/Apaf1/Eno1b/Ddit4/Mov10/Pgam1/Hnrnpm/Mrto4/Hnrnpd/Zfp36l2/Eri1/Lsm6/Lsm4/Apex1/Hnrnpc/Tardbp/Pkp3/Rnaseh2c/Mif/Exog/Magoh/Nudt5/Dhx9/Cnot6/Ybx1/Cubn/Mettl16/Pkp1/Pycrl/Eif4a3/Myef2/Eif6/Khs…	172
GO:0033047	regulation of mitotic sister chromatid segregation	47/4657	69/23210	6.82169e-18	3.9849e-16	2.73342e-16	Cdc6/Bub1/Birc5/Trip13/Ccnb1/Plk1/Bub1b/Fbxo5/Aurkb/Spdl1/Ttk/Gen1/Cenpe/Stil/Pttg1/Ndc80/Mad2l1/Tacc3/Cdt1/Cit/Mtbp/Terf1/Cep192/Naa10/Anapc15/Mad1l1/Zw10/Bub3/Rad21/Cdc23/Nek6/Anapc1/Anapc5/Cdk5rap2/Anapc11/Klhl22/Atm/Tpr/Psmg2/Hnrnpu/Smc5/Zfp207/Pcid2/Mad2l1bp/Cdc27/Anapc4/Nsmce2	47
GO:0044784	metaphase/anaphase transition of cell cycle	43/4657	60/23210	8.47391e-18	4.90378e-16	3.36372e-16	Cdc6/Bub1/Birc5/Trip13/Ccnb1/Plk1/Bub1b/Fbxo5/Aurkb/Spdl1/Ttk/Gen1/Cenpe/Stil/Ndc80/Mad2l1/Tacc3/Cdt1/Cit/Mtbp/Terf1/Cep192/Anapc15/Mad1l1/Zw10/Bub3/Rad21/Cdc23/Nek6/Anapc1/Anapc5/Cdk5rap2/Anapc11/Klhl22/Atm/Tpr/Psmg2/Zfp207/Pcid2/Mad2l1bp/Cdc27/Anapc4/Nsmce2	43
GO:0018394	peptidyl-lysine acetylation	79/4657	155/23210	8.64972e-18	4.95917e-16	3.40172e-16	Brca1/Chek1/Jade3/Myocd/Msx3/Hat1/Brca2/Msl3l2/Nap1l2/Ruvbl2/Noc2l/Rps6ka4/Kat2a/Ruvbl1/Lef1/Hdac1/Trim16/Tcf3/Gata2/Actl6a/Arrb1/Paxip1/Ing5/Gata3/Yeats2/L3mbtl2/Bend3/Ctcf/Hcfc1/Naa40/Mbd3/Pole3/Yeats4/Smarcb1/Sin3a/Brd8/Mcrs1/Taf5l/Smarca4/Hdac2/Morf4l2/Tada2b/Taf10/Taf6l/Tada1/Meaf6/Tada2a/Wdr5/Zmpste24/Trrap/Brd4/Por/Iws1/Kat7/Crtc2/Kat6a/Pih1d1/Brpf1/Naa50/Auts2/Dmap1/Pcgf2/Kansl2/Ep400/Prk…	79
GO:0031123	RNA 3'-end processing	60/4657	102/23210	9.27421e-18	5.22054e-16	3.581e-16	Ccnb1/Exosc8/Lin28b/Slbp/Dkc1/Fbl/Papolb/Exosc2/Zfp473/Cstf2/Eri1/Ints5/Cpsf4/Lsm11/Toe1/Ints7/Exosc3/Exosc7/Rps21/Ints2/Exosc10/Polr2d/Pnpt1/Ncbp1/Clp1/Nudt21/Cstf3/Cpsf6/Fip1l1/Papola/Nelfe/Tut1/Cpsf2/Ssb/Exosc5/Supv3l1/Wdr33/Ctr9/Ints6/Ints1/Ncbp2/Pabpn1/Hsf1/Polr3k/Cdk9/Cpsf1/Elac2/Cpsf3/Ints8/Ahcyl1/Leo1/Ints12/Sympk/Ythdc1/Papolg/Trmt10c/Pcf11/Scaf8/Paf1/Cpsf7	60
GO:0051225	spindle assembly	60/4657	102/23210	9.27421e-18	5.22054e-16	3.581e-16	Mybl2/Birc5/Aurka/Plk1/Cdc20/Kif23/Kif4/Fbxo5/Aurkb/Nek2/Kif11/Tpx2/Kifc1/Spag5/Kifc5b/Aspm/Racgap1/Rcc1/Cenpw/Aaas/Tubb5/Chek2/Haus6/Haus1/Cep192/Chmp4c/Haus3/Haus5/Haus8/Flna/Kpnb1/Sac3d1/Mapre2/Kif2a/Ccsap/Gpsm2/Smc3/Haus4/Smc1a/Rps3/Hspa1b/Tubgcp2/Stag1/Mlh1/Mapre1/Tubgcp4/Tubgcp3/Drg1/Tpr/Hdac3/Hnrnpu/Tubgcp6/Msto1/Zfp207/Tubgcp5/Csnk1d/Rnf4/Rhoa/Dicer1/Bccip	60
GO:0071166	ribonucleoprotein complex localization	46/4657	67/23210	9.3923e-18	5.23938e-16	3.59392e-16	Npm1/Nup85/Nup107/Ran/Ddx39/Eif5a/Xpo1/Nup160/Hhex/Nup155/Rrs1/Srsf3/Hnrnpa2b1/Prpf31/Thoc3/Nup133/Eif6/Polr2d/Ncbp1/Rps15/Rbm15b/Ddx39b/Ltv1/Nup93/Nmd3/Abce1/Nup214/Gle1/Thoc1/Ssb/Poldip3/Sarnp/Ddx19a/Tpr/Pabpn1/Sdad1/Iws1/Nol6/Thoc6/Nup88/Rae1/Pcid2/Ythdc1/Thoc5/Nxf1/Mcm3ap	46
GO:0032259	methylation	136/4657	338/23210	9.65616e-18	5.33848e-16	3.6619e-16	Myb/Hells/Brca1/Hnmt/Grhl2/Suv39h2/Mis18a/Suv39h1/Ezh2/Mbd4/Dnmt1/Piwil4/Phf19/Mtap/Fbl/Myc/Nop2/Trim28/Smyd5/Snrpd3/Wdr4/Vcpkmt/Dph5/Dpy30/Paxip1/Smyd4/Trmt2a/Mettl1/Men1/Nsun2/Parp1/Emg1/Dimt1/Rrp8/Smyd2/Mettl16/Suz12/Gata3/Dnmt3b/L3mbtl2/Prmt5/Bend3/Pax7/Snrpb/Ftsj3/Rbm15/Rif1/Ctcf/Rbm15b/Pwp1/Nelfa/Prmt1/Wdr82/Smarcb1/Eed/Mettl2/Cxxc1/Lmna/Gspt1/Trdmt1/Prmt6/Nsun5/Thada/Carm1/Trmt10a/Mta2/Prd…	136
GO:0046700	heterocycle catabolic process	173/4657	469/23210	1.19291e-17	6.53671e-16	4.48382e-16	Cyp1a1/Hnmt/Dut/Dna2/Uox/Nanos1/Cda/Fen1/Exosc8/Lin28b/Ptbp1/Lsm2/Upp1/Acot7/Npm1/Lsm3/Lsm5/Dkc1/Dnph1/Pop1/Dctpp1/Ahcy/Myc/Ada/Gdnf/Dis3/Vim/Amdhd1/Pabpc1/Hdc/Exosc2/Prodh/Gmpr2/Nudt1/E2f1/Tbrg4/Ier3/Pnp/Magohb/Lsm7/Trp53/Apaf1/Eno1b/Ddit4/Mov10/Pgam1/Hnrnpm/Mrto4/Hnrnpd/Zfp36l2/Eri1/Lsm6/Lsm4/Apex1/Hnrnpc/Tardbp/Pkp3/Rnaseh2c/Mif/Exog/Magoh/Nudt5/Dhx9/Cnot6/Ybx1/Cubn/Mettl16/Pkp1/Pycrl/Eif4a3/M…	173
GO:0043414	macromolecule methylation	120/4657	286/23210	1.80681e-17	9.81385e-16	6.73175e-16	Myb/Hells/Brca1/Grhl2/Suv39h2/Mis18a/Suv39h1/Ezh2/Mbd4/Dnmt1/Piwil4/Phf19/Fbl/Myc/Nop2/Trim28/Snrpd3/Wdr4/Vcpkmt/Dpy30/Paxip1/Mettl1/Men1/Nsun2/Parp1/Emg1/Dimt1/Smyd2/Mettl16/Suz12/Gata3/Dnmt3b/L3mbtl2/Prmt5/Bend3/Pax7/Snrpb/Ftsj3/Rbm15/Rif1/Ctcf/Rbm15b/Pwp1/Nelfa/Prmt1/Wdr82/Smarcb1/Eed/Mettl2/Cxxc1/Lmna/Gspt1/Trdmt1/Prmt6/Nsun5/Thada/Carm1/Trmt10a/Mta2/Gtpbp3/Trmt61a/Smarca4/Zcchc4/Hdac2/Wdr61/…	120
GO:0000077	DNA damage checkpoint	59/4657	101/23210	2.7512e-17	1.48134e-15	1.01612e-15	Eme1/Plk1/Clspn/Cdk1/Brca1/Dtl/Ccnd1/Chek1/Pidd1/Blm/Mbd4/Chek2/Donson/Rfwd3/Tipin/Rpa2/Etaa1/E2f1/Ier3/Msh2/Rad9a/Trp53/Wdr76/Rpl26/Mre11a/Fzr1/Hus1/Casp2/Rps27l/Ints7/Rnaseh2b/Rad1/Pml/Rhno1/Nbn/Ppp1r10/Ddx39b/Ptprv/Brsk1/Fem1b/Atr/Thoc1/Atm/Prpf19/Eif2ak4/Dot1l/Brcc3/Cdc5l/Hinfp/Rint1/Mdm2/Atrip/Dgkz/Ccar2/Wac/Thoc5/Atf2/Babam1/Clock	59
GO:0071426	ribonucleoprotein complex export from nucleus	45/4657	66/23210	3.24469e-17	1.73199e-15	1.18805e-15	Npm1/Nup85/Nup107/Ran/Ddx39/Eif5a/Xpo1/Nup160/Hhex/Nup155/Rrs1/Srsf3/Hnrnpa2b1/Thoc3/Nup133/Eif6/Polr2d/Ncbp1/Rps15/Rbm15b/Ddx39b/Ltv1/Nup93/Nmd3/Abce1/Nup214/Gle1/Thoc1/Ssb/Poldip3/Sarnp/Ddx19a/Tpr/Pabpn1/Sdad1/Iws1/Nol6/Thoc6/Nup88/Rae1/Pcid2/Ythdc1/Thoc5/Nxf1/Mcm3ap	45
GO:0006413	translational initiation	60/4657	104/23210	3.40243e-17	1.80067e-15	1.23516e-15	Tnf/Npm1/Eif4a1/Eif4e3/Rps2/Eif4e/Eif1ad/Dhx33/Eif4h/Eif6/Denr/Fmr1/Eif2s1/Khdrbs1/Eif3g/Eif3b/Polr2d/Ppp1r15b/Ncbp1/Uhmk1/Rpl13a/Eif3i/Eif3l/Eif4ebp2/Abce1/Eif5/Gle1/Mettl3/Eif1ax/Eif2b3/Eif4g1/Mcts2/Ddx3x/Tpr/Eif2ak4/Eif2s3x/Larp1/Eif3k/Ncbp2/Polr2g/Eif4b/Ythdf2/Eif1a/Eif3d/Klhl25/Eif2b5/Eif5b/Rara/Eif2b4/Dhx29/Eif2b1/Alkbh1/Dnajc3/Eif2ak3/Eif3a/Ythdf1/Eif4g2/Eif1/Abcf1/Eif2a	60
GO:0071103	DNA conformation change	96/4657	210/23210	3.53843e-17	1.85677e-15	1.27364e-15	Ccnb1/Ncapg/Top2a/Hells/Cdk1/Recql4/Cdca5/Rad51/Smc2/Ncaph/Pif1/Chaf1a/Chaf1b/Asf1b/Oip5/Mcm2/Hmga2/Ncapd2/Nusap1/Mcm4/Mcm7/Ddx11/Mcm6/Mis18a/Nasp/Ncapg2/Suv39h1/Blm/Smc4/Npm1/Hat1/Hjurp/M1ap/Rtel1/Nap1l2/Grwd1/Ncapd3/Rpa1/Cenpp/Set/Hmgb1/Noc2l/Nap1l1/Mcph1/Hhex/Trp53/Zranb3/Smchd1/Anxa1/Hnrnpa2b1/H3f3b/Mre11a/Banf1/Sox9/Hira/Mcm9/Dhx9/Sart3/Rad50/Cenpv/Ctcf/Pole3/Smarcc1/Nbn/Recql/Ercc3/Gtf2h2/B…	96
GO:0051783	regulation of nuclear division	91/4657	195/23210	4.59282e-17	2.38981e-15	1.63928e-15	Cdc6/Bub1/Birc5/Ube2c/Trip13/Ccnb1/Plk1/Bub1b/Cdc20/Fbxo5/Aurkb/Nek2/Spdl1/Ttk/Gen1/Kif11/Cenpe/Cdca5/Stil/Pttg1/Ndc80/Kif20b/Mad2l1/Mki67/Tnf/Tacc3/Chek1/Btc/Cdt1/Nusap1/Bora/Rcc1/Ereg/Ranbp1/Cit/Msx2/Tgfa/Met/Mtbp/Terf1/Cep192/Chmp4c/Ywhah/Naa10/Tubg1/Anapc15/Edn1/Mad1l1/Zw10/Smpd3/Fzr1/Cdc14a/Phip/Bub3/Ccsap/Rad21/Rad1/Cdc23/Smc3/Phb2/Nek6/Msx1/Smc1a/Nup62/Rps6ka2/Anapc1/Hspa1b/Calr/Nme6/Stag1…	91
GO:0010639	negative regulation of organelle organization	153/4657	403/23210	4.78093e-17	2.46696e-15	1.6922e-15	Bub1/Birc5/Trip13/Ccnb1/Plk1/Bub1b/Fbxo5/Aurkb/Nek2/Spdl1/Ttk/Top2a/Gen1/Cenpe/Recql4/Brca1/Stil/Pttg1/Ndc80/Mad2l1/Kifc1/Ccnf/Chek1/Add2/Pif1/Cdt1/Ckap2/Mcm2/Atad2/Stmn1/Msx3/Stmn2/Dnmt1/Npm1/Met/Rtel1/Sgk1/Cfl1/Mtbp/Terf1/Mdm1/Cep192/Rbm14/Noc2l/Eps8/Fkbp4/Naa10/Tinf2/Bok/Ier3/Anapc15/Src/Tmod2/Kat2a/Trp53/Ppif/Slc25a5/Arrb2/Mad1l1/Zw10/Ercc1/Pfn1/Hnrnpc/Pinx1/Ccp110/Tmsb4x/H3f3b/Prkcd/Gclc/Mtp…	153
GO:0006338	chromatin remodeling	73/4657	141/23210	4.94149e-17	2.52874e-15	1.73457e-15	Myb/Hells/Hmgb2/Chek1/Oip5/Suv39h2/Foxa1/Mis18a/Nasp/Ptma/Hmgb3/Npm1/Hjurp/Myc/Ruvbl2/Cenpp/Hmgb1/Npm3/Ruvbl1/Anp32e/Actl6a/Smchd1/H3f3b/Baz1a/Nudt5/Sox9/Men1/Rbbp7/Chd1l/Baz1b/Smarcd2/Gata3/Pax7/Cenpv/Pak1/Pole3/Smarcc1/Smarcb1/Chd1/Smarcd1/Satb2/Mta2/Smarca5/Elof1/Arid1a/Smarca4/Setd1a/Tada2b/Sirt6/Tada2a/Tpr/Ash2l/Zmiz2/Itgb3bp/Zmiz1/Pih1d1/Smarcad1/Smarce1/Dmap1/Actr5/Actr6/Bptf/Rbbp4/Kdm5c/S…	73
GO:0030071	regulation of mitotic metaphase/anaphase transition	39/4657	53/23210	6.42271e-17	3.25979e-15	2.23603e-15	Cdc6/Bub1/Birc5/Trip13/Ccnb1/Plk1/Bub1b/Fbxo5/Aurkb/Spdl1/Ttk/Gen1/Cenpe/Stil/Ndc80/Mad2l1/Cdt1/Mtbp/Terf1/Cep192/Anapc15/Mad1l1/Zw10/Bub3/Rad21/Cdc23/Nek6/Anapc5/Cdk5rap2/Anapc11/Klhl22/Atm/Tpr/Psmg2/Zfp207/Pcid2/Mad2l1bp/Anapc4/Nsmce2	39
GO:0045931	positive regulation of mitotic cell cycle	81/4657	166/23210	9.29205e-17	4.67776e-15	3.20868e-15	Birc5/Ube2c/Ccnb1/Fbxo5/Cdc25c/Gen1/Cdk1/Cenpe/Dtl/Cdca5/Ccnd1/Lmnb1/Ndc80/Kif20b/Mad2l1/Tnf/Cyp1a1/Ccne1/Btc/Cdt1/Dbf4/Nusap1/Cdc45/Foxa1/Cdc7/Ereg/Ranbp1/Cdc25a/Tgfa/Met/Brca2/Mtbp/Terf1/Rad51b/Rad51c/Hmgb1/Anp32b/Cdc25b/Cdk4/Larp7/Edn1/Smpd3/Rcc2/Apex1/Anxa1/Eif4e/Lsm11/Phip/Phb2/Nup62/Hes1/Ppp1r10/Tmod3/Sin3a/Meis2/Tert/Anapc5/Anapc11/Eif4g1/Mepce/Abl1/Rgcc/Ddx3x/Tpr/Cul4b/Hnrnpu/Brd4/Hsf1/Sm…	81
GO:0030490	maturation of SSU-rRNA	34/4657	43/23210	1.41465e-16	7.06413e-15	4.8456e-15	Rcl1/Rrs1/Lsm6/Wdr46/Rps19/Heatr1/Rps16/Dhx37/Nob1/Rps21/Rps8/Tbl3/Mrps11/Rps28/Fam207a/Pwp2/Nol11/Nol10/Utp23/Bms1/Tsr1/Tsr2/Fcf1/Ddx52/Bysl/Nat10/Riok1/Ngdn/Abt1/Rps14/Kri1/Utp6/Dcaf13/Utp3	34
GO:0006278	RNA-dependent DNA biosynthetic process	43/4657	63/23210	1.54385e-16	7.58691e-15	5.2042e-15	Aurkb/Nek2/Pif1/Dkc1/Nhp2/Rpa1/Terf1/Hsp90aa1/Tinf2/Src/Cct6a/Cct7/Hnrnpc/Pinx1/Ptges3/Cct3/Pot1b/Ctc1/Cct2/Hsp90ab1/Wrap53/Cct5/Rad50/Tcp1/Pml/Exosc10/Cct4/Tert/Cct8/Atr/Telo2/Smg5/Nat10/Atm/Dcp2/Acd/Hnrnpu/Smg7/Mapk1/Map3k4/Xrcc5/Gnl3l/Ctnnb1	43
GO:0007004	telomere maintenance via telomerase	43/4657	63/23210	1.54385e-16	7.58691e-15	5.2042e-15	Aurkb/Nek2/Pif1/Dkc1/Nhp2/Rpa1/Terf1/Hsp90aa1/Tinf2/Src/Cct6a/Cct7/Hnrnpc/Pinx1/Ptges3/Cct3/Pot1b/Ctc1/Cct2/Hsp90ab1/Wrap53/Cct5/Rad50/Tcp1/Pml/Exosc10/Cct4/Tert/Cct8/Atr/Telo2/Smg5/Nat10/Atm/Dcp2/Acd/Hnrnpu/Smg7/Mapk1/Map3k4/Xrcc5/Gnl3l/Ctnnb1	43
GO:0009451	RNA modification	71/4657	138/23210	2.04109e-16	9.95154e-15	6.8262e-15	Dkc1/Nhp2/Fbl/Gar1/Nop2/Adarb1/Sephs2/Rbm47/Wdr4/Hnrnpc/Adat3/Elp6/Mettl1/Pus1/Nsun2/Emg1/Dimt1/Mettl16/Apobec3/Thg1l/Kti12/Ctu1/Ftsj3/Rbm15/Pus7l/Pus10/Rbm15b/Sephs1/Mettl2/Trdmt1/Bag4/Nsun5/Thada/Adar/Pus7/Trmt10a/Gtpbp3/Trmt61a/Zcchc4/Tyw5/Naf1/Trub1/Elp5/Elp2/Mettl3/Trmt6/Qtrt1/Rpusd2/Trmt5/Jmjd6/Cmtr2/Mepce/Trmt112/Nat10/Thumpd1/Wtap/Rpusd4/Urm1/Ctu2/Adat2/Trmt44/Mettl14/Rpusd1/Bcdin3d/Alkbh…	71
GO:0019439	aromatic compound catabolic process	173/4657	483/23210	3.15338e-16	1.52545e-14	1.04637e-14	Cyp1a1/Hnmt/Dut/Dna2/Uox/Nanos1/Cda/Fen1/Exosc8/Lin28b/Ptbp1/Lsm2/Upp1/Acot7/Npm1/Lsm3/Lsm5/Dkc1/Dnph1/Pop1/Dctpp1/Ahcy/Myc/Ada/Gdnf/Dis3/Vim/Amdhd1/Pabpc1/Hdc/Exosc2/Gmpr2/Nudt1/E2f1/Tbrg4/Ier3/Pnp/Magohb/Lsm7/Trp53/Apaf1/Eno1b/Ddit4/Mov10/Pgam1/Hnrnpm/Mrto4/Hnrnpd/Zfp36l2/Eri1/Lsm6/Lsm4/Apex1/Hnrnpc/Tardbp/Pkp3/Rnaseh2c/Mif/Exog/Magoh/Nudt5/Dhx9/Cnot6/Ybx1/Cubn/Mettl16/Pkp1/Pycrl/Eif4a3/Myef2/E…	173
GO:0007098	centrosome cycle	65/4657	122/23210	3.9307e-16	1.88674e-14	1.2942e-14	Aurka/Plk1/Nek2/Gen1/Kif11/Brca1/Stil/Kifc1/Ccnf/Chek1/Plk4/Poc1a/Sass6/Cep72/Ranbp1/Npm1/Haus6/Xrcc2/Brca2/Pard6b/Haus1/Mdm1/Syne2/Cep192/Chmp4c/Haus3/Rbm14/Xpo1/Haus5/Wdr62/Haus8/Mcph1/Cep152/Rttn/Kat2a/Sac3d1/Nde1/Alms1/Ccp110/Cntrob/Ckap5/Cenpj/Cep135/Cep250/Trim37/Nin/Haus4/4933427D14Rik/Nup62/Cntln/Pard6g/Nubp1/Brsk1/Cdk5rap2/Slc16a1/Cep76/Odf2/Chordc1/Crocc/C2cd3/Ubxn2b/Pdcd6ip/Usp33/Nsfl1…	65
GO:0044843	cell cycle G1/S phase transition	86/4657	185/23210	4.42671e-16	2.10848e-14	1.4463e-14	Myb/E2f7/Ccna2/Kif14/Fam83d/Ccnd1/Cyp1a1/Ccne1/Pole/Dbf4/Iqgap3/Cdc45/Ccne2/Tcf19/Rcc1/Nasp/Pidd1/Ezh2/Skp2/Cdc25a/Rbl1/Id2/Rfwd3/Rbbp8/Rpa2/Mtbp/Anp32b/Cdk4/Gli1/E2f1/Trp53/Larp7/Plk3/Tcf3/Apex1/Rpl26/Anxa1/Eif4e/Men1/Lsm11/Ptpn6/Casp2/Rps27l/Cdkn2c/Rps6/Pml/Rhou/Phb2/Zpr1/Usp37/Ptprv/Psme3/Ripk1/Lats1/Nfatc1/Tert/Npat/Atp2b4/E2f5/Cdkn2d/Ctdspl/Taf10/Eif4g1/Inhba/Mepce/Rgcc/Ddx3x/Pagr1a/Cul4b/Br…	86
GO:2000816	negative regulation of mitotic sister chromatid separation	33/4657	42/23210	5.61557e-16	2.65432e-14	1.82072e-14	Bub1/Birc5/Trip13/Ccnb1/Plk1/Bub1b/Fbxo5/Aurkb/Spdl1/Ttk/Gen1/Cenpe/Stil/Pttg1/Ndc80/Mad2l1/Cdt1/Mtbp/Terf1/Cep192/Anapc15/Mad1l1/Zw10/Bub3/Rad21/Cdk5rap2/Klhl22/Atm/Tpr/Psmg2/Zfp207/Pcid2/Mad2l1bp	33
GO:0008033	tRNA processing	62/4657	115/23210	8.86e-16	4.15615e-14	2.85089e-14	Pop1/Sephs2/Lsm6/Wdr4/Adat3/Elp6/Rpp30/Mettl1/Pop4/Pus1/Nsun2/Thg1l/Kti12/Ctu1/Tsen15/Pus10/Adat1/Clp1/Dus4l/Pop5/Sephs1/Mettl2/Trdmt1/Thada/Pus7/Trmt10a/Gtpbp3/Trmt61a/Tyw5/Trmt11/Trub1/Elp5/Elp2/Pop7/Ssb/Trmt6/Qtrt1/Trmt5/Trmt112/Nat10/Rtcb/Tsen34/Thumpd1/Rpusd4/Urm1/Grsf1/Polr3k/Ctu2/Tyw1/Adat2/Trmt44/Dus1l/Elac2/Ddx1/Tsen54/Bcdin3d/Alkbh8/Trmt10c/Aars/Alkbh1/Dph3/Rpp14	62
GO:0051053	negative regulation of DNA metabolic process	75/4657	153/23210	9.19474e-16	4.28074e-14	2.93635e-14	Rmi2/Fbxo5/Aunip/Gmnn/Parpbp/Fancb/Chek1/Pif1/Rad18/Ankle1/Polq/Timeless/Blm/Kcnk2/Chek2/Msh6/Donson/Tipin/Brca2/Gja1/Rtel1/Terf1/Trim28/Tinf2/Msh2/Src/Trp53/Zranb3/Ercc1/Hnrnpc/Pinx1/Smchd1/Dnajc2/Pparg/Mre11a/Pot1b/Men1/Ctc1/Hus1/Parp1/Ogg1/Msh3/Gata3/Rad50/Pml/Rif1/Smc3/Smc1a/Exosc10/Rps3/Nbn/Xrcc1/Slx4/Ubqln4/Pds5a/Mcrs1/Mlh1/Atr/Thoc1/Nat10/Atm/Dcp2/Acd/Hnrnpu/Hsf1/Gper1/Rnf169/Gtpbp4/Fam129…	75
GO:1901989	positive regulation of cell cycle phase transition	55/4657	96/23210	1.06622e-15	4.92691e-14	3.37959e-14	Birc5/Ube2c/Ccnb1/Fbxo5/Cdc25c/Cdk1/Cenpe/Fam83d/Dtl/Cdca5/Ccnd1/Lmnb1/Cyp1a1/Ccne1/Cdt1/Dbf4/Cdc45/Cdc7/Ezh2/Atad5/Npm1/Cdc25a/Mtbp/Rad51b/Rad51c/Anp32b/Cdc25b/Cdk4/Gli1/Dyrk3/Larp7/Rcc2/Apex1/Anxa1/Lsm11/Phb2/Tmod3/Sin3a/Tert/Anapc5/Anapc11/Eif4g1/Mepce/Rgcc/Ddx3x/Pagr1a/Cul4b/Brd4/Rpl17/Plrg1/Mdm2/Rdx/Paf1/Anapc4/Nsmce2	55
GO:0044839	cell cycle G2/M phase transition	66/4657	127/23210	1.20609e-15	5.53193e-14	3.7946e-14	Cdc6/Birc5/Ccnb1/Plk1/Fbxo5/Ticrr/Ccna2/Clspn/Cdc25c/Cdk1/Kif14/Brca1/Foxm1/Dtl/Ccnd1/Lmnb1/Chek1/Cenpf/Orc1/Mastl/Cdc7/Topbp1/Skp2/Atad5/Blm/Cit/Mbd4/Chek2/Npm1/Donson/Cdc25a/Rad51b/Chmp4c/Rad51c/Cdc25b/Cdk4/Ier3/Dyrk3/Miip/Rcc2/Kdm8/Pinx1/Calm2/Mre11a/Paxip1/Fzr1/Ctc1/Hus1/Rad21/Rnaseh2b/Nbn/Sin3a/Lats1/Brsk1/Calm3/Fbxl7/Atm/Akap8/Pagr1a/Brd4/Calm1/Brcc3/Rint1/Zfyve19/Arpp19/Babam1	66
GO:0031023	microtubule organizing center organization	67/4657	130/23210	1.26925e-15	5.73663e-14	3.93501e-14	Aurka/Plk1/Nek2/Gen1/Kif11/Brca1/Stil/Kifc1/Ccnf/Chek1/Plk4/Poc1a/Sass6/Cep72/Ranbp1/Npm1/Haus6/Xrcc2/Brca2/Pard6b/Haus1/Mdm1/Syne2/Cep192/Chmp4c/Haus3/Rbm14/Xpo1/Haus5/Wdr62/Haus8/Mcph1/Cep152/Rttn/Kat2a/Sac3d1/Nde1/Alms1/Ccp110/Cntrob/Ckap5/Cenpj/Cep135/Cep250/Trim37/Nin/Haus4/4933427D14Rik/Nup62/Cntln/Pard6g/Nubp1/Clasp2/Brsk1/Cdk5rap2/Slc16a1/Cep76/Odf2/Cetn3/Chordc1/Crocc/C2cd3/Ubxn2b/Pdcd6i…	67
GO:1902850	microtubule cytoskeleton organization involved in mitosis	67/4657	130/23210	1.26925e-15	5.73663e-14	3.93501e-14	Mybl2/Birc5/Aurka/Ccnb1/Plk1/Cdc20/Kif23/Kif4/Aurkb/Nek2/Spdl1/Cenpa/Kif11/Cenpe/Nuf2/Tpx2/Stil/Sapcd2/Ndc80/Mad2l1/Kifc1/Tacc3/Spc25/Kifc5b/Stmn1/Nusap1/Racgap1/Bora/Poc1a/Rcc1/Aaas/Psrc1/Chek2/Cep192/Chmp4c/Tubg1/Wdr62/Flna/Kpnb1/Mcph1/Nde1/Zw10/Kif2a/Eml1/Ccsap/Gpsm2/Smc3/Smc1a/Nup62/Hspa1b/Clasp2/Stag1/Cdk5rap2/Pcnt/Drg1/Tpr/Hnrnpu/Ubxn2b/Actr1a/Msto1/Zfp207/Rae1/Rhoa/Bccip/Htt/Nsfl1c/Actr1b	67
GO:0033046	negative regulation of sister chromatid segregation	35/4657	47/23210	1.36906e-15	6.10779e-14	4.1896e-14	Bub1/Birc5/Trip13/Ccnb1/Plk1/Bub1b/Fbxo5/Aurkb/Spdl1/Ttk/Gen1/Cenpe/Recql4/Stil/Pttg1/Ndc80/Mad2l1/Cdt1/Mtbp/Terf1/Cep192/Naa10/Anapc15/Mad1l1/Zw10/Bub3/Rad21/Cdk5rap2/Klhl22/Atm/Tpr/Psmg2/Zfp207/Pcid2/Mad2l1bp	35
GO:1902099	regulation of metaphase/anaphase transition of cell cycle	39/4657	56/23210	1.3711e-15	6.10779e-14	4.1896e-14	Cdc6/Bub1/Birc5/Trip13/Ccnb1/Plk1/Bub1b/Fbxo5/Aurkb/Spdl1/Ttk/Gen1/Cenpe/Stil/Ndc80/Mad2l1/Cdt1/Mtbp/Terf1/Cep192/Anapc15/Mad1l1/Zw10/Bub3/Rad21/Cdc23/Nek6/Anapc5/Cdk5rap2/Anapc11/Klhl22/Atm/Tpr/Psmg2/Zfp207/Pcid2/Mad2l1bp/Anapc4/Nsmce2	39
GO:0033048	negative regulation of mitotic sister chromatid segregation	34/4657	45/23210	1.6564e-15	7.326e-14	5.02523e-14	Bub1/Birc5/Trip13/Ccnb1/Plk1/Bub1b/Fbxo5/Aurkb/Spdl1/Ttk/Gen1/Cenpe/Stil/Pttg1/Ndc80/Mad2l1/Cdt1/Mtbp/Terf1/Cep192/Naa10/Anapc15/Mad1l1/Zw10/Bub3/Rad21/Cdk5rap2/Klhl22/Atm/Tpr/Psmg2/Zfp207/Pcid2/Mad2l1bp	34
GO:0000462	maturation of SSU-rRNA from tricistronic rRNA transcript (SSU-rRNA, 5.8S rRNA, LSU-rRNA)	27/4657	31/23210	1.84417e-15	8.09864e-14	5.55522e-14	Rcl1/Rrs1/Wdr46/Rps19/Heatr1/Rps16/Dhx37/Rps21/Rps8/Tbl3/Mrps11/Fam207a/Pwp2/Nol10/Utp23/Bms1/Tsr1/Tsr2/Fcf1/Bysl/Ngdn/Abt1/Rps14/Kri1/Utp6/Dcaf13/Utp3	27
GO:0031577	spindle checkpoint	32/4657	41/23210	2.21499e-15	9.59106e-14	6.57893e-14	Bub1/Birc5/Trip13/Aurka/Ccnb1/Plk1/Bub1b/Aurkb/Spdl1/Ttk/Gen1/Cenpe/Stil/Ndc80/Mad2l1/Cdt1/Mtbp/Terf1/Cep192/Anapc15/Mad1l1/Zw10/Bub3/Cdk5rap2/Klhl22/Atm/Tpr/Psmg2/Hsf1/Zfp207/Pcid2/Mad2l1bp	32
GO:0045841	negative regulation of mitotic metaphase/anaphase transition	32/4657	41/23210	2.21499e-15	9.59106e-14	6.57893e-14	Bub1/Birc5/Trip13/Ccnb1/Plk1/Bub1b/Fbxo5/Aurkb/Spdl1/Ttk/Gen1/Cenpe/Stil/Ndc80/Mad2l1/Cdt1/Mtbp/Terf1/Cep192/Anapc15/Mad1l1/Zw10/Bub3/Rad21/Cdk5rap2/Klhl22/Atm/Tpr/Psmg2/Zfp207/Pcid2/Mad2l1bp	32
GO:0071824	protein-DNA complex subunit organization	94/4657	215/23210	2.48736e-15	1.06956e-13	7.33661e-14	Mcm5/Hells/Cenpa/Cenpe/Rad51/Mcm3/Cenph/Cenpi/Cenpn/Chaf1a/Chaf1b/Cdt1/Asf1b/Oip5/Mcm2/Cenpk/Mcm4/Mcm7/Cdc45/Mcm6/Mis18a/Cenpw/Nasp/Ptma/Npm1/Mcmdc2/Hat1/Hjurp/Nap1l2/Myc/Grwd1/Terf1/Cenpp/Set/Nap1l1/Cenpt/Cenpo/Trp53/Polr1e/Anp32e/Supt16/H3f3b/Sox9/Hira/Sart3/Mis12/Smarcd2/Cand1/Cenpv/Ctcf/Pole3/Cenpc1/Smarcc1/Smarcb1/Smarcd1/Swi5/Brd2/Smarca5/Arid1a/Smarca4/Rpl23/Taf6l/Cabin1/Creb1/Tbp/Asf1a/Gt…	94
GO:0051985	negative regulation of chromosome segregation	36/4657	50/23210	3.1804e-15	1.35814e-13	9.3161e-14	Bub1/Birc5/Trip13/Ccnb1/Plk1/Bub1b/Fbxo5/Aurkb/Spdl1/Ttk/Gen1/Cenpe/Recql4/Stil/Pttg1/Ndc80/Mad2l1/Chtf18/Cdt1/Mtbp/Terf1/Cep192/Naa10/Anapc15/Mad1l1/Zw10/Bub3/Rad21/Cdk5rap2/Klhl22/Atm/Tpr/Psmg2/Zfp207/Pcid2/Mad2l1bp	36
GO:1904356	regulation of telomere maintenance via telomere lengthening	41/4657	62/23210	4.29818e-15	1.8229e-13	1.25041e-13	Aurkb/Nek2/Pif1/Dkc1/Rtel1/Terf1/Tinf2/Src/Cct6a/Cct7/Hnrnpc/Pinx1/Hnrnpa2b1/Cct3/Pot1b/Ctc1/Cct2/Parp1/Cct5/Tcp1/Pml/Exosc10/Slx4/Cct4/Mcrs1/Naf1/Cct8/Atr/Smg5/Nat10/Atm/Dcp2/Acd/Hnrnpu/Smg7/Mapk1/Map3k4/Xrcc5/Tnks2/Gnl3l/Ctnnb1	41
GO:0045839	negative regulation of mitotic nuclear division	38/4657	55/23210	4.80111e-15	2.02234e-13	1.38722e-13	Bub1/Birc5/Trip13/Ccnb1/Plk1/Bub1b/Fbxo5/Aurkb/Spdl1/Ttk/Gen1/Cenpe/Stil/Pttg1/Ndc80/Mad2l1/Chek1/Cdt1/Mtbp/Terf1/Cep192/Naa10/Anapc15/Mad1l1/Zw10/Bub3/Rad21/Nme6/Cdk5rap2/Rgcc/Klhl22/Atm/Tpr/Psmg2/Zfp207/Pcid2/Mad2l1bp/Tom1l1	38
GO:1905819	negative regulation of chromosome separation	33/4657	44/23210	6.28541e-15	2.62968e-13	1.80382e-13	Bub1/Birc5/Trip13/Ccnb1/Plk1/Bub1b/Fbxo5/Aurkb/Spdl1/Ttk/Gen1/Cenpe/Stil/Pttg1/Ndc80/Mad2l1/Cdt1/Mtbp/Terf1/Cep192/Anapc15/Mad1l1/Zw10/Bub3/Rad21/Cdk5rap2/Klhl22/Atm/Tpr/Psmg2/Zfp207/Pcid2/Mad2l1bp	33
GO:0070507	regulation of microtubule cytoskeleton organization	88/4657	199/23210	8.42063e-15	3.49937e-13	2.40037e-13	Stmn4/Plk1/Nek2/Gen1/Kif11/Tpx2/Ska3/Stil/Ska1/Kifc1/Ccnf/Tacc3/Spag5/Chek1/Ckap2/Kif18a/Stmn1/Plk4/Bora/Poc1a/Psrc1/Stmn2/Ranbp1/Npm1/Met/Ska2/Sgk1/Terf1/Mdm1/Cep192/Chmp4c/Rbm14/Fkbp4/Xpo1/Trim36/Mcph1/Trpv4/Hsph1/Kat2a/Alms1/Mapre2/Cenpj/Ccsap/Cep250/Trim37/Nin/Pak1/Gpsm2/Smc3/Smc1a/Nup62/Cep70/Rps3/Hspa1b/Hdac6/Gas2l1/Nubp1/Clasp2/Stag1/Cdk5rap2/Nav3/Map6/Katnb1/Cep76/Mapre1/Abl1/Chordc1/Drg1…	88
GO:0016032	viral process	113/4657	283/23210	1.05053e-14	4.33658e-13	2.97465e-13	Lrrc15/Top2a/Tnf/Hs3st5/Oasl1/Fam111a/Ccl5/Trim59/Kpna2/Rsad2/Trim14/Ptbp1/Ppih/Ifitm1/Myc/Cfl1/Tfap4/Trim15/Anxa2/Pabpc1/Chmp4c/Fbln1/Adarb1/Vps37b/Trim28/Plscr1/Ripk3/Cav2/Lef1/Trp53/Hdac1/Itgb3/Trim27/Rrp1b/Pfn1/Tardbp/Ppia/Srpk1/Nucks1/Mre11a/Axl/Banf1/Hspa8/Dhx9/Ppid/Tarbp2/Pcbp2/Apobec3/Hsp90ab1/Denr/Fmr1/Bax/Rad50/Ppie/Pml/Smc3/Hcfc1/Eif3g/Eif3b/Slpi/Lgals1/Ctdp1/Notch1/Ppib/Ube2i/Jun/Nbn/…	113
GO:0006606	protein import into nucleus	72/4657	151/23210	2.10646e-14	8.63789e-13	5.92511e-13	Ect2/1700009N14Rik/Syk/Kpna2/Ptgs2/Nup85/Cfl1/Nup107/Ptpn22/Ran/Pom121/Trim28/Flna/Kpnb1/Pola2/Nup35/Trp53/Nup155/Nup50/Nxt1/Tardbp/Prkcd/Hspa8/Nup54/Nup133/Phip/Smo/Cse1l/Nup188/Gli3/Nxt2/Efcab7/Pml/Nutf2/Phb2/Ipo5/Nup62/Rab23/Zpr1/Nup153/Ipo9/Nfkbia/Lmna/Nup93/Adar/Ipo11/Lrrk2/Nupl1/Nup214/Tpr/Tnpo1/Hdac3/Hyal2/Ing1/Rbm22/Zic1/Nup88/Nup98/Agap3/Kpna4/Dmap1/Mapk1/Ipo4/Tnpo3/Med1/Ipo7/Heatr3/Uaca…	72
GO:1902100	negative regulation of metaphase/anaphase transition of cell cycle	32/4657	43/23210	2.3675e-14	9.64445e-13	6.61556e-13	Bub1/Birc5/Trip13/Ccnb1/Plk1/Bub1b/Fbxo5/Aurkb/Spdl1/Ttk/Gen1/Cenpe/Stil/Ndc80/Mad2l1/Cdt1/Mtbp/Terf1/Cep192/Anapc15/Mad1l1/Zw10/Bub3/Rad21/Cdk5rap2/Klhl22/Atm/Tpr/Psmg2/Zfp207/Pcid2/Mad2l1bp	32
GO:0051170	import into nucleus	73/4657	155/23210	3.10956e-14	1.25846e-12	8.63231e-13	Ect2/1700009N14Rik/Syk/Kpna2/Ptgs2/Nup85/Cfl1/Nup107/Ptpn22/Ran/Pom121/Trim28/Flna/Kpnb1/Pola2/Nup35/Trp53/Nup155/Nup50/Nxt1/Tardbp/Prkcd/Hspa8/Nup54/Nup133/Phip/Smo/Cse1l/Nup188/Gli3/Nxt2/Efcab7/Pml/Nutf2/Phb2/Ipo5/Nup62/Rab23/Zpr1/Nup153/Ipo9/Nfkbia/Lmna/Nup93/Adar/Ipo11/Lrrk2/Nupl1/Nup214/Tpr/Tnpo1/Hdac3/Hyal2/Ing1/Rbm22/Zic1/Nup88/Nup98/Agap3/Kpna4/Dmap1/Prkag1/Mapk1/Ipo4/Tnpo3/Med1/Ipo7/Heat…	73
GO:0071174	mitotic spindle checkpoint	30/4657	39/23210	3.37614e-14	1.35747e-12	9.31151e-13	Bub1/Birc5/Trip13/Ccnb1/Plk1/Bub1b/Aurkb/Spdl1/Ttk/Gen1/Cenpe/Stil/Ndc80/Mad2l1/Cdt1/Mtbp/Terf1/Cep192/Anapc15/Mad1l1/Zw10/Bub3/Cdk5rap2/Klhl22/Atm/Tpr/Psmg2/Zfp207/Pcid2/Mad2l1bp	30
GO:0000082	G1/S transition of mitotic cell cycle	78/4657	171/23210	3.62985e-14	1.45006e-12	9.94664e-13	Myb/E2f7/Kif14/Ccnd1/Cyp1a1/Ccne1/Pole/Dbf4/Iqgap3/Cdc45/Ccne2/Tcf19/Rcc1/Nasp/Pidd1/Ezh2/Skp2/Cdc25a/Rbl1/Id2/Rfwd3/Rbbp8/Rpa2/Mtbp/Anp32b/Cdk4/E2f1/Trp53/Larp7/Plk3/Tcf3/Apex1/Rpl26/Anxa1/Eif4e/Lsm11/Ptpn6/Casp2/Rps27l/Cdkn2c/Rps6/Pml/Rhou/Zpr1/Usp37/Ptprv/Psme3/Ripk1/Lats1/Nfatc1/Tert/Npat/E2f5/Cdkn2d/Ctdspl/Taf10/Eif4g1/Inhba/Mepce/Rgcc/Ddx3x/Cul4b/Brd4/Crlf3/Acvr1/Senp2/Rpl17/Psme1/Fbxo7/Plr…	78
GO:0044786	cell cycle DNA replication	34/4657	48/23210	4.13061e-14	1.63954e-12	1.12463e-12	Fbxo5/E2f7/Mcm5/Rad51/Mcm3/Gins1/Cdt1/Dbf4/Mcm2/Mcm4/Mcm7/Cdc45/Mcm6/Dna2/Lig1/Cdc7/Pola1/Atad5/Chek2/Pcna/Msh6/Slbp/Donson/E2f8/Brca2/Rtel1/Mre11a/Smc3/Smc1a/Zpr1/Wiz/Zmpste24/Senp2/Upf1	34
GO:0009314	response to radiation	143/4657	395/23210	4.5186e-14	1.78211e-12	1.22243e-12	Lrp2/Ticrr/Aurkb/Fancd2/Brca1/Pbk/Rad54l/Fignl1/Dtl/Rad51ap1/Rad51/Ccnd1/Ect2/Chek1/Rad18/H2afx/Hrh1/Aqp1/Pold1/Topbp1/Blm/Rad54b/Mbd4/Chek2/Pcna/Msh6/Npm1/Usp1/Cdc25a/Cck/Id2/Rfwd3/Xrcc2/Tipin/Brca2/Sgk1/Myc/Ruvbl2/Hmgn1/Pold3/Noc2l/Txn1/Adra1b/Msh2/Pnp/Rad9a/Trp53/Spidr/Polh/Plk3/Casp3/Zranb3/Ercc1/Rpl26/Arrb1/Nucks1/Anxa1/Pparg/Men1/Ppid/Hus1/Parp1/Eef1d/Cep250/Ogg1/Ints3/Gata3/Ints7/Inip/Ppp1…	143
GO:0060249	anatomical structure homeostasis	142/4657	392/23210	5.24472e-14	2.0554e-12	1.40989e-12	Aurkb/Nek2/Flt3/Recql4/Rad51/Nell2/Pif1/Ccne1/Kdr/Ccne2/Dna2/Syk/Nanos1/Marcksl1/Adam8/Blm/Pcna/Siglec15/Stk39/Piwil4/Dkc1/Nhp2/Brca2/Pthlh/Rtel1/Lpcat1/Myc/Rpa2/Spp1/Rpa1/Terf1/Hsp90aa1/Mdm1/Rad51c/Tinf2/Src/Cxadr/Pla2g4a/Cct6a/Dclre1b/Hnrnpd/Itgb3/Gcnt2/Sod1/Ptk2b/Ptger4/Cct7/Ercc1/Apex1/Hnrnpc/Pinx1/Gata2/Tyro3/Ptges3/Zfp365/Hnrnpa2b1/Mre11a/Cct3/Poc1b/Sox9/Pot1b/Gnl3/Ctc1/Cct2/Hus1/Parp1/Smo/…	142
GO:1903312	negative regulation of mRNA metabolic process	47/4657	81/23210	6.56848e-14	2.55799e-12	1.75464e-12	Celf4/Ptbp1/Npm1/Gdnf/Pabpc1/Srsf7/Srsf9/E2f1/Rbmxl1/U2af2/Hnrnpd/Hnrnpc/Tardbp/C1qbp/Pkp3/Hnrnpa2b1/Dhx9/Tra2b/Ybx1/Srsf10/Pkp1/Fmr1/Rnps1/Ptbp3/Rbm10/Hnrnpa0/Dhx34/Elavl1/Srsf6/Hnrnpl/Bag4/Syncrip/Hnrnpk/Nelfe/Srsf4/Pcbp4/Tirap/Ctr9/Larp1/Hnrnpu/Myd88/Zfp36/Thrap3/Cdk9/Acin1/Dicer1/Sfswap	47
GO:0043967	histone H4 acetylation	40/4657	63/23210	7.17281e-14	2.77588e-12	1.9041e-12	Brca1/Jade3/Hat1/Brca2/Msl3l2/Ruvbl2/Kat2a/Ruvbl1/Lef1/Trim16/Tcf3/Actl6a/Arrb1/Bend3/Hcfc1/Naa40/Yeats4/Smarcb1/Brd8/Mcrs1/Morf4l2/Meaf6/Wdr5/Zmpste24/Trrap/Brd4/Iws1/Kat7/Pih1d1/Auts2/Dmap1/Kansl2/Ep400/Kmt2a/Msl3/Ing3/Tada3/Sirt1/Jade1/Atg5	40
GO:0000086	G2/M transition of mitotic cell cycle	57/4657	110/23210	1.22251e-13	4.70172e-12	3.22512e-12	Cdc6/Birc5/Ccnb1/Plk1/Fbxo5/Ticrr/Ccna2/Clspn/Cdc25c/Cdk1/Kif14/Brca1/Foxm1/Dtl/Ccnd1/Lmnb1/Chek1/Cenpf/Orc1/Mastl/Cdc7/Topbp1/Skp2/Blm/Cit/Mbd4/Chek2/Donson/Cdc25a/Rad51b/Chmp4c/Rad51c/Cdc25b/Cdk4/Ier3/Miip/Rcc2/Kdm8/Pinx1/Calm2/Mre11a/Ctc1/Hus1/Rad21/Rnaseh2b/Nbn/Sin3a/Lats1/Brsk1/Calm3/Fbxl7/Atm/Brd4/Calm1/Rint1/Zfyve19/Arpp19	57
GO:0045005	DNA-dependent DNA replication maintenance of fidelity	29/4657	38/23210	1.30364e-13	4.96306e-12	3.40438e-12	Eme1/Gen1/Rad51/Pole/Timeless/Mms22l/Ddx11/Dna2/Pold1/Blm/Pcna/Donson/Rfwd3/Tipin/Brca2/Rtel1/Etaa1/Zranb3/Zfp365/Nucks1/Mre11a/Mcm9/Msh3/Fancm/Samhd1/Thoc1/Wrn/Cdk9/Tonsl	29
GO:1902275	regulation of chromatin organization	85/4657	197/23210	1.31031e-13	4.96306e-12	3.40438e-12	Ccnb1/Myb/Brca1/Mki67/Chek1/Atad2/Cdc45/Suv39h1/Myocd/Msx3/Dnmt1/Phf19/Nap1l2/Ruvbl2/Noc2l/Trim28/Rps6ka4/Kat2a/Trp53/Gata2/Arrb1/Paxip1/Hira/Men1/Sart3/Gata3/Dnmt3b/L3mbtl2/Fmr1/Pax7/Pml/Rif1/Ctcf/Naa40/Nelfa/Smarcb1/Pphln1/Sin3a/Eed/Lmna/Prmt6/Tert/Lrrk2/Wdr61/Setd1a/Prkd2/Tada2b/Atm/Sirt6/Tada2a/Ctr9/Zmpste24/Tpr/Akap8/Hnrnpu/Iws1/Setdb1/Kat7/Cdk9/Bcor/Kmt2b/Ube2n/Ehmt2/Wdr70/Pih1d1/Mtf2/Rtf1/…	85
GO:0097193	intrinsic apoptotic signaling pathway	113/4657	292/23210	1.3145e-13	4.96306e-12	3.40438e-12	Rnf183/Plaur/Bub1/Melk/Hells/Brca1/Fignl1/Tnf/Atad5/Mbd4/Chek2/Ptgs2/Msh6/Rtkn2/Cd44/Brca2/Ackr3/Myc/Epha2/Lck/Noc2l/G2e3/Map3k5/Plscr1/Bok/Ripk3/E2f1/Ier3/Msh2/Pnp/Src/Hsph1/Rad9a/Mybbp1a/Hspb1/Trp53/Apaf1/Ppif/Ddit4/Hdac1/Slc9a3r1/Casp3/Sod1/Sfpq/Rpl26/Mif/Parp1/Rrp8/Rps27l/Armc10/Bax/Nono/Snai1/Rpl11/Pml/Txndc12/Msx1/Dnaja1/Hyou1/Rps3/Nbn/Bak1/Itpr1/Hnrnpk/Topors/Mlh1/Lrrk2/Hdac2/Cdkn2d/Hint1/…	113
GO:0006352	DNA-templated transcription, initiation	52/4657	96/23210	1.41425e-13	5.30731e-12	3.64052e-12	Fosl1/Myc/Taf4b/Taf5/Trp53/Polr1e/Paxip1/Cand1/Med4/Polr2d/Jun/Ercc3/Med14/Smarca5/Nkx2-5/Gtf3c5/Taf10/Taf6l/Creb1/Tbp/Polr2g/Tfam/Gtf2e1/Srf/Bclaf1/Gtf2f1/Thrap3/Polr2i/Polr3h/Gtf2b/Maz/Ctnnbip1/Tbpl1/Taf6/Med17/Taf12/Med1/Gtf2f2/Gtf2a2/Sub1/Psmc5/Gtf2e2/Bdp1/Med6/Zfp451/Gtf2a1/Psmc4/Gtf3c1/Rrn3/Med12/Setx/Ctnnb1	52
GO:0031647	regulation of protein stability	108/4657	275/23210	1.47566e-13	5.50439e-12	3.77571e-12	Csn3/Aurka/Plk1/Hspd1/Id1/Mcm8/Chek2/Npm1/Hsp90aa1/Flna/Src/Kat2a/Smad7/Trp53/Cct6a/Casp3/Tcf3/Cct7/Pfn1/Kdm8/Pinx1/Efna1/Tardbp/Naa16/Ptges3/Cct3/Hspa8/Cct2/Phb/Smo/Cct5/Rpl11/Tcp1/Pml/Hcfc1/Phb2/Msx1/Pin1/Ppib/Ipo9/Ncln/Naa15/Hdac6/Zbed3/Usp36/Lmna/Nedd4l/Nlk/Calr/Cct4/Tert/Usp27x/Rpl5/Lrrk2/Cct8/Rps7/Rnf149/Kras/Wiz/Telo2/Rpl23/Cdc37/Qrsl1/Sirt6/Tada2a/Creb1/Usp7/Hdac3/Tbl1x/Crtap/Dpm2/Tnip2/S…	108
GO:1902749	regulation of cell cycle G2/M phase transition	51/4657	94/23210	2.2214e-13	8.23647e-12	5.64976e-12	Cdc6/Ccnb1/Plk1/Fbxo5/Ticrr/Clspn/Cdc25c/Cdk1/Kif14/Brca1/Dtl/Ccnd1/Lmnb1/Chek1/Cenpf/Orc1/Cdc7/Topbp1/Atad5/Blm/Mbd4/Npm1/Donson/Cdc25a/Rad51b/Chmp4c/Rad51c/Cdc25b/Cdk4/Ier3/Dyrk3/Miip/Rcc2/Pinx1/Mre11a/Paxip1/Fzr1/Ctc1/Hus1/Rad21/Rnaseh2b/Nbn/Sin3a/Brsk1/Atm/Pagr1a/Brd4/Brcc3/Rint1/Zfyve19/Babam1	51
GO:1901992	positive regulation of mitotic cell cycle phase transition	47/4657	83/23210	2.30309e-13	8.48855e-12	5.82267e-12	Birc5/Ube2c/Ccnb1/Fbxo5/Cdc25c/Cdk1/Cenpe/Dtl/Cdca5/Ccnd1/Lmnb1/Cyp1a1/Ccne1/Cdt1/Dbf4/Cdc45/Cdc7/Cdc25a/Mtbp/Rad51b/Rad51c/Anp32b/Cdc25b/Cdk4/Larp7/Rcc2/Apex1/Anxa1/Lsm11/Phb2/Tmod3/Sin3a/Tert/Anapc5/Anapc11/Eif4g1/Mepce/Rgcc/Ddx3x/Cul4b/Brd4/Rpl17/Plrg1/Mdm2/Rdx/Anapc4/Nsmce2	47
GO:0090329	regulation of DNA-dependent DNA replication	34/4657	50/23210	2.74414e-13	1.00543e-11	6.89667e-12	Dscc1/Fbxo5/Ticrr/E2f7/Chtf18/Cdt1/Dbf4/Timeless/Rfc5/Cdc7/Blm/Chek2/Msh6/Npm1/Rfc3/Donson/E2f8/Rfc4/Tipin/Brca2/Rfc2/Zranb3/Zfp365/Mre11a/Chtf8/Msh3/Smc3/Smc1a/Wrnip1/Wdr18/Stoml2/Wiz/Zmpste24/Senp2	34
GO:0050792	regulation of viral process	80/4657	183/23210	2.9159e-13	1.06207e-11	7.28524e-12	Top2a/Tnf/Hs3st5/Oasl1/Fam111a/Ccl5/Trim59/Kpna2/Rsad2/Trim14/Ppih/Ifitm1/Cfl1/Tfap4/Trim15/Anxa2/Pabpc1/Chmp4c/Fbln1/Adarb1/Vps37b/Trim28/Plscr1/Cav2/Lef1/Hdac1/Trim27/Rrp1b/Pfn1/Tardbp/Ppia/Srpk1/Nucks1/Mre11a/Banf1/Hspa8/Dhx9/Ppid/Tarbp2/Apobec3/Fmr1/Rad50/Ppie/Pml/Smc3/Slpi/Lgals1/Ctdp1/Notch1/Ppib/Jun/Nbn/Smarcb1/Chd1/Rnasel/Adar/Smarca4/Ilf3/Ddx3x/Stat1/Eif2ak4/Larp1/Setdb1/Zfp36/Ccnk/Gtf2b…	80
GO:0000380	alternative mRNA splicing, via spliceosome	44/4657	76/23210	4.59387e-13	1.66346e-11	1.14104e-11	Celf4/Ptbp1/Hnrnpa1/Mbnl3/Srsf7/Srsf9/Rbmxl1/Hnrnpm/Rbm19/Srsf1/Srsf2/Srsf3/Sfpq/Rbmx/Magoh/Dhx9/Tra2b/Sart3/Srsf10/Fmr1/Rnps1/Khdrbs1/Rbm15/Rbm10/Rbm15b/Srsf6/Rbm8a/Hnrnpl/Srsf4/Rbm7/Rbm17/Wtap/Hnrnpu/Pqbp1/Thrap3/Zc3h10/Srek1/Ythdc1/Rsrc1/Rbm25/Cdk13/Sfswap/Mbnl2/Ddx5	44
GO:0007094	mitotic spindle assembly checkpoint	28/4657	37/23210	4.99411e-13	1.78749e-11	1.22612e-11	Bub1/Birc5/Trip13/Ccnb1/Plk1/Bub1b/Aurkb/Spdl1/Ttk/Gen1/Cenpe/Ndc80/Mad2l1/Cdt1/Terf1/Cep192/Anapc15/Mad1l1/Zw10/Bub3/Cdk5rap2/Klhl22/Atm/Tpr/Psmg2/Zfp207/Pcid2/Mad2l1bp	28
GO:0071173	spindle assembly checkpoint	28/4657	37/23210	4.99411e-13	1.78749e-11	1.22612e-11	Bub1/Birc5/Trip13/Ccnb1/Plk1/Bub1b/Aurkb/Spdl1/Ttk/Gen1/Cenpe/Ndc80/Mad2l1/Cdt1/Terf1/Cep192/Anapc15/Mad1l1/Zw10/Bub3/Cdk5rap2/Klhl22/Atm/Tpr/Psmg2/Zfp207/Pcid2/Mad2l1bp	28
GO:0031056	regulation of histone modification	70/4657	153/23210	6.08779e-13	2.16641e-11	1.48604e-11	Ccnb1/Myb/Brca1/Chek1/Suv39h1/Myocd/Msx3/Dnmt1/Phf19/Nap1l2/Ruvbl2/Noc2l/Rps6ka4/Kat2a/Trp53/Gata2/Arrb1/Paxip1/Men1/Sart3/Gata3/Dnmt3b/L3mbtl2/Fmr1/Pax7/Pml/Rif1/Ctcf/Nelfa/Smarcb1/Sin3a/Eed/Lmna/Prmt6/Tert/Lrrk2/Wdr61/Prkd2/Tada2b/Atm/Tada2a/Ctr9/Zmpste24/Akap8/Iws1/Kat7/Cdk9/Bcor/Kmt2b/Ube2n/Ehmt2/Wdr70/Pih1d1/Mtf2/Rtf1/Auts2/Kmt2a/Zfp335/Pygo2/Paf1/Znhit1/Kdm1a/Tada3/Daxx/Sirt1/Atg5/Zfp451/Jd…	70
GO:0033119	negative regulation of RNA splicing	24/4657	29/23210	7.08374e-13	2.49554e-11	1.7118e-11	Celf4/Ptbp1/Npm1/Srsf7/Srsf9/Rbmxl1/U2af2/C1qbp/Hnrnpa2b1/Tra2b/Srsf10/Rps26/Rnps1/Ptbp3/Rbm10/Rps13/Srsf6/Hnrnpl/Hnrnpk/Srsf4/Pcbp4/Ptbp2/Acin1/Sfswap	24
GO:2000573	positive regulation of DNA biosynthetic process	43/4657	74/23210	7.09328e-13	2.49554e-11	1.7118e-11	Dscc1/Aurkb/Nek2/Chtf18/Grhl2/Rfc5/C3ar1/Npm1/Rfc3/Rfc4/Dkc1/Myc/Hsp90aa1/Rfc2/Src/Cct6a/Hnrnpd/Arrb2/Ptk2b/Cct7/Ptges3/Hnrnpa2b1/Cct3/Cct2/Chtf8/Hsp90ab1/Wrap53/Cct5/Tcp1/Ddx39b/Cct4/Naf1/Cct8/Atr/Prkd2/Gfer/Atm/Nvl/Acd/Mapk1/Map3k4/Xrcc5/Ctnnb1	43
GO:0000956	nuclear-transcribed mRNA catabolic process	54/4657	105/23210	7.97923e-13	2.79138e-11	1.91473e-11	Nanos1/Exosc8/Ptbp1/Lsm3/Pabpc1/Exosc2/Magohb/Lsm7/Mrto4/Zfp36l2/Lsm4/Magoh/Cnot6/Eif4a3/Rnps1/Exosc3/Exosc7/Exosc10/Dhx34/Polr2d/Ncbp1/Rbm8a/Gspt1/Helz2/Upf3b/Mlh1/Tnrc6a/Casc3/Patl1/Etf1/Ssb/Exosc5/Smg5/Dcps/Edc3/Atm/Dcp2/Ncbp2/Polr2g/Zfp36/Thrap3/Pcid2/Smg7/Cnot1/Smg9/Pde12/Pan2/Upf1/Dcp1a/Pan3/Lsm1/Rc3h1/Smg8/Ddx5	54
GO:0044403	symbiont process	125/4657	343/23210	1.04069e-12	3.62021e-11	2.48326e-11	F2rl1/Lrrc15/Top2a/Tnf/Hs3st5/Oasl1/Fam111a/Ccl5/Trim59/Aqp1/Hspd1/Kpna2/Rsad2/Trim14/Ptbp1/Ppih/Ifitm1/Myc/Cfl1/Tfap4/Trim15/Anxa2/Gbp3/Pabpc1/Chmp4c/Fbln1/Adarb1/Vps37b/Trim28/Plscr1/Ripk3/Cav2/Lef1/Trp53/Hdac1/Itgb3/Trim27/Rrp1b/Pfn1/Tardbp/Ppia/Srpk1/Nucks1/Mre11a/Axl/Banf1/Scarb1/Hspa8/Thoc3/Dhx9/Ppid/Tarbp2/Pcbp2/Apobec3/Hsp90ab1/Denr/Fmr1/Bax/Rad50/Ppie/Tcp1/Pml/Smc3/Hcfc1/Eif3g/Eif3b/Slpi…	125
GO:1903829	positive regulation of cellular protein localization	112/4657	297/23210	1.23553e-12	4.27395e-11	2.93169e-11	Ngfr/Cdk1/Ect2/Ndc80/Kif20b/Tnf/Cdt1/Ptgs2/Npm1/Cenpq/Myo5b/Ramp3/Dkc1/Ptpn5/Cfl1/Epha2/Ptpn22/Wnk3/Ran/Trim28/Flna/Src/Wipf1/Cav2/Ezr/Hnrnpm/Cct6a/Plk3/Cct7/Pinx1/Emd/Tardbp/Cct3/Iqgap1/Prkcd/Gnl3/Cct2/Parp1/Smo/Cep250/Hsp90ab1/Wrap53/Gli3/Cct5/Xpo4/Efcab7/Pgrmc1/Tcp1/Pak1/Gpsm2/Ccl2/Pml/Arf6/Stac2/Nutf2/Prkci/Ipo5/Nup62/Zpr1/Cd2ap/Itga3/Cep290/Msn/Rab34/Edem1/Nmd3/Hnrnpk/Cct4/Mcrs1/Tert/Actr3/C…	112
GO:0051784	negative regulation of nuclear division	40/4657	67/23210	1.32325e-12	4.55197e-11	3.1224e-11	Bub1/Birc5/Trip13/Ccnb1/Plk1/Bub1b/Fbxo5/Aurkb/Spdl1/Ttk/Gen1/Cenpe/Stil/Pttg1/Ndc80/Mad2l1/Chek1/Cdt1/Mtbp/Terf1/Cep192/Naa10/Anapc15/Mad1l1/Zw10/Bub3/Rad21/Rad1/Rps6ka2/Nme6/Cdk5rap2/Rgcc/Klhl22/Atm/Tpr/Psmg2/Zfp207/Pcid2/Mad2l1bp/Tom1l1	40
GO:1905269	positive regulation of chromatin organization	56/4657	112/23210	1.37287e-12	4.69659e-11	3.2216e-11	Ccnb1/Myb/Brca1/Suv39h1/Dnmt1/Phf19/Nap1l2/Ruvbl2/Trim28/Rps6ka4/Kat2a/Trp53/Arrb1/Paxip1/Men1/Sart3/Gata3/Dnmt3b/L3mbtl2/Fmr1/Pax7/Pml/Rif1/Nelfa/Smarcb1/Pphln1/Sin3a/Eed/Lmna/Lrrk2/Wdr61/Prkd2/Tada2b/Atm/Sirt6/Tada2a/Ctr9/Tpr/Akap8/Setdb1/Kat7/Cdk9/Ube2n/Pih1d1/Mtf2/Rtf1/Auts2/Kmt2a/Mier1/Paf1/Kdm1a/Daxx/Sirt1/Jdp2/Morc2a/Ctnnb1	56
GO:0032392	DNA geometric change	28/4657	38/23210	1.53274e-12	5.21469e-11	3.57699e-11	Top2a/Recql4/Rad51/Pif1/Mcm2/Mcm4/Mcm7/Ddx11/Mcm6/Blm/Rtel1/Rpa1/Hmgb1/Trp53/Zranb3/Anxa1/Hnrnpa2b1/Mre11a/Mcm9/Dhx9/Rad50/Nbn/Recql/Ercc3/Gtf2h2/Supv3l1/Wrn/Ddx1	28
GO:0043903	regulation of symbiosis, encompassing mutualism through parasitism	83/4657	198/23210	1.6689e-12	5.6162e-11	3.8524e-11	F2rl1/Top2a/Tnf/Hs3st5/Oasl1/Fam111a/Ccl5/Trim59/Kpna2/Rsad2/Trim14/Ppih/Ifitm1/Cfl1/Tfap4/Trim15/Anxa2/Pabpc1/Chmp4c/Fbln1/Adarb1/Vps37b/Trim28/Plscr1/Cav2/Lef1/Hdac1/Trim27/Rrp1b/Pfn1/Tardbp/Ppia/Srpk1/Nucks1/Mre11a/Banf1/Hspa8/Dhx9/Ppid/Tarbp2/Apobec3/Fmr1/Rad50/Ppie/Pml/Smc3/Slpi/Lgals1/Ctdp1/Notch1/Ppib/Jun/Nbn/Smarcb1/Chd1/Rnasel/Adar/Smarca4/Ilf3/Ddx3x/Stat1/Eif2ak4/Larp1/Setdb1/Zfp36/Ccnk…	83
GO:1903046	meiotic cell cycle process	83/4657	198/23210	1.6689e-12	5.6162e-11	3.8524e-11	Ccnb1ip1/Bub1/Trip13/Aurka/Eme1/Plk1/Bub1b/Cdc20/Espl1/Fbxo5/Fancd2/Ttk/Cdc25c/Top2a/Nuf2/Rad54l/Fignl1/Rad51/Pttg1/Smc2/Ncaph/Brip1/Ccne1/Chtf18/Fanca/Aspm/Cks2/Mastl/Kif18a/Ncapd2/Suv39h2/Ccne2/Mybl1/Topbp1/Ereg/Rad54b/Smc4/Ndc1/Mnd1/Msx2/Msh6/Psmc3ip/Mcmdc2/Cdc25a/Brca2/M1ap/Ncapd3/Shcbp1l/Terf1/Rad51c/Cdc25b/Tubg1/Msh4/Ercc1/Mre11a/Helq/Fzr1/Grb14/Nsun2/Hus1/Msh3/Rad1/Rad50/Syde1/Msx1/Rps6ka2…	83
GO:1903320	regulation of protein modification by small protein conjugation or removal	92/4657	229/23210	2.02056e-12	6.76286e-11	4.63895e-11	Ngf/Plk1/Cdc20/Fbxo5/Brca1/Fanci/Mad2l1/Mastl/Prr7/Skp2/Npm1/Ube2s/Spsb4/Limk1/Mtbp/Hsp90aa1/Ptpn22/Trib1/Ripk2/Smad7/U2af2/Ahrr/Arrb2/Rps2/Pinx1/Arrdc4/Arrb1/Paxip1/Gclc/Fzr1/Gnl3/Sart3/Sumo2/Fkbp1a/Hsp90ab1/Rpl11/Dnaja1/Pin1/Ube2i/Rps3/Hspbp1/Fancm/Hspa5/Topors/Aimp2/Fem1b/Rpl5/Lrrk2/Nmi/Prmt3/Rps7/Rpl23/Ubqln1/Traf7/Phf23/Abl1/Ctr9/Axin1/Hdac3/Mta1/Otud4/Gsk3a/Stub1/Senp2/Cdk9/Ube2n/Wdr48/Gtpb…	92
GO:0006406	mRNA export from nucleus	33/4657	50/23210	2.22655e-12	7.37261e-11	5.0572e-11	Nup85/Nup107/Ddx39/Eif5a/Nup160/Hhex/Nup155/Srsf3/Hnrnpa2b1/Thoc3/Nup133/Polr2d/Ncbp1/Rbm15b/Ddx39b/Nup93/Nup214/Gle1/Thoc1/Poldip3/Sarnp/Ddx19a/Tpr/Pabpn1/Iws1/Thoc6/Nup88/Rae1/Pcid2/Ythdc1/Thoc5/Nxf1/Mcm3ap	33
GO:0071427	mRNA-containing ribonucleoprotein complex export from nucleus	33/4657	50/23210	2.22655e-12	7.37261e-11	5.0572e-11	Nup85/Nup107/Ddx39/Eif5a/Nup160/Hhex/Nup155/Srsf3/Hnrnpa2b1/Thoc3/Nup133/Polr2d/Ncbp1/Rbm15b/Ddx39b/Nup93/Nup214/Gle1/Thoc1/Poldip3/Sarnp/Ddx19a/Tpr/Pabpn1/Iws1/Thoc6/Nup88/Rae1/Pcid2/Ythdc1/Thoc5/Nxf1/Mcm3ap	33
GO:0048025	negative regulation of mRNA splicing, via spliceosome	21/4657	24/23210	2.32183e-12	7.64723e-11	5.24558e-11	Celf4/Ptbp1/Npm1/Srsf7/Srsf9/Rbmxl1/U2af2/C1qbp/Hnrnpa2b1/Tra2b/Srsf10/Rnps1/Ptbp3/Rbm10/Srsf6/Hnrnpl/Hnrnpk/Srsf4/Pcbp4/Acin1/Sfswap	21
GO:0042770	signal transduction in response to DNA damage	48/4657	90/23210	2.596e-12	8.46021e-11	5.80324e-11	Plk1/E2f7/Brca1/Foxm1/Dtl/Chek1/Acer2/Pidd1/Atad5/Chek2/Npm1/Cd44/Brca2/Tfap4/Dyrk3/Trp53/Rpl26/Mif/Fzr1/Eef1e1/Smyd2/Casp2/Rps27l/Snai1/Pml/Usp10/Nbn/Ptprv/Spred2/Atr/Pcbp4/Abl1/Spred1/Atm/Prpf19/Zmpste24/Senp2/Brcc3/Cdc5l/Mad2l2/Rint1/Mdm2/Kat5/Zfp385a/Kdm1a/Sirt1/Babam1/Ddx5	48
GO:1903313	positive regulation of mRNA metabolic process	48/4657	90/23210	2.596e-12	8.46021e-11	5.80324e-11	Ccnb1/Celf4/Hmx2/Nanos1/Pabpc1/Adarb1/Dazap1/Rbmxl1/Mov10/Tra2a/Hnrnpd/Zfp36l2/Rnf219/Sf3b4/Rbmx/Hspa8/Tra2b/Mettl16/Eif4a3/Snrnp70/Khsrp/Slc39a5/Pnpt1/Ncbp1/Nudt21/Zfp64/Prdx6/Tnrc6a/Mettl3/Hnrnpr/Prpf19/Mex3d/Ncbp2/Polr2g/Rbm3/Hsf1/Zfp36/Thrap3/Ythdf2/Mettl14/Gtpbp1/Nup98/Leo1/Cnot1/Upf1/Paf1/Rc3h1/Pum1	48
GO:0007052	mitotic spindle organization	53/4657	105/23210	3.368e-12	1.09187e-10	7.4896e-11	Mybl2/Birc5/Aurka/Ccnb1/Plk1/Cdc20/Kif23/Kif4/Aurkb/Nek2/Kif11/Cenpe/Nuf2/Tpx2/Stil/Ndc80/Kifc1/Tacc3/Spc25/Kifc5b/Stmn1/Racgap1/Bora/Poc1a/Rcc1/Aaas/Psrc1/Chek2/Cep192/Chmp4c/Tubg1/Wdr62/Flna/Kpnb1/Kif2a/Eml1/Ccsap/Gpsm2/Smc3/Smc1a/Nup62/Hspa1b/Clasp2/Stag1/Pcnt/Drg1/Tpr/Hnrnpu/Msto1/Zfp207/Rae1/Rhoa/Bccip	53
GO:0090501	RNA phosphodiester bond hydrolysis	36/4657	58/23210	3.41263e-12	1.10057e-10	7.54931e-11	Exosc8/Npm1/Nhp2/Exosc2/Rcl1/Rrs1/Mov10/Cstf2/Eri1/Cpsf4/Toe1/Nob1/Exosc3/Exosc7/Rps21/Nol9/Exosc10/Ncbp1/Nudt21/Utp23/Cpsf6/Fip1l1/Fcf1/Tut1/Cpsf2/Znrd1/Ncbp2/Abt1/Polr3k/Kri1/Polr2i/Bop1/Elac2/Dicer1/Pde12/Cpsf7	36
GO:0006282	regulation of DNA repair	57/4657	117/23210	3.44794e-12	1.1062e-10	7.5879e-11	Rmi2/Aunip/Brca1/Fignl1/Foxm1/Rad51ap1/Rad51/Parpbp/Fancb/Chek1/Polq/Timeless/Ddx11/Suv39h1/Blm/Pcna/Usp1/Rtel1/Dek/Rpa2/Hmgb1/Trim28/Ier3/Pnp/Spidr/Zfp365/Smchd1/Dhx9/Parp1/Ogg1/Wrap53/Pml/Rif1/Rps3/Actr2/Xrcc1/Wrnip1/Ubqln4/Ppp4c/Rnf168/Sirt6/Ercc6/Cbx8/Hsf1/Hdac10/Rnf169/Cdk9/Ube2n/Wdr70/Brcc3/Mad2l2/Ppp4r2/Kdm1a/Sirt1/Eya3/Babam1/Top2b	57
GO:0006979	response to oxidative stress	139/4657	400/23210	3.4784e-12	1.10634e-10	7.58886e-11	Ngfr/Ptprn/Melk/Fancd2/Ect2/Tnf/Dhfr/Upk3bl/Nqo1/Lig1/Aqp1/Ezh2/Nr4a2/Srxn1/Ptgs2/Met/G6pdx/Cfl1/Txnrd1/Gclm/Lck/Map3k5/Txn1/Ripk3/Ptgs1/Src/Hsph1/Gsr/Hspb1/Trp53/Ppif/Hdac1/Hnrnpm/Plk3/Mutyh/Hnrnpd/Casp3/Vrk2/Sod1/Slc25a24/Ptk2b/Sigmar1/Smpd3/Ercc1/Sfpq/Apex1/Pycr2/Ncoa7/Anxa1/Axl/Prdx4/Prkcd/Gclc/Parp1/Fxn/Ogg1/Coq7/Myef2/Stc2/Rwdd1/Nono/Psip1/Eif2s1/Pml/Abcc1/Gpx8/Chchd4/Ppp1r15b/Gstp1/Pnpt1/J…	139
GO:0032210	regulation of telomere maintenance via telomerase	34/4657	53/23210	3.48411e-12	1.10634e-10	7.58886e-11	Aurkb/Nek2/Pif1/Dkc1/Terf1/Tinf2/Src/Cct6a/Cct7/Hnrnpc/Pinx1/Cct3/Pot1b/Ctc1/Cct2/Cct5/Tcp1/Pml/Exosc10/Cct4/Cct8/Atr/Smg5/Nat10/Atm/Dcp2/Acd/Hnrnpu/Smg7/Mapk1/Map3k4/Xrcc5/Gnl3l/Ctnnb1	34
GO:0040029	regulation of gene expression, epigenetic	107/4657	284/23210	4.16816e-12	1.3168e-10	9.03252e-11	Hells/Brca1/Chek1/Atad2/Cdc45/Lhx2/Suv39h1/Ezh2/Lin28b/Dnmt1/Hat1/Msl3l2/Trim28/Srrt/Trp53/Mov10/Hdac1/Trim27/Smchd1/Hnrnpa2b1/Pparg/Hira/Klf2/Dhx9/Tarbp2/Xpo5/Rrp8/Eif6/Dnmt3b/Tdg/Bend3/Ppp1r8/Fmr1/Rbm15/Rif1/Ctcf/Naa40/Mbd3/Pole3/Exosc10/Elavl1/Rbm15b/Clp1/Hdac6/Pphln1/Sin3a/Eed/Smarcd1/Ripk1/Adar/Tert/Smarca5/Elof1/Arid1a/Smarca4/Tnrc6a/Hdac2/Drosha/Ubtf/Morf4l2/Setd1a/Mettl3/Prmt7/Eif4g1/Cdyl…	107
GO:0032206	positive regulation of telomere maintenance	33/4657	51/23210	5.09091e-12	1.60015e-10	1.09761e-10	Aurkb/Nek2/Dkc1/Rtel1/Cct6a/Hnrnpd/Cct7/Ercc1/Hnrnpa2b1/Mre11a/Cct3/Gnl3/Cct2/Cct5/Rad50/Tcp1/Pml/Nbn/Ppp1r10/Slx4/Cct4/Naf1/Cct8/Atr/Atm/Sirt6/Acd/Mapk1/Map3k4/Xrcc5/Nabp2/Tnks2/Ctnnb1	33
GO:0051099	positive regulation of binding	84/4657	205/23210	5.28634e-12	1.65318e-10	1.13399e-10	Ngf/Plaur/Cdca5/Hmgb2/Add2/Cdt1/Stmn1/Ddx11/Myocd/Bambi/Met/Myc/Nme1/Anxa2/Ran/Trim28/Txn1/S100a10/Lfng/Ripk2/Ctbp2/Eno1/Spon1/Pinx1/Arrb1/Pparg/Men1/Dhx9/Parp1/Fkbp1a/Gata3/Hsp90ab1/Fmr1/Rpl11/Eif2s1/Arf6/Pin1/Ncbp1/Hes1/Ppp2cb/Ralb/Tiam1/Pacs1/Cald1/Hnrnpl/Nmd3/Tert/Smarca4/Actr3/Lrrk2/Hspa4/Mapre1/Eif4g1/Abl1/Tirap/Nvl/Acd/Abl2/Brd4/Hsf1/Calm1/Cdk9/Stk3/Gtf2b/Eif3d/Park7/Fam129b/Agrn/Usp33/Rar…	84
GO:0009411	response to UV	63/4657	137/23210	6.49778e-12	2.02182e-10	1.38686e-10	Aurkb/Pbk/Dtl/Ccnd1/Chek1/Rad18/Aqp1/Pold1/Pcna/Msh6/Npm1/Usp1/Cdc25a/Tipin/Brca2/Ruvbl2/Hmgn1/Pold3/Noc2l/Msh2/Trp53/Polh/Casp3/Zranb3/Ercc1/Rpl26/Men1/Ppid/Hus1/Parp1/Fmr1/Bax/Polk/Eif2s1/Pml/Casp7/Ercc3/Bak1/Rnf168/Brsk1/Cdkn2d/Atr/Mettl3/Wrn/Hyal2/Eif2ak4/Ercc6/Cul4b/Crip1/Agap3/Actr5/Map3k4/Prkaa1/Yy1/Ube4b/Rela/Uaca/Ccar2/Kdm1a/Sirt1/Trim32/Sde2/Cat	63
GO:0000466	maturation of 5.8S rRNA from tricistronic rRNA transcript (SSU-rRNA, 5.8S rRNA, LSU-rRNA)	19/4657	21/23210	7.45894e-12	2.30929e-10	1.58404e-10	Exosc8/Npm1/Exosc2/Rcl1/Rrs1/Eri1/Ftsj3/Wdr12/Exosc3/Exosc7/Rps21/Urb1/Nol9/Exosc10/Pes1/Fcf1/Abt1/Kri1/Bop1	19
GO:0051298	centrosome duplication	39/4657	67/23210	7.67644e-12	2.3648e-10	1.62212e-10	Gen1/Brca1/Stil/Kifc1/Ccnf/Plk4/Poc1a/Sass6/Cep72/Npm1/Brca2/Mdm1/Cep192/Chmp4c/Rbm14/Xpo1/Wdr62/Cep152/Rttn/Kat2a/Sac3d1/Nde1/Alms1/Ccp110/Cntrob/Ckap5/Cenpj/Cep135/Trim37/4933427D14Rik/Nup62/Nubp1/Brsk1/Cdk5rap2/Cep76/Chordc1/C2cd3/Pdcd6ip/Usp33	39
GO:0034250	positive regulation of cellular amide metabolic process	65/4657	144/23210	8.47238e-12	2.59708e-10	1.78145e-10	Tnf/Ptbp1/Npm1/Vim/Eif5a/Cdk4/Plk3/Hnrnpd/Casp3/Ptk2b/Smpd3/Efna1/C1qbp/Rpl26/Prkcd/Dhx9/Eif5a2/Tarbp2/Serp1/Rps27l/Eif4a3/Eif6/Upf3a/Fmr1/Fastkd3/Khdrbs1/Rps9/Mrps27/Polr2d/Cnbp/Elavl1/Uhmk1/Ddx39b/Hnrnpl/Larp4/Upf3b/Rpl5/Zcchc4/Mettl3/Poldip3/Nat10/Ddx3x/Eif2ak4/Eif2s3x/Polr2g/Rpusd4/Rbm3/Rps3a1/Fastkd2/Gsk3a/Ythdf2/Picalm/Eif3d/Slc35a4/Mapk1/Eif2b5/Mief1/Trmt10c/Dnajc3/Eif2ak3/Jmjd4/Ythdf1/Eif…	65
GO:0043966	histone H3 acetylation	37/4657	62/23210	9.32884e-12	2.84553e-10	1.95187e-10	Brca1/Chek1/Jade3/Brca2/Nap1l2/Kat2a/Lef1/Trim16/Tcf3/Ing5/Gata3/Yeats2/Pole3/Smarcb1/Sin3a/Taf5l/Smarca4/Taf10/Taf6l/Tada1/Meaf6/Tada2a/Wdr5/Brd4/Kat7/Crtc2/Kat6a/Pih1d1/Brpf1/Taf12/Kmt2a/Pole4/Brpf3/Tada3/Sirt1/Jade1/Zfp451	37
GO:0022616	DNA strand elongation	20/4657	23/23210	1.01756e-11	3.0886e-10	2.11861e-10	Mcm3/Pole/Gins1/Mcm4/Mcm7/Dna2/Lig1/Pola1/Fen1/Pcna-ps2/Pcna/Pold3/Pold2/Dclre1b/Nucks1/Mre11a/Rad50/Nbn/Rnaseh2a/Tert	20
GO:0000387	spliceosomal snRNP assembly	24/4657	31/23210	1.02543e-11	3.09731e-10	2.12458e-10	Lsm2/Gemin6/Snrpd1/Snrpg/Snrpe/Ddx20/Snrpd3/Gemin5/Lsm4/Prpf31/Coil/Snrpd2/Sart3/Prmt5/Snrpb/Prpf3/Snrpc/Gemin2/Clns1a/Gemin8/Prpf8/Prmt7/Prpf19/Strap	24
GO:0032886	regulation of microtubule-based process	92/4657	235/23210	1.12672e-11	3.38674e-10	2.32311e-10	Stmn4/Plk1/Nek2/Gen1/Kif11/Tpx2/Ska3/Stil/Ska1/Kifc1/Ccnf/Tacc3/Spag5/Chek1/Ckap2/Kif18a/Stmn1/Plk4/Bora/Poc1a/Psrc1/Stmn2/Ranbp1/Npm1/Met/Ska2/Sgk1/Terf1/Mdm1/Cep192/Chmp4c/Rbm14/Fkbp4/Xpo1/Trim36/Mcph1/Trpv4/Hsph1/Kat2a/Alms1/Mapre2/Hap1/Cenpj/Ccsap/Cep250/Trim37/Klhl42/Trim46/Nin/Pak1/Gpsm2/Smc3/Smc1a/Nup62/Cep70/Rps3/Hspa1b/Hdac6/Gas2l1/Nubp1/Clasp2/Stag1/Ttc21b/Cdk5rap2/Nav3/Map6/Katnb1/Cep7…	92
GO:0006270	DNA replication initiation	23/4657	29/23210	1.14898e-11	3.43696e-10	2.35757e-10	Cdc6/Mcm10/Ticrr/Mcm5/Mcm3/Ccne1/Cdt1/Mcm2/Orc1/Mcm4/Mcm7/Cdc45/Ccne2/Mcm6/Pola1/Mcm8/Orc6/Pola2/Orc5/Mcm9/Wrnip1/Wdr18/Orc4	23
GO:0045727	positive regulation of translation	57/4657	120/23210	1.2738e-11	3.79199e-10	2.6011e-10	Tnf/Ptbp1/Npm1/Vim/Eif5a/Cdk4/Hnrnpd/Ptk2b/C1qbp/Rpl26/Dhx9/Eif5a2/Tarbp2/Serp1/Rps27l/Eif4a3/Eif6/Upf3a/Fmr1/Fastkd3/Khdrbs1/Rps9/Mrps27/Polr2d/Cnbp/Elavl1/Uhmk1/Ddx39b/Hnrnpl/Larp4/Upf3b/Rpl5/Zcchc4/Mettl3/Poldip3/Nat10/Ddx3x/Eif2ak4/Eif2s3x/Polr2g/Rpusd4/Rbm3/Rps3a1/Fastkd2/Ythdf2/Eif3d/Slc35a4/Mapk1/Eif2b5/Mief1/Trmt10c/Dnajc3/Jmjd4/Ythdf1/Eif4g2/Pcif1/Abcf1	57
GO:0031334	positive regulation of protein complex assembly	95/4657	246/23210	1.30439e-11	3.86448e-10	2.65082e-10	Fosl1/Tnf/Plek/Cdt1/Syk/Iqgap2/Psrc1/Cck/Met/Actr3b/Fscn1/Terf1/Hsp90aa1/Foxc2/Arpc5/Src/Cdh17/Trp53/Spidr/Trim27/Baiap2/Ptk2b/Pfn1/Wasf1/G3bp1/Paxip1/Bik/Evl/Cnot6/Dhx33/Cand1/Bax/Arf1/Nin/Pak1/Arf6/Arpc4/Arpc1b/Jun/Rps3/Actr2/Cttn/Hdac6/Arpc1a/Msn/Bag4/Cdc42ep1/G3bp2/Cdk5rap2/Nav3/Actr3/Nkx2-5/Atr/Cdc42ep5/Mapre1/Eif4g1/Rhoc/Atm/Drg1/Tppp3/Creb1/Rac1/Srf/Ap1ar/Bclaf1/Aim2/Map3k1/Cyfip1/Stub1/Ki…	95
GO:0006284	base-excision repair	27/4657	38/23210	1.58292e-11	4.66736e-10	3.20155e-10	Hmga1/Pole/Polq/Hmga2/Neil3/Dna2/Lig1/Pold1/Ung/Pcna/Rpa2/Rpa1/Hmgb1/Rpa3/Apex2/Mutyh/Apex1/Parp1/Ogg1/Tdg/Rps3/Xrcc1/Parp2/Wrn/Sirt6/Ercc6/Poll	27
GO:0065004	protein-DNA complex assembly	73/4657	172/23210	1.76343e-11	5.17494e-10	3.54972e-10	Mcm5/Hells/Cenpa/Cenpe/Rad51/Mcm3/Cenph/Cenpi/Cenpn/Chaf1a/Chaf1b/Cdt1/Asf1b/Oip5/Mcm2/Cenpk/Mcm4/Mcm7/Cdc45/Mcm6/Mis18a/Cenpw/Nasp/Npm1/Mcmdc2/Hat1/Hjurp/Nap1l2/Grwd1/Terf1/Cenpp/Set/Nap1l1/Cenpt/Cenpo/Trp53/Polr1e/H3f3b/Sox9/Hira/Sart3/Mis12/Cand1/Cenpv/Pole3/Cenpc1/Swi5/Brd2/Smarca5/Smarca4/Taf6l/Cabin1/Creb1/Tbp/Asf1a/Itgb3bp/Sox12/Kat6a/Gtf2b/Tbpl1/Taf6/Rnf4/Ipo4/Taf12/Gtf2f2/Rbbp4/Gtf2a2/Ps…	73
GO:0050821	protein stabilization	72/4657	169/23210	1.94982e-11	5.69494e-10	3.90642e-10	Csn3/Hspd1/Mcm8/Chek2/Npm1/Hsp90aa1/Flna/Smad7/Trp53/Cct6a/Tcf3/Cct7/Pfn1/Efna1/Naa16/Ptges3/Cct3/Cct2/Phb/Smo/Cct5/Rpl11/Tcp1/Pml/Hcfc1/Phb2/Msx1/Pin1/Ppib/Ipo9/Ncln/Naa15/Zbed3/Usp36/Nlk/Calr/Cct4/Usp27x/Rpl5/Cct8/Rps7/Wiz/Telo2/Rpl23/Cdc37/Creb1/Usp7/Tbl1x/Crtap/Tnip2/Stk3/Ifi30/Gtpbp4/Zfp207/Stxbp1/Tbrg1/Pdcd10/Park7/Caml/Usp9x/Usp33/Bag2/Hip1r/Sav1/Dnlz/Stk4/Prkra/Mtrr/Pten/Sugt1/Apbb2/Gnaq	72
GO:0043161	proteasome-mediated ubiquitin-dependent protein catabolic process	135/4657	394/23210	2.19765e-11	6.38865e-10	4.38226e-10	Ube2c/Aurka/Plk1/Cdc20/Kif14/Pbk/Ccnf/Rnf144b/Skp2/Ube2cbp/Ube2s/Spsb4/Siah1b/Fbxl13/Trib1/Fbxl19/Senp1/Hsp90b1/Uchl5/Smad7/Plk3/Arrb2/Rnf126/Sec61b/Arrb1/Gclc/Fzr1/Sumo2/Pcbp2/Hsp90ab1/Klhl42/Psma7/Rpl11/Psma1/Kctd17/Pml/Sdcbp/Erlin1/Ube2i/Cd2ap/Smarcc1/Anapc1/Ppp2cb/Hspbp1/Hspa1b/Hspa5/Ubqln4/Socs5/Kctd10/Usp14/Edem1/Nedd4l/Ubqln2/Fbxl14/Topors/Kctd13/Anapc5/Fbxo45/Fbxo33/Lrrk2/Psmb2/Rnf187/Gna…	135
GO:0016571	histone methylation	62/4657	138/23210	3.2474e-11	9.39622e-10	6.44529e-10	Myb/Brca1/Suv39h2/Suv39h1/Ezh2/Dnmt1/Phf19/Fbl/Dpy30/Paxip1/Men1/Smyd2/Suz12/Gata3/Dnmt3b/L3mbtl2/Prmt5/Bend3/Pax7/Rif1/Ctcf/Pwp1/Nelfa/Prmt1/Wdr82/Smarcb1/Eed/Cxxc1/Lmna/Prmt6/Carm1/Hdac2/Wdr61/Prmt3/Setd1a/Prmt7/Setdb2/Wdr5/Ctr9/Pagr1a/Ash2l/Iws1/Setdb1/Ntmt1/Bcor/Kmt2b/Ehmt2/Dot1l/Pih1d1/Mtf2/Rtf1/Auts2/Kmt2a/Zfp335/Ehmt1/Pygo2/Paf1/Kmt2d/Kdm1a/Sirt1/Rbbp5/Ctnnb1	62
GO:0090305	nucleic acid phosphodiester bond hydrolysis	54/4657	113/23210	3.26278e-11	9.39681e-10	6.44569e-10	Dna2/Atad5/Fen1/Exosc8/Npm1/Nhp2/Exosc2/Rcl1/Apaf1/Rrs1/Mov10/Cstf2/Eri1/Ercc1/Exog/Mre11a/Cpsf4/Toe1/Ogg1/Nob1/Bax/Exosc3/Exosc7/Rps21/Nol9/Exosc10/Ncbp1/Nudt21/Rexo4/Utp23/Ercc3/Cpsf6/Fip1l1/Fcf1/Tut1/Cpsf2/Znrd1/Edc3/Xrn2/Ncbp2/Abt1/Hsf1/Polr3k/Aifm1/Kri1/Zfp36/Polr2i/Bop1/Elac2/Ddx1/Dicer1/Pde12/Dcp1a/Cpsf7	54
GO:0032508	DNA duplex unwinding	24/4657	32/23210	3.3169e-11	9.46462e-10	6.4922e-10	Top2a/Recql4/Rad51/Pif1/Mcm2/Mcm4/Mcm7/Ddx11/Mcm6/Blm/Rtel1/Rpa1/Anxa1/Mre11a/Mcm9/Dhx9/Rad50/Nbn/Recql/Ercc3/Gtf2h2/Supv3l1/Wrn/Ddx1	24
GO:0050686	negative regulation of mRNA processing	24/4657	32/23210	3.3169e-11	9.46462e-10	6.4922e-10	Celf4/Ptbp1/Npm1/Srsf7/Srsf9/Rbmxl1/U2af2/C1qbp/Hnrnpa2b1/Tra2b/Srsf10/Rnps1/Ptbp3/Rbm10/Srsf6/Hnrnpl/Hnrnpk/Nelfe/Srsf4/Pcbp4/Ctr9/Cdk9/Acin1/Sfswap	24
GO:2001022	positive regulation of response to DNA damage stimulus	50/4657	101/23210	3.4241e-11	9.72571e-10	6.6713e-10	Brca1/Foxm1/Fancb/Ankle1/Timeless/Ddx11/Blm/Pcna/Myc/Trim28/Plscr1/Pnp/Rad9a/Spidr/Nsmce4a/Rpl26/Smchd1/Paxip1/Prkcd/Eef1e1/Dhx9/Parp1/Wrap53/Fmr1/Rif1/Rps3/Actr2/Xrcc1/Nsmce1/Rnf168/Spred2/Atr/Spred1/Atm/Pagr1a/Ercc6/Bclaf1/Cbx8/Hdac10/Ube2n/Brcc3/Mad2l2/Zfp385a/Ccar2/Sirt1/Eya3/Babam1/Top2b/Skil/Ddx5	50
GO:0072331	signal transduction by p53 class mediator	61/4657	135/23210	3.47849e-11	9.81235e-10	6.73072e-10	E2f7/Foxm1/Acer2/Pidd1/Atad5/Chek2/Npm1/Cd44/Brca2/Tfap4/Nop2/Bok/E2f1/Msh2/Mybbp1a/Dyrk3/Trp53/Rrs1/Ddit4/Rpl26/Mif/Eef1e1/Rrp8/Smyd2/Casp2/Rps27l/Armc10/Bax/Snai1/Rpl11/Pml/Msx1/Usp10/Rpf2/Ptprv/Prmt6/Hnrnpk/Spred2/Topors/Rpl5/Hint1/Atr/Pcbp4/Rps7/Rpl23/Spred1/Atm/Zmpste24/Trp53bp2/Senp2/Bop1/Shisa5/Aen/Mdm2/Kat5/Pak1ip1/Zfp385a/Kdm1a/Sirt1/Rrn3/Ddx5	61
GO:0044774	mitotic DNA integrity checkpoint	37/4657	64/23210	3.4863e-11	9.81235e-10	6.73072e-10	Cdc6/Eme1/Ticrr/Clspn/Top2a/Cdk1/Ccnd1/Orc1/Topbp1/Pidd1/Blm/Mbd4/Chek2/Donson/Rfwd3/Tipin/Rpa2/Ier3/Msh2/Rad9a/Trp53/Rpl26/Mre11a/Hus1/Casp2/Rps27l/Pml/Nbn/Ppp1r10/Ptprv/Brsk1/Atm/Rint1/Mdm2/Dgkz/Atf2/Top2b	37
GO:0033120	positive regulation of RNA splicing	30/4657	46/23210	3.53197e-11	9.8959e-10	6.78804e-10	Celf4/Hmx2/Khdrbs3/Dazap1/Rbmxl1/U2af2/Tra2a/Srsf1/Rnf219/Sf3b4/Smn1/Rbmx/Hspa8/Tra2b/Polr2a/Eif4a3/Snrnp70/Slc39a5/Zpr1/Ncbp1/Hnrnpll/Hnrnpk/Zfp64/Prdx6/Prpf19/Rbm3/Rbm22/Thrap3/Nup98/Setx	30
GO:0010389	regulation of G2/M transition of mitotic cell cycle	42/4657	78/23210	3.95961e-11	1.10441e-09	7.57563e-10	Cdc6/Ccnb1/Fbxo5/Ticrr/Clspn/Cdc25c/Cdk1/Kif14/Brca1/Dtl/Ccnd1/Lmnb1/Chek1/Cenpf/Orc1/Cdc7/Topbp1/Blm/Mbd4/Donson/Cdc25a/Rad51b/Chmp4c/Rad51c/Cdc25b/Cdk4/Ier3/Miip/Rcc2/Pinx1/Mre11a/Ctc1/Hus1/Rad21/Rnaseh2b/Nbn/Sin3a/Brsk1/Atm/Brd4/Rint1/Zfyve19	42
GO:0031124	mRNA 3'-end processing	35/4657	59/23210	4.30253e-11	1.19468e-09	8.19481e-10	Ccnb1/Slbp/Papolb/Zfp473/Cstf2/Cpsf4/Lsm11/Polr2d/Pnpt1/Ncbp1/Clp1/Nudt21/Cpsf6/Fip1l1/Papola/Nelfe/Tut1/Cpsf2/Wdr33/Ctr9/Ncbp2/Pabpn1/Hsf1/Cdk9/Cpsf1/Cpsf3/Ahcyl1/Leo1/Sympk/Ythdc1/Papolg/Pcf11/Scaf8/Paf1/Cpsf7	35
GO:0034508	centromere complex assembly	22/4657	28/23210	4.57061e-11	1.25783e-09	8.62802e-10	Hells/Cenpa/Cenpe/Cenph/Cenpi/Cenpn/Oip5/Cenpk/Mis18a/Cenpw/Nasp/Hjurp/Cenpp/Cenpt/Cenpo/H3f3b/Mis12/Cenpv/Pole3/Cenpc1/Itgb3bp/Rnf4	22
GO:0070198	protein localization to chromosome, telomeric region	22/4657	28/23210	4.57061e-11	1.25783e-09	8.62802e-10	Dkc1/Brca2/Terf1/Tinf2/Cct6a/Cct7/Pinx1/Cct3/Gnl3/Cct2/Wrap53/Cct5/Tcp1/Pml/Cct4/Tert/Cct8/Atr/Acd/Nabp2/Tnks2/Gnl3l	22
GO:0000460	maturation of 5.8S rRNA	21/4657	26/23210	4.94445e-11	1.35469e-09	9.29244e-10	Exosc8/Npm1/Exosc2/Rcl1/Rrs1/Eri1/Ftsj3/Wdr12/Exosc3/Exosc7/Rps21/Urb1/Nol9/Exosc10/Mphosph6/Pes1/Las1l/Fcf1/Abt1/Kri1/Bop1	21
GO:0031396	regulation of protein ubiquitination	80/4657	199/23210	5.22625e-11	1.42559e-09	9.77876e-10	Ngf/Plk1/Cdc20/Fbxo5/Brca1/Fanci/Mad2l1/Mastl/Prr7/Skp2/Npm1/Ube2s/Spsb4/Limk1/Mtbp/Hsp90aa1/Ptpn22/Trib1/Ripk2/Smad7/U2af2/Arrb2/Rps2/Pinx1/Arrdc4/Arrb1/Paxip1/Gclc/Fzr1/Fkbp1a/Hsp90ab1/Rpl11/Dnaja1/Pin1/Rps3/Hspbp1/Fancm/Hspa5/Topors/Aimp2/Fem1b/Rpl5/Lrrk2/Nmi/Prmt3/Rps7/Rpl23/Ubqln1/Phf23/Abl1/Ctr9/Axin1/Hdac3/Mta1/Gsk3a/Stub1/Senp2/Cdk9/Ube2n/Wdr48/Gtpbp4/Wdr70/Park7/Dcun1d5/Pdcd6/Mad2l2/Caml…	80
GO:0006367	transcription initiation from RNA polymerase II promoter	36/4657	62/23210	5.39333e-11	1.46471e-09	1.00471e-09	Taf5/Trp53/Paxip1/Cand1/Med4/Polr2d/Ercc3/Med14/Nkx2-5/Taf10/Taf6l/Creb1/Tbp/Polr2g/Gtf2e1/Srf/Gtf2f1/Thrap3/Polr2i/Gtf2b/Maz/Ctnnbip1/Taf6/Med17/Taf12/Med1/Gtf2f2/Gtf2a2/Sub1/Psmc5/Gtf2e2/Med6/Zfp451/Gtf2a1/Psmc4/Med12	36
GO:0000027	ribosomal large subunit assembly	26/4657	37/23210	5.65008e-11	1.52774e-09	1.04795e-09	Ppan/Nop2/Rrs1/Mrto4/Rplp0/Mrpl20/Rpl23a/Mdn1/Brix1/Rpl12/Gm10036/Rpl11/Nle1/Rpf2/Mrpl11/Rpl3/Rpl6/Rpl23a-ps3/Rpl5/Rpl10/Traf7/Rsl24d1/Rpl38/Fastkd2/Bop1/Dhx30	26
GO:0006479	protein methylation	73/4657	176/23210	6.47015e-11	1.73434e-09	1.18966e-09	Myb/Brca1/Suv39h2/Suv39h1/Ezh2/Dnmt1/Phf19/Fbl/Snrpd3/Vcpkmt/Dpy30/Paxip1/Men1/Smyd2/Suz12/Gata3/Dnmt3b/L3mbtl2/Prmt5/Bend3/Pax7/Snrpb/Rif1/Ctcf/Pwp1/Nelfa/Prmt1/Wdr82/Smarcb1/Eed/Cxxc1/Lmna/Gspt1/Prmt6/Carm1/Hdac2/Wdr61/Ilf3/Prmt3/Etf1/Setd1a/Prmt7/Trmt112/Setdb2/Fam98a/Wdr5/Ctr9/Pagr1a/Ash2l/Iws1/Setdb1/Ntmt1/Fam98b/Bcor/Kmt2b/Setd4/Ehmt2/Dot1l/Pih1d1/Mtf2/Rtf1/Auts2/Btg1/Kmt2a/Zfp335/Ehmt1/Pyg…	73
GO:0008213	protein alkylation	73/4657	176/23210	6.47015e-11	1.73434e-09	1.18966e-09	Myb/Brca1/Suv39h2/Suv39h1/Ezh2/Dnmt1/Phf19/Fbl/Snrpd3/Vcpkmt/Dpy30/Paxip1/Men1/Smyd2/Suz12/Gata3/Dnmt3b/L3mbtl2/Prmt5/Bend3/Pax7/Snrpb/Rif1/Ctcf/Pwp1/Nelfa/Prmt1/Wdr82/Smarcb1/Eed/Cxxc1/Lmna/Gspt1/Prmt6/Carm1/Hdac2/Wdr61/Ilf3/Prmt3/Etf1/Setd1a/Prmt7/Trmt112/Setdb2/Fam98a/Wdr5/Ctr9/Pagr1a/Ash2l/Iws1/Setdb1/Ntmt1/Fam98b/Bcor/Kmt2b/Setd4/Ehmt2/Dot1l/Pih1d1/Mtf2/Rtf1/Auts2/Btg1/Kmt2a/Zfp335/Ehmt1/Pyg…	73
GO:2001234	negative regulation of apoptotic signaling pathway	89/4657	231/23210	6.59543e-11	1.7603e-09	1.20747e-09	Plaur/Serpine1/Hells/Brca1/Fignl1/Hmgb2/Tnf/Atad5/Nr4a2/Ptgs2/Rtkn2/Cd44/Ackr3/Gdnf/Gclm/Noc2l/G2e3/Bok/Ier3/Src/Hsph1/Faim2/Hspb1/Ppif/Hdac1/Slc25a5/Arrb2/Mif/Gclc/Prelid1/Aatf/Phip/Fxn/Faim/Armc10/Bax/Nono/Snai1/Nle1/Txndc12/Dnaja1/Hyou1/Gnai3/Cttn/Caap1/Gata4/Lmna/Psme3/Ripk1/Tert/Lrrk2/Hdac2/Cdkn2d/Ddx3x/Hmox1/Acvr1/Zc3hc1/Creb3l1/Mapk7/Unc5b/Parl/Pih1d1/Maz/Park7/Cdk11b/Ptpn1/Pcgf2/Hif1a/Cx3…	89
GO:0006457	protein folding	66/4657	153/23210	6.881e-11	1.82863e-09	1.25434e-09	Hspd1/Hspe1/Ppih/Ppil1/Hsp90aa1/Fkbp4/Fkbp5/Hsp90b1/Hsph1/Hspb1/Nudc/Ppif/Cct6a/Cct7/Hspa14/Ptges3/Ppia/Prdx4/Cct3/Pdia4/Hspa8/Cct2/Ppid/Dnajb1/Fkbp1a/Hsp90ab1/Nudcd2/Cct5/Pdia3/Ppie/Tcp1/Pfdn6/Dnaja1/Ppib/Chchd4/Hspa1b/Hspa5/Hspb6/Pfdn1/Calr/Unc45a/Cct4/Ppil3/Cct8/Ero1lb/Cdc37/Chordc1/Hspa13/Hspa4l/Cwc27/Vbp1/Tbca/Tor1a/Tor2a/Stub1/Pfdn2/Canx/P4hb/Hspa9/Pdcd5/Grpel1/Dnlz/Ube4b/Dnajc3/Dnajc10/St13	66
GO:0051321	meiotic cell cycle	112/4657	314/23210	7.11942e-11	1.88391e-09	1.29226e-09	Exo1/Ccnb1ip1/Bub1/Trip13/Aurka/Eme1/Plk1/Bub1b/Cdc20/Espl1/Fbxo5/Nek2/Fancd2/Ttk/Cdc25c/Top2a/Nuf2/Rad54l/Fignl1/Rad51/Pttg1/Smc2/Ncaph/Mki67/Brip1/Ccne1/Mns1/Chtf18/Fanca/Aspm/Hmga2/Cks2/Mastl/Kif18a/Ncapd2/Suv39h2/Ccne2/H2afx/Mybl1/Pkmyt1/Topbp1/Ereg/Rad54b/Smc4/Ndc1/Mnd1/Msx2/Msh6/Psmc3ip/Mcmdc2/Piwil4/Cdc25a/Brca2/M1ap/Rbbp8/Ncapd3/Rpa1/Shcbp1l/Terf1/Rsph1/Rad51c/Cdc25b/Tubg1/Lfng/Pms2/Msh4/…	112
GO:0032205	negative regulation of telomere maintenance	25/4657	35/23210	7.5385e-11	1.98631e-09	1.3625e-09	Pif1/Rtel1/Terf1/Tinf2/Src/Ercc1/Hnrnpc/Pinx1/Ctc1/Parp1/Rad50/Pml/Exosc10/Nbn/Xrcc1/Slx4/Mcrs1/Nat10/Atm/Dcp2/Acd/Hnrnpu/Xrcc5/Tnks2/Gnl3l	25
GO:0071900	regulation of protein serine/threonine kinase activity	142/4657	427/23210	7.62918e-11	2.00169e-09	1.37305e-09	Cdc6/Wnt7b/Ccnb1/Plk1/Dusp9/Ccna2/Stil/Ccnd1/Uchl1/Dusp5/Ccnf/Tnf/Lpar2/Ccne1/Ccnb2/Iqgap3/Ccno/Ccne2/Ret/Cbs/Syk/Myocd/Adam8/Flt1/Psrc1/Ezh2/Gpr39/Blm/Il1rn/Stk39/Cd40/Tgfa/Met/Actb/Dusp4/Ptpn5/Mlkl/Tfap4/Ptpn22/Etaa1/Dusp2/Trib1/Map2k6/Dusp6/Tnxb/Map3k5/Spry4/Map3k6/Ripk2/Prkar2b/Src/Hhex/Gdf15/Casp3/Edn1/Sod1/Ptk2b/Mif/Robo1/Arrb1/Iqgap1/Prkcd/Pik3r5/Men1/Pdgfa/Ptpn6/Hsp90ab1/Map2k3/Nr2f2/Cdkn…	142
GO:0051348	negative regulation of transferase activity	93/4657	246/23210	8.32529e-11	2.17511e-09	1.49201e-09	Plk1/Fbxo5/Dusp9/Uchl1/Mad2l1/Dusp5/Foxa2/Pif1/Errfi1/Gprc5a/Myocd/Npm1/Actb/Limk1/Dusp4/Ptpn5/Tfap4/Coro1c/Fam72a/Terf1/Ptpn22/Dusp2/Trib1/Adarb1/Dusp6/Spry4/Prkar2b/Src/Hhex/Smad7/Adora2a/Hspb1/Trp53/Trim27/Casp3/Pinx1/Pparg/Prkcd/Pot1b/Men1/Ptpn6/Nr2f2/Cdkn2c/Rpl11/Prkag2/Ptprj/Csk/Pml/Dnaja1/Nup62/Gstp1/Socs5/Gadd45g/Sh2b3/Lats1/Spred2/Adar/Mcrs1/Prpsap1/Rpl5/Dusp10/Rps7/Rpl23/Abl1/Spred1/Cho…	93
GO:0043254	regulation of protein complex assembly	148/4657	451/23210	9.06062e-11	2.35728e-09	1.61697e-09	Selp/Fosl1/Kif14/Tnf/Add2/Plek/Cdt1/Stmn1/Syk/Iqgap2/Tbx20/Psrc1/Stmn2/Cotl1/Cck/Met/Hjurp/Actr3b/Sgk1/Cfl1/Fscn1/Terf1/Hsp90aa1/Foxc2/Eps8/Fkbp4/Arpc5/Src/Cdh17/Tmod2/Trp53/Spidr/Trim27/Baiap2/Ptk2b/Ptger4/Pfn1/Tmsb4x/Wasf1/H3f3b/G3bp1/Paxip1/Prkcd/Mtpn/Bik/Capg/Evl/Cnot6/Vill/Parp1/Dhx33/Twf1/Cand1/Bax/Arf1/Plekhg2/Nin/Pak1/Arf6/Hcfc1/Arpc4/Arpc1b/Jun/Rps3/Actr2/Cttn/Ralb/Ncln/Tmod3/Rpl13a/Fbli…	148
GO:0071478	cellular response to radiation	66/4657	154/23210	9.69586e-11	2.512e-09	1.72309e-09	Aurkb/Pbk/Fignl1/Rad51ap1/Rad51/Ect2/Chek1/H2afx/Aqp1/Pold1/Blm/Chek2/Pcna/Npm1/Cdc25a/Ruvbl2/Pold3/Noc2l/Rad9a/Trp53/Spidr/Polh/Ercc1/Rpl26/Nucks1/Ppid/Hus1/Parp1/Eef1d/Gata3/Ints7/Fmr1/Rad1/Xrcc6/Bax/Polk/Eif2s1/Pole3/Rhno1/Net1/Bak1/Swi5/Rnf168/Atr/Mettl3/Wrn/Atm/Zmpste24/Hyal2/Eif2ak4/Cul4b/Hsf1/Crip1/Agap3/Egr1/Rnf4/Actr5/Mdm2/Yap1/Yy1/Xrcc5/Kdm1a/Sirt1/Tnks1bp1/Sde2/Clock	66
GO:0061013	regulation of mRNA catabolic process	56/4657	122/23210	1.03045e-10	2.65856e-09	1.82363e-09	Nanos1/Ptbp1/Npm1/Gdnf/Vim/Pabpc1/E2f1/Tbrg4/Mov10/Hnrnpm/Hnrnpd/Zfp36l2/Apex1/Hnrnpc/Tardbp/Pkp3/Dhx9/Ybx1/Mettl16/Pkp1/Myef2/Khsrp/Fmr1/Pabpc4/Fastkd3/Rbm10/Hnrnpa0/Dhx34/Pnpt1/Elavl1/Rnasel/Syncrip/Tnrc6a/Pcbp4/Mettl3/Hnrnpr/Tirap/Carhsp1/Dcp2/Larp1/Mex3d/Polr2g/Hnrnpu/Myd88/Zfp36/Thrap3/Ythdf2/Mettl14/Gtpbp1/Pcid2/Cnot1/Dicer1/Pde12/Upf1/Rc3h1/Pum1	56
GO:0000245	spliceosomal complex assembly	29/4657	45/23210	1.15853e-10	2.97659e-09	2.04178e-09	Celf4/Gemin6/Rbmxl1/Srsf1/Sf3a2/Rbmx/Srpk1/Sf3a3/Isy1/Srsf10/Sf3a1/Psip1/Snrpc/Gemin2/Ncbp1/Usp39/Srsf6/Ddx39b/Scaf11/Luc7l/Luc7l3/Prpf19/Gcfc2/Zrsr2/Ptbp2/Ythdc1/Sf3b1/Sfswap/Setx	29
GO:0007163	establishment or maintenance of cell polarity	84/4657	216/23210	1.29412e-10	3.31122e-09	2.27132e-09	Wnt7b/Dock2/Plk1/Kif2c/Spdl1/Cenpa/Sapcd2/Ndc80/Kif20b/Mad2l1/Spag5/Dock8/Lhx2/Aqp1/Rnd1/Rhov/Gja1/Pard6b/Cfl1/Fscn1/Hsp90aa1/Syne2/Arpc5/Mcph1/Ezr/Nde1/Wdr1/Slc9a3r1/Zw10/Ptk2b/Cap1/Hey1/Ckap5/Gata3/Hsp90ab1/Wee1/Sipa1l3/Pak1/Gpsm2/Arf6/Dock7/Rhou/Prkci/Dlg5/Hes1/Rap1b/Cep290/Actr2/Rhobtb3/Vangl2/Llgl1/Ust/Lmna/Msn/Pard6g/Sh3bp1/Parvb/Clasp2/Brsk1/Cdk5rap2/Arhgap35/Actr3/Lin7c/Myh9/Arf4/Rhoc/Fbf…	84
GO:0045862	positive regulation of proteolysis	115/4657	328/23210	1.3467e-10	3.43159e-09	2.35388e-09	Ngfr/Aurka/Plk1/Tnf/Ret/Acer2/St18/Syk/Prr7/Rnf144b/Adam8/Hspd1/Pidd1/Cck/Ccbe1/Myc/Cfl1/Tfap4/Casp8/Trib1/Mbp/Lck/Map3k5/Bok/Ripk2/Senp1/Src/Smad7/Ruvbl1/Apaf1/Plk3/Efna3/Ptk2b/Spon1/Efna1/Casp8ap2/Robo1/Arrb1/Pparg/Gclc/Hspa8/Prelid1/Men1/Phb/Sart3/Sumo2/Cycs/Rps27l/Gramd4/Fmr1/Bax/Pml/F2r/Atpif1/Rps3/Hspbp1/Hspa1b/Socs5/Bak1/Edem1/Ubqln2/Psme3/Fadd/Lrrk2/Hdac2/Myh9/Tbc1d10a/Ubqln1/Kars/Ddx3x/P…	115
GO:0051972	regulation of telomerase activity	30/4657	48/23210	1.69829e-10	4.30636e-09	2.95393e-09	Aurkb/Nek2/Pif1/Grhl2/Dkc1/Myc/Terf1/Hsp90aa1/Src/Trp53/Hnrnpd/Pinx1/Ptges3/Hnrnpa2b1/Pparg/Pot1b/Men1/Cct2/Hsp90ab1/Wrap53/Tcp1/Pml/Cct4/Mcrs1/Naf1/Nvl/Acd/Mapk1/Map3k4/Ctnnb1	30
GO:2001242	regulation of intrinsic apoptotic signaling pathway	70/4657	169/23210	1.70391e-10	4.30636e-09	2.95393e-09	Rnf183/Plaur/Bub1/Hells/Fignl1/Atad5/Ptgs2/Rtkn2/Cd44/Ackr3/Lck/Noc2l/G2e3/Plscr1/Bok/Ripk3/Src/Hsph1/Rad9a/Hspb1/Trp53/Ppif/Hdac1/Slc9a3r1/Sod1/Sfpq/Rpl26/Mif/Parp1/Armc10/Bax/Nono/Snai1/Rpl11/Txndc12/Msx1/Dnaja1/Hyou1/Rps3/Hnrnpk/Lrrk2/Hdac2/Cdkn2d/Rps7/Ubqln1/Ddx3x/Plagl2/Bclaf1/Creb3l1/Mapk7/Bcl2l11/Parl/P4hb/Park7/Taf6/Ptpn1/Erp29/Hif1a/Mdm2/Zfp385a/Prkra/Ptpn2/Ccar2/Kdm1a/Eif2ak3/Sirt1/Trim…	70
GO:0000381	regulation of alternative mRNA splicing, via spliceosome	36/4657	64/23210	1.87253e-10	4.6942e-09	3.21996e-09	Celf4/Ptbp1/Mbnl3/Srsf7/Srsf9/Rbmxl1/Rbm19/Srsf1/Srsf2/Srsf3/Rbmx/Magoh/Tra2b/Sart3/Srsf10/Fmr1/Rnps1/Khdrbs1/Rbm15/Rbm10/Rbm15b/Srsf6/Rbm8a/Hnrnpl/Srsf4/Rbm7/Rbm17/Wtap/Hnrnpu/Thrap3/Zc3h10/Srek1/Ythdc1/Rbm25/Mbnl2/Ddx5	36
GO:0071479	cellular response to ionizing radiation	36/4657	64/23210	1.87253e-10	4.6942e-09	3.21996e-09	Fignl1/Rad51ap1/Rad51/Ect2/H2afx/Blm/Chek2/Rad9a/Trp53/Spidr/Rpl26/Nucks1/Hus1/Eef1d/Gata3/Ints7/Rad1/Xrcc6/Pole3/Rhno1/Net1/Swi5/Atr/Wrn/Atm/Zmpste24/Hsf1/Egr1/Rnf4/Mdm2/Yap1/Xrcc5/Kdm1a/Sirt1/Tnks1bp1/Clock	36
GO:0010498	proteasomal protein catabolic process	149/4657	459/23210	1.88235e-10	4.69981e-09	3.22381e-09	Ube2c/Aurka/Plk1/Cdc20/Kif14/Pbk/Ccnf/Rnf144b/Skp2/Ube2cbp/Ube2s/Spsb4/Siah1b/Fbxl13/Trib1/Fbxl19/Senp1/Hsp90b1/Uchl5/Smad7/Plk3/Arrb2/Rnf126/Sec61b/Arrb1/Gclc/Fzr1/Alad/Sumo2/Sdf2l1/Pcbp2/Hsp90ab1/Klhl42/Fmr1/Psma7/Rpl11/Psma1/Kctd17/Pml/Sdcbp/Enc1/Erlin1/Ube2i/Cd2ap/Smarcc1/Anapc1/Ppp2cb/Hspbp1/Hspa1b/Hspa5/Ubqln4/Socs5/Kctd10/Usp14/Edem1/Nedd4l/Ubqln2/Fbxl14/Psme3/Topors/Kctd13/Anapc5/Fbxo45/F…	149
GO:0000469	cleavage involved in rRNA processing	18/4657	21/23210	1.91707e-10	4.76727e-09	3.27008e-09	Exosc8/Npm1/Nhp2/Exosc2/Rcl1/Rrs1/Eri1/Nob1/Exosc3/Exosc7/Rps21/Nol9/Exosc10/Utp23/Fcf1/Abt1/Kri1/Bop1	18
GO:0050685	positive regulation of mRNA processing	27/4657	41/23210	2.44622e-10	6.05879e-09	4.156e-09	Ccnb1/Celf4/Hmx2/Adarb1/Dazap1/Rbmxl1/Tra2a/Rnf219/Sf3b4/Rbmx/Hspa8/Tra2b/Eif4a3/Snrnp70/Slc39a5/Ncbp1/Nudt21/Zfp64/Prdx6/Prpf19/Ncbp2/Rbm3/Hsf1/Thrap3/Nup98/Leo1/Paf1	27
GO:1901976	regulation of cell cycle checkpoint	24/4657	34/23210	2.70477e-10	6.67249e-09	4.57696e-09	Aurka/Ccnb1/Gen1/Ndc80/Mad2l1/Cdt1/Chek2/Rfwd3/Rpa2/Etaa1/Anapc15/Wdr76/Rnaseh2b/Ppp1r10/Ddx39b/Cdk5rap2/Fem1b/Thoc1/Tpr/Hsf1/Pcid2/Rint1/Ccar2/Thoc5	24
GO:0046822	regulation of nucleocytoplasmic transport	52/4657	112/23210	2.83055e-10	6.95506e-09	4.77078e-09	Ect2/Bard1/Rangap1/Ptgs2/Ptpn22/Ran/Xpo1/Trim28/Txn1/Flna/Ier3/Wipf1/Emd/Tardbp/Prkcd/Dhx9/Nup54/Smo/Xpo5/Gli3/Ppp1cc/Xpo4/Efcab7/Khdrbs1/Nutf2/Ipo5/Nup62/Rab23/Zpr1/Nup153/Chchd4/Uhmk1/Rbm27/Cpsf6/Nupl1/Ptpn14/Nup214/Tpr/Hdac3/Hyal2/Rbm22/Iws1/Zic1/Ywhae/Park7/Ctdspl2/Dmap1/Mapk1/Mdm2/Uaca/Thoc5/Rbm26	52
GO:0051090	regulation of DNA-binding transcription factor activity	132/4657	396/23210	2.95612e-10	7.23491e-09	4.96274e-09	Fosl1/Ngf/Fancd2/Tnf/Tacc3/Foxa2/Il18rap/Fanca/Traip/Hmga2/Havcr2/Lrp8/Sigirr/Foxa1/Camk1d/Syk/Myocd/Adam8/Eomes/Ezh2/Id1/Trim14/Msx2/Npm1/Prkch/Cd40/Rtkn2/Id2/Pthlh/Traf1/Trim15/Id3/Trib1/Nlrc5/Il1rap/Ifrd1/Foxs1/Flna/Ripk2/Ripk3/Smad7/Hmgn3/Trim27/Arrb2/Edn1/Tcf3/Sri/Arrb1/Pparg/Hr/Mtpn/Pprc1/Cactin/Men1/Dhx9/Smo/Siva1/Dhx33/Trim37/Rwdd1/Rpl11/Phb2/Prkci/Ube2i/Rps3/Smarcb1/Nfkbia/Ripk1/Carm1/Sm…	132
GO:1902806	regulation of cell cycle G1/S phase transition	57/4657	128/23210	3.03265e-10	7.39297e-09	5.07117e-09	E2f7/Kif14/Fam83d/Ccnd1/Cyp1a1/Ccne1/Dbf4/Cdc45/Pidd1/Ezh2/Rbl1/Id2/Rfwd3/Rpa2/Mtbp/Anp32b/Gli1/E2f1/Trp53/Larp7/Plk3/Tcf3/Apex1/Rpl26/Anxa1/Men1/Lsm11/Ptpn6/Casp2/Rps27l/Pml/Phb2/Ptprv/Psme3/Ripk1/Tert/Atp2b4/Cdkn2d/Ctdspl/Eif4g1/Mepce/Rgcc/Ddx3x/Pagr1a/Cul4b/Senp2/Rpl17/Psme1/Fbxo7/Plrg1/Mdm2/Ecd/Rdx/Paf1/Dgkz/Jade1/Pten	57
GO:0140053	mitochondrial gene expression	49/4657	103/23210	3.19291e-10	7.75314e-09	5.31822e-09	Tbrg4/Mrpl12/Mrps6/C1qbp/Shmt2/Fastkd3/Noa1/Mrps27/Mrps35/Mrpl47/Mrps11/Pnpt1/Mrps16/Chchd1/Mrps2/Mrps18b/Wars2/Mtrf1l/Dars2/Hars/Yars2/Mrps25/Tsfm/Trmt10a/Tufm/Supv3l1/Trmt5/Qrsl1/Fastkd5/Gfm1/Tfam/Rpusd4/Fastkd2/Mrpl51/Mrpl16/Gatc/Mrps17/Mrps18a/Mrps15/Rars2/Lrpprc/Elac2/Mrps12/Prkaa1/Ears2/Mief1/Ptcd3/Trmt10c/Alkbh1	49
GO:0031058	positive regulation of histone modification	47/4657	97/23210	3.3454e-10	8.09169e-09	5.55045e-09	Ccnb1/Myb/Brca1/Suv39h1/Dnmt1/Phf19/Nap1l2/Ruvbl2/Rps6ka4/Kat2a/Trp53/Arrb1/Paxip1/Men1/Sart3/Gata3/Dnmt3b/L3mbtl2/Fmr1/Pax7/Pml/Rif1/Nelfa/Smarcb1/Eed/Lmna/Lrrk2/Wdr61/Prkd2/Tada2b/Atm/Tada2a/Ctr9/Akap8/Kat7/Cdk9/Ube2n/Pih1d1/Mtf2/Rtf1/Auts2/Kmt2a/Paf1/Kdm1a/Daxx/Sirt1/Jdp2	47
GO:0006354	DNA-templated transcription, elongation	36/4657	65/23210	3.38658e-10	8.15942e-09	5.59691e-09	Ezh2/Polr1e/Supt16/Nelfa/Zfp326/Ddx39b/Rnf168/Cdk12/Elof1/Wdr61/Ubtf/Nelfe/Cd3eap/Thoc1/Ctr9/Axin1/Ercc6/Hnrnpu/Brd4/Gtf2f1/Ell2/Ccnk/Polr2i/Cdk9/Pcid2/Rtf1/Leo1/Nelfcd/Gtf2f2/Scaf8/Paf1/Nelfb/Ccar2/Dab2/Cdk13/Thoc5	36
GO:0006997	nucleus organization	55/4657	122/23210	3.50581e-10	8.41394e-09	5.77149e-09	Plk1/Hmgb2/Chek1/Reep4/Ndc1/Map7/Nup107/Nolc1/Syne2/Nup205/Chmp4c/Pom121/Nup35/Dyrk3/Nup155/Golm1/Tardbp/Spag4/H3f3b/Ets1/Rps19/Nup54/Nup133/Emg1/Ahctf1/Sf1/Serbp1/Wrap53/Pml/Zpr1/Nup153/Polr1b/Usp36/Lmna/Nup93/Pes1/Seh1l/Uspl1/Zmpste24/Agfg1/Gper1/Tor1a/Reep3/Tmem43/Ubxn2b/Ctdnep1/Nup98/Tbpl1/Agap3/Tmem201/Pygo2/Daxx/Nsfl1c/Rrn3/Gopc	55
GO:0070200	establishment of protein localization to telomere	15/4657	16/23210	4.39044e-10	1.04964e-08	7.19993e-09	Dkc1/Brca2/Terf1/Cct6a/Cct7/Cct3/Cct2/Wrap53/Cct5/Tcp1/Cct4/Tert/Cct8/Acd/Nabp2	15
GO:0031297	replication fork processing	22/4657	30/23210	4.65119e-10	1.1077e-08	7.5982e-09	Eme1/Gen1/Rad51/Mms22l/Ddx11/Dna2/Blm/Pcna/Rfwd3/Brca2/Rtel1/Etaa1/Zranb3/Zfp365/Nucks1/Mre11a/Fancm/Samhd1/Thoc1/Wrn/Cdk9/Tonsl	22
GO:0033260	nuclear DNA replication	25/4657	37/23210	4.97357e-10	1.17994e-08	8.09371e-09	Mcm5/Rad51/Mcm3/Gins1/Cdt1/Dbf4/Mcm2/Mcm4/Mcm7/Cdc45/Mcm6/Dna2/Lig1/Cdc7/Pola1/Atad5/Chek2/Pcna/Slbp/Donson/Brca2/Rtel1/Wiz/Zmpste24/Upf1	25
GO:0061458	reproductive system development	146/4657	453/23210	5.01088e-10	1.17994e-08	8.09371e-09	Ptprn/Fosl1/Lrp2/Plaur/Wnt7b/Vgf/E2f7/Serpine1/Ccnd1/Hmgb2/Ccnf/Gjb5/Tnc/Gjb3/Brip1/Dlx3/Gpr149/Kdr/Fanca/Aspm/Hmga2/Afp/Kif18a/Grhl2/Plk4/Foxa1/Edn2/Plac1/Myocd/Cited1/Eomes/Ereg/Ptgs2/Krt8/E2f8/Krt19/Cd44/Met/Brca2/Gja1/Ada/Map7/Nup107/Spint1/Mertk/Nup210l/Fkbp4/Trim28/Lfng/Flna/Vash1/Msh4/Dazap1/Msh2/Src/Lef1/Pla2g4a/Arrb2/Sod1/Ptger4/Ercc1/Peg10/Erf/Gata2/Tyro3/Arrb1/Anxa1/H3f3b/Pparg/Hey1/Ax…	146
GO:0001824	blastocyst development	63/4657	149/23210	5.01168e-10	1.17994e-08	8.09371e-09	Ccnb1ip1/Nek2/Chek1/Gins1/Asf1b/Palb2/Tm4sf1/Nasp/Ncapg2/Suv39h1/Eomes/Hbegf/Brca2/Rbbp8/Ada/Rad51b/Nop2/G2e3/Phf6/9130008F23Rik/Actl6a/Emg1/Cmtm3/Capn2/Nle1/Gins4/Hcfc1/Cnot3/Zpr1/Nbn/Smarcb1/Wdr74/Pemt/Lats1/Rpl7l1/Smarca4/Sp3/Rrp7a/Slc35e2/Bysl/Uspl1/Prpf19/Ctr9/Lpar6/Ints1/Srf/Brd4/Med21/Setdb1/Bcor/Cdk11b/Rtf1/Cnot1/Dicer1/Cnot2/Sf3b1/Sp1/Suds3/Matr3/Thoc5/Sf3b6/Psmc4/Skil	63
GO:2001235	positive regulation of apoptotic signaling pathway	73/4657	183/23210	5.41064e-10	1.26904e-08	8.70492e-09	Ngfr/Rnf183/Plaur/Bub1/Ret/St18/Prr7/Myc/Tfap4/Casp8/Lck/Plscr1/Bok/Ripk3/Ppp2r1b/Rad9a/Adora2a/Trp53/Apaf1/Ppif/Slc9a3r1/Sod1/Sfpq/Rpl26/Prkcd/Bik/Eef1e1/Ing5/Siva1/Casp2/Pdia3/Bax/Rpl11/Runx3/Pml/Msx1/Tnfrsf12a/Atpif1/Rps3/Bak1/Ripk1/Fadd/Ppp1ca/Pak2/Rps7/Traf7/Inhba/Plagl2/Hyal2/Bclaf1/Fam162a/Gper1/Gsk3a/Zfp13/Stk3/Bcl2l11/Unc5b/Park7/Taf6/Pdcd5/Htra2/Rbck1/Hip1r/Stk4/Prkra/Ptpn2/Trim39/Eif2a…	73
GO:0032543	mitochondrial translation	39/4657	75/23210	7.66362e-10	1.79068e-08	1.22831e-08	Mrps6/C1qbp/Shmt2/Fastkd3/Noa1/Mrps27/Mrps35/Mrpl47/Mrps11/Mrps16/Chchd1/Mrps2/Mrps18b/Wars2/Mtrf1l/Dars2/Hars/Yars2/Mrps25/Tsfm/Tufm/Qrsl1/Gfm1/Rpusd4/Fastkd2/Mrpl51/Mrpl16/Gatc/Mrps17/Mrps18a/Mrps15/Rars2/Lrpprc/Mrps12/Ears2/Mief1/Ptcd3/Trmt10c/Alkbh1	39
GO:0042542	response to hydrogen peroxide	54/4657	121/23210	7.9875e-10	1.85935e-08	1.27541e-08	Ect2/Nqo1/Lig1/Aqp1/Ezh2/Met/Cfl1/Lck/Map3k5/Txn1/Ripk3/Src/Hsph1/Trp53/Ppif/Casp3/Sod1/Ptk2b/Sigmar1/Smpd3/Apex1/Anxa1/Axl/Prkcd/Fxn/Ppp1r15b/Ppp2cb/Rps3/Net1/Hdac6/Casp6/Pde8a/Ripk1/Lrrk2/Hdac2/Stk24/Foxp1/Abl1/Hsf1/Hmox1/Crk/Mapk7/Oser1/Pdcd10/Fbxo7/Kpna4/Park7/Pcgf2/Prkaa1/Rela/Sirt1/Top2b/Cat/Setx	54
GO:0070199	establishment of protein localization to chromosome	19/4657	24/23210	8.03285e-10	1.8629e-08	1.27785e-08	Dkc1/Brca2/Ruvbl2/Terf1/Spidr/Cct6a/Cct7/Lrwd1/Cct3/Cct2/Wrap53/Cct5/Tcp1/Cct4/Tert/Cct8/Acd/Pih1d1/Nabp2	19
GO:1904816	positive regulation of protein localization to chromosome, telomeric region	13/4657	13/23210	8.42914e-10	1.93401e-08	1.32662e-08	Dkc1/Cct6a/Cct7/Cct3/Gnl3/Cct2/Wrap53/Cct5/Tcp1/Pml/Cct4/Cct8/Gnl3l	13
GO:0006342	chromatin silencing	42/4657	84/23210	8.43317e-10	1.93401e-08	1.32662e-08	Hells/Atad2/Cdc45/Suv39h1/Ezh2/Dnmt1/Hat1/Msl3l2/Trim28/Hdac1/Smchd1/Hira/Rrp8/Dnmt3b/Bend3/Rif1/Naa40/Mbd3/Pole3/Pphln1/Sin3a/Eed/Smarca5/Arid1a/Smarca4/Hdac2/Ubtf/Morf4l2/Sirt6/Cbx8/Setdb1/Dot1l/Pcgf2/Dicer1/Msl3/Mier1/Kmt2d/Bmi1/Kdm1a/Sirt1/Mbd2/Morc2a	42
GO:0048524	positive regulation of viral process	42/4657	84/23210	8.43317e-10	1.93401e-08	1.32662e-08	Top2a/Kpna2/Ppih/Cfl1/Tfap4/Anxa2/Pabpc1/Chmp4c/Adarb1/Vps37b/Cav2/Lef1/Rrp1b/Pfn1/Ppia/Srpk1/Nucks1/Hspa8/Dhx9/Ppid/Tarbp2/Fmr1/Ppie/Smc3/Lgals1/Ctdp1/Notch1/Ppib/Jun/Smarcb1/Chd1/Adar/Smarca4/Ddx3x/Larp1/Gtf2b/P4hb/Pde12/Tsg101/Sp1/Top2b/Pkn2	42
GO:0045814	negative regulation of gene expression, epigenetic	44/4657	90/23210	8.46554e-10	1.93427e-08	1.3268e-08	Hells/Atad2/Cdc45/Lhx2/Suv39h1/Ezh2/Dnmt1/Hat1/Msl3l2/Trim28/Hdac1/Trim27/Smchd1/Hira/Rrp8/Dnmt3b/Bend3/Rif1/Naa40/Mbd3/Pole3/Pphln1/Sin3a/Eed/Smarca5/Arid1a/Smarca4/Hdac2/Ubtf/Morf4l2/Sirt6/Cbx8/Setdb1/Dot1l/Pcgf2/Dicer1/Msl3/Mier1/Kmt2d/Bmi1/Kdm1a/Sirt1/Mbd2/Morc2a	44
GO:0048608	reproductive structure development	144/4657	449/23210	9.56279e-10	2.17694e-08	1.49326e-08	Ptprn/Fosl1/Lrp2/Plaur/Wnt7b/Vgf/E2f7/Serpine1/Ccnd1/Hmgb2/Ccnf/Gjb5/Tnc/Gjb3/Brip1/Dlx3/Gpr149/Kdr/Fanca/Aspm/Hmga2/Afp/Kif18a/Grhl2/Plk4/Foxa1/Edn2/Plac1/Myocd/Cited1/Eomes/Ereg/Ptgs2/Krt8/E2f8/Krt19/Cd44/Met/Brca2/Gja1/Ada/Map7/Nup107/Spint1/Mertk/Nup210l/Fkbp4/Trim28/Lfng/Flna/Vash1/Msh4/Dazap1/Msh2/Src/Lef1/Pla2g4a/Arrb2/Sod1/Ptger4/Ercc1/Peg10/Erf/Gata2/Tyro3/Arrb1/Anxa1/H3f3b/Pparg/Hey1/Ax…	144
GO:1902115	regulation of organelle assembly	79/4657	206/23210	9.80338e-10	2.2164e-08	1.52033e-08	Plk1/Stil/Tnf/Spag5/Mns1/Gap43/Plk4/Cbln1/Npm1/Fscn1/Mdm1/Syne2/Cep192/Chmp4c/Rbm14/Il1rap/Src/Kat2a/Nptxr/Ezr/Edn1/Alms1/Ccp110/G3bp1/Cntrob/Hap1/Cnot6/Cenpj/Ccsap/Cep135/Trim37/Gpsm2/Kctd17/Smc3/Sdcbp/Smc1a/Nup62/Hspa1b/Dynll1/Ralb/Msn/Sdc4/Ubqln2/Stag1/Odf2l/G3bp2/Cdk5rap2/Arhgap35/Sdc1/Lrrk2/Hdac2/Cep76/Phf23/Odf2/Lrfn4/Drg1/Tpr/Hnrnpu/Crocc/Ccdc88a/Pqbp1/Tbc1d14/Ehmt2/Fez2/Atxn2l/Arpc2/Rnf4/…	79
GO:0043900	regulation of multi-organism process	129/4657	391/23210	9.82601e-10	2.2164e-08	1.52033e-08	Prss37/F2rl1/Aurka/Top2a/Tnf/Hs3st5/Gpr149/Oasl1/Havcr2/Fgl2/Fam111a/Ccl5/Trim59/Syk/Kpna2/Rsad2/Trim14/Ppih/Cd37/Ifitm1/Ada/Cfl1/Tfap4/Ptpn22/Trim15/Anxa2/Pabpc1/Chmp4c/Trib1/Fbln1/Adarb1/Vps37b/Trim28/Plscr1/Timp1/Ripk2/Cav2/Il12rb1/Lef1/Plau/Hdac1/Trim27/Rrp1b/Pfn1/Tardbp/C1qbp/Ppia/Srpk1/Rnf26/Mif/Nucks1/Mre11a/Prdx4/Banf1/Grb14/Hspa8/Cactin/Dhx9/Ppid/Tarbp2/Pcbp2/Apobec3/Fmr1/Rad50/Ppie/Syde…	129
GO:0019058	viral life cycle	77/4657	199/23210	9.84351e-10	2.2164e-08	1.52033e-08	Lrrc15/Top2a/Tnf/Hs3st5/Oasl1/Fam111a/Ccl5/Trim59/Kpna2/Rsad2/Ppih/Ifitm1/Trim15/Anxa2/Pabpc1/Chmp4c/Adarb1/Vps37b/Trim28/Plscr1/Cav2/Itgb3/Trim27/Ppia/Srpk1/Nucks1/Mre11a/Axl/Banf1/Hspa8/Ppid/Tarbp2/Pcbp2/Apobec3/Hsp90ab1/Fmr1/Rad50/Ppie/Pml/Smc3/Slpi/Lgals1/Notch1/Ppib/Nbn/Smarcb1/Rnasel/Adar/Ilf3/Usp6nl/Vamp8/Ddx3x/Hyal2/Eif2ak4/Larp1/Setdb1/Ccnk/P4hb/Zfp809/Pdcd6ip/Dicer1/Snx3/Pde12/Tsg101/Sn…	77
GO:0034968	histone lysine methylation	50/4657	109/23210	1.04313e-09	2.34025e-08	1.60528e-08	Myb/Brca1/Suv39h2/Suv39h1/Ezh2/Dnmt1/Phf19/Dpy30/Paxip1/Smyd2/Suz12/Gata3/Dnmt3b/Bend3/Rif1/Pwp1/Nelfa/Wdr82/Smarcb1/Eed/Cxxc1/Lmna/Prmt6/Hdac2/Wdr61/Setd1a/Setdb2/Wdr5/Ctr9/Pagr1a/Ash2l/Iws1/Setdb1/Bcor/Kmt2b/Ehmt2/Dot1l/Pih1d1/Mtf2/Rtf1/Auts2/Kmt2a/Zfp335/Ehmt1/Pygo2/Kmt2d/Kdm1a/Sirt1/Rbbp5/Ctnnb1	50
GO:0051438	regulation of ubiquitin-protein transferase activity	29/4657	48/23210	1.09027e-09	2.43717e-08	1.67176e-08	Plk1/Cdc20/Fbxo5/Mad2l1/Mastl/Ube2s/Limk1/Trib1/Smad7/Rps2/Arrdc4/Fzr1/Rpl11/Pin1/Topors/Fem1b/Rpl5/Rps7/Rpl23/Abl1/Axin1/Stub1/Ube2n/Park7/Dcun1d5/Mad2l2/Bag2/Ube2l3/Pten	29
GO:2001021	negative regulation of response to DNA damage stimulus	37/4657	70/23210	1.13814e-09	2.53503e-08	1.73889e-08	Rmi2/Fbxo5/Aunip/Parpbp/Fancb/Polq/Atad5/Chek2/Cd44/Rtel1/Ackr3/Dyrk3/Ercc1/Mif/Smchd1/Ogg1/Snai1/Rif1/Rps3/Xrcc1/Ppp1r10/Ddx39b/Ubqln4/Cdkn2d/Pcbp4/Thoc1/Hsf1/Rnf169/Senp2/Mad2l2/Mdm2/Zfp385a/Ccar2/Kdm1a/Sirt1/Thoc5/Trim32	37
GO:1903900	regulation of viral life cycle	61/4657	145/23210	1.19238e-09	2.64632e-08	1.81523e-08	Top2a/Tnf/Hs3st5/Oasl1/Fam111a/Ccl5/Trim59/Kpna2/Rsad2/Ppih/Ifitm1/Trim15/Anxa2/Pabpc1/Chmp4c/Adarb1/Vps37b/Trim28/Plscr1/Cav2/Trim27/Ppia/Srpk1/Nucks1/Mre11a/Banf1/Hspa8/Ppid/Tarbp2/Apobec3/Fmr1/Rad50/Ppie/Pml/Smc3/Slpi/Lgals1/Notch1/Ppib/Nbn/Rnasel/Adar/Ilf3/Ddx3x/Eif2ak4/Larp1/Setdb1/Ccnk/P4hb/Zfp809/Dicer1/Snx3/Pde12/Tsg101/Snf8/Trim25/Trim32/Top2b/Morc2a/Pkn2/Ddx5	61
GO:0050000	chromosome localization	39/4657	76/23210	1.26986e-09	2.80821e-08	1.92628e-08	Birc5/Ccnb1/Kif2c/Cdca8/Spdl1/Cenpe/Kif14/Fam83d/Nuf2/Kif22/Cdca5/Ndc80/Spag5/Cenpf/Cdt1/Kif18a/Psrc1/Cenpq/Brca2/Terf1/Chmp4c/Kpnb1/Nde1/Rrs1/Mad1l1/Zw10/Pinx1/Mis12/Cdc23/Nup62/Cenpc1/Actr2/Mlh1/Actr3/Seh1l/Atm/Hnrnpu/Champ1/Nup98	39
GO:0009116	nucleoside metabolic process	43/4657	88/23210	1.3393e-09	2.95123e-08	2.02438e-08	Tk1/Dck/Cda/Cad/Upp1/Mtap/Ahcy/Ada/Nme1/Impdh2/Ran/Umps/Aprt/Gmpr2/Pnp/Ctps/Uck2/Ak4/Prps2/Atic/Prpsap2/Ampd2/Pycrl/Prps1/Rab23/Gnai3/Nme4/Gmps/Pemt/Cmpk1/Adk/Nme6/Nme7/Prpsap1/Hprt/Oard1/Lrrk2/Guk1/Gtpbp1/Ahcyl1/Rhoa/Nt5c3/Mtrr	43
GO:0032784	regulation of DNA-templated transcription, elongation	30/4657	51/23210	1.4013e-09	3.0769e-08	2.11058e-08	Ezh2/Supt16/Nelfa/Zfp326/Ddx39b/Rnf168/Cdk12/Wdr61/Nelfe/Thoc1/Ctr9/Axin1/Ercc6/Hnrnpu/Brd4/Gtf2f1/Ell2/Ccnk/Cdk9/Rtf1/Leo1/Nelfcd/Gtf2f2/Scaf8/Paf1/Nelfb/Ccar2/Dab2/Cdk13/Thoc5	30
GO:0051568	histone H3-K4 methylation	31/4657	54/23210	1.72195e-09	3.7676e-08	2.58437e-08	Myb/Brca1/Dnmt1/Dpy30/Paxip1/Gata3/Dnmt3b/Bend3/Nelfa/Wdr82/Cxxc1/Prmt6/Wdr61/Setd1a/Wdr5/Ctr9/Pagr1a/Ash2l/Bcor/Kmt2b/Ehmt2/Pih1d1/Rtf1/Auts2/Kmt2a/Zfp335/Pygo2/Kmt2d/Kdm1a/Rbbp5/Ctnnb1	31
GO:0043488	regulation of mRNA stability	46/4657	98/23210	1.90672e-09	4.15719e-08	2.8516e-08	Ptbp1/Npm1/Gdnf/Vim/E2f1/Tbrg4/Mov10/Hnrnpm/Hnrnpd/Zfp36l2/Apex1/Hnrnpc/Tardbp/Dhx9/Ybx1/Mettl16/Myef2/Khsrp/Fmr1/Pabpc4/Fastkd3/Rbm10/Hnrnpa0/Elavl1/Rnasel/Syncrip/Pcbp4/Mettl3/Hnrnpr/Tirap/Carhsp1/Dcp2/Larp1/Mex3d/Hnrnpu/Myd88/Zfp36/Thrap3/Ythdf2/Mettl14/Pcid2/Dicer1/Pde12/Upf1/Rc3h1/Pum1	46
GO:0051310	metaphase plate congression	32/4657	57/23210	2.03794e-09	4.41222e-08	3.02654e-08	Ccnb1/Kif2c/Cdca8/Spdl1/Cenpe/Kif14/Fam83d/Nuf2/Kif22/Cdca5/Ndc80/Spag5/Cenpf/Cdt1/Kif18a/Psrc1/Cenpq/Brca2/Chmp4c/Kpnb1/Rrs1/Mad1l1/Zw10/Pinx1/Mis12/Cdc23/Nup62/Cenpc1/Mlh1/Seh1l/Hnrnpu/Champ1	32
GO:0090307	mitotic spindle assembly	32/4657	57/23210	2.03794e-09	4.41222e-08	3.02654e-08	Mybl2/Birc5/Plk1/Cdc20/Kif23/Kif4/Aurkb/Nek2/Kif11/Tpx2/Kifc1/Kifc5b/Racgap1/Aaas/Chek2/Cep192/Chmp4c/Flna/Kpnb1/Kif2a/Ccsap/Smc3/Smc1a/Hspa1b/Stag1/Drg1/Tpr/Hnrnpu/Msto1/Zfp207/Rhoa/Bccip	32
GO:1904814	regulation of protein localization to chromosome, telomeric region	14/4657	15/23210	2.05836e-09	4.4409e-08	3.04621e-08	Dkc1/Terf1/Cct6a/Cct7/Cct3/Gnl3/Cct2/Wrap53/Cct5/Tcp1/Pml/Cct4/Cct8/Gnl3l	14
GO:1903706	regulation of hemopoiesis	132/4657	407/23210	2.15479e-09	4.6328e-08	3.17784e-08	Foxn1/Myb/Flt3/Fancd2/Hmgb2/Tnf/Ankle1/Kdr/Fanca/Fgl2/Il2rg/Ccl5/Socs1/Syk/Ncapg2/Twist2/Adam8/Flt1/Ccr1/Hmgb3/Siglec15/Id2/Cd44/Tjp2/Myc/Ada/Sox13/Casp8/Nme1/Hsp90aa1/Lag3/Trib1/Lck/Hmgb1/Ripk2/Senp1/Pnp/Cdk6/Kat2a/Smad7/Lef1/Il34/Itgb3/Zfp36l2/Tcf3/Hlx/Ptk2b/Tnfsf9/Gata2/Anxa1/Axl/Ets1/Prelid1/Atp11c/Ptpn6/Gata3/Loxl3/Eif6/Gli3/Runx3/Rbm15/Notch1/Hes1/Jun/Nrarp/Nudt21/Prmt1/Zfp35/Socs5/Nfkbia/G…	132
GO:0000910	cytokinesis	64/4657	157/23210	2.19413e-09	4.6898e-08	3.21694e-08	Cdc6/Birc5/Aurka/Plk1/Kif23/Cep55/Kif4/E2f7/Aurkb/Cenpa/Kif14/Kif20a/Ect2/Kif20b/Anln/Incenp/Cdt1/Ckap2/Prc1/Stmn1/Nusap1/Racgap1/Cit/E2f8/Brca2/Cfl1/Shcbp1l/Chmp4c/Cdc25b/Myo19/Trim36/Plk3/Myh10/Ccp110/Zfp365/Cntrob/Cdc14a/Ahctf1/Dstn/Arf1/Cenpv/Pin1/Nup62/Actr2/Mitd1/Rtkn/Actr3/Prpf40a/Myh9/Rhoc/Pkp4/Pdcd6ip/Rhoa/Rab35/Git1/Snx18/Zfyve19/Cspp1/Ist1/Klhl21/Daxx/Snx9/Birc6/Pkn2	64
GO:0000470	maturation of LSU-rRNA	20/4657	27/23210	2.19645e-09	4.6898e-08	3.21694e-08	Npm1/Nhp2/Rpl7a-ps5/Ddx18/Ftsj3/Wdr12/Rpl7a/Rpl35/Urb1/Nol9/Rpf2/Rsl1d1/Znhit3/Rpl7/Pes1/Rpl10a/Rpl7l1/Las1l/Bop1/Gtpbp4	20
GO:0006446	regulation of translational initiation	33/4657	60/23210	2.33646e-09	4.9716e-08	3.41024e-08	Tnf/Npm1/Fmr1/Eif2s1/Khdrbs1/Eif3b/Polr2d/Ppp1r15b/Ncbp1/Uhmk1/Rpl13a/Eif4ebp2/Eif5/Gle1/Mettl3/Eif4g1/Ddx3x/Tpr/Eif2ak4/Larp1/Eif3k/Ncbp2/Polr2g/Ythdf2/Klhl25/Eif5b/Rara/Eif2b1/Alkbh1/Dnajc3/Eif2ak3/Ythdf1/Eif4g2	33
GO:1903322	positive regulation of protein modification by small protein conjugation or removal	57/4657	134/23210	2.50962e-09	5.32177e-08	3.65044e-08	Ngf/Plk1/Cdc20/Brca1/Fanci/Mastl/Skp2/Npm1/Ube2s/Spsb4/Ptpn22/Trib1/Ripk2/Smad7/Ahrr/Arrb2/Rps2/Arrdc4/Arrb1/Paxip1/Fzr1/Gnl3/Sart3/Sumo2/Fkbp1a/Pin1/Ube2i/Hspbp1/Fancm/Hspa5/Topors/Aimp2/Lrrk2/Nmi/Ubqln1/Traf7/Phf23/Ctr9/Axin1/Hdac3/Mta1/Gsk3a/Stub1/Senp2/Cdk9/Ube2n/Wdr48/Dcun1d5/Pdcd6/Xiap/Kdm1a/Ube2l3/Peli1/Pias3/Pten/Bcl10/Rnf111	57
GO:0030330	DNA damage response, signal transduction by p53 class mediator	34/4657	63/23210	2.60691e-09	5.50921e-08	3.77901e-08	E2f7/Foxm1/Acer2/Pidd1/Chek2/Npm1/Cd44/Brca2/Tfap4/Dyrk3/Trp53/Rpl26/Mif/Eef1e1/Smyd2/Casp2/Rps27l/Snai1/Pml/Usp10/Ptprv/Spred2/Atr/Pcbp4/Spred1/Atm/Zmpste24/Senp2/Mdm2/Kat5/Zfp385a/Kdm1a/Sirt1/Ddx5	34
GO:0006298	mismatch repair	19/4657	25/23210	2.71293e-09	5.71377e-08	3.91933e-08	Exo1/Pcna-ps2/Pcna/Msh6/Rpa2/Rpa1/Rpa3/Pms2/Msh4/Msh2/Mutyh/Ercc1/Mcm9/Msh3/Tdg/Rnaseh2a/Pms1/Mlh1/Hdac10	19
GO:0070997	neuron death	131/4657	405/23210	2.98755e-09	6.27082e-08	4.30144e-08	Ngfr/Nefl/Mybl2/Ngf/Birc5/Kif14/Tnf/Kdr/C5ar1/Dlx1/Nqo1/Ccl5/Cntfr/Adam8/Hspd1/Tfap2a/Cited1/Nr4a2/Cit/Npm1/Xrcc2/G6pdx/Ptpn5/Gdnf/Clcf1/Casp8/Set/Gclm/Adarb1/Map3k5/Bok/Efnb2/Msh2/Hsph1/Faim2/Adora2a/Trp53/Apaf1/Ddit4/Plau/Hdac1/Casp3/Arrb2/Sod1/Ptk2b/Sigmar1/Tnfrsf21/Ncoa7/Tyro3/Arrb1/Axl/Gclc/Parp1/Smo/Casp2/Gata3/Hsp90ab1/Fmr1/Bax/Capn2/Nono/Eif2s1/Map3k11/Casp7/Prkci/Pin1/Hyou1/Zpr1/Abcc1/Rr…	131
GO:0006400	tRNA modification	37/4657	72/23210	3.18366e-09	6.65988e-08	4.5683e-08	Sephs2/Wdr4/Adat3/Elp6/Mettl1/Pus1/Nsun2/Thg1l/Kti12/Ctu1/Pus10/Sephs1/Mettl2/Trdmt1/Thada/Pus7/Trmt10a/Gtpbp3/Trmt61a/Tyw5/Trub1/Elp5/Elp2/Trmt6/Qtrt1/Trmt5/Trmt112/Thumpd1/Urm1/Ctu2/Adat2/Trmt44/Bcdin3d/Alkbh8/Aars/Alkbh1/Dph3	37
GO:0051303	establishment of chromosome localization	38/4657	75/23210	3.28824e-09	6.82925e-08	4.68449e-08	Birc5/Ccnb1/Kif2c/Cdca8/Spdl1/Cenpe/Kif14/Fam83d/Nuf2/Kif22/Cdca5/Ndc80/Spag5/Cenpf/Cdt1/Kif18a/Psrc1/Cenpq/Brca2/Terf1/Chmp4c/Kpnb1/Nde1/Rrs1/Mad1l1/Zw10/Pinx1/Mis12/Cdc23/Nup62/Cenpc1/Actr2/Mlh1/Actr3/Seh1l/Atm/Hnrnpu/Champ1	38
GO:1900182	positive regulation of protein localization to nucleus	38/4657	75/23210	3.28824e-09	6.82925e-08	4.68449e-08	Ngfr/Cdk1/Ect2/Ptgs2/Npm1/Ptpn22/Ran/Trim28/Flna/Src/Cav2/Hnrnpm/Pinx1/Tardbp/Prkcd/Parp1/Smo/Gli3/Efcab7/Nutf2/Ipo5/Zpr1/Cd2ap/Nmd3/Mcrs1/Tert/Tpr/Hdac3/Hyal2/Rbm22/Zic1/Kat7/Park7/Dmap1/Mapk1/Glis2/Uaca/Eif2ak3	38
GO:0140013	meiotic nuclear division	70/4657	179/23210	3.29772e-09	6.82925e-08	4.68449e-08	Ccnb1ip1/Bub1/Trip13/Aurka/Eme1/Plk1/Bub1b/Cdc20/Espl1/Fbxo5/Fancd2/Ttk/Top2a/Nuf2/Rad54l/Fignl1/Rad51/Pttg1/Smc2/Ncaph/Brip1/Ccne1/Chtf18/Fanca/Aspm/Cks2/Mastl/Kif18a/Suv39h2/Ccne2/Mybl1/Topbp1/Ereg/Rad54b/Smc4/Ndc1/Mnd1/Msx2/Psmc3ip/Mcmdc2/Brca2/M1ap/Ncapd3/Shcbp1l/Terf1/Rad51c/Cdc25b/Msh4/Mre11a/Helq/Fzr1/Msh3/Rad1/Syde1/Msx1/Rps6ka2/Cenpc1/Actr2/Fancm/Slx4/Calr/Mlh1/Ncaph2/Actr3/Atm/Rmi1/Hsf1…	70
GO:0000028	ribosomal small subunit assembly	17/4657	21/23210	3.50638e-09	7.23717e-08	4.9643e-08	Rpsa/Rps2/Rps19/Rps27l/Rps5/Mrps11/Rps28/Rps15/Pwp2/Rps10/Rps25/Rrp7a/Mrps7/Rps27/Rpl38/Abt1/Rps14	17
GO:0001667	ameboidal-type cell migration	131/4657	406/23210	3.54867e-09	7.30012e-08	5.00748e-08	Prl2c2/Krt16/Itgb7/Akap12/Serpine1/Anln/Kdr/Fat2/Sema7a/Ret/Aqp1/Nanos1/Adam8/Cer1/Loxl2/Has1/Ptgs2/Cd40/Pkn3/Hbegf/Ccbe1/Met/Cfl1/Gdnf/Sema4f/Epha2/Glipr2/Coro1c/Syne2/Hmgb1/D1Ertd622e/Foxc2/Timp1/Sema6b/Vash1/Efnb2/Src/Hspb1/Itgb3/Ptk2b/Rcc2/Pfn1/Efna1/Angpt2/Gata2/C1qbp/Cap1/Robo1/Mapre2/Anxa1/Pparg/Paxip1/Scarb1/Sox9/Ets1/Evl/Smo/Gata3/Map2k3/Sema6d/Nr2f2/Itgb4/Syde1/Cenpv/Pak1/Pml/Arf6/Sema4…	131
GO:0006323	DNA packaging	67/4657	169/23210	3.67546e-09	7.53591e-08	5.16922e-08	Ccnb1/Ncapg/Top2a/Hells/Cdk1/Cdca5/Smc2/Ncaph/Chaf1a/Chaf1b/Asf1b/Oip5/Mcm2/Hmga2/Ncapd2/Nusap1/Mis18a/Nasp/Ncapg2/Suv39h1/Smc4/Npm1/Hat1/Hjurp/M1ap/Nap1l2/Grwd1/Ncapd3/Cenpp/Set/Hmgb1/Noc2l/Nap1l1/Mcph1/Trp53/Smchd1/H3f3b/Banf1/Sox9/Hira/Sart3/Cenpv/Ctcf/Pole3/Smarcc1/Brd2/Mta2/Smarca5/Ncaph2/Smarca4/Phf23/Sirt6/Cabin1/Tpr/Akap8/Asf1a/Gper1/Phf13/Itgb3bp/Kat6a/Acin1/Ipo4/Rbbp4/Gatad1/Paf1/Daxx/N…	67
GO:0043393	regulation of protein binding	87/4657	240/23210	3.71107e-09	7.58381e-08	5.20207e-08	Ngf/Aurka/Plk1/Aurkb/Add2/Stmn1/Crmp1/Ddx11/Dut/Grem2/Bambi/Id1/Met/Actb/Myc/Ruvbl2/Anxa2/Ran/Plscr1/Lfng/Ica1/Ripk2/Src/Lef1/Arrb2/Spon1/Arrb1/Men1/Fkbp1a/Hsp90ab1/Tdg/Bax/Rpl11/Eif2s1/Arf6/Slpi/Pin1/Hes1/Ppp2cb/Ralb/Tiam1/Mitd1/Pacs1/Bak1/Cald1/Nmd3/Hnrnpk/Carm1/Tert/Actr3/Lrrk2/Gas8/Atr/Hspa4/Mapre1/Adam15/Abl1/Tirap/Nvl/Abl2/Adnp/Hsf1/Gtf2f1/Aida/Stub1/Crk/Senp2/Stk3/Ctnnbip1/Park7/Ubash3b/Tf…	87
GO:0007080	mitotic metaphase plate congression	26/4657	42/23210	3.80011e-09	7.74022e-08	5.30936e-08	Ccnb1/Kif2c/Cdca8/Spdl1/Cenpe/Kif14/Nuf2/Kif22/Cdca5/Ndc80/Cdt1/Kif18a/Psrc1/Chmp4c/Kpnb1/Rrs1/Mad1l1/Zw10/Pinx1/Mis12/Cdc23/Nup62/Cenpc1/Seh1l/Hnrnpu/Champ1	26
GO:0070202	regulation of establishment of protein localization to chromosome	12/4657	12/23210	4.20967e-09	8.54615e-08	5.86218e-08	Dkc1/Terf1/Spidr/Cct6a/Cct7/Cct3/Cct2/Wrap53/Cct5/Tcp1/Cct4/Cct8	12
GO:0000302	response to reactive oxygen species	76/4657	201/23210	4.22339e-09	8.54615e-08	5.86218e-08	Ptprn/Ect2/Tnf/Dhfr/Nqo1/Lig1/Aqp1/Ezh2/Met/Cfl1/Lck/Map3k5/Txn1/Ripk3/Src/Hsph1/Trp53/Ppif/Plk3/Hnrnpd/Casp3/Sod1/Ptk2b/Sigmar1/Smpd3/Apex1/Anxa1/Axl/Prkcd/Parp1/Fxn/Ppp1r15b/Gstp1/Jun/Ppp2cb/Prdx1/Rps3/Net1/Hdac6/Casp6/Pde8a/Ripk1/Prdx6/Lrrk2/Hdac2/Stk24/Bcar1/Foxp1/Abl1/Hyal2/Txnrd2/Ercc6/Hsf1/Hmox1/Crk/Adprhl2/Prkca/Mapk7/Oser1/Agap3/Pdcd10/Fbxo7/Kpna4/Park7/Mapk1/Pcgf2/Prkaa1/Cflar/Egln1/Rel…	76
GO:0051101	regulation of DNA binding	55/4657	129/23210	4.29153e-09	8.65574e-08	5.93736e-08	Ngf/Plaur/Nek2/Cdca5/Hmgb2/Cdt1/Lhx2/Twist2/Myocd/Id1/Msx2/Id2/Hjurp/Myc/Tfap4/Nme1/Id3/Trim28/Txn1/E2f1/Lef1/Runx1t1/Pinx1/Sri/Pparg/Hey1/Parp1/Smo/Gata3/Pax7/Msx1/Zfp462/Hes1/Jun/Sin3a/Smarca4/Hdac2/Hspa4/Taf10/Zmpste24/Acd/Brd4/Sumo3/Hmox1/Traf3ip1/Calm1/Dot1l/Gtf2b/Ctnnbip1/Park7/Fam129b/Mad2l2/Sirt1/Edf1/Ctnnb1	55
GO:0048872	homeostasis of number of cells	107/4657	315/23210	4.36927e-09	8.78394e-08	6.0253e-08	Foxn1/Myb/Flt3/Hba-a1/Hmgb2/Ccnb2/Ncapg2/Ezh2/Lyar/Id2/Cd44/G6pdx/Sfxn1/Ada/Map7/Hoxb6/Pik3cd/Rpa1/Mertk/Mthfd1/Ripk3/Senp1/Cdk6/Dyrk3/Casp3/Tcf3/Sod1/Gata2/Chst3/Mif/Anxa1/Axl/Sox9/Ets1/Klf2/Men1/Rps19/Smo/Sart3/Siva1/Gata3/Rps17/Bax/Rps6/Nle1/Ccl2/Ptbp3/Ildr2/Notch1/Rps24/F2r/Bcr/Atpif1/Prdx1/Tmod3/Prmt1/Bak1/Gas2l1/Gcnt4/Sh2b3/Adar/Smarca4/Fadd/Ankrd54/Sp3/Setd1a/Kras/Sh2b2/Jmjd6/Inhba/Abl1/Cs…	107
GO:0008608	attachment of spindle microtubules to kinetochore	21/4657	30/23210	4.6237e-09	9.23546e-08	6.33501e-08	Ccnb1/Kif2c/Nek2/Cenpe/Nuf2/Ect2/Ndc80/Spag5/Knstrn/Cdt1/Racgap1/Brca2/Mad1l1/Rcc2/Bub3/Mis12/Cenpc1/Seh1l/Hnrnpu/Champ1/Zfp207	21
GO:0051569	regulation of histone H3-K4 methylation	21/4657	30/23210	4.6237e-09	9.23546e-08	6.33501e-08	Myb/Brca1/Dnmt1/Paxip1/Gata3/Dnmt3b/Nelfa/Prmt6/Wdr61/Ctr9/Bcor/Kmt2b/Ehmt2/Pih1d1/Rtf1/Auts2/Kmt2a/Zfp335/Pygo2/Kdm1a/Ctnnb1	21
GO:1901796	regulation of signal transduction by p53 class mediator	36/4657	70/23210	5.04244e-09	1.00395e-07	6.88653e-08	Atad5/Npm1/Cd44/Nop2/Dyrk3/Trp53/Rrs1/Rpl26/Mif/Eef1e1/Smyd2/Armc10/Snai1/Rpl11/Msx1/Rpf2/Prmt6/Hnrnpk/Spred2/Rpl5/Atr/Pcbp4/Rps7/Rpl23/Spred1/Atm/Zmpste24/Senp2/Bop1/Mdm2/Pak1ip1/Zfp385a/Kdm1a/Sirt1/Rrn3/Ddx5	36
GO:0006378	mRNA polyadenylation	27/4657	45/23210	5.08477e-09	1.00913e-07	6.92208e-08	Papolb/Cstf2/Pnpt1/Clp1/Nudt21/Cpsf6/Fip1l1/Papola/Nelfe/Tut1/Cpsf2/Wdr33/Ctr9/Pabpn1/Hsf1/Cdk9/Cpsf1/Cpsf3/Ahcyl1/Leo1/Sympk/Ythdc1/Papolg/Pcf11/Scaf8/Paf1/Cpsf7	27
GO:0010950	positive regulation of endopeptidase activity	62/4657	153/23210	5.1105e-09	1.011e-07	6.93488e-08	Ngfr/Tnf/Ret/Acer2/St18/Syk/Prr7/Hspd1/Pidd1/Cck/Myc/Tfap4/Casp8/Mbp/Lck/Map3k5/Bok/Ripk2/Senp1/Apaf1/Efna3/Efna1/Casp8ap2/Robo1/Arrb1/Pparg/Prelid1/Men1/Cycs/Rps27l/Gramd4/Bax/Pml/F2r/Rps3/Bak1/Psme3/Fadd/Tbc1d10a/Ddx3x/Malt1/Stat1/Fam162a/Aim2/Hsf1/Dap/Aifm1/Gper1/Bcl2l11/Psme1/Picalm/Pdcd6/Pdcd5/Rhoa/Htra2/Hip1r/Lyn/Uaca/Eif2ak3/Sirt1/Bcl10/Asph	62
GO:0043487	regulation of RNA stability	48/4657	107/23210	5.54413e-09	1.09329e-07	7.49935e-08	Ptbp1/Npm1/Dkc1/Gdnf/Vim/E2f1/Tbrg4/Mov10/Hnrnpm/Hnrnpd/Zfp36l2/Apex1/Hnrnpc/Tardbp/Dhx9/Ybx1/Mettl16/Myef2/Khsrp/Fmr1/Pabpc4/Fastkd3/Rbm10/Hnrnpa0/Elavl1/Rnasel/Syncrip/Naf1/Pcbp4/Mettl3/Hnrnpr/Tirap/Carhsp1/Dcp2/Larp1/Mex3d/Hnrnpu/Myd88/Zfp36/Thrap3/Ythdf2/Mettl14/Pcid2/Dicer1/Pde12/Upf1/Rc3h1/Pum1	48
GO:0044773	mitotic DNA damage checkpoint	31/4657	56/23210	5.76698e-09	1.13362e-07	7.77603e-08	Eme1/Clspn/Cdk1/Ccnd1/Pidd1/Blm/Mbd4/Chek2/Donson/Rfwd3/Tipin/Rpa2/Ier3/Msh2/Rad9a/Trp53/Rpl26/Mre11a/Hus1/Casp2/Rps27l/Pml/Nbn/Ppp1r10/Ptprv/Brsk1/Atm/Rint1/Mdm2/Dgkz/Atf2	31
GO:1901214	regulation of neuron death	120/4657	368/23210	8.03574e-09	1.5746e-07	1.08009e-07	Ngfr/Nefl/Mybl2/Ngf/Birc5/Kif14/Tnf/Kdr/C5ar1/Dlx1/Nqo1/Ccl5/Cntfr/Adam8/Hspd1/Tfap2a/Cited1/Nr4a2/Npm1/Xrcc2/G6pdx/Ptpn5/Gdnf/Clcf1/Casp8/Set/Gclm/Map3k5/Bok/Efnb2/Msh2/Hsph1/Faim2/Adora2a/Trp53/Ddit4/Hdac1/Casp3/Arrb2/Sod1/Ptk2b/Sigmar1/Ncoa7/Tyro3/Arrb1/Axl/Gclc/Parp1/Smo/Casp2/Gata3/Hsp90ab1/Fmr1/Bax/Capn2/Nono/Eif2s1/Map3k11/Prkci/Pin1/Hyou1/Zpr1/Abcc1/Rras2/Amigo2/F2r/Jun/Ppp2r2b/Casp6/Parp…	120
GO:0046777	protein autophosphorylation	86/4657	240/23210	8.55313e-09	1.67069e-07	1.146e-07	Ngf/Melk/Nek2/Flt3/Ttk/Kdr/Errfi1/Syk/Pask/Flt1/Cad/Vrk1/Chek2/Stk39/Met/Wnk3/Lck/Trim28/Frk/Ripk3/Src/Pim3/Stk10/Tnk2/Vrk2/Ptk2b/Tyro3/Ppp2r5d/Mre11a/Iqgap1/Prkcd/Hspa8/Pdgfa/Rap2a/Prkg2/Rad50/Pak1/Eif2s1/Csk/Map3k11/Nek6/Vegfc/Bcr/Jun/Nbn/Uhmk1/Hk1/Nlk/Cdk12/Ripk1/Lrrk2/Pak2/Atr/Pdgfc/Stk24/Prkd2/Csnk1g1/Gfra2/Abl1/Stk16/Atm/Ptk2/Rap2b/Abl2/Eif2ak4/Clk3/Map3k12/Camkk2/Brd4/Prkca/Ephb4/Irak1/Hsp…	86
GO:0007015	actin filament organization	128/4657	400/23210	9.34116e-09	1.81888e-07	1.24765e-07	F2rl1/Add2/Plek/Stmn1/Iqgap2/Id1/Cit/Rnd1/Cotl1/Phactr1/Rhov/Shroom4/Met/Actr3b/Limk1/Tpm4/Cfl1/Fscn1/Coro1c/Myo1b/Eps8/S100a10/Flna/Arpc5/Triobp/Trpv4/Hsp90b1/Src/Tmod2/Fhdc1/Tpm3-rs7/Ezr/Fam171a1/Arhgef15/Wdr1/Trim27/Baiap2/Alms1/Sh3kbp1/Ptk2b/Myh10/Mical2/Ptger4/Pfn1/Tmsb4x/Cap1/Wasf1/Arrb1/Prkcd/Mtpn/Micall2/Actn1/Capg/Evl/Vill/Fhod1/Dstn/Nebl/Twf1/Arf1/Plekhg2/Pak1/Arf6/Rhou/Prkci/Actn4/Arpc…	128
GO:0071559	response to transforming growth factor beta	77/4657	208/23210	9.9691e-09	1.93507e-07	1.32735e-07	Serpine1/Dlx1/Bmp8b/Myocd/Cited1/Dusp15/Bambi/Dnmt1/Zfp703/Gdnf/Rasl11b/Mtmr4/Src/Cav2/Smad7/Trp53/Apaf1/Gcnt2/Arrb2/Zfp36l2/Peg10/Smad9/Cd109/Ltbp1/Chst11/Sox9/Men1/Parp1/Tgfb1i1/Hsp90ab1/Sox5/Runx3/Ccl2/Pml/Sdcbp/Pin1/Itga3/Jun/Zfhx3/Hspa5/Nlk/Dbn1/Actr3/Snx25/Col4a2/Stk16/Ptk2/Axin1/Creb1/Hyal2/Usp15/Map3k1/Acvr1/Stub1/Crk/Strap/Mapk7/Smurf1/Smad5/Yes1/Pdcd5/Zyx/Snx6/Usp9x/Cflar/Ltbp4/Dcp1a/Tr…	77
GO:0019080	viral gene expression	31/4657	57/23210	1.02131e-08	1.97624e-07	1.35559e-07	Ccl5/Trim14/Ptbp1/Tfap4/Lef1/Hdac1/Trim27/Rrp1b/Pfn1/Tardbp/Nucks1/Dhx9/Tarbp2/Pcbp2/Denr/Eif3g/Eif3b/Ctdp1/Jun/Smarcb1/Chd1/Eif3l/Smarca4/Ssb/Eif2ak4/Zfp36/Gtf2b/Eif3d/Sp1/Eif3a/Trim32	31
GO:0031398	positive regulation of protein ubiquitination	49/4657	112/23210	1.06444e-08	2.05327e-07	1.40843e-07	Ngf/Plk1/Cdc20/Brca1/Fanci/Mastl/Skp2/Npm1/Ube2s/Spsb4/Ptpn22/Trib1/Ripk2/Smad7/Arrb2/Rps2/Arrdc4/Arrb1/Paxip1/Fzr1/Fkbp1a/Pin1/Hspbp1/Fancm/Hspa5/Topors/Aimp2/Lrrk2/Nmi/Ubqln1/Phf23/Ctr9/Axin1/Hdac3/Mta1/Gsk3a/Stub1/Senp2/Cdk9/Ube2n/Dcun1d5/Pdcd6/Xiap/Kdm1a/Ube2l3/Peli1/Pten/Bcl10/Rnf111	49
GO:0032984	protein-containing complex disassembly	78/4657	212/23210	1.09872e-08	2.11282e-07	1.44928e-07	F2rl1/Stmn4/Kif2c/Kif18b/Tnf/Add2/Plek/Ckap2/Kif18a/Stmn1/Stmn2/Sgk1/Myc/Cfl1/Grwd1/Eps8/Eif5a/Trpv4/Tmod2/Dyrk3/Ddit4/Wdr1/Nedd1/Mical2/Smn1/Mtpn/Hspa8/Capg/Evl/Eif5a2/Vill/Ccsap/Smarcd2/Dstn/Denr/Twf1/Nsf/Smarcc1/Tmod3/Smarcb1/Hdac6/Ubqln4/Mtrf1l/Smarcd1/Gas2l1/Gspt1/Sh3bp1/Clasp2/Capza1/Arid1a/Smarca4/Nav3/Abce1/Etf1/Gle1/Katnb1/Rpl23/Ubqln1/Phf23/Vamp8/Scaf4/Zmpste24/Arpc2/Smarce1/Tfip11/Capz…	78
GO:0051100	negative regulation of binding	67/4657	173/23210	1.12185e-08	2.15062e-07	1.47521e-07	Aurka/Aurkb/Nek2/Stmn1/Crmp1/Lhx2/Ddx11/Twist2/Id1/Msx2/Id2/Met/Actb/Myc/Tfap4/Ruvbl2/Id3/Plscr1/E2f1/Lef1/Larp7/Arrb2/Sri/Hey1/Smo/Eif4a3/Tdg/Bax/Eif2s1/Msx1/Slpi/Pin1/Zfp462/Jun/Btaf1/Ralb/Mitd1/Sin3a/Hnrnpk/Carm1/Lrrk2/Hdac2/Hspa4/Adam15/Mepce/Adnp/Sumo3/Hmox1/Gtf2f1/Stub1/Senp2/Gtpbp4/Ctnnbip1/Park7/Mad2l2/Tfip11/Usp33/Sympk/Bag2/Eif2b4/Eif2b1/1810037I17Rik/Kdm1a/Sirt1/Dab2/Gpsm1/Gnl3l	67
GO:0018022	peptidyl-lysine methylation	52/4657	122/23210	1.13595e-08	2.17092e-07	1.48913e-07	Myb/Brca1/Suv39h2/Suv39h1/Ezh2/Dnmt1/Phf19/Vcpkmt/Dpy30/Paxip1/Smyd2/Suz12/Gata3/Dnmt3b/Bend3/Rif1/Pwp1/Nelfa/Wdr82/Smarcb1/Eed/Cxxc1/Lmna/Prmt6/Hdac2/Wdr61/Setd1a/Setdb2/Wdr5/Ctr9/Pagr1a/Ash2l/Iws1/Setdb1/Bcor/Kmt2b/Setd4/Ehmt2/Dot1l/Pih1d1/Mtf2/Rtf1/Auts2/Kmt2a/Zfp335/Ehmt1/Pygo2/Kmt2d/Kdm1a/Sirt1/Rbbp5/Ctnnb1	52
GO:2000279	negative regulation of DNA biosynthetic process	25/4657	41/23210	1.1843e-08	2.25637e-07	1.54774e-07	Chek1/Pif1/Kcnk2/Gja1/Terf1/Tinf2/Src/Trp53/Hnrnpc/Pinx1/Dnajc2/Pparg/Pot1b/Men1/Ctc1/Pml/Exosc10/Mcrs1/Nat10/Dcp2/Acd/Hnrnpu/Fam129b/Dusp1/Gnl3l	25
GO:0000281	mitotic cytokinesis	35/4657	69/23210	1.30876e-08	2.48584e-07	1.70515e-07	Birc5/Plk1/Kif23/Cep55/Kif4/Cenpa/Kif20a/Ect2/Kif20b/Anln/Incenp/Cdt1/Ckap2/Stmn1/Nusap1/Racgap1/Cit/Brca2/Cfl1/Chmp4c/Trim36/Myh10/Zfp365/Cntrob/Arf1/Nup62/Mitd1/Rtkn/Rhoc/Pdcd6ip/Rhoa/Rab35/Snx18/Daxx/Snx9	35
GO:0006271	DNA strand elongation involved in DNA replication	14/4657	16/23210	1.33936e-08	2.53618e-07	1.73968e-07	Mcm3/Pole/Gins1/Mcm4/Mcm7/Dna2/Lig1/Pola1/Fen1/Pcna-ps2/Pcna/Pold3/Pold2/Rnaseh2a	14
GO:0046605	regulation of centrosome cycle	31/4657	58/23210	1.77241e-08	3.34596e-07	2.29514e-07	Nek2/Gen1/Kif11/Stil/Kifc1/Ccnf/Chek1/Plk4/Poc1a/Ranbp1/Npm1/Mdm1/Cep192/Chmp4c/Rbm14/Xpo1/Mcph1/Kat2a/Alms1/Cenpj/Cep250/Trim37/Nup62/Nubp1/Cdk5rap2/Cep76/Chordc1/Ubxn2b/Pdcd6ip/Nsfl1c/Ctnnb1	31
GO:0044419	interspecies interaction between organisms	129/4657	408/23210	1.82872e-08	3.44177e-07	2.36086e-07	F2rl1/Lrrc15/Top2a/Tnf/Hs3st5/Oasl1/Fam111a/Ccl5/Trim59/Aqp1/Syk/Hspd1/Kpna2/Rsad2/Trim14/Ptbp1/Ppih/Ifitm1/Myc/Cfl1/Tfap4/Trim15/Anxa2/Gbp3/Pabpc1/Chmp4c/Fbln1/Adarb1/Vps37b/Trim28/Plscr1/Ripk3/Cav2/Lef1/Trp53/Hdac1/Itgb3/Trim27/Rrp1b/Pfn1/Tardbp/Ppia/Srpk1/Nucks1/Mre11a/Axl/Banf1/Scarb1/Hspa8/Thoc3/Dhx9/Rps19/Ppid/Tarbp2/Pcbp2/Apobec3/Hsp90ab1/Denr/Fmr1/Bax/Rad50/Ppie/Tcp1/Ccl2/Pml/Smc3/Hcfc1/E…	129
GO:0043631	RNA polyadenylation	27/4657	47/23210	1.89115e-08	3.54848e-07	2.43406e-07	Papolb/Cstf2/Pnpt1/Clp1/Nudt21/Cpsf6/Fip1l1/Papola/Nelfe/Tut1/Cpsf2/Wdr33/Ctr9/Pabpn1/Hsf1/Cdk9/Cpsf1/Cpsf3/Ahcyl1/Leo1/Sympk/Ythdc1/Papolg/Pcf11/Scaf8/Paf1/Cpsf7	27
GO:0046824	positive regulation of nucleocytoplasmic transport	33/4657	64/23210	2.00623e-08	3.75305e-07	2.57438e-07	Ect2/Ptgs2/Ptpn22/Ran/Trim28/Flna/Wipf1/Emd/Tardbp/Prkcd/Dhx9/Smo/Gli3/Xpo4/Efcab7/Khdrbs1/Nutf2/Ipo5/Zpr1/Rbm27/Cpsf6/Tpr/Hdac3/Hyal2/Rbm22/Zic1/Ywhae/Ctdspl2/Dmap1/Mapk1/Mdm2/Uaca/Rbm26	33
GO:0070203	regulation of establishment of protein localization to telomere	11/4657	11/23210	2.10203e-08	3.92041e-07	2.68918e-07	Dkc1/Terf1/Cct6a/Cct7/Cct3/Cct2/Wrap53/Cct5/Tcp1/Cct4/Cct8	11
GO:0009119	ribonucleoside metabolic process	35/4657	70/23210	2.11328e-08	3.92955e-07	2.69546e-07	Cda/Cad/Upp1/Mtap/Ahcy/Ada/Nme1/Impdh2/Ran/Umps/Aprt/Gmpr2/Pnp/Ctps/Uck2/Ak4/Ampd2/Pycrl/Rab23/Gnai3/Nme4/Gmps/Pemt/Cmpk1/Adk/Nme6/Nme7/Hprt/Lrrk2/Guk1/Gtpbp1/Ahcyl1/Rhoa/Nt5c3/Mtrr	35
GO:0006626	protein targeting to mitochondrion	36/4657	73/23210	2.12288e-08	3.93558e-07	2.69959e-07	Hspd1/Ptpn5/Hsp90aa1/Timm8a1/Tomm40/Timm50/Ywhaz/Chchd4/Atpif1/Ppp2r2b/Timm13/Bag4/Tomm20/Lrrk2/Hspa4/Tomm70a/Timm9/Samm50/Tomm5/Tomm22/Agk/Tomm34/Gsk3a/Timm23/Parl/Tomm7/Fbxo7/Tomm40l/Dnajc19/Timm17a/Pdcd5/Grpel1/Prkaa1/Timm10/Timm44/Dnlz	36
GO:2000045	regulation of G1/S transition of mitotic cell cycle	49/4657	114/23210	2.14226e-08	3.95967e-07	2.71611e-07	E2f7/Kif14/Ccnd1/Cyp1a1/Ccne1/Dbf4/Cdc45/Pidd1/Ezh2/Rbl1/Id2/Rfwd3/Rpa2/Mtbp/Anp32b/E2f1/Trp53/Larp7/Plk3/Tcf3/Apex1/Rpl26/Anxa1/Lsm11/Ptpn6/Casp2/Rps27l/Pml/Ptprv/Psme3/Ripk1/Tert/Ctdspl/Eif4g1/Mepce/Rgcc/Ddx3x/Cul4b/Senp2/Rpl17/Psme1/Fbxo7/Plrg1/Mdm2/Ecd/Rdx/Dgkz/Jade1/Pten	49
GO:0071560	cellular response to transforming growth factor beta stimulus	75/4657	204/23210	2.1637e-08	3.98739e-07	2.73513e-07	Serpine1/Dlx1/Bmp8b/Myocd/Cited1/Dusp15/Bambi/Dnmt1/Zfp703/Gdnf/Rasl11b/Mtmr4/Src/Cav2/Smad7/Trp53/Apaf1/Gcnt2/Arrb2/Zfp36l2/Peg10/Smad9/Cd109/Ltbp1/Chst11/Sox9/Men1/Parp1/Tgfb1i1/Hsp90ab1/Sox5/Ccl2/Pml/Sdcbp/Pin1/Itga3/Jun/Hspa5/Nlk/Dbn1/Actr3/Snx25/Col4a2/Stk16/Ptk2/Axin1/Creb1/Hyal2/Usp15/Map3k1/Acvr1/Stub1/Crk/Strap/Mapk7/Smurf1/Smad5/Yes1/Pdcd5/Zyx/Snx6/Usp9x/Cflar/Ltbp4/Dcp1a/Trim33/Vasn/Si…	75
GO:0010332	response to gamma radiation	28/4657	50/23210	2.2295e-08	4.09646e-07	2.80995e-07	Fancd2/H2afx/Chek2/Xrcc2/Brca2/Myc/Pnp/Trp53/Rpl26/Men1/Xrcc6/Bax/Pml/Pole3/Bak1/Atr/Wrn/Atm/Zmpste24/Ercc6/Hsf1/Egr1/Rnf4/Prkaa1/Mdm2/Yap1/Xrcc5/Kdm1a	28
GO:0007264	small GTPase mediated signal transduction	148/4657	485/23210	2.26452e-08	4.14849e-07	2.84564e-07	Ngfr/Ngf/F2rl1/Dock2/Kif14/Foxm1/Ect2/Lpar2/Cyth4/Arhgef39/Psd4/Iqgap3/Stmn1/Dock8/Arhgap19/Rnd1/Dnmt1/Rhov/Met/Rab26/F2rl2/Plekhg3/Eps8/Spry4/Trim28/Sipa1/Arap3/Adra1b/Kpnb1/Ywhaq/Src/Arhgap31/Cadm4/Arhgef15/Celsr1/Ngef/Baiap2/Dok1/Wasf1/Robo1/Mapre2/Arrb1/Mcf2l/Rap2a/Rab39b/Tiam2/Fgd1/Plekhg2/Sipa1l3/Rab27a/Gpsm2/Arhgdia/Arhgap32/Arf6/Dock7/Rhou/Sdcbp/Nup62/Rab23/Notch1/Rras2/Cd2ap/F2r/Itga3/Bc…	148
GO:1900180	regulation of protein localization to nucleus	51/4657	121/23210	2.44923e-08	4.47364e-07	3.06867e-07	Ngfr/Cdk1/Ect2/Ptgs2/Npm1/Ptpn22/Ran/Trim28/Flna/Src/Cav2/Hnrnpm/Pinx1/Tardbp/Prkcd/Nup54/Parp1/Smo/Gli3/Efcab7/Nutf2/Ipo5/Pin1/Nup62/Rab23/Zpr1/Cd2ap/Sin3a/Polr1a/Lmna/Nmd3/Mcrs1/Tert/Nupl1/Tmem98/Nvl/Tpr/Hdac3/Hyal2/Rbm22/Zic1/Kat7/Park7/Dmap1/Mapk1/Glis2/Lzts2/Uaca/Eif2ak3/Sirt1/Htt	51
GO:0002262	myeloid cell homeostasis	67/4657	176/23210	2.49386e-08	4.54176e-07	3.11539e-07	Hba-a1/Hmgb2/Ncapg2/Lyar/Id2/Cd44/G6pdx/Sfxn1/Hoxb6/Pik3cd/Mertk/Mthfd1/Senp1/Cdk6/Dyrk3/Casp3/Tcf3/Sod1/Gata2/Anxa1/Axl/Ets1/Klf2/Rps19/Gata3/Rps17/Bax/Rps6/Ccl2/Ptbp3/Rps24/Atpif1/Prdx1/Tmod3/Prmt1/Bak1/Gas2l1/Sh2b3/Adar/Smarca4/Ankrd54/Sp3/Setd1a/Jmjd6/Inhba/Pde4b/Axin1/Stat1/Tcea1/Srf/Hmox1/Rps14/Pknox1/Zfp36/Bcl2l11/Rcor1/L3mbtl3/Hspa9/Smad5/Hif1a/Med1/Smap1/Lyn/Ptpn2/Sp1/Tmem14c/Kdm1a	67
GO:0010952	positive regulation of peptidase activity	63/4657	162/23210	2.52267e-08	4.58075e-07	3.14214e-07	Ngfr/Tnf/Ret/Acer2/St18/Syk/Prr7/Hspd1/Pidd1/Cck/Myc/Tfap4/Casp8/Mbp/Lck/Map3k5/Bok/Ripk2/Senp1/Apaf1/Efna3/Efna1/Casp8ap2/Robo1/Arrb1/Pparg/Prelid1/Men1/Cycs/Rps27l/Gramd4/Bax/Pml/F2r/Rps3/Bak1/Psme3/Fadd/Tbc1d10a/Kars/Ddx3x/Malt1/Stat1/Fam162a/Aim2/Hsf1/Dap/Aifm1/Gper1/Bcl2l11/Psme1/Picalm/Pdcd6/Pdcd5/Rhoa/Htra2/Hip1r/Lyn/Uaca/Eif2ak3/Sirt1/Bcl10/Asph	63
GO:0007050	cell cycle arrest	56/4657	138/23210	2.60588e-08	4.71802e-07	3.2363e-07	Prr11/Brca1/Foxm1/Ccnd1/Mlf1/Cdkn3/Pidd1/Chek2/Id2/Myc/Tfap4/Mtbp/Cdk4/Vash1/Mcph1/Msh2/Mybbp1a/Trp53/Rpl26/Mif/Cdc14a/Men1/Rrp8/Casp2/Ppm1g/Hsp90ab1/Cdkn2c/Pml/Notch1/Pnpt1/Uhmk1/Ptprv/Gas2l1/Calr/Gas2/Cdkn2d/Rpl23/Inhba/Rgcc/Atm/Eif2ak4/Gadd45gip1/Crlf3/Uhrf2/Gper1/Irf1/Wdr6/Ccnk/Cdk9/Tbrg1/Mdm2/Tsg101/Zbtb17/Apbb2/Sde2/Skil	56
GO:0033002	muscle cell proliferation	83/4657	234/23210	2.61708e-08	4.72448e-07	3.24073e-07	Ccnb1/Cdk1/Tnf/Orc1/Ccl5/Npr3/C3ar1/Tbx20/Apln/Myocd/Skp2/Ereg/Abcc4/Dnmt1/Cnn1/Kcnk2/Ptgs2/Tenm4/Id2/Hbegf/Gja1/Myc/Trib1/Foxc2/Map3k5/Gli1/Cxadr/Trp53/Itgb3/Edn1/Smpd3/Nppb/Htr1b/Pparg/Ptgir/Sf1/Mapk11/Xrcc6/Pak1/Notch1/Gnai3/Jun/Gata4/Ddx39b/Ripk1/Tert/Hdac2/Nkx2-5/Nqo2/Foxp1/Ptk2/Stat1/Rbpj/Nampt/Myd88/Hmox1/Gper1/Prkca/S1pr1/Meis1/Irak1/Ctnnbip1/Egr1/Zfp143/Ppard/Frs2/Mapk1/Hif1a/Cx3cl1/Ldlr…	83
GO:0006220	pyrimidine nucleotide metabolic process	21/4657	32/23210	2.73611e-08	4.925e-07	3.37828e-07	Dctd/Tyms/Dck/Dut/Cmpk2/Shmt1/Cad/Upp1/Dctpp1/Nme1/Umps/Dtymk/Ctps/Uck2/Nme4/Cmpk1/Nme6/Nme7/Dhodh/Nt5c/Tbpl1	21
GO:0034599	cellular response to oxidative stress	92/4657	268/23210	2.91748e-08	5.23625e-07	3.59178e-07	Ngfr/Melk/Fancd2/Ect2/Tnf/Dhfr/Nqo1/Aqp1/Ezh2/Nr4a2/Srxn1/Met/G6pdx/Cfl1/Map3k5/Txn1/Ripk3/Src/Hsph1/Gsr/Hspb1/Trp53/Ppif/Hdac1/Hnrnpd/Vrk2/Sod1/Slc25a24/Sigmar1/Smpd3/Sfpq/Apex1/Pycr2/Ncoa7/Anxa1/Axl/Prkcd/Parp1/Fxn/Coq7/Rwdd1/Nono/Eif2s1/Pml/Chchd4/Pnpt1/Jun/Prdx1/Rps3/Net1/Hdac6/Gata4/Pde8a/Sin3a/Ripk1/Prdx6/Lrrk2/Hdac2/Stk24/Bcar1/Ubqln1/Gfer/Foxp1/Abl1/Msra/Hsf1/Hmox1/Crk/Adprhl2/Mapk7/Oser1…	92
GO:1904357	negative regulation of telomere maintenance via telomere lengthening	18/4657	25/23210	2.99804e-08	5.36528e-07	3.68028e-07	Pif1/Terf1/Tinf2/Src/Hnrnpc/Pinx1/Ctc1/Parp1/Pml/Exosc10/Slx4/Mcrs1/Nat10/Dcp2/Acd/Hnrnpu/Tnks2/Gnl3l	18
GO:0021915	neural tube development	71/4657	191/23210	3.02874e-08	5.4046e-07	3.70725e-07	Lrp2/Stil/Kif20b/Foxa2/Grhl2/Zic5/Lhx2/Foxa1/Tfap2a/Cfl1/Epha2/Casp8/Spint1/Mthfd1l/Mthfd1/Kat2a/Apaf1/Celsr1/Casp3/Nup50/Pfn1/Tmem107/Nup133/Smo/Coq7/Itpk1/Gli3/Pax7/Rab23/Notch1/Phgdh/Hes1/Tead2/Vangl2/Rala/Phactr4/Sdc4/Gatad2a/Gpr161/Plod3/Arid1a/Arhgap35/Sec24b/Kdm2b/Rps7/Abl1/Ptch1/Tulp3/Abl2/Ptk7/Traf3ip1/C2cd3/Tcf7/Sufu/Arl13b/Glmn/Stk3/Sall2/Deaf1/Brpf1/Ipmk/Rarg/Hif1a/Ift140/Rara/Stk4/Bm…	71
GO:0001510	RNA methylation	33/4657	65/23210	3.29132e-08	5.85628e-07	4.01708e-07	Fbl/Nop2/Wdr4/Mettl1/Nsun2/Emg1/Dimt1/Mettl16/Ftsj3/Rbm15/Rbm15b/Mettl2/Trdmt1/Nsun5/Thada/Trmt10a/Gtpbp3/Trmt61a/Zcchc4/Mettl3/Trmt6/Trmt5/Cmtr2/Mepce/Trmt112/Wtap/Trmt44/Mettl14/Bcdin3d/Alkbh8/Tgs1/Trmt10c/Pcif1	33
GO:0006513	protein monoubiquitination	34/4657	68/23210	3.3515e-08	5.94627e-07	4.07881e-07	Uhrf1/Dtl/Rad18/Ube2t/Ube2cbp/Rnf126/Trim37/Fancm/Nedd4l/Rnf168/Topors/Kbtbd8/Kdm2b/Fancl/Klhl22/Ctr9/Ube2e1/Cbl/Cul4b/Ube2o/Bcor/Wdr48/Zfp598/Pdcd6/Leo1/Rbx1/Pcgf2/Ube4b/Tsg101/Trim25/Paf1/Bmi1/Atxn7l3/Wac	34
GO:1902808	positive regulation of cell cycle G1/S phase transition	27/4657	48/23210	3.4954e-08	6.18386e-07	4.24178e-07	Fam83d/Ccnd1/Cyp1a1/Ccne1/Dbf4/Cdc45/Ezh2/Mtbp/Anp32b/Gli1/Larp7/Apex1/Anxa1/Lsm11/Phb2/Tert/Eif4g1/Mepce/Rgcc/Ddx3x/Pagr1a/Cul4b/Rpl17/Plrg1/Mdm2/Rdx/Paf1	27
GO:0048026	positive regulation of mRNA splicing, via spliceosome	20/4657	30/23210	3.95482e-08	6.97671e-07	4.78564e-07	Celf4/Hmx2/Dazap1/Rbmxl1/Tra2a/Rnf219/Sf3b4/Rbmx/Hspa8/Tra2b/Eif4a3/Snrnp70/Slc39a5/Ncbp1/Zfp64/Prdx6/Prpf19/Rbm3/Thrap3/Nup98	20
GO:0072655	establishment of protein localization to mitochondrion	41/4657	90/23210	4.11595e-08	7.24032e-07	4.96646e-07	Hspd1/Ptpn5/Hsp90aa1/Timm8a1/Tomm40/Hsph1/Timm50/Ywhaz/Bax/Dnaja1/Chchd4/Atpif1/Cox18/Ppp2r2b/Timm13/Hk1/Bag4/Tomm20/Lrrk2/Hspa4/Tomm70a/Timm9/Samm50/Tomm5/Tomm22/Agk/Tomm34/Gsk3a/Timm23/Parl/Tomm7/Fbxo7/Tomm40l/Dnajc19/Timm17a/Pdcd5/Grpel1/Prkaa1/Timm10/Timm44/Dnlz	41
GO:0000018	regulation of DNA recombination	45/4657	103/23210	4.39314e-08	7.70603e-07	5.28591e-07	Rmi2/Fignl1/Rad51ap1/Rad51/Parpbp/Fancb/Chek1/Rad18/Ankle1/Polq/Timeless/Atad5/Blm/Msh6/Cd40/Rtel1/Rpa2/Clcf1/Pms2/Msh2/Spidr/Zranb3/Zfp365/Smchd1/Paxip1/Pot1b/Parp1/Msh3/Wrap53/Rad50/Rif1/Exosc3/Actr2/Ubqln4/Ppp4c/Mlh1/Thoc1/Wrn/Sirt6/Aplf/Pagr1a/Smarcad1/Mad2l2/Ppp4r2/Kdm1a	45
GO:0006289	nucleotide-excision repair	29/4657	54/23210	4.42877e-08	7.72477e-07	5.29876e-07	Brip1/Pole/Neil3/Pold1/Brca2/Rbbp8/Rpa2/Rpa1/Hmgn1/Pold3/Hmgb1/Rpa3/Trp53/Dclre1b/Ercc1/Hus1/Ogg1/Polk/Slx4/Ercc3/Gtf2h4/Gtf2h2/Rad23b/Usp7/Ercc6/Polr2i/Poll/Dclre1a/Sirt1	29
GO:0035065	regulation of histone acetylation	29/4657	54/23210	4.42877e-08	7.72477e-07	5.29876e-07	Brca1/Chek1/Myocd/Msx3/Nap1l2/Ruvbl2/Noc2l/Rps6ka4/Kat2a/Gata2/Arrb1/Paxip1/Gata3/L3mbtl2/Ctcf/Smarcb1/Sin3a/Tada2b/Tada2a/Zmpste24/Iws1/Kat7/Pih1d1/Auts2/Kmt2a/Sirt1/Atg5/Zfp451/Setd5	29
GO:0001837	epithelial to mesenchymal transition	54/4657	133/23210	4.4875e-08	7.80522e-07	5.35395e-07	Fam83d/Foxa2/Foxa1/Tbx20/Myocd/Eomes/Ezh2/Bambi/Loxl2/Msx2/Gja1/Zfp703/Glipr2/Hnrnpab/Trim28/Tcof1/Flna/Smad7/Lef1/Gcnt2/Efna1/Hey1/Sox9/Tgfb1i1/Loxl3/Snai1/Sdcbp/Msx1/Dlg5/Notch1/Tiam1/Vangl2/Has2/Clasp2/Nfatc1/Kbtbd8/Hdac2/Adam15/Rgcc/Trip10/Pofut2/Rbpj/Acvr1/Strap/Pdcd6/Mad2l2/Hif1a/Vasn/Dab2/Pten/Sdhaf2/Phldb1/Ctnnb1/Ddx5	54
GO:0051402	neuron apoptotic process	98/4657	293/23210	4.57186e-08	7.9132e-07	5.42801e-07	Ngfr/Nefl/Mybl2/Ngf/Birc5/Kif14/Tnf/Kdr/C5ar1/Dlx1/Nqo1/Cntfr/Adam8/Hspd1/Tfap2a/Cited1/Nr4a2/Cit/Npm1/Xrcc2/G6pdx/Gdnf/Clcf1/Set/Gclm/Adarb1/Bok/Msh2/Hsph1/Faim2/Adora2a/Trp53/Apaf1/Hdac1/Casp3/Arrb2/Sod1/Ptk2b/Sigmar1/Tnfrsf21/Tyro3/Arrb1/Axl/Gclc/Parp1/Smo/Casp2/Gata3/Hsp90ab1/Fmr1/Bax/Nono/Map3k11/Casp7/Prkci/Pin1/Hyou1/Zpr1/Amigo2/F2r/Jun/Ppp2r2b/Casp6/Tert/Cacna1a/Fadd/Kdm2b/Kras/Nqo2/Ube2m…	98
GO:0016073	snRNA metabolic process	25/4657	43/23210	4.57514e-08	7.9132e-07	5.42801e-07	Exosc8/Dkc1/Nhp2/Exosc2/Ints5/Toe1/Mettl16/Ints3/Ints7/Exosc3/Exosc7/Ints2/Exosc10/Ints10/Tut1/Exosc5/Snapc4/Uspl1/Mepce/Ints6/Ints1/Ell2/Ints8/Ints12/Ints9	25
GO:0090132	epithelium migration	95/4657	282/23210	4.94713e-08	8.53276e-07	5.853e-07	Prl2c2/Krt16/Serpine1/Anln/Kdr/Fat2/Grhl2/Aqp1/Nanos1/Adam8/Loxl2/Ptgs2/Cd40/Pkn3/Hbegf/Ccbe1/Met/Epha2/Glipr2/Coro1c/Hmgb1/Foxc2/Vash1/Efnb2/Src/Hspb1/Itgb3/Ptk2b/Pfn1/Efna1/Angpt2/Gata2/Robo1/Mapre2/Anxa1/Pparg/Paxip1/Scarb1/Sox9/Ets1/Evl/Gata3/Map2k3/Nr2f2/Arf6/Notch1/Vegfc/Itga3/Jun/Nus1/Hdac6/Has2/Mcc/Sh3bp1/Clasp2/Calr/Dusp10/Myh9/Bcar1/Sema3a/Prkd2/Patz1/Dock1/Abl1/Rgcc/Spred1/Atoh8/Ptk2/S…	95
GO:2000756	regulation of peptidyl-lysine acetylation	32/4657	63/23210	5.22187e-08	8.95933e-07	6.14561e-07	Brca1/Chek1/Myocd/Msx3/Nap1l2/Ruvbl2/Noc2l/Rps6ka4/Kat2a/Hdac1/Gata2/Arrb1/Paxip1/Gata3/L3mbtl2/Ctcf/Smarcb1/Sin3a/Hdac2/Tada2b/Tada2a/Zmpste24/Iws1/Kat7/Pih1d1/Auts2/Prkaa1/Kmt2a/Sirt1/Atg5/Zfp451/Setd5	32
GO:0031109	microtubule polymerization or depolymerization	50/4657	120/23210	5.22338e-08	8.95933e-07	6.14561e-07	Stmn4/Kif2c/Kif18b/Fbxo5/Ska3/Ska1/Ckap2/Kif18a/Stmn1/Psrc1/Stmn2/Met/Ska2/Sgk1/Terf1/Cep192/Fkbp4/Tubg1/Trpv4/Nde1/Nedd1/Smn1/Mapre2/Ckap5/Cenpj/Ccsap/Nin/Pak1/Rps3/Hdac6/Tubgcp2/Gas2l1/Clasp2/Cdk5rap2/Nav3/Katnb1/Mapre1/Abl1/Tubgcp4/Tubgcp3/Drg1/Tppp3/Rac1/Tubgcp6/Tubgcp5/Csnk1d/Capzb/Eml4/Map1s/Camsap1	50
GO:0007099	centriole replication	23/4657	38/23210	5.57062e-08	9.52854e-07	6.53605e-07	Stil/Plk4/Sass6/Cep72/Npm1/Mdm1/Cep192/Rbm14/Wdr62/Cep152/Rttn/Kat2a/Alms1/Ccp110/Cntrob/Cenpj/Cep135/Trim37/4933427D14Rik/Nup62/Cdk5rap2/Cep76/C2cd3	23
GO:0016458	gene silencing	89/4657	260/23210	5.64987e-08	9.63746e-07	6.61076e-07	Hells/Atad2/Cdc45/Suv39h1/Ezh2/Lin28b/Dnmt1/Piwil4/Hat1/Msl3l2/Pabpc1/Trim28/Srrt/Trp53/Mov10/Hdac1/Eri1/Smchd1/Hnrnpa2b1/Pparg/Hira/Dhx9/Cnot6/Tarbp2/Xpo5/Rrp8/Eif6/Dnmt3b/Bend3/Ppp1r8/Fmr1/Rif1/Naa40/Cnot3/Mbd3/Pole3/Ncbp1/Elavl1/Clp1/Pphln1/Sin3a/Eed/Ripk1/Adar/Tert/Smarca5/Arid1a/Smarca4/Tnrc6a/Hdac2/Drosha/Ubtf/Morf4l2/Mettl3/Eif4g1/Dgcr8/Sirt6/Snd1/Zmpste24/Snip1/Cnot10/Ncbp2/Cbx8/Nfkb1/Rbm…	89
GO:0031503	protein-containing complex localization	86/4657	249/23210	5.95053e-08	1.01224e-06	6.94343e-07	Birc5/Arc/Cacng8/Cep72/Ndc1/Npm1/Myo5b/Nup85/Nup107/Ran/Ddx39/Eif5a/Fkbp4/Xpo1/Nup160/Efnb2/Hhex/Smad7/Nptxr/Ezr/Nup155/Rrs1/Itgb3/Rcc2/Srsf3/Sfpq/Zfp365/Hnrnpa2b1/Hap1/Thoc3/Nup133/Kif5c/Eif6/Dnmt3b/Polr2d/Ncbp1/Rps15/Rbm15b/Dynll1/Ralb/Ddx39b/Ssna1/Ltv1/Nup93/Pip5k1c/Lca5/Nmd3/Nme7/Dbn1/Ttc21b/Seh1l/Abce1/Nup214/Gle1/Thoc1/Ssb/Poldip3/Sarnp/Ddx19a/Bbs12/Tpr/Ttc30a1/Pabpn1/Hnrnpu/Usp46/Ap2m1/Sda…	86
GO:0060562	epithelial tube morphogenesis	120/4657	380/23210	6.10539e-08	1.03574e-06	7.10461e-07	Hhip/Areg/Lrp2/Stil/Kif20b/Tnf/Tnc/Foxa2/Kdr/Timeless/Hmga2/Grhl2/Zic5/Lhx2/Foxa1/Etv4/Ret/Tbx20/Pax8/Flt1/Tfap2a/Msx2/Cd44/Met/Gja1/Pthlh/Myc/Cfl1/Gdnf/Epha2/Casp8/Spint1/Mthfd1l/Mthfd1/Foxc2/Efnb2/Src/Hhex/Kat2a/Lef1/Apaf1/Celsr1/Casp3/Edn1/Nup50/Pfn1/Robo1/Hey1/Sox9/Smo/Gata3/Coq7/Gli3/Pak1/Rbm15/Pml/Phb2/Dlg5/Col4a1/Rab23/Notch1/Hes1/Nrarp/Tead2/Ccm2/Vangl2/Gata4/Rala/Phactr4/Sdc4/Gatad2a/Nfa…	120
GO:0000463	maturation of LSU-rRNA from tricistronic rRNA transcript (SSU-rRNA, 5.8S rRNA, LSU-rRNA)	14/4657	17/23210	6.17463e-08	1.03613e-06	7.1073e-07	Npm1/Ddx18/Ftsj3/Wdr12/Rpl35/Urb1/Nol9/Rpf2/Znhit3/Rpl7/Pes1/Rpl7l1/Bop1/Gtpbp4	14
GO:0043968	histone H2A acetylation	14/4657	17/23210	6.17463e-08	1.03613e-06	7.1073e-07	Msl3l2/Ruvbl2/Ruvbl1/Actl6a/Naa40/Yeats4/Brd8/Morf4l2/Meaf6/Trrap/Dmap1/Ep400/Msl3/Ing3	14
GO:0098760	response to interleukin-7	14/4657	17/23210	6.17463e-08	1.03613e-06	7.1073e-07	Hspd1/Hmgb1/Hnrnph1/Atic/Stip1/Eno1/Ybx1/Pdia3/Hdgf/Rad23b/P4hb/Atp5b/Jak1/Crkl	14
GO:0098761	cellular response to interleukin-7	14/4657	17/23210	6.17463e-08	1.03613e-06	7.1073e-07	Hspd1/Hmgb1/Hnrnph1/Atic/Stip1/Eno1/Ybx1/Pdia3/Hdgf/Rad23b/P4hb/Atp5b/Jak1/Crkl	14
GO:0022411	cellular component disassembly	114/4657	357/23210	6.69884e-08	1.12106e-06	7.68985e-07	F2rl1/Stmn4/Plk1/Kif2c/Kif18b/Top2a/Cdk1/Tnf/Add2/Plek/Ckap2/Kif18a/Stmn1/Stmn2/Vrk1/Sgk1/Myc/Cfl1/Fscn1/Grwd1/Eps8/Eif5a/Bok/Trpv4/Tmod2/Dyrk3/Trp53/Apaf1/Ddit4/Wdr1/Plk3/Ngef/Nedd1/Mical2/Smn1/Exog/Mtpn/Ets1/Hspa8/Capg/Evl/Eif5a2/Vill/Ccsap/Smarcd2/Dstn/Denr/Twf1/Bax/Nsf/Smarcc1/Atpif1/Cttn/Tmod3/Smarcb1/Hdac6/Ubqln4/Mtrf1l/Smarcd1/Gas2l1/Gspt1/Sh3bp1/Clasp2/Capza1/Arid1a/Smarca4/Nav3/Abce1/Etf…	114
GO:0034446	substrate adhesion-dependent cell spreading	44/4657	101/23210	6.84391e-08	1.14225e-06	7.83521e-07	Itgb7/Kif14/Fermt3/Coro1c/Mertk/Fbln1/S100a10/Flna/Triobp/Src/Itgb3/Rcc2/Efna1/Tyro3/C1qbp/Axl/Micall2/Lamb3/Lamc2/Actn4/Lamb1/Net1/Has2/Parvb/Calr/Dbn1/Bcar1/Dock1/Abl1/Ptk2/Rac1/Ap1ar/Dock5/Parva/Crk/Efna5/Arpc2/Lamc1/Radil/Lama5/Dab2/Peak1/Crkl/Itgav	44
GO:0010631	epithelial cell migration	94/4657	280/23210	6.98981e-08	1.16229e-06	7.97264e-07	Prl2c2/Krt16/Serpine1/Anln/Kdr/Fat2/Aqp1/Nanos1/Adam8/Loxl2/Ptgs2/Cd40/Pkn3/Hbegf/Ccbe1/Met/Epha2/Glipr2/Coro1c/Hmgb1/Foxc2/Vash1/Efnb2/Src/Hspb1/Itgb3/Ptk2b/Pfn1/Efna1/Angpt2/Gata2/Robo1/Mapre2/Anxa1/Pparg/Paxip1/Scarb1/Sox9/Ets1/Evl/Gata3/Map2k3/Nr2f2/Arf6/Notch1/Vegfc/Itga3/Jun/Nus1/Hdac6/Has2/Mcc/Sh3bp1/Clasp2/Calr/Dusp10/Myh9/Bcar1/Sema3a/Prkd2/Patz1/Dock1/Abl1/Rgcc/Spred1/Atoh8/Ptk2/Srf/Doc…	94
GO:1902750	negative regulation of cell cycle G2/M phase transition	28/4657	52/23210	7.0015e-08	1.16229e-06	7.97264e-07	Cdc6/Plk1/Ticrr/Clspn/Cdk1/Brca1/Dtl/Chek1/Orc1/Topbp1/Blm/Mbd4/Donson/Chmp4c/Ier3/Miip/Pinx1/Mre11a/Fzr1/Hus1/Rad21/Nbn/Brsk1/Atm/Brcc3/Rint1/Zfyve19/Babam1	28
GO:0090130	tissue migration	95/4657	284/23210	7.25008e-08	1.20033e-06	8.23363e-07	Prl2c2/Krt16/Serpine1/Anln/Kdr/Fat2/Grhl2/Aqp1/Nanos1/Adam8/Loxl2/Ptgs2/Cd40/Pkn3/Hbegf/Ccbe1/Met/Epha2/Glipr2/Coro1c/Hmgb1/Foxc2/Vash1/Efnb2/Src/Hspb1/Itgb3/Ptk2b/Pfn1/Efna1/Angpt2/Gata2/Robo1/Mapre2/Anxa1/Pparg/Paxip1/Scarb1/Sox9/Ets1/Evl/Gata3/Map2k3/Nr2f2/Arf6/Notch1/Vegfc/Itga3/Jun/Nus1/Hdac6/Has2/Mcc/Sh3bp1/Clasp2/Calr/Dusp10/Myh9/Bcar1/Sema3a/Prkd2/Patz1/Dock1/Abl1/Rgcc/Spred1/Atoh8/Ptk2/S…	95
GO:0044380	protein localization to cytoskeleton	30/4657	58/23210	8.00181e-08	1.32126e-06	9.0631e-07	Aurka/Ttk/Fam83d/Stil/Kif20b/Anln/Spag5/Cep72/Cep192/Mcph1/Ccdc14/Nedd1/Mapre2/Cep250/Cep83/4933427D14Rik/Nup62/Rtkn/Mapre1/Hnrnpu/C2cd3/Ubxn2b/Champ1/Csnk1d/Abhd17a/Klhl21/Abhd17b/Htt/Nsfl1c/Abhd17c	30
GO:0046620	regulation of organ growth	49/4657	118/23210	8.03586e-08	1.32335e-06	9.07747e-07	Wwc1/Ccnb1/Cdk1/Tbx20/Kcnk2/Gja1/G6pdx/Foxc2/Dusp6/Gli1/Cxadr/Edn1/Hlx/Men1/Smo/Fxn/Serp1/Mapk11/Ankrd26/Pak1/Pin1/Ctdp1/Notch1/Gata4/Ddx39b/Parp2/Ripk1/Lats1/Carm1/Hdac2/Nkx2-5/Tomm70a/Foxp1/Ptk2/Trip10/Rbpj/Por/Gsk3a/Stk3/Bcl2l11/Meis1/Mapk1/Wwc2/Yap1/Sav1/Stk4/Yy1/Sirt1/Pten	49
GO:0031060	regulation of histone methylation	35/4657	73/23210	8.20239e-08	1.34363e-06	9.21656e-07	Myb/Brca1/Suv39h1/Dnmt1/Phf19/Paxip1/Men1/Gata3/Dnmt3b/L3mbtl2/Pax7/Rif1/Ctcf/Nelfa/Smarcb1/Eed/Lmna/Prmt6/Wdr61/Ctr9/Iws1/Bcor/Kmt2b/Ehmt2/Pih1d1/Mtf2/Rtf1/Auts2/Kmt2a/Zfp335/Pygo2/Paf1/Kdm1a/Sirt1/Ctnnb1	35
GO:2000779	regulation of double-strand break repair	35/4657	73/23210	8.20239e-08	1.34363e-06	9.21656e-07	Rmi2/Aunip/Fignl1/Foxm1/Rad51ap1/Rad51/Parpbp/Fancb/Chek1/Polq/Timeless/Ddx11/Blm/Rtel1/Dek/Rpa2/Spidr/Zfp365/Smchd1/Parp1/Ogg1/Wrap53/Pml/Rif1/Actr2/Ubqln4/Ppp4c/Sirt6/Hsf1/Rnf169/Wdr70/Mad2l2/Ppp4r2/Kdm1a/Top2b	35
GO:0034101	erythrocyte homeostasis	56/4657	142/23210	8.4037e-08	1.37297e-06	9.41784e-07	Hba-a1/Hmgb2/Ncapg2/Lyar/Id2/G6pdx/Sfxn1/Hoxb6/Senp1/Cdk6/Dyrk3/Casp3/Tcf3/Gata2/Axl/Ets1/Klf2/Rps19/Gata3/Rps17/Rps6/Ptbp3/Rps24/Atpif1/Prdx1/Tmod3/Prmt1/Gas2l1/Sh2b3/Adar/Smarca4/Ankrd54/Sp3/Setd1a/Jmjd6/Inhba/Axin1/Stat1/Tcea1/Srf/Hmox1/Rps14/Pknox1/Zfp36/Rcor1/L3mbtl3/Hspa9/Smad5/Hif1a/Med1/Smap1/Lyn/Ptpn2/Sp1/Tmem14c/Kdm1a	56
GO:0034243	regulation of transcription elongation from RNA polymerase II promoter	22/4657	36/23210	8.50185e-08	1.38535e-06	9.50276e-07	Ezh2/Supt16/Nelfa/Rnf168/Cdk12/Wdr61/Nelfe/Ctr9/Axin1/Hnrnpu/Brd4/Gtf2f1/Ell2/Cdk9/Rtf1/Leo1/Nelfcd/Gtf2f2/Paf1/Nelfb/Dab2/Cdk13	22
GO:0010569	regulation of double-strand break repair via homologous recombination	25/4657	44/23210	8.57317e-08	1.39331e-06	9.55733e-07	Rmi2/Fignl1/Rad51ap1/Rad51/Parpbp/Fancb/Chek1/Polq/Timeless/Blm/Rtel1/Rpa2/Spidr/Zfp365/Smchd1/Parp1/Wrap53/Rif1/Actr2/Ubqln4/Ppp4c/Sirt6/Mad2l2/Ppp4r2/Kdm1a	25
GO:0007265	Ras protein signal transduction	128/4657	414/23210	8.73684e-08	1.41314e-06	9.69334e-07	Ngfr/Ngf/F2rl1/Dock2/Kif14/Foxm1/Ect2/Lpar2/Cyth4/Arhgef39/Psd4/Iqgap3/Stmn1/Rnd1/Dnmt1/Rhov/Met/Rab26/F2rl2/Plekhg3/Eps8/Spry4/Trim28/Arap3/Adra1b/Kpnb1/Cadm4/Arhgef15/Celsr1/Ngef/Baiap2/Dok1/Wasf1/Robo1/Mapre2/Arrb1/Mcf2l/Rap2a/Rab39b/Tiam2/Fgd1/Plekhg2/Rab27a/Gpsm2/Arhgdia/Arhgap32/Arf6/Rhou/Sdcbp/Nup62/Rab23/Notch1/Rras2/F2r/Itga3/Bcr/Jun/Rap1b/Ppp2cb/Ralb/Rhobtb3/Net1/Tiam1/Vangl2/Rala/Kctd1…	128
GO:0045860	positive regulation of protein kinase activity	134/4657	438/23210	8.74083e-08	1.41314e-06	9.69334e-07	Cdc6/Wnt7b/Clspn/Cenpe/Kif14/Tpx2/Stil/Ccnd1/Ect2/Tnf/Lpar2/Iqgap3/Lrp8/Bora/Ret/Socs1/Syk/Ncapg2/Adam8/Mmd/Flt1/Psrc1/Ezh2/Ereg/Gpr39/Il1rn/Stk39/Npm1/Cd40/Tgfa/Met/Mlkl/Hsp90aa1/Etaa1/Map2k6/Map3k5/Cdc25b/Camkk1/Map3k6/Ripk2/Ripk3/Src/Hsph1/Gdf15/Stk10/Itgb3/Arrb2/Edn1/Tcf3/Sod1/Ptk2b/Efna1/Mif/Robo1/Arrb1/Iqgap1/Prkcd/Pik3r5/Pdgfa/Hsp90ab1/Map2k3/Xrcc6/Prkag2/Pak1/Ccnyl1/Csk/Map3k11/Nek6/F2r/R…	134
GO:0070301	cellular response to hydrogen peroxide	40/4657	89/23210	9.48041e-08	1.52866e-06	1.04858e-06	Ect2/Nqo1/Aqp1/Ezh2/Met/Cfl1/Map3k5/Txn1/Ripk3/Src/Hsph1/Trp53/Ppif/Sigmar1/Smpd3/Apex1/Anxa1/Axl/Prkcd/Fxn/Rps3/Net1/Hdac6/Pde8a/Ripk1/Lrrk2/Hdac2/Foxp1/Abl1/Hsf1/Mapk7/Oser1/Pdcd10/Fbxo7/Park7/Pcgf2/Rela/Sirt1/Top2b/Setx	40
GO:0051258	protein polymerization	92/4657	274/23210	9.50475e-08	1.52866e-06	1.04858e-06	Nefl/Ube2c/Fbxo5/Add2/Stmn1/Iqgap2/Psrc1/Stmn2/Cotl1/Ube2s/Met/Mx1/Actr3b/Sgk1/Cfl1/Terf1/Hsp90aa1/Cep192/Eps8/Fkbp4/Tubg1/Arpc5/Trpv4/Tmod2/Nde1/Trim27/Baiap2/Ptk2b/Pfn1/Tmsb4x/Wasf1/Prkcd/Mtpn/Micall2/Capg/Evl/Ckap5/Vill/Cenpj/Twf1/Arf1/Plekhg2/Nin/Pak1/Arf6/Arpc4/Arpc1b/Rps3/Actr2/Cttn/Tmod3/Tubgcp2/Arpc1a/Bag4/Clasp2/Lats1/Dbn1/Cdc42ep1/Cdk5rap2/Capza1/Nav3/Actr3/Cdc42ep5/Mapre1/Abl1/Ube2k/Tu…	92
GO:0008630	intrinsic apoptotic signaling pathway in response to DNA damage	47/4657	112/23210	1.0012e-07	1.60344e-06	1.09987e-06	Brca1/Tnf/Atad5/Mbd4/Chek2/Msh6/Cd44/Brca2/Ackr3/Myc/Epha2/Plscr1/Bok/E2f1/Ier3/Msh2/Pnp/Rad9a/Trp53/Ddit4/Rpl26/Mif/Rps27l/Bax/Snai1/Pml/Rps3/Bak1/Hnrnpk/Topors/Mlh1/Cdkn2d/Atm/Ercc6/Hmox1/Bcl2l11/Crip1/Shisa5/Aen/Htra2/Zfp385a/Uaca/Ccar2/Kdm1a/Sirt1/Trim32/Skil	47
GO:0051495	positive regulation of cytoskeleton organization	77/4657	218/23210	1.00215e-07	1.60344e-06	1.09987e-06	F2rl1/Spag5/Plek/Plk4/Poc1a/Iqgap2/Psrc1/Stmn2/Ranbp1/Id1/Npm1/Met/Actr3b/Limk1/Cfl1/Terf1/S100a10/Flna/Arpc5/Trpv4/Arhgef15/Wdr1/Trim27/Baiap2/Edn1/Ptk2b/Pfn1/Wasf1/Evl/Cenpj/Dstn/Arf1/Nin/Pak1/Gpsm2/Arf6/Arpc4/Nup62/Arpc1b/Rps3/Actr2/Cttn/Arpc1a/Sdc4/Bag4/Cdc42ep1/Cdk5rap2/Nav3/Actr3/Katnb1/Cdc42ep5/Mapre1/Rhoc/Abl1/Rgcc/Drg1/Rac1/Ap1ar/Map3k1/Cyfip1/Ubxn2b/Kirrel/Sh3pxd2b/Pfdn2/Arpc2/Rhoa/Cx3c…	77
GO:0000478	endonucleolytic cleavage involved in rRNA processing	10/4657	10/23210	1.04943e-07	1.66617e-06	1.1429e-06	Npm1/Rcl1/Rrs1/Rps21/Nol9/Utp23/Fcf1/Abt1/Kri1/Bop1	10
GO:0000479	endonucleolytic cleavage of tricistronic rRNA transcript (SSU-rRNA, 5.8S rRNA, LSU-rRNA)	10/4657	10/23210	1.04943e-07	1.66617e-06	1.1429e-06	Npm1/Rcl1/Rrs1/Rps21/Nol9/Utp23/Fcf1/Abt1/Kri1/Bop1	10
GO:1904851	positive regulation of establishment of protein localization to telomere	10/4657	10/23210	1.04943e-07	1.66617e-06	1.1429e-06	Dkc1/Cct6a/Cct7/Cct3/Cct2/Wrap53/Cct5/Tcp1/Cct4/Cct8	10
GO:0006221	pyrimidine nucleotide biosynthetic process	17/4657	24/23210	1.08451e-07	1.71747e-06	1.17809e-06	Dctd/Tyms/Dut/Cmpk2/Shmt1/Cad/Nme1/Umps/Dtymk/Ctps/Uck2/Nme4/Cmpk1/Nme6/Nme7/Dhodh/Tbpl1	17
GO:2001056	positive regulation of cysteine-type endopeptidase activity	54/4657	136/23210	1.08807e-07	1.71871e-06	1.17894e-06	Ngfr/Tnf/Ret/Acer2/St18/Syk/Prr7/Hspd1/Pidd1/Cck/Myc/Tfap4/Casp8/Lck/Map3k5/Bok/Ripk2/Senp1/Apaf1/Casp8ap2/Robo1/Arrb1/Pparg/Men1/Cycs/Rps27l/Gramd4/Bax/Pml/F2r/Rps3/Bak1/Fadd/Tbc1d10a/Ddx3x/Malt1/Stat1/Fam162a/Aim2/Hsf1/Dap/Aifm1/Gper1/Bcl2l11/Pdcd6/Pdcd5/Rhoa/Htra2/Hip1r/Uaca/Eif2ak3/Sirt1/Bcl10/Asph	54
GO:0098534	centriole assembly	23/4657	39/23210	1.09944e-07	1.73115e-06	1.18747e-06	Stil/Plk4/Sass6/Cep72/Npm1/Mdm1/Cep192/Rbm14/Wdr62/Cep152/Rttn/Kat2a/Alms1/Ccp110/Cntrob/Cenpj/Cep135/Trim37/4933427D14Rik/Nup62/Cdk5rap2/Cep76/C2cd3	23
GO:0043280	positive regulation of cysteine-type endopeptidase activity involved in apoptotic process	49/4657	119/23210	1.10154e-07	1.73115e-06	1.18747e-06	Ngfr/Tnf/Ret/Acer2/St18/Syk/Prr7/Hspd1/Pidd1/Cck/Myc/Tfap4/Casp8/Lck/Map3k5/Bok/Senp1/Apaf1/Casp8ap2/Robo1/Arrb1/Pparg/Men1/Cycs/Rps27l/Gramd4/Bax/Pml/F2r/Rps3/Bak1/Ddx3x/Malt1/Stat1/Fam162a/Hsf1/Dap/Aifm1/Gper1/Bcl2l11/Pdcd6/Pdcd5/Rhoa/Htra2/Hip1r/Uaca/Eif2ak3/Sirt1/Bcl10	49
GO:0033674	positive regulation of kinase activity	143/4657	476/23210	1.11656e-07	1.75031e-06	1.20061e-06	Cdc6/Wnt7b/Clspn/Cenpe/Kif14/Tpx2/Stil/Ccnd1/Ect2/Tnf/Lpar2/Iqgap3/Lrp8/Bora/Ret/Socs1/Syk/Ncapg2/Adam8/Mmd/Flt1/Psrc1/Ezh2/Ereg/Gpr39/Il1rn/Stk39/Npm1/Cd40/Tgfa/Cd44/Met/Mlkl/Hsp90aa1/Etaa1/Map2k6/Map3k5/Cdc25b/Camkk1/Map3k6/Ripk2/Ripk3/Src/Hsph1/Pfkfb1/Gdf15/Stk10/Itgb3/Arrb2/Edn1/Tcf3/Sod1/Ptk2b/Efna1/Mif/Robo1/Arrb1/Mre11a/Iqgap1/Prkcd/Pik3r5/Pdgfa/Hsp90ab1/Map2k3/Xrcc6/Rad50/Prkag2/Pak1/Ccny…	143
GO:2000116	regulation of cysteine-type endopeptidase activity	79/4657	226/23210	1.138e-07	1.77942e-06	1.22058e-06	Ngfr/Naip1/Plaur/Birc5/Tnf/Ret/Acer2/St18/Aqp1/Syk/Prr7/Hspd1/Pidd1/Arl6ip1/Ptgs2/Cck/Cd44/Myc/Tfap4/Casp8/Lck/Map3k5/Bok/Ripk2/Senp1/Src/Adora2a/Lef1/Apaf1/Arrb2/Casp8ap2/Robo1/Arrb1/Pparg/Men1/Cycs/Rps27l/Gramd4/Bax/Nle1/Pml/F2r/Rps3/Hspa1b/Caap1/Bak1/Fadd/Pak2/Cdkn2d/Tbc1d10a/Ddx3x/Malt1/Stat1/Ints1/Fam162a/Aim2/Hsf1/Dap/Por/Aifm1/Gper1/Bcl2l11/Pih1d1/Pcid2/Park7/Pdcd6/Pdcd5/Rhoa/Htra2/Mdm2/Hi…	79
GO:0043523	regulation of neuron apoptotic process	89/4657	264/23210	1.24342e-07	1.93936e-06	1.33029e-06	Ngfr/Nefl/Mybl2/Ngf/Birc5/Kif14/Tnf/Kdr/C5ar1/Dlx1/Nqo1/Cntfr/Adam8/Hspd1/Tfap2a/Cited1/Nr4a2/Npm1/Xrcc2/G6pdx/Gdnf/Clcf1/Set/Gclm/Bok/Msh2/Hsph1/Faim2/Adora2a/Trp53/Hdac1/Casp3/Arrb2/Sod1/Ptk2b/Sigmar1/Tyro3/Arrb1/Axl/Gclc/Parp1/Smo/Casp2/Gata3/Hsp90ab1/Fmr1/Bax/Nono/Map3k11/Prkci/Pin1/Hyou1/Zpr1/Amigo2/F2r/Jun/Ppp2r2b/Casp6/Tert/Cacna1a/Kdm2b/Kras/Nqo2/Ube2m/Atm/Hdac3/Map3k12/Adnp/Aifm1/Hmox1/G…	89
GO:0045292	mRNA cis splicing, via spliceosome	19/4657	29/23210	1.32635e-07	2.04807e-06	1.40486e-06	Srsf7/Srsf9/Rbm19/Srsf1/Srsf2/Srsf3/Srsf10/Wbp11/Psip1/Snrpc/Ncbp1/Srsf6/Prpf40a/Srsf4/Sart1/Dcps/Ncbp2/Rbm22/Sfswap	19
GO:0072395	signal transduction involved in cell cycle checkpoint	19/4657	29/23210	1.32635e-07	2.04807e-06	1.40486e-06	Plk1/Brca1/Dtl/Chek1/Pidd1/Chek2/Trp53/Rpl26/Fzr1/Casp2/Pml/Ptprv/Atm/Prpf19/Brcc3/Cdc5l/Rint1/Mdm2/Babam1	19
GO:0072401	signal transduction involved in DNA integrity checkpoint	19/4657	29/23210	1.32635e-07	2.04807e-06	1.40486e-06	Plk1/Brca1/Dtl/Chek1/Pidd1/Chek2/Trp53/Rpl26/Fzr1/Casp2/Pml/Ptprv/Atm/Prpf19/Brcc3/Cdc5l/Rint1/Mdm2/Babam1	19
GO:0072422	signal transduction involved in DNA damage checkpoint	19/4657	29/23210	1.32635e-07	2.04807e-06	1.40486e-06	Plk1/Brca1/Dtl/Chek1/Pidd1/Chek2/Trp53/Rpl26/Fzr1/Casp2/Pml/Ptprv/Atm/Prpf19/Brcc3/Cdc5l/Rint1/Mdm2/Babam1	19
GO:0046621	negative regulation of organ growth	24/4657	42/23210	1.34088e-07	2.06535e-06	1.41672e-06	Wwc1/Kcnk2/Gja1/G6pdx/Cxadr/Men1/Fxn/Mapk11/Ankrd26/Pak1/Ctdp1/Ripk1/Hdac2/Tomm70a/Foxp1/Ptk2/Gsk3a/Stk3/Meis1/Wwc2/Sav1/Stk4/Yy1/Pten	24
GO:0043281	regulation of cysteine-type endopeptidase activity involved in apoptotic process	72/4657	201/23210	1.36431e-07	2.09623e-06	1.4379e-06	Ngfr/Naip1/Plaur/Birc5/Tnf/Ret/Acer2/St18/Aqp1/Syk/Prr7/Hspd1/Pidd1/Arl6ip1/Ptgs2/Cck/Cd44/Myc/Tfap4/Casp8/Lck/Map3k5/Bok/Senp1/Src/Adora2a/Lef1/Apaf1/Arrb2/Casp8ap2/Robo1/Arrb1/Pparg/Men1/Cycs/Rps27l/Gramd4/Bax/Nle1/Pml/F2r/Rps3/Hspa1b/Caap1/Bak1/Pak2/Cdkn2d/Ddx3x/Malt1/Stat1/Ints1/Fam162a/Hsf1/Dap/Por/Aifm1/Gper1/Bcl2l11/Pih1d1/Park7/Pdcd6/Pdcd5/Rhoa/Htra2/Mdm2/Hip1r/Cflar/Xiap/Uaca/Eif2ak3/Sir…	72
GO:0030099	myeloid cell differentiation	124/4657	401/23210	1.36772e-07	2.09626e-06	1.43792e-06	F2rl1/Myb/Hba-a1/Hmgb2/Tnf/Ccl5/Ncapg2/Twist2/Adam8/Ccr1/Lyar/Hmgb3/Siglec15/Id2/Tjp2/G6pdx/Sfxn1/Myc/Epha2/Casp8/Nme1/Anxa2/Trib1/Hmgb1/Plscr1/Gmpr2/Senp1/Src/Hhex/Cdk6/Dyrk3/Lef1/Wdr1/Il34/Itgb3/Casp3/Tcf3/Ptk2b/Lbr/Cd109/Tnfsf9/Gata2/Pparg/Ets1/Klf2/Efna4/Actn1/Rps19/Ptpn6/Gata3/Eif6/Pabpc4/Rps6/Rbm15/Pml/Ptbp3/Atpif1/Jun/Tmod3/Prmt1/Nfkbia/Gas2l1/Tfe3/Sh2b3/Ripk1/Nfatc1/Adar/Meis2/Smarca4/Fad…	124
GO:0019827	stem cell population maintenance	62/4657	165/23210	1.40988e-07	2.15555e-06	1.47859e-06	Fancd2/Aspm/Hmga2/Pax8/Mmp24/Eomes/Loxl2/Phf19/Erdr1/Wdr62/Mcph1/Srrt/Lbh/Zfp36l2/Gata2/Eif4e/Sox9/Gnl3/Zfp706/Ss18/Smo/Fut10/Rif1/Smc3/Cnot3/Smc1a/Nfya/Hes1/Elavl1/Vangl2/Med14/Eif4enif1/Arid1a/Smarca4/Kdm2b/Setd1a/Mettl3/Med27/Ctr9/Rbpj/Med21/Mettl14/Kat6a/Ncoa3/Mtf2/Rtf1/Leo1/Cnot1/Dicer1/Med17/Med15/Med28/Yap1/Sav1/Vps72/Cnot2/Med6/Paf1/Lsm1/Klf10/Med12/Ctnnb1	62
GO:0071459	protein localization to chromosome, centromeric region	16/4657	22/23210	1.44625e-07	2.20571e-06	1.51299e-06	Bub1b/Aurkb/Spdl1/Ttk/Cenpa/Cdk1/Ndc80/Cdt1/Cenpq/Mtbp/Zw10/Rcc2/Bub3/Mis12/Ctcf/Champ1	16
GO:1901657	glycosyl compound metabolic process	46/4657	110/23210	1.54393e-07	2.3489e-06	1.61122e-06	Tk1/Dck/Cda/Cad/Upp1/Mtap/Ahcy/Ada/Nme1/Impdh2/Ran/Umps/Aprt/Gmpr2/Pnp/Ctps/Uck2/Ak4/Prps2/Atic/Prpsap2/Ampd2/Pycrl/Prps1/Rab23/Gnai3/Nme4/Gmps/Pemt/Cmpk1/Adk/Nme6/Nme7/Gusb/Prpsap1/Hprt/Oard1/Tyw5/Lrrk2/Guk1/Gtpbp1/Ahcyl1/Rhoa/Abhd10/Nt5c3/Mtrr	46
GO:0098727	maintenance of cell number	63/4657	169/23210	1.57082e-07	2.38395e-06	1.63525e-06	Fancd2/Aspm/Hmga2/Pax8/Mmp24/Eomes/Ezh2/Loxl2/Phf19/Erdr1/Wdr62/Mcph1/Srrt/Lbh/Zfp36l2/Gata2/Eif4e/Sox9/Gnl3/Zfp706/Ss18/Smo/Fut10/Rif1/Smc3/Cnot3/Smc1a/Nfya/Hes1/Elavl1/Vangl2/Med14/Eif4enif1/Arid1a/Smarca4/Kdm2b/Setd1a/Mettl3/Med27/Ctr9/Rbpj/Med21/Mettl14/Kat6a/Ncoa3/Mtf2/Rtf1/Leo1/Cnot1/Dicer1/Med17/Med15/Med28/Yap1/Sav1/Vps72/Cnot2/Med6/Paf1/Lsm1/Klf10/Med12/Ctnnb1	63
GO:2000058	regulation of ubiquitin-dependent protein catabolic process	57/4657	148/23210	1.68234e-07	2.54696e-06	1.74707e-06	Aurka/Plk1/Pbk/Rnf144b/Trib1/Senp1/Uchl5/Smad7/Plk3/Ptk2b/Gclc/Sumo2/Hsp90ab1/Rpl11/Pml/Sdcbp/Smarcc1/Hspbp1/Hspa1b/Ubqln4/Socs5/Usp14/Ubqln2/Lats1/Rpl5/Lrrk2/Rps7/Gna12/Rpl23/Ubqln1/Rad23b/Ube2k/Ptk2/Axin1/Usp7/Sumo3/Gsk3a/Sufu/Stub1/Glmn/Smurf1/Anks1/Csnk1d/Park7/Det1/Caml/Rnf19b/Mdm2/Fbxw8/Trim39/Ccar2/Wac/Dab2/Csnk2a2/Pten/Ankib1/Usp5	57
GO:0000184	nuclear-transcribed mRNA catabolic process, nonsense-mediated decay	22/4657	37/23210	1.69877e-07	2.56556e-06	1.75983e-06	Pabpc1/Magohb/Magoh/Eif4a3/Rnps1/Exosc10/Dhx34/Ncbp1/Rbm8a/Gspt1/Helz2/Upf3b/Casc3/Etf1/Smg5/Dcp2/Ncbp2/Smg7/Smg9/Upf1/Dcp1a/Smg8	22
GO:0051383	kinetochore organization	15/4657	20/23210	1.85676e-07	2.79734e-06	1.91882e-06	Cenpa/Cenpe/Nuf2/Cenph/Ndc80/Smc2/Cenpn/Cdt1/Cenpk/Cenpw/Smc4/Cenpt/Mis12/Cenpc1/Rnf4	15
GO:0009163	nucleoside biosynthetic process	18/4657	27/23210	1.92463e-07	2.88384e-06	1.97815e-06	Cad/Mtap/Ada/Nme1/Impdh2/Umps/Aprt/Pnp/Ctps/Uck2/Nme4/Gmps/Cmpk1/Adk/Nme6/Nme7/Hprt/Guk1	18
GO:0042455	ribonucleoside biosynthetic process	18/4657	27/23210	1.92463e-07	2.88384e-06	1.97815e-06	Cad/Mtap/Ada/Nme1/Impdh2/Umps/Aprt/Pnp/Ctps/Uck2/Nme4/Gmps/Cmpk1/Adk/Nme6/Nme7/Hprt/Guk1	18
GO:0007292	female gamete generation	56/4657	145/23210	1.92815e-07	2.88384e-06	1.97815e-06	Fosl1/Trip13/Aurka/Ccnb1/Plk1/Fbxo5/Ttk/Top2a/Ncaph/Gpr149/Aspm/Mastl/Afp/Edn2/Ereg/Mcm8/Ptgs2/Mcmdc2/Brca2/M1ap/Rad51c/Paqr8/Cdc25b/Taf4b/Zglp1/Msh4/Src/Ddx20/Pla2g4a/Plau/Alms1/Ptk2b/Ercc1/H3f3b/Magoh/Mcm9/Grb14/Rps6/Rps6ka2/Mlh1/Ncaph2/Gas2/Inhba/Atm/Hsf1/Nrip1/Ythdf2/Kmt2b/Zmiz1/Ythdc1/Etv6/Kmt2d/Sirt1/Zfx/Spin1/Ctnnb1	56
GO:0016575	histone deacetylation	34/4657	72/23210	1.98762e-07	2.96563e-06	2.03426e-06	Msl3l2/Rbm14/Trp53/Gm10093/Hdac1/Sfpq/Phb/Pml/Hdac6/Sin3a/Mta2/Lrrk2/Hdac2/Morf4l2/Prkd2/Sirt6/Tada2a/Akap8/Hdac3/Tbl1x/Mta1/Hdac10/Hdac7/Rcor1/Smarcad1/Msl3/Brms1/Hdac9/Mier1/Znhit1/Suds3/Tada3/Sirt1/Jdp2	34
GO:0009895	negative regulation of catabolic process	96/4657	294/23210	2.24405e-07	3.34018e-06	2.29118e-06	Pbk/Mad2l1/Tnf/Ptbp1/Dkc1/Gdnf/Ptpn22/Anxa2/Pabpc1/Timp1/Flna/Adra1b/E2f1/Ier3/Senp1/Uchl5/Pde3b/Trp53/Ddit4/Hnrnpd/Sf3b3/Hnrnpc/Efna1/Tardbp/Pkp3/Bscl2/Dhx9/Phb/Ybx1/Alad/Pkp1/Hsp90ab1/Fmr1/Rpl11/Azin1/Pml/Sdcbp/Rbm10/Hnrnpa0/Pin1/Dhx34/Smarcc1/Elavl1/Gata4/Usp36/Ubqln4/Usp14/Syncrip/Atp2b4/Mtmr2/Rpl5/Naf1/Lrrk2/Banp/Rps7/Rpl23/Phf23/Foxk2/Eif4g1/Tirap/Klhl22/Sirt6/Ptk2/Usp7/Larp1/Ube2j1/Hnrnpu/…	96
GO:0006999	nuclear pore organization	12/4657	14/23210	2.54633e-07	3.75776e-06	2.57761e-06	Ndc1/Nup107/Nup205/Pom121/Nup35/Nup54/Nup133/Ahctf1/Nup153/Nup93/Seh1l/Nup98	12
GO:0009263	deoxyribonucleotide biosynthetic process	12/4657	14/23210	2.54633e-07	3.75776e-06	2.57761e-06	Dctd/Tyms/Dut/Cmpk2/Shmt1/Rrm2/Rrm1/Dtymk/Cmpk1/Adk/Guk1/Tbpl1	12
GO:1902969	mitotic DNA replication	12/4657	14/23210	2.54633e-07	3.75776e-06	2.57761e-06	Rad51/Mcm3/Gins1/Mcm2/Mcm4/Cdc45/Mcm6/Lig1/Pola1/Chek2/Brca2/Zmpste24	12
GO:0046112	nucleobase biosynthetic process	13/4657	16/23210	2.54887e-07	3.75776e-06	2.57761e-06	Shmt1/Cad/Ada/Mthfd1l/Mthfd1/Umps/Aprt/Ctps/Gart/Prps1/Cmpk1/Hprt/Dhodh	13
GO:0070585	protein localization to mitochondrion	41/4657	95/23210	2.58011e-07	3.79479e-06	2.60301e-06	Hspd1/Ptpn5/Hsp90aa1/Timm8a1/Tomm40/Hsph1/Timm50/Ywhaz/Bax/Dnaja1/Chchd4/Atpif1/Cox18/Ppp2r2b/Timm13/Hk1/Bag4/Tomm20/Lrrk2/Hspa4/Tomm70a/Timm9/Samm50/Tomm5/Tomm22/Agk/Tomm34/Gsk3a/Timm23/Parl/Tomm7/Fbxo7/Tomm40l/Dnajc19/Timm17a/Pdcd5/Grpel1/Prkaa1/Timm10/Timm44/Dnlz	41
GO:0043516	regulation of DNA damage response, signal transduction by p53 class mediator	21/4657	35/23210	2.61761e-07	3.84082e-06	2.63459e-06	Npm1/Cd44/Dyrk3/Trp53/Rpl26/Mif/Eef1e1/Smyd2/Snai1/Spred2/Atr/Pcbp4/Spred1/Atm/Zmpste24/Senp2/Mdm2/Zfp385a/Kdm1a/Sirt1/Ddx5	21
GO:0043405	regulation of MAP kinase activity	96/4657	295/23210	2.67784e-07	3.91991e-06	2.68884e-06	Wnt7b/Dusp9/Uchl1/Dusp5/Tnf/Lpar2/Iqgap3/Ret/Cbs/Syk/Adam8/Flt1/Ezh2/Gpr39/Il1rn/Stk39/Cd40/Tgfa/Met/Dusp4/Ptpn5/Mlkl/Ptpn22/Dusp2/Trib1/Map2k6/Dusp6/Tnxb/Map3k5/Spry4/Map3k6/Ripk2/Src/Gdf15/Edn1/Sod1/Ptk2b/Mif/Robo1/Arrb1/Iqgap1/Prkcd/Pik3r5/Pdgfa/Ptpn6/Map2k3/Pak1/Ptprj/Csk/Map3k11/Dnaja1/Nup62/F2r/Gstp1/Rps3/Tiam1/Vangl2/Gadd45g/Sh2b3/Cdk12/Ripk1/Spred2/Dusp10/Lrrk2/Pdgfc/Kras/Traf7/Map4k2/Kar…	96
GO:1902751	positive regulation of cell cycle G2/M phase transition	19/4657	30/23210	2.93421e-07	4.28506e-06	2.93931e-06	Ccnb1/Fbxo5/Cdc25c/Cdk1/Dtl/Ccnd1/Lmnb1/Cdc7/Atad5/Npm1/Cdc25a/Rad51b/Rad51c/Cdc25b/Cdk4/Dyrk3/Rcc2/Sin3a/Brd4	19
GO:0006520	cellular amino acid metabolic process	87/4657	261/23210	2.99526e-07	4.36391e-06	2.9934e-06	Cbs/Bcat1/Gad2/Hmgcll1/Shmt1/Cad/Enoph1/Mtap/Pfas/Ahcy/Adss/Gm5424/Txnrd1/Tph2/Amdhd1/Gclm/Mthfd1/Hdc/Prodh/Sephs2/Vars/Gls2/Ctps/Ppat/Gart/Pcyox1l/Ddah1/Odc1/Pycr2/Ass1/Prdx4/Gclc/Shmt2/Pycrl/Azin1/Gcat/Aldh5a1/Fpgs/Phgdh/Sars2/Gmps/Tst/Wars2/Sephs1/Rars/Dars2/Hpdl/Hars/Yars2/Pemt/Gls/Plod3/Atp2b4/Cacna1a/Vars2/Spr/Ero1lb/Cars2/Kars/Qrsl1/Tarsl2/Farsa/Farsb/Tars/Crtap/Tars2/Gatc/Oat/Acat1/P4hb/R…	87
GO:0006839	mitochondrial transport	65/4657	179/23210	3.07535e-07	4.47009e-06	3.06623e-06	Hspd1/Sfxn2/Ptpn5/Slc25a10/Slc25a13/Hsp90aa1/Timm8a1/Bok/Tomm40/Ier3/Trp53/Ppif/Slc25a5/Slc25a24/Gclc/Timm50/Ywhaz/Siva1/Bax/Slc25a22/Mrpl18/Chchd4/Pnpt1/Atpif1/Ppp2r2b/Tst/Bak1/Timm13/Bag4/Tomm20/Stoml2/Lrrk2/Hspa4/Tomm70a/Timm9/Samm50/Slc25a28/Tomm5/Tomm22/Agk/Tomm34/Cyc1/Gsk3a/Bloc1s2/Zfp13/Timm23/Bcl2l11/Parl/Tomm7/Atp5b/Fbxo7/Tomm40l/Dnajc19/Timm17a/Pdcd5/Grpel1/Prkaa1/Timm10/Timm44/Hip1r/Dn…	65
GO:0048762	mesenchymal cell differentiation	75/4657	216/23210	3.18797e-07	4.62293e-06	3.17107e-06	Plaur/Fam83d/Foxa2/Sema7a/Foxa1/Ret/Tbx20/Myocd/Tfap2a/Eomes/Ezh2/Bambi/Loxl2/Msx2/Gja1/Zfp703/Cfl1/Gdnf/Sema4f/Glipr2/Coro1c/Foxc2/Hnrnpab/Trim28/Tcof1/Sema6b/Flna/Smad7/Lef1/Gcnt2/Edn1/Efna1/Hey1/Sox9/Smo/Tgfb1i1/Loxl3/Sema6d/Snai1/Sema4b/Sdcbp/Msx1/Dlg5/Notch1/Hes1/Tiam1/Vangl2/Has2/Phactr4/Clasp2/Nfatc1/Kbtbd8/Hdac2/Sema3a/Adam15/Rgcc/Trip10/Pofut2/Rbpj/Acvr1/Strap/Efnb1/Pdcd6/Mapk1/Mad2l2/Hi…	75
GO:0072698	protein localization to microtubule cytoskeleton	27/4657	52/23210	3.20132e-07	4.63145e-06	3.17691e-06	Aurka/Ttk/Fam83d/Stil/Kif20b/Spag5/Cep72/Cep192/Mcph1/Ccdc14/Nedd1/Mapre2/Cep250/Cep83/4933427D14Rik/Nup62/Mapre1/Hnrnpu/C2cd3/Ubxn2b/Champ1/Csnk1d/Abhd17a/Abhd17b/Htt/Nsfl1c/Abhd17c	27
GO:0043628	ncRNA 3'-end processing	22/4657	38/23210	3.26862e-07	4.71778e-06	3.23614e-06	Exosc8/Dkc1/Fbl/Exosc2/Eri1/Ints5/Toe1/Ints7/Exosc3/Exosc7/Rps21/Ints2/Exosc10/Ssb/Exosc5/Ints6/Ints1/Polr3k/Elac2/Ints8/Ints12/Trmt10c	22
GO:1903902	positive regulation of viral life cycle	29/4657	58/23210	3.37967e-07	4.86673e-06	3.33831e-06	Top2a/Kpna2/Ppih/Anxa2/Pabpc1/Chmp4c/Adarb1/Vps37b/Cav2/Ppia/Srpk1/Nucks1/Hspa8/Ppid/Tarbp2/Fmr1/Ppie/Smc3/Lgals1/Notch1/Ppib/Adar/Ddx3x/Larp1/P4hb/Pde12/Tsg101/Top2b/Pkn2	29
GO:0042326	negative regulation of phosphorylation	135/4657	452/23210	3.59849e-07	5.1698e-06	3.5462e-06	F2rl1/Ccnb1/Plk1/Dusp9/Pbk/Foxm1/Uchl1/Dusp5/Foxa2/Pbp2/Errfi1/Gprc5a/Socs1/Myocd/Stk39/Npm1/Met/Actb/Dusp4/Ptpn5/Tfap4/Coro1c/Fam72a/Ptpn22/Dusp2/Trib1/Fbln1/Adarb1/Dusp6/Spry4/Ier3/Prkar2b/Hsph1/Hhex/Smad7/Adora2a/Cadm4/Hspb1/Ppif/Ezr/Ddit4/Slc9a3r1/Trim27/Casp3/Arrb2/Dok1/Cd109/Efna1/Tardbp/Arrb1/Ppp2r5d/Prkcd/Cactin/Men1/Phb/Ptpn6/Fkbp1a/Suz12/Nr2f2/Cdkn2c/Bax/Ankrd26/Prkag2/Ptprj/Csk/Dnaja1/…	135
GO:0006333	chromatin assembly or disassembly	55/4657	144/23210	3.77311e-07	5.40812e-06	3.70967e-06	Hells/Chaf1a/Chaf1b/Asf1b/Oip5/Mcm2/Suv39h2/Mis18a/Nasp/Npm1/Hat1/Hjurp/M1ap/Nap1l2/Grwd1/Cenpp/Set/Hmgb1/Noc2l/Nap1l1/Trp53/Supt16/Smchd1/H3f3b/Sox9/Hira/Sart3/Baz1b/Smarcd2/Cenpv/Ctcf/Pole3/Smarcc1/Smarcb1/Chd1/Smarcd1/Brd2/Smarca5/Arid1a/Smarca4/Sirt6/Cabin1/Tpr/Asf1a/Itgb3bp/Kat6a/Smarce1/Ipo4/Rbbp4/Gatad1/Paf1/Daxx/Arid2/Map1s/Nap1l4	55
GO:0010972	negative regulation of G2/M transition of mitotic cell cycle	23/4657	41/23210	3.86456e-07	5.5264e-06	3.79081e-06	Cdc6/Ticrr/Clspn/Cdk1/Brca1/Chek1/Orc1/Topbp1/Blm/Mbd4/Donson/Chmp4c/Ier3/Miip/Pinx1/Mre11a/Hus1/Rad21/Nbn/Brsk1/Atm/Rint1/Zfyve19	23
GO:0061640	cytoskeleton-dependent cytokinesis	40/4657	93/23210	4.01135e-07	5.7231e-06	3.92573e-06	Birc5/Plk1/Kif23/Cep55/Kif4/Aurkb/Cenpa/Kif20a/Ect2/Kif20b/Anln/Incenp/Cdt1/Ckap2/Stmn1/Nusap1/Racgap1/Cit/Brca2/Cfl1/Shcbp1l/Chmp4c/Trim36/Myh10/Zfp365/Cntrob/Arf1/Nup62/Actr2/Mitd1/Rtkn/Actr3/Rhoc/Pdcd6ip/Rhoa/Rab35/Snx18/Ist1/Daxx/Snx9	40
GO:1901983	regulation of protein acetylation	34/4657	74/23210	4.49157e-07	6.39352e-06	4.3856e-06	Brca1/Chek1/Myocd/Msx3/Nap1l2/Ruvbl2/Noc2l/Rps6ka4/Kat2a/Hdac1/Gata2/Arrb1/Paxip1/Gata3/L3mbtl2/Ctcf/Smarcb1/Sin3a/Hdac2/Tada2b/Tada2a/Zmpste24/Iws1/Kat7/Pih1d1/Park7/Auts2/Prkaa1/Kmt2a/Kat5/Sirt1/Atg5/Zfp451/Setd5	34
GO:0006368	transcription elongation from RNA polymerase II promoter	25/4657	47/23210	4.7855e-07	6.79629e-06	4.66188e-06	Ezh2/Supt16/Nelfa/Rnf168/Cdk12/Elof1/Wdr61/Nelfe/Ctr9/Axin1/Hnrnpu/Brd4/Gtf2f1/Ell2/Polr2i/Cdk9/Pcid2/Rtf1/Leo1/Nelfcd/Gtf2f2/Paf1/Nelfb/Dab2/Cdk13	25
GO:1904358	positive regulation of telomere maintenance via telomere lengthening	21/4657	36/23210	5.09201e-07	7.21504e-06	4.94912e-06	Aurkb/Nek2/Dkc1/Rtel1/Cct6a/Cct7/Hnrnpa2b1/Cct3/Cct2/Cct5/Tcp1/Cct4/Naf1/Cct8/Atr/Atm/Acd/Mapk1/Map3k4/Xrcc5/Ctnnb1	21
GO:0006487	protein N-linked glycosylation	31/4657	65/23210	5.16214e-07	7.29771e-06	5.00582e-06	Alg13/Alg8/Mgat4a/Dolpp1/Alg6/Rpn1/Rpn2/Nus1/Stt3a/Krtcap2/Dpagt1/Mogs/Ddost/Stt3b/Mgat2/Ube2j1/Srd5a3/Pgm3/Magt1/Alg11/Alg14/Mgat4b/Tusc3/Tmem258/Alg12/Alg5/Tmem165/Pmm2/Alg10b/Uggt1/Fut8	31
GO:0007062	sister chromatid cohesion	28/4657	56/23210	5.372e-07	7.57708e-06	5.19746e-06	Bub1/Bub1b/Cdc20/Dscc1/Recql4/Kif22/Cdca5/Pttg1/Esco2/Ddx11/Fen1/Rad51c/Naa10/Sfpq/Mre11a/Mcmbp/Chtf8/Rad21/Smc3/Phb2/Smc1a/Pds5a/Stag1/Pds5b/Smc5/Naa50/Nsmce2/Ctnnb1	28
GO:0035265	organ growth	74/4657	215/23210	5.61495e-07	7.90177e-06	5.42017e-06	Wwc1/Ccnb1/Cdk1/Kdr/Poc1a/Tbx20/Myocd/Cer1/Kcnk2/Msx2/Col7a1/Tenm4/Col6a3/Gja1/G6pdx/Map7/Anxa2/Foxc2/Dusp6/Gli1/Adra1b/Ly6e/Cxadr/Edn1/Thbs3/Hlx/Smpd3/Sox9/Men1/Smo/Fxn/Serp1/Mapk11/Ankrd26/Pak1/Pin1/Ctdp1/Notch1/Gata4/Ddx39b/Parp2/Ripk1/Lats1/Carm1/Hdac2/Nkx2-5/Tomm70a/Ecm1/Foxp1/Sirt6/Ptk2/Trip10/Zmpste24/Rbpj/Por/Gsk3a/Stk3/Bcl2l11/S1pr1/Meis1/Ehmt2/Rarg/Mapk1/Wwc2/Rara/Yap1/Evc/Sav1/Stk4/Yy1…	74
GO:0045069	regulation of viral genome replication	40/4657	94/23210	5.63659e-07	7.91423e-06	5.42872e-06	Top2a/Tnf/Oasl1/Fam111a/Ccl5/Rsad2/Ppih/Ifitm1/Pabpc1/Adarb1/Trim28/Plscr1/Ppia/Srpk1/Nucks1/Banf1/Hspa8/Ppid/Tarbp2/Apobec3/Fmr1/Ppie/Slpi/Notch1/Ppib/Rnasel/Adar/Ilf3/Ddx3x/Eif2ak4/Larp1/Setdb1/Ccnk/Zfp809/Dicer1/Pde12/Top2b/Morc2a/Pkn2/Ddx5	40
GO:0043524	negative regulation of neuron apoptotic process	64/4657	178/23210	5.66237e-07	7.93245e-06	5.44122e-06	Ngfr/Nefl/Ngf/Birc5/Kif14/Kdr/C5ar1/Dlx1/Cntfr/Adam8/Hspd1/Tfap2a/Cited1/Nr4a2/Npm1/Xrcc2/Gdnf/Clcf1/Set/Gclm/Bok/Msh2/Hsph1/Faim2/Adora2a/Hdac1/Arrb2/Sod1/Ptk2b/Tyro3/Arrb1/Axl/Gclc/Smo/Hsp90ab1/Fmr1/Bax/Nono/Prkci/Pin1/Hyou1/Zpr1/Amigo2/F2r/Jun/Tert/Cacna1a/Kdm2b/Kras/Map3k12/Adnp/Hmox1/Unc5b/Stxbp1/Park7/Rhoa/Snx6/Hif1a/Cx3cl1/Xiap/Aars/Alkbh1/Prdx2/Sirt1	64
GO:0043433	negative regulation of DNA-binding transcription factor activity	59/4657	160/23210	5.85788e-07	8.18781e-06	5.61638e-06	Tacc3/Foxa2/Traip/Havcr2/Sigirr/Eomes/Ezh2/Id1/Msx2/Id2/Pthlh/Id3/Trib1/Nlrc5/Foxs1/Flna/Smad7/Arrb2/Sri/Arrb1/Hr/Cactin/Men1/Siva1/Trim37/Rpl11/Phb2/Nfkbia/Hdac2/Pias2/Ptch1/Usp7/Hdac3/Eif2ak4/Aim2/Anxa4/Dap/Hmox1/Sufu/Wwp2/Kat6a/Irak1/Ctnnbip1/Taf3/Nfkbil1/Zfp932/Mad2l2/Glis2/Brms1/Rlim/Rbck1/Egln1/Prdx2/Kdm1a/Fzd6/Sirt1/Peli1/Traf3/Cat	59
GO:0019079	viral genome replication	45/4657	111/23210	6.05543e-07	8.44486e-06	5.79271e-06	Top2a/Tnf/Oasl1/Fam111a/Ccl5/Rsad2/Ppih/Ifitm1/Pabpc1/Adarb1/Trim28/Plscr1/Ppia/Srpk1/Nucks1/Banf1/Hspa8/Ppid/Tarbp2/Pcbp2/Apobec3/Fmr1/Ppie/Slpi/Notch1/Ppib/Smarcb1/Rnasel/Adar/Ilf3/Ddx3x/Eif2ak4/Larp1/Setdb1/Ccnk/Zfp809/Dicer1/Pde12/Pcbp1/Pi4ka/Atg5/Top2b/Morc2a/Pkn2/Ddx5	45
GO:0016331	morphogenesis of embryonic epithelium	65/4657	182/23210	6.11164e-07	8.50411e-06	5.83335e-06	Lrp2/Wnt7b/Stil/Kif20b/Grhl2/Zic5/Lhx2/Ret/Pax8/Tfap2a/Cfl1/Gdnf/Casp8/Spint1/Jag2/Mthfd1l/Mthfd1/Hhex/Kat2a/Apaf1/Celsr1/Casp3/Nup50/Pfn1/Sox9/Tgfb1i1/Gata3/Coq7/Rab23/Vegfc/Tead2/Vangl2/Rala/Phactr4/Sdc4/Gatad2a/Arid1a/Arhgap35/Sec24b/Kdm2b/Rps7/Abl1/Ptch1/Tulp3/Abl2/Grsf1/Ptk7/Aldh1a3/Sufu/Glmn/Stk3/Deaf1/Brpf1/Ipmk/Rarg/Hif1a/Lama5/Rara/Stk4/Fzd6/Htt/Bcl10/Med12/Tmed2/Ctnnb1	65
GO:1901659	glycosyl compound biosynthetic process	19/4657	31/23210	6.1496e-07	8.53773e-06	5.85641e-06	Cad/Mtap/Ada/Nme1/Impdh2/Umps/Aprt/Pnp/Ctps/Uck2/Nme4/Gmps/Cmpk1/Adk/Nme6/Nme7/Hprt/Tyw5/Guk1	19
GO:0034644	cellular response to UV	35/4657	78/23210	6.18247e-07	8.56418e-06	5.87455e-06	Aurkb/Pbk/Chek1/Aqp1/Pold1/Pcna/Npm1/Cdc25a/Ruvbl2/Pold3/Noc2l/Trp53/Polh/Ercc1/Rpl26/Ppid/Parp1/Fmr1/Bax/Polk/Eif2s1/Bak1/Rnf168/Atr/Mettl3/Hyal2/Eif2ak4/Cul4b/Crip1/Agap3/Actr5/Yy1/Kdm1a/Sirt1/Sde2	35
GO:0016180	snRNA processing	17/4657	26/23210	6.457e-07	8.9245e-06	6.12171e-06	Exosc8/Exosc2/Ints5/Toe1/Ints3/Ints7/Exosc3/Exosc7/Ints2/Ints10/Tut1/Exosc5/Ints6/Ints1/Ints8/Ints12/Ints9	17
GO:0001933	negative regulation of protein phosphorylation	123/4657	408/23210	6.86705e-07	9.4701e-06	6.49596e-06	F2rl1/Ccnb1/Plk1/Dusp9/Pbk/Foxm1/Uchl1/Dusp5/Pbp2/Errfi1/Gprc5a/Socs1/Myocd/Stk39/Npm1/Met/Actb/Dusp4/Ptpn5/Tfap4/Coro1c/Fam72a/Ptpn22/Dusp2/Trib1/Fbln1/Adarb1/Dusp6/Spry4/Prkar2b/Hsph1/Hhex/Smad7/Adora2a/Cadm4/Hspb1/Ezr/Ddit4/Slc9a3r1/Trim27/Casp3/Arrb2/Dok1/Cd109/Efna1/Tardbp/Arrb1/Ppp2r5d/Prkcd/Cactin/Men1/Phb/Ptpn6/Fkbp1a/Suz12/Nr2f2/Cdkn2c/Bax/Ankrd26/Prkag2/Ptprj/Csk/Dnaja1/Pin1/Nup62/Ppp1r…	123
GO:0045740	positive regulation of DNA replication	23/4657	42/23210	6.91953e-07	9.52128e-06	6.53107e-06	E2f7/Cdk1/Cdt1/Dbf4/Dna2/Cdc7/Atad5/Ereg/Pcna/Npm1/E2f8/Met/Gli1/Cacybp/Dhx9/Ctc1/Jun/Kctd13/Stoml2/Wiz/Rac1/Tnfaip1/Atf1	23
GO:0032211	negative regulation of telomere maintenance via telomerase	14/4657	19/23210	6.99347e-07	9.60168e-06	6.58622e-06	Pif1/Terf1/Tinf2/Src/Hnrnpc/Pinx1/Ctc1/Pml/Exosc10/Nat10/Dcp2/Acd/Hnrnpu/Gnl3l	14
GO:0043624	cellular protein complex disassembly	52/4657	136/23210	7.45189e-07	1.02084e-05	7.00241e-06	F2rl1/Stmn4/Kif2c/Kif18b/Add2/Plek/Ckap2/Kif18a/Stmn1/Stmn2/Sgk1/Cfl1/Eps8/Eif5a/Trpv4/Tmod2/Wdr1/Nedd1/Mical2/Smn1/Mtpn/Hspa8/Capg/Evl/Eif5a2/Vill/Ccsap/Dstn/Twf1/Nsf/Tmod3/Hdac6/Mtrf1l/Gas2l1/Gspt1/Sh3bp1/Clasp2/Capza1/Nav3/Abce1/Etf1/Gle1/Katnb1/Arpc2/Capzb/Upf1/Rdx/Jmjd4/Eml4/Map1s/Asph/Camsap1	52
GO:0031330	negative regulation of cellular catabolic process	82/4657	247/23210	7.79308e-07	1.06523e-05	7.30687e-06	Pbk/Ptbp1/Dkc1/Gdnf/Ptpn22/Anxa2/Pabpc1/Timp1/Adra1b/E2f1/Ier3/Senp1/Uchl5/Trp53/Ddit4/Hnrnpd/Hnrnpc/Efna1/Tardbp/Pkp3/Dhx9/Ybx1/Alad/Pkp1/Hsp90ab1/Fmr1/Rpl11/Pml/Sdcbp/Rbm10/Hnrnpa0/Dhx34/Smarcc1/Elavl1/Gata4/Usp36/Ubqln4/Usp14/Syncrip/Atp2b4/Mtmr2/Rpl5/Naf1/Lrrk2/Rps7/Rpl23/Phf23/Foxk2/Eif4g1/Tirap/Klhl22/Sirt6/Ptk2/Usp7/Larp1/Ube2j1/Hnrnpu/Yod1/Dap/Nampt/Myd88/Hmox1/Zfp36/Wdr6/Thrap3/Sufu/Tbc1…	82
GO:0018208	peptidyl-proline modification	20/4657	34/23210	7.91761e-07	1.07986e-05	7.40727e-06	Ppih/Ppil1/Fkbp4/Fkbp5/Ppif/Ppia/Ppid/Fkbp1a/Ppie/Ppib/Fkbp10/Ppwd1/Ppil3/Cwc27/Crtap/Ntmt1/P4hb/Ppil4/Egln1/P4ha2	20
GO:0051653	spindle localization	25/4657	48/23210	8.08473e-07	1.09782e-05	7.53045e-06	Plk1/Spdl1/Cenpa/Sapcd2/Ndc80/Mad2l1/Spag5/Aspm/Nusap1/Kpnb1/Mcph1/Nde1/Zw10/Gpsm2/Actr2/Llgl1/Cdk5rap2/Actr3/Myh9/Ubxn2b/Actr1a/Bccip/Htt/Nsfl1c/Actr1b	25
GO:1904591	positive regulation of protein import	25/4657	48/23210	8.08473e-07	1.09782e-05	7.53045e-06	Ect2/Ptgs2/Ptpn22/Ran/Trim28/Flna/Hnrnpm/Tardbp/Prkcd/Smo/Gli3/Efcab7/Nutf2/Ipo5/Zpr1/Tomm70a/Tpr/Hdac3/Hyal2/Rbm22/Zic1/Pdcd5/Dmap1/Mapk1/Uaca	25
GO:0043901	negative regulation of multi-organism process	60/4657	165/23210	8.14838e-07	1.10404e-05	7.57313e-06	Tnf/Gpr149/Oasl1/Havcr2/Fgl2/Fam111a/Ccl5/Trim59/Rsad2/Trim14/Ifitm1/Ada/Tfap4/Trim15/Anxa2/Trib1/Fbln1/Trim28/Plscr1/Timp1/Hdac1/Trim27/Tardbp/C1qbp/Srpk1/Rnf26/Mre11a/Prdx4/Banf1/Grb14/Cactin/Tarbp2/Pcbp2/Apobec3/Rad50/Pml/Slpi/Jun/Gpatch3/Nbn/Rnasel/Calr/Adar/Ilf3/Stat1/Eif2ak4/Tpst2/Setdb1/Traf3ip1/Zfp36/Ccnk/Nfkbil1/Zfp809/Snx3/Trim25/Prdx2/Trim32/Morc2a/Itgav/Nploc4	60
GO:0045454	cell redox homeostasis	30/4657	63/23210	8.18137e-07	1.10609e-05	7.58718e-06	Txnrd1/Txn1/Gsr/Apex1/Prdx4/Pdia4/Gclc/Tmx1/Pdia6/Pdia3/Pdia5/Sh3bgrl3/Glrx5/Txndc12/Prdx1/Txndc5/Txnl1/Prdx6/Ero1lb/Txn2/Qsox2/Glrx3/Txnrd2/Ptges2/Txndc11/P4hb/Txndc9/Prdx2/Dnajc10/Nxn	30
GO:0110053	regulation of actin filament organization	84/4657	255/23210	8.27608e-07	1.11646e-05	7.6583e-06	F2rl1/Add2/Plek/Stmn1/Iqgap2/Id1/Cit/Cotl1/Met/Actr3b/Limk1/Cfl1/Eps8/S100a10/Flna/Arpc5/Tmod2/Arhgef15/Wdr1/Trim27/Baiap2/Alms1/Ptk2b/Ptger4/Pfn1/Tmsb4x/Wasf1/Prkcd/Mtpn/Capg/Evl/Vill/Fhod1/Dstn/Twf1/Arf1/Plekhg2/Pak1/Arf6/Arpc4/Arpc1b/Actr2/Cttn/Tmod3/Ppfia1/Arpc1a/Sdc4/Bag4/Sh3bp1/Clasp2/Lats1/Dbn1/Cdc42ep1/Capza1/Arhgap35/Actr3/Cdc42ep5/Rhoc/Abl1/Rgcc/Rac1/Ap1ar/Map3k1/Cyfip1/Kirrel/S1pr1/Sh3…	84
GO:0000726	non-recombinational repair	28/4657	57/23210	8.54089e-07	1.14968e-05	7.88615e-06	Aunip/Polq/Lig1/Pola1/Rbbp8/Dek/Dclre1b/Ercc1/Smchd1/Mre11a/Ogg1/Wrap53/Xrcc6/Rif1/Xrcc1/Rexo4/Rnf138/Slx4/Mlh1/Prpf19/Hsf1/Polm/Poll/Psmd14/Dclre1a/Mad2l2/Xrcc5/Top2b	28
GO:0006476	protein deacetylation	39/4657	92/23210	8.7353e-07	1.1733e-05	8.04816e-06	Msl3l2/Rbm14/Ripk3/Trp53/Gm10093/Hdac1/Sfpq/Phb/Pml/Hdac6/Sin3a/Spred2/Mta2/Lrrk2/Hdac2/Morf4l2/Prkd2/Spred1/Sirt6/Tada2a/Akap8/Hdac3/Tbl1x/Mta1/Hdac10/Hdac7/Rcor1/Smarcad1/Prkaa1/Msl3/Brms1/Hdac9/Mier1/Znhit1/Suds3/Ccar2/Tada3/Sirt1/Jdp2	39
GO:0034501	protein localization to kinetochore	13/4657	17/23210	8.82592e-07	1.18035e-05	8.09653e-06	Aurkb/Spdl1/Ttk/Cdk1/Ndc80/Cdt1/Cenpq/Mtbp/Zw10/Rcc2/Bub3/Mis12/Champ1	13
GO:2000001	regulation of DNA damage checkpoint	13/4657	17/23210	8.82592e-07	1.18035e-05	8.09653e-06	Chek2/Rfwd3/Rpa2/Etaa1/Wdr76/Rnaseh2b/Ppp1r10/Ddx39b/Fem1b/Thoc1/Rint1/Ccar2/Thoc5	13
GO:0032465	regulation of cytokinesis	35/4657	79/23210	8.96718e-07	1.19665e-05	8.20839e-06	Cdc6/Aurka/Plk1/Kif23/E2f7/Aurkb/Kif14/Kif20a/Ect2/Kif20b/Incenp/Prc1/Racgap1/Cit/E2f8/Brca2/Chmp4c/Cdc25b/Myo19/Plk3/Ccp110/Cdc14a/Ahctf1/Cenpv/Pin1/Nup62/Prpf40a/Pkp4/Rhoa/Git1/Zfyve19/Cspp1/Klhl21/Birc6/Pkn2	35
GO:1901215	negative regulation of neuron death	81/4657	244/23210	9.09003e-07	1.21044e-05	8.30295e-06	Ngfr/Nefl/Ngf/Birc5/Kif14/Kdr/C5ar1/Dlx1/Ccl5/Cntfr/Adam8/Hspd1/Tfap2a/Cited1/Nr4a2/Npm1/Xrcc2/Gdnf/Clcf1/Set/Gclm/Bok/Msh2/Hsph1/Faim2/Adora2a/Hdac1/Arrb2/Sod1/Ptk2b/Ncoa7/Tyro3/Arrb1/Axl/Gclc/Smo/Hsp90ab1/Fmr1/Bax/Nono/Prkci/Pin1/Hyou1/Zpr1/Abcc1/Amigo2/F2r/Jun/Parp2/Itpr1/Tert/Cacna1a/Lrrk2/Kdm2b/Kras/Gfer/Csf1/Creb1/Cbl/Map3k12/Adnp/Ppp5c/Hsf1/Hmox1/Hdac7/Unc5b/Stxbp1/Serpinf1/Fbxo7/Park7/Rho…	81
GO:0007005	mitochondrion organization	135/4657	459/23210	9.17538e-07	1.21918e-05	8.36293e-06	Plaur/Kdr/Mtfr2/Dna2/Hspd1/Cck/Mx1/Ptpn5/Myc/Hsp90aa1/Gclm/Myo19/Timm8a1/Bok/Tomm40/Ier3/Pnp/Cxadr/Kat2a/Cav2/Trp53/Ppif/Slc25a5/Arrb2/Cep89/Gclc/Bik/Timm50/Prelid1/Hap1/Phb/Ywhaz/Parp1/Fxn/Siva1/Coq7/Mgme1/Bax/Fastkd3/Atad3a/Nrf1/Phb2/Ptcd2/Chchd4/Pnpt1/Atpif1/Jun/Ppp2cb/Ndufaf6/Inf2/Cox10/Cox18/Ppp2r2b/Cttn/Hdac6/Bak1/Lmna/Timm13/Bag4/Man2a1/Tert/Tomm20/Stoml2/Dhodh/Lrrk2/Hspa4/Polg/Mrpl15/Supv…	135
GO:0000727	double-strand break repair via break-induced replication	10/4657	11/23210	9.44171e-07	1.24389e-05	8.53243e-06	Mcm5/Mcm3/Gins2/Mcm2/Mcm4/Mcm7/Cdc45/Mcm6/Cdc7/Gins4	10
GO:0009265	2'-deoxyribonucleotide biosynthetic process	10/4657	11/23210	9.44171e-07	1.24389e-05	8.53243e-06	Dctd/Tyms/Dut/Cmpk2/Shmt1/Dtymk/Cmpk1/Adk/Guk1/Tbpl1	10
GO:0031055	chromatin remodeling at centromere	10/4657	11/23210	9.44171e-07	1.24389e-05	8.53243e-06	Hells/Oip5/Mis18a/Nasp/Hjurp/Cenpp/H3f3b/Cenpv/Pole3/Itgb3bp	10
GO:0046385	deoxyribose phosphate biosynthetic process	10/4657	11/23210	9.44171e-07	1.24389e-05	8.53243e-06	Dctd/Tyms/Dut/Cmpk2/Shmt1/Dtymk/Cmpk1/Adk/Guk1/Tbpl1	10
GO:0061982	meiosis I cell cycle process	46/4657	116/23210	9.6292e-07	1.2659e-05	8.68338e-06	Ccnb1ip1/Trip13/Aurka/Eme1/Plk1/Espl1/Fbxo5/Fancd2/Cdc25c/Top2a/Rad54l/Rad51/Pttg1/Brip1/Ccne1/Chtf18/Cks2/Ccne2/Mybl1/Topbp1/Rad54b/Ndc1/Mnd1/Msh6/Psmc3ip/Mcmdc2/Cdc25a/Brca2/M1ap/Terf1/Rad51c/Cdc25b/Msh4/Ercc1/Mre11a/Helq/Msh3/Syde1/Cenpc1/Fancm/Slx4/Mlh1/Atm/Rmi1/Ehmt2/Top2b	46
GO:0007076	mitotic chromosome condensation	12/4657	15/23210	1.03847e-06	1.35945e-05	9.3251e-06	Ncapg/Cdca5/Smc2/Ncaph/Ncapd2/Nusap1/Smc4/Ncapd3/Ncaph2/Phf23/Akap8/Phf13	12
GO:1902570	protein localization to nucleolus	12/4657	15/23210	1.03847e-06	1.35945e-05	9.3251e-06	Npm1/Ran/Rrs1/Pinx1/Rpf2/Polr1a/Nmd3/Mcrs1/Tert/Wrn/Nvl/Nol8	12
GO:0000054	ribosomal subunit export from nucleus	11/4657	13/23210	1.09323e-06	1.42031e-05	9.74253e-06	Npm1/Ran/Xpo1/Rrs1/Eif6/Rps15/Ltv1/Nmd3/Abce1/Sdad1/Nup88	11
GO:0033750	ribosome localization	11/4657	13/23210	1.09323e-06	1.42031e-05	9.74253e-06	Npm1/Ran/Xpo1/Rrs1/Eif6/Rps15/Ltv1/Nmd3/Abce1/Sdad1/Nup88	11
GO:0051315	attachment of mitotic spindle microtubules to kinetochore	11/4657	13/23210	1.09323e-06	1.42031e-05	9.74253e-06	Kif2c/Cenpe/Nuf2/Ndc80/Cdt1/Mad1l1/Mis12/Cenpc1/Seh1l/Hnrnpu/Champ1	11
GO:0031062	positive regulation of histone methylation	22/4657	40/23210	1.09413e-06	1.42031e-05	9.74253e-06	Myb/Brca1/Suv39h1/Dnmt1/Phf19/Paxip1/Men1/Dnmt3b/L3mbtl2/Pax7/Rif1/Nelfa/Eed/Lmna/Wdr61/Ctr9/Mtf2/Rtf1/Auts2/Kmt2a/Paf1/Sirt1	22
GO:0051656	establishment of organelle localization	138/4657	473/23210	1.13845e-06	1.47474e-05	1.01159e-05	Nefl/Birc5/Ccnb1/Plk1/Kif23/Kif2c/Cdca8/Spdl1/Cenpa/Cenpe/Kif14/Fam83d/Nuf2/Kif22/Cdca5/Sapcd2/Ndc80/Uchl1/Mad2l1/Kifc1/Tacc3/Spag5/Cenpf/Cdt1/Kif18a/Nusap1/Gm379/Syk/Psrc1/Npm1/Cenpq/Brca2/Syt5/Erc2/Terf1/Syne2/Chmp4c/Ran/Syt7/Xpo1/Lat2/Myo19/Kpnb1/Mcph1/Hhex/Adora2a/Nudc/Ezr/Nde1/Rrs1/Ctbp2/Slc9a3r1/Syne3/Mad1l1/Zw10/Myh10/Pinx1/Htr1b/Gata2/Wasf1/Stard3nl/Hap1/Ywhaz/Fhod1/Kif5c/Mis12/Eif6/Mreg/…	138
GO:0035601	protein deacylation	42/4657	103/23210	1.18003e-06	1.52224e-05	1.04417e-05	Msl3l2/Rbm14/Ripk3/Trp53/Gm10093/Hdac1/Sfpq/Phb/Pml/Hdac6/Sin3a/Spred2/Mta2/Lrrk2/Hdac2/Morf4l2/Prkd2/Spred1/Sirt6/Tada2a/Akap8/Hdac3/Tbl1x/Mta1/Hdac10/Hdac7/Rcor1/Smarcad1/Prkaa1/Abhd17a/Msl3/Brms1/Hdac9/Mier1/Znhit1/Suds3/Abhd17b/Ccar2/Tada3/Sirt1/Jdp2/Abhd17c	42
GO:0098732	macromolecule deacylation	42/4657	103/23210	1.18003e-06	1.52224e-05	1.04417e-05	Msl3l2/Rbm14/Ripk3/Trp53/Gm10093/Hdac1/Sfpq/Phb/Pml/Hdac6/Sin3a/Spred2/Mta2/Lrrk2/Hdac2/Morf4l2/Prkd2/Spred1/Sirt6/Tada2a/Akap8/Hdac3/Tbl1x/Mta1/Hdac10/Hdac7/Rcor1/Smarcad1/Prkaa1/Abhd17a/Msl3/Brms1/Hdac9/Mier1/Znhit1/Suds3/Abhd17b/Ccar2/Tada3/Sirt1/Jdp2/Abhd17c	42
GO:0048660	regulation of smooth muscle cell proliferation	59/4657	163/23210	1.19365e-06	1.53637e-05	1.05386e-05	Tnf/Orc1/Ccl5/Npr3/C3ar1/Apln/Myocd/Skp2/Ereg/Abcc4/Dnmt1/Cnn1/Ptgs2/Id2/Hbegf/Myc/Trib1/Map3k5/Trp53/Itgb3/Edn1/Smpd3/Nppb/Htr1b/Pparg/Ptgir/Sf1/Xrcc6/Pak1/Gnai3/Jun/Ddx39b/Tert/Nqo2/Ptk2/Stat1/Rbpj/Nampt/Myd88/Hmox1/Gper1/Prkca/S1pr1/Irak1/Ctnnbip1/Egr1/Zfp143/Ppard/Frs2/Hif1a/Cx3cl1/Ldlrap1/Gnai2/Mdm2/Comt/Xrcc5/Pten/Gnaq/Ctnnb1	59
GO:0032271	regulation of protein polymerization	73/4657	215/23210	1.19595e-06	1.53637e-05	1.05386e-05	Add2/Stmn1/Iqgap2/Psrc1/Stmn2/Cotl1/Met/Actr3b/Sgk1/Cfl1/Terf1/Hsp90aa1/Eps8/Fkbp4/Arpc5/Tmod2/Trim27/Baiap2/Ptk2b/Pfn1/Tmsb4x/Wasf1/Prkcd/Mtpn/Capg/Evl/Vill/Twf1/Arf1/Plekhg2/Nin/Pak1/Arf6/Arpc4/Arpc1b/Rps3/Actr2/Cttn/Tmod3/Arpc1a/Bag4/Clasp2/Lats1/Dbn1/Cdc42ep1/Cdk5rap2/Capza1/Nav3/Actr3/Cdc42ep5/Mapre1/Abl1/Drg1/Tppp3/Rac1/Ap1ar/Map3k1/Cyfip1/Kirrel/Arhgap18/Arpc2/Rhoa/Capzb/Hip1r/Coro1b/Rdx/M…	73
GO:0016925	protein sumoylation	23/4657	43/23210	1.20518e-06	1.54502e-05	1.0598e-05	Trim28/Uba2/Ahrr/Gnl3/Sumo2/Sae1/Ube2i/Topors/Stx1a/Pias2/Traf7/Sumo3/Zmiz2/Zmiz1/Cbx4/Egr1/Park7/Rela/Pias3/Zfp451/Hmg20b/Gnl3l/Ctnnb1	23
GO:0009262	deoxyribonucleotide metabolic process	19/4657	32/23210	1.22828e-06	1.57139e-05	1.07789e-05	Dctd/Tyms/Dut/Cmpk2/Shmt1/Rrm2/Ak2/Dctpp1/Ada/Rrm1/Dtymk/Nudt1/Pnp/Cmpk1/Adk/Samhd1/Nt5c/Guk1/Tbpl1	19
GO:0006470	protein dephosphorylation	79/4657	238/23210	1.23683e-06	1.57907e-05	1.08315e-05	Ptprn/Dusp9/Cdc25c/Cdca2/Dusp5/Tnf/Mastl/Ptpn7/Dusp15/Ptbp1/Cdc25a/Dusp4/Ptpn5/Ptpn22/Dusp2/Dusp6/Cdc25b/Mtmr4/Hsp90b1/Ptprq/Ptprn2/Ppp2r5d/Prkcd/Timm50/Cdc14a/Ptpn6/Fkbp1a/Ppm1g/Hsp90ab1/Ppp1cc/Ppp1r8/Cttnbp2nl/Slc39a10/Ptprj/Pin1/Ctdp1/Phlpp2/Ppp1r15b/Ppp2cb/Ppp2r2b/Ptprv/Ppp2r2d/Vcan/Lhpp/Dusp10/Ppp1ca/Ptpn14/Acp1/Mprip/Ppp2r2a/Ptpn9/Ppp1r11/Ppp5c/Dusp14/Ywhab/Ppm1m/Ywhae/Vrk3/Ctdnep1/Dusp7/Pt…	79
GO:0006986	response to unfolded protein	44/4657	110/23210	1.24385e-06	1.58475e-05	1.08705e-05	Ccnd1/Hspd1/Hsp90aa1/Bok/Hsph1/Hspb1/Hspa14/Manf/Hspa8/Serp1/Upf3a/Stc2/Pdia6/Bax/Hspa1b/Serp2/Hspa5/Bak1/Edem1/Calr/Upf3b/Tbl2/Stt3b/Parp16/Hspa13/Eif2ak4/Hspa4l/Yod1/Hsf1/Faf2/Ube2j2/Stub1/Tmem33/Creb3l1/Canx/Hspa9/Ptpn1/Edem2/Ptpn2/Dnajc3/Tmem129/Atf6b/Eif2ak3/Daxx	44
GO:0030010	establishment of cell polarity	52/4657	138/23210	1.25334e-06	1.59357e-05	1.0931e-05	Dock2/Plk1/Spdl1/Cenpa/Sapcd2/Ndc80/Kif20b/Mad2l1/Spag5/Dock8/Gja1/Cfl1/Fscn1/Hsp90aa1/Mcph1/Nde1/Slc9a3r1/Zw10/Ptk2b/Hey1/Gata3/Hsp90ab1/Wee1/Sipa1l3/Pak1/Gpsm2/Arf6/Dock7/Prkci/Hes1/Rap1b/Vangl2/Llgl1/Ust/Lmna/Msn/Sh3bp1/Brsk1/Cdk5rap2/Myh9/Fbf1/Ptk7/Myo9b/Ubxn2b/Crk/Actr1a/Rhoa/Bccip/Htt/Nsfl1c/Crkl/Actr1b	52
GO:0030217	T cell differentiation	87/4657	269/23210	1.2682e-06	1.60765e-05	1.10276e-05	Foxn1/Dock2/Myb/Flt3/Fancd2/Fanca/Fgl2/Il2rg/Socs1/Syk/Prr7/Adam8/5830411N06Rik/Eomes/Rsad2/Blm/Cd44/Ada/Sox13/Hsp90aa1/Ptpn22/Lag3/Jag2/Lck/Lfng/Ripk2/Ripk3/Pnp/Cdk6/Kat2a/Smad7/Lef1/Trp53/Zfp36l2/Tcf3/Hlx/Ptger4/Tnfsf9/Anxa1/Runx2/Prelid1/Gata3/Loxl3/Gli3/Rps6/Runx3/Nrarp/Zfp35/Socs5/Gadd45g/Cd1d1/Ncaph2/Fadd/Dusp10/Sp3/Drosha/Tmem98/Mettl3/Sart1/Patz1/Jmjd6/Foxp1/Abl1/Malt1/Abl2/Srf/Nfkbiz/Irf…	87
GO:0051302	regulation of cell division	57/4657	156/23210	1.26961e-06	1.60765e-05	1.10276e-05	Cdc6/Aurka/Plk1/Kif23/Kif18b/E2f7/Aurkb/Kif14/Kif20a/Ect2/Kif20b/Incenp/Btc/Aspm/Prc1/Racgap1/Ereg/Blm/Cit/E2f8/Rbl1/Tgfa/Brca2/Nap1l2/Myc/Chmp4c/Cdc25b/Myo19/Orc6/Lbh/Plk3/Ccp110/Cdc14a/Men1/Pdgfa/Ybx1/Ahctf1/Cenpv/Fgf5/Pin1/Nup62/Vegfc/Prpf40a/Pdgfc/Ptch1/Pkp4/Prdm15/Ncoa3/Rhoa/Git1/Zfyve19/Cspp1/Klhl21/Thoc5/Cat/Birc6/Pkn2	57
GO:1903050	regulation of proteolysis involved in cellular protein catabolic process	71/4657	208/23210	1.33316e-06	1.68468e-05	1.1556e-05	Aurka/Plk1/Pbk/Rnf144b/Trib1/Senp1/Uchl5/Smad7/Plk3/Ptk2b/Efna1/Gclc/Alad/Sumo2/Hsp90ab1/Fmr1/Rpl11/Pml/Sdcbp/Smarcc1/Atpif1/Hspbp1/Hspa1b/Ubqln4/Socs5/Usp14/Edem1/Ubqln2/Psme3/Lats1/Rpl5/Lrrk2/Rps7/Gna12/Rpl23/Ubqln1/Rad23b/Ube2k/Ptk2/Axin1/Usp7/Ube2j1/Yod1/Sumo3/Gsk3a/Sufu/Stub1/Glmn/Tmtc3/Psmd14/Smurf1/Anks1/Psme1/Psmf1/Csnk1d/Park7/Det1/Caml/Rnf19b/Mdm2/Bag2/Fbxw8/Edem2/Trim39/Ccar2/Wac/Dab2/…	71
GO:0009394	2'-deoxyribonucleotide metabolic process	17/4657	27/23210	1.4162e-06	1.77873e-05	1.22011e-05	Dctd/Tyms/Dut/Cmpk2/Shmt1/Ak2/Dctpp1/Ada/Dtymk/Nudt1/Pnp/Cmpk1/Adk/Samhd1/Nt5c/Guk1/Tbpl1	17
GO:0019692	deoxyribose phosphate metabolic process	17/4657	27/23210	1.4162e-06	1.77873e-05	1.22011e-05	Dctd/Tyms/Dut/Cmpk2/Shmt1/Ak2/Dctpp1/Ada/Dtymk/Nudt1/Pnp/Cmpk1/Adk/Samhd1/Nt5c/Guk1/Tbpl1	17
GO:0072528	pyrimidine-containing compound biosynthetic process	17/4657	27/23210	1.4162e-06	1.77873e-05	1.22011e-05	Dctd/Tyms/Dut/Cmpk2/Shmt1/Cad/Nme1/Umps/Dtymk/Ctps/Uck2/Nme4/Cmpk1/Nme6/Nme7/Dhodh/Tbpl1	17
GO:0032535	regulation of cellular component size	119/4657	397/23210	1.42035e-06	1.78033e-05	1.22121e-05	Nefl/Nefm/Ngf/Wnt7b/F2rl1/Add2/Plek/Iqgap3/Sema7a/Ret/Aqp1/Iqgap2/Slc12a1/Cit/Cotl1/Npm1/L1cam/Myo5b/Kcnn4/Actr3b/Limk1/Cfl1/Sema4f/Hsp90aa1/Ifrd1/Eps8/Cdk4/Sema6b/Arpc5/Tmod2/Ezr/Wdr1/Slc9a3r1/Trim27/Baiap2/Edn1/Ptk2b/Pfn1/Tmsb4x/Wasf1/Prkcd/Mtpn/Capg/Evl/Vill/Fxn/Dstn/Hsp90ab1/Sema6d/Prkg2/Twf1/Plxna4/Trim46/Dpysl2/Arf1/Plekhg2/Pak1/Arf6/Sema4b/Arpc4/Arpc1b/Tnfrsf12a/Wdr36/Actr2/Inf2/Cttn/Rpl4/…	119
GO:0070646	protein modification by small protein removal	51/4657	135/23210	1.44451e-06	1.80696e-05	1.23947e-05	Usp43/Uchl1/Usp1/Usp17la/Senp1/Kat2a/Uchl5/Sart3/Shmt2/Uchl3/Usp10/Usp39/Usp37/Usp36/Usp49/Usp14/Usp27x/Taf10/Usp45/Usp42/Uspl1/Usp7/Usp15/Trrap/Yod1/Usp46/Otud4/Usp48/Tor1a/Senp2/Usp31/Gps1/Psmd14/Wdr48/Josd1/Brcc3/Park7/Usp21/Usp12/Senp3/Usp22/Usp9x/Cops7b/Senp5/Usp33/Cops3/Atxn7l3/Cops7a/Babam1/Cops6/Usp5	51
GO:0043534	blood vessel endothelial cell migration	45/4657	114/23210	1.45998e-06	1.82262e-05	1.25022e-05	Prl2c2/Kdr/Adam8/Ptgs2/Cd40/Epha2/Foxc2/Vash1/Efnb2/Hspb1/Ptk2b/Efna1/Angpt2/Gata2/Robo1/Anxa1/Pparg/Scarb1/Ets1/Map2k3/Notch1/Vegfc/Nus1/Sh3bp1/Myh9/Prkd2/Abl1/Rgcc/Spred1/Srf/Hmox1/Csnk2b/Hdac7/Prkca/Ephb4/Pdcd10/Atp5b/Prcp/Map3k3/Rhoa/Hif1a/Pik3c2a/Hdac9/Sp1/Sirt1	45
GO:0045132	meiotic chromosome segregation	40/4657	97/23210	1.49445e-06	1.85565e-05	1.27287e-05	Ccnb1ip1/Bub1/Trip13/Eme1/Plk1/Bub1b/Espl1/Fancd2/Ttk/Top2a/Nuf2/Pttg1/Smc2/Ncaph/Brip1/Ccne1/Ccne2/Smc4/Ndc1/Mcmdc2/Brca2/M1ap/Ncapd3/Terf1/Rad51c/Msh4/Mre11a/Helq/Syde1/Cenpc1/Actr2/Fancm/Slx4/Mlh1/Ncaph2/Actr3/Atm/Rmi1/Ehmt2/Top2b	40
GO:2001243	negative regulation of intrinsic apoptotic signaling pathway	40/4657	97/23210	1.49445e-06	1.85565e-05	1.27287e-05	Plaur/Hells/Fignl1/Atad5/Ptgs2/Rtkn2/Cd44/Ackr3/Noc2l/G2e3/Src/Hsph1/Hspb1/Ppif/Hdac1/Mif/Armc10/Nono/Snai1/Txndc12/Dnaja1/Hyou1/Lrrk2/Hdac2/Cdkn2d/Ddx3x/Creb3l1/Mapk7/Parl/Park7/Ptpn1/Hif1a/Mdm2/Zfp385a/Ccar2/Kdm1a/Sirt1/Trim32/Rrn3/Ikbkg	40
GO:0032786	positive regulation of DNA-templated transcription, elongation	20/4657	35/23210	1.49843e-06	1.85565e-05	1.27287e-05	Supt16/Ddx39b/Cdk12/Wdr61/Thoc1/Ctr9/Ercc6/Brd4/Gtf2f1/Ell2/Ccnk/Cdk9/Rtf1/Leo1/Gtf2f2/Scaf8/Paf1/Dab2/Cdk13/Thoc5	20
GO:0051973	positive regulation of telomerase activity	20/4657	35/23210	1.49843e-06	1.85565e-05	1.27287e-05	Aurkb/Nek2/Grhl2/Dkc1/Myc/Hsp90aa1/Hnrnpd/Ptges3/Hnrnpa2b1/Cct2/Hsp90ab1/Wrap53/Tcp1/Cct4/Naf1/Nvl/Acd/Mapk1/Map3k4/Ctnnb1	20
GO:0120031	plasma membrane bounded cell projection assembly	141/4657	488/23210	1.57913e-06	1.9517e-05	1.33875e-05	Prl2c2/F2rl1/Stil/Anln/Mns1/Gap43/Ccno/Podxl/Ccl5/Poc1a/Plek2/Aqp1/Abcc4/Dnaaf2/Nup85/Wdr90/Cfl1/Fscn1/Epha2/Coro1c/Hsp90aa1/Rsph1/Syne2/Eps8/Emp1/Flna/Ccdc114/Fhdc1/Ezr/Slc9a3r1/Tmem138/Alms1/Fnbp1l/Myh10/Rcc2/Dzip1l/Pfn1/Ccp110/Ttc39c/Ulk4/Cntrob/Poc1b/Cep89/Prkcd/Tmem107/2700049A03Rik/Hap1/Cdc14a/Evl/Cenpj/Rap2a/Hyls1/Cep135/Cep250/S1pr2/Fmr1/Twf1/Fgd1/Itgb4/Cep83/Kctd17/Arf6/Emp3/Unc119b/Rab2…	141
GO:0030518	intracellular steroid hormone receptor signaling pathway	42/4657	104/23210	1.59775e-06	1.97077e-05	1.35184e-05	Brca1/Hmga2/Foxa1/Skp2/Fkbp4/Ywhah/Src/Lbh/Hdac1/Arrb2/Ptges3/Phb/Parp1/Rwdd1/Pak1/Phb2/Dnaja1/Ube2i/Lats1/Calr/Carm1/Arid1a/Smarca4/Pias2/Safb2/Safb/Pagr1a/Ppp5c/Gper1/Ncoa3/Park7/Cnot1/Rhoa/Med1/Yap1/Cnot2/Kmt2d/Daxx/Sirt1/Dab2/Clock/Ddx5	42
GO:0048659	smooth muscle cell proliferation	60/4657	168/23210	1.6224e-06	1.9972e-05	1.36997e-05	Tnf/Orc1/Ccl5/Npr3/C3ar1/Apln/Myocd/Skp2/Ereg/Abcc4/Dnmt1/Cnn1/Ptgs2/Id2/Hbegf/Myc/Trib1/Map3k5/Trp53/Itgb3/Edn1/Smpd3/Nppb/Htr1b/Pparg/Ptgir/Sf1/Xrcc6/Pak1/Gnai3/Jun/Ddx39b/Tert/Nqo2/Ptk2/Stat1/Rbpj/Nampt/Myd88/Hmox1/Gper1/Prkca/S1pr1/Irak1/Ctnnbip1/Egr1/Zfp143/Ppard/Frs2/Hif1a/Cx3cl1/Ldlrap1/Gnai2/Mdm2/Comt/Naa35/Xrcc5/Pten/Gnaq/Ctnnb1	60
GO:0043401	steroid hormone mediated signaling pathway	44/4657	111/23210	1.66303e-06	2.04034e-05	1.39956e-05	Brca1/Hmga2/Foxa1/Skp2/Sgk1/Fkbp4/Ywhah/Src/Lbh/Hdac1/Arrb2/Ptges3/Phb/Parp1/Rwdd1/Pak1/Abhd2/Phb2/Dnaja1/Ube2i/Lats1/Calr/Carm1/Arid1a/Smarca4/Pias2/Safb2/Safb/Pagr1a/Ppp5c/Gper1/Ncoa3/Park7/Cnot1/Rhoa/Med1/Yap1/Cnot2/Kmt2d/Daxx/Sirt1/Dab2/Clock/Ddx5	44
GO:0001841	neural tube formation	50/4657	132/23210	1.66403e-06	2.04034e-05	1.39956e-05	Lrp2/Stil/Kif20b/Grhl2/Zic5/Lhx2/Tfap2a/Cfl1/Casp8/Spint1/Mthfd1l/Mthfd1/Kat2a/Apaf1/Celsr1/Casp3/Nup50/Pfn1/Coq7/Rab23/Tead2/Vangl2/Rala/Phactr4/Sdc4/Gatad2a/Arid1a/Arhgap35/Sec24b/Kdm2b/Rps7/Abl1/Ptch1/Tulp3/Abl2/Ptk7/Sufu/Glmn/Stk3/Deaf1/Brpf1/Ipmk/Rarg/Hif1a/Rara/Stk4/Fzd6/Bcl10/Med12/Tmed2	50
GO:0048568	embryonic organ development	142/4657	493/23210	1.75401e-06	2.1464e-05	1.47231e-05	Wnt7b/Myb/E2f7/Hmx2/Stil/Gjb5/Kdr/Palb2/Grhl2/Plk4/Dlx2/Plac1/Tbx20/Pax8/Twist2/Tfap2a/Cited1/Eomes/Krt8/E2f8/Id2/Krt19/Gja1/Myc/Ada/Hoxb6/Gdnf/Epha2/Spint1/Id3/Mthfd1l/Foxc2/Trim28/Hoxb5/Gli1/Vash1/Triobp/Hhex/Lef1/Trp53/Vax2/Celsr1/Slc9a3r1/Edn1/Hlx/Sod1/Ptprq/Efna1/Erf/Otx1/Gata2/Ttc39c/Chst11/Hey1/Sox9/Runx2/Men1/Tra2b/Pdgfa/Tshz1/Smo/Gata3/Eif4a3/Gli3/Nr2f2/Myf5/Snai1/Msx1/Notch1/Bcr/Hes1/Te…	142
GO:0032479	regulation of type I interferon production	35/4657	81/23210	1.83228e-06	2.23777e-05	1.53498e-05	Flt3/Hmgb2/Traip/Havcr2/Syk/Hspd1/Ptpn22/Trim15/Hmgb1/Polr3g/Rnf26/Cactin/Dhx9/Dhx33/Gpatch3/Cd14/Zfp64/Nmi/Tirap/Stat1/Polr3d/Pqbp1/Myd88/Traf3ip1/Irf1/Polr3b/Polr3f/Irak1/Yy1/Polr3c/Polr3a/Traf3/Ifnar1/Tbk1/Nploc4	35
GO:0017148	negative regulation of translation	51/4657	136/23210	1.86411e-06	2.26772e-05	1.55553e-05	Dhfr/Tyms/Nanos1/Shmt1/Ncl/Mov10/Hnrnpd/Zfp36l2/Eif4e/Mettl16/Eif4a3/Eif6/Khsrp/Fmr1/Caprin1/Eif2s1/Pml/Enc1/Cnot3/Rps3/Rpl13a/Eif4enif1/Eif4ebp2/Syncrip/Calr/Pus7/Tnrc6a/Ilf3/Patl1/Mrpl13/Mettl3/Eif4g1/Hnrnpr/Ddx3x/Tpr/Cnot10/Eif2ak4/Larp1/Mex3d/Zfp36/Ythdf2/Mettl14/Prkca/Unk/Cnot1/Rara/Upf1/Cnot2/Eif2ak3/Rc3h1/Pum1	51
GO:0001838	embryonic epithelial tube formation	56/4657	154/23210	1.86413e-06	2.26772e-05	1.55553e-05	Lrp2/Stil/Kif20b/Grhl2/Zic5/Lhx2/Ret/Pax8/Tfap2a/Cfl1/Gdnf/Casp8/Spint1/Mthfd1l/Mthfd1/Kat2a/Apaf1/Celsr1/Casp3/Nup50/Pfn1/Sox9/Gata3/Coq7/Rab23/Tead2/Vangl2/Rala/Phactr4/Sdc4/Gatad2a/Arid1a/Arhgap35/Sec24b/Kdm2b/Rps7/Abl1/Ptch1/Tulp3/Abl2/Ptk7/Sufu/Glmn/Stk3/Deaf1/Brpf1/Ipmk/Rarg/Hif1a/Rara/Stk4/Fzd6/Bcl10/Med12/Tmed2/Ctnnb1	56
GO:0010632	regulation of epithelial cell migration	75/4657	225/23210	1.89987e-06	2.30666e-05	1.58224e-05	Prl2c2/Serpine1/Kdr/Aqp1/Ptgs2/Cd40/Hbegf/Ccbe1/Met/Epha2/Glipr2/Coro1c/Foxc2/Vash1/Src/Hspb1/Itgb3/Ptk2b/Pfn1/Efna1/Angpt2/Gata2/Mapre2/Anxa1/Pparg/Sox9/Ets1/Evl/Gata3/Map2k3/Nr2f2/Arf6/Notch1/Vegfc/Itga3/Jun/Nus1/Hdac6/Has2/Mcc/Sh3bp1/Clasp2/Calr/Dusp10/Bcar1/Sema3a/Prkd2/Patz1/Dock1/Abl1/Rgcc/Spred1/Atoh8/Ptk2/Dock5/Hmox1/Csnk2b/Hdac7/Prkca/Strap/Serpinf1/Pdcd10/Atp5b/Prcp/Pdcd6/Map3k3/Anxa3/R…	75
GO:0043039	tRNA aminoacylation	23/4657	44/23210	2.04586e-06	2.47422e-05	1.69718e-05	Vars/Sars2/Wars2/Rars/Dars2/Hars/Yars2/Vars2/Cars2/Kars/Qrsl1/Tarsl2/Farsa/Farsb/Tars/Tars2/Gatc/Rars2/Yars/Ears2/Aars/Qars/Dars	23
GO:0043044	ATP-dependent chromatin remodeling	23/4657	44/23210	2.04586e-06	2.47422e-05	1.69718e-05	Oip5/Mis18a/Nasp/Ptma/Hjurp/Cenpp/Anp32e/Actl6a/Smarcd2/Pole3/Smarcc1/Smarca5/Arid1a/Smarca4/Itgb3bp/Smarcad1/Smarce1/Dmap1/Actr5/Actr6/Srcap/Vps72/Znhit1	23
GO:0033673	negative regulation of kinase activity	72/4657	214/23210	2.06096e-06	2.48761e-05	1.70636e-05	Plk1/Dusp9/Uchl1/Dusp5/Foxa2/Errfi1/Gprc5a/Myocd/Npm1/Actb/Dusp4/Ptpn5/Tfap4/Coro1c/Fam72a/Ptpn22/Dusp2/Trib1/Adarb1/Dusp6/Spry4/Prkar2b/Hhex/Adora2a/Hspb1/Trim27/Casp3/Prkcd/Men1/Ptpn6/Nr2f2/Cdkn2c/Prkag2/Ptprj/Csk/Dnaja1/Nup62/Gstp1/Socs5/Gadd45g/Sh2b3/Lats1/Spred2/Adar/Prpsap1/Dusp10/Abl1/Spred1/Chordc1/Cbl/Hyal2/Mllt1/Hnrnpu/Aida/Prkca/Mapk7/Dusp7/Ajuba/Fbxo7/Park7/Ptpn1/Ubash3b/Dusp1/Dusp16/…	72
GO:0060485	mesenchyme development	87/4657	272/23210	2.11575e-06	2.54878e-05	1.74832e-05	Plaur/Wnt7b/Fam83d/Foxa2/Sema7a/Foxa1/Ret/Tbx20/Myocd/Tfap2a/Eomes/Ezh2/Cer1/Bambi/Loxl2/Msx2/Gja1/Zfp703/Myc/Cfl1/Gdnf/Sema4f/Glipr2/Coro1c/Foxc2/Hnrnpab/Trim28/Tcof1/Sema6b/Flna/Smad7/Lef1/Gcnt2/Edn1/Efna1/Robo1/Hey1/Sox9/Nup133/Smo/Tgfb1i1/Loxl3/Sema6d/Snai1/Sema4b/Sdcbp/Msx1/Dlg5/Notch1/Hes1/Tead2/Tiam1/Vangl2/Gata4/Has2/Phactr4/Clasp2/Nfatc1/Kbtbd8/Hdac2/Nkx2-5/Sema3a/Adam15/Rgcc/Trip10/Pofu…	87
GO:0010165	response to X-ray	16/4657	25/23210	2.12609e-06	2.55131e-05	1.75006e-05	Lrp2/Blm/Xrcc2/Brca2/Msh2/Trp53/Ercc1/Nucks1/Anxa1/Gata3/Xrcc6/Kars/Atm/Ercc6/Brcc3/Xrcc5	16
GO:0051443	positive regulation of ubiquitin-protein transferase activity	16/4657	25/23210	2.12609e-06	2.55131e-05	1.75006e-05	Plk1/Cdc20/Mastl/Ube2s/Trib1/Rps2/Arrdc4/Fzr1/Pin1/Topors/Axin1/Stub1/Ube2n/Dcun1d5/Ube2l3/Pten	16
GO:0006360	transcription by RNA polymerase I	25/4657	50/23210	2.1641e-06	2.59189e-05	1.7779e-05	Ddx11/Rasl11a/Ncl/Tcof1/Flna/Polr1e/Wdr43/Utp15/Wdr75/Heatr1/Dhx33/Pwp1/Nol11/Smarcb1/Smarca4/Ubtf/Cd3eap/Znrd1/Taf1a/Zmpste24/Ercc6/Pih1d1/Med1/Eif2ak3/Rrn3	25
GO:0002200	somatic diversification of immune receptors	33/4657	75/23210	2.19831e-06	2.62778e-05	1.80251e-05	Exo1/Polq/Hspd1/Ung/Atad5/Msh6/Cd40/Clcf1/Pms2/Msh2/Lef1/Tcf3/Ercc1/Paxip1/Msh3/Xrcc6/Rif1/Exosc3/Nbn/Rnf168/Adar/Samhd1/Mlh1/Thoc1/Foxp1/Atm/Aplf/Pagr1a/Ctnnbl1/Tcf7/Polm/Mad2l2/Mcm3ap	33
GO:0032606	type I interferon production	36/4657	85/23210	2.32914e-06	2.77758e-05	1.90526e-05	Flt3/Hmgb2/Traip/Havcr2/Syk/Hspd1/Ptpn22/Trim15/Hmgb1/Polr3g/Rnf26/G3bp1/Cactin/Dhx9/Dhx33/Gpatch3/Cd14/Zfp64/Nmi/Tirap/Stat1/Polr3d/Pqbp1/Myd88/Traf3ip1/Irf1/Polr3b/Polr3f/Irak1/Yy1/Polr3c/Polr3a/Traf3/Ifnar1/Tbk1/Nploc4	36
GO:1902903	regulation of supramolecular fiber organization	106/4657	348/23210	2.33259e-06	2.77758e-05	1.90526e-05	F2rl1/Add2/Plek/Ckap2/Stmn1/Iqgap2/Psrc1/Stmn2/Id1/Cit/Cotl1/Met/Actr3b/Limk1/Sgk1/Cfl1/Terf1/Eps8/Fkbp4/S100a10/Flna/Arpc5/Trpv4/Tmod2/Arhgef15/Wdr1/Trim27/Baiap2/Edn1/Alms1/Ptk2b/Ptger4/Pfn1/Tmsb4x/Wasf1/Prkcd/Mtpn/Hspa8/Capg/Evl/Vill/Fhod1/Dstn/Twf1/Arf1/Plekhg2/Nin/Pak1/Arf6/Arpc4/Arpc1b/Rps3/Actr2/Cttn/Tmod3/Hdac6/Gas2l1/Ppfia1/Arpc1a/Sdc4/Bag4/Sh3bp1/Clasp2/Lats1/Dbn1/Cdc42ep1/Cdk5rap2/Capz…	106
GO:0040001	establishment of mitotic spindle localization	19/4657	33/23210	2.34964e-06	2.78716e-05	1.91184e-05	Plk1/Spdl1/Cenpa/Sapcd2/Ndc80/Mad2l1/Nusap1/Kpnb1/Mcph1/Nde1/Zw10/Gpsm2/Cdk5rap2/Ubxn2b/Actr1a/Bccip/Htt/Nsfl1c/Actr1b	19
GO:0045070	positive regulation of viral genome replication	19/4657	33/23210	2.34964e-06	2.78716e-05	1.91184e-05	Top2a/Ppih/Pabpc1/Adarb1/Ppia/Srpk1/Nucks1/Hspa8/Ppid/Tarbp2/Ppie/Notch1/Ppib/Adar/Ddx3x/Larp1/Pde12/Top2b/Pkn2	19
GO:0032388	positive regulation of intracellular transport	68/4657	200/23210	2.58096e-06	3.0557e-05	2.09604e-05	Ect2/Kif20b/Spag5/Syk/Ptgs2/Ptpn5/Ptpn22/Anxa2/Ran/Syt7/Trim28/Flna/Wipf1/Ezr/Plk3/Emd/Tardbp/Gata2/Prkcd/Dhx9/Smo/Gli3/Trim46/Xpo4/Arf1/Efcab7/Pak1/Khdrbs1/Ccl2/Nutf2/Ipo5/Zpr1/Cep290/Msn/Edem1/Rbm27/Cpsf6/Ehd1/Mtmr2/Actr3/Vamp8/Tpr/Hdac3/Hyal2/Capn10/Rbm22/Zic1/Gsk3a/Ywhae/Stxbp1/Tomm7/Pdcd10/Il4ra/Arpc2/Pdcd5/Ctdspl2/Dmap1/Mapk1/Prkaa1/Ehd2/Ldlrap1/Mdm2/Rdx/Edem2/Uaca/Dab2/Rbm26/Asph	68
GO:0033143	regulation of intracellular steroid hormone receptor signaling pathway	34/4657	79/23210	2.854e-06	3.36609e-05	2.30895e-05	Brca1/Hmga2/Foxa1/Skp2/Src/Lbh/Hdac1/Arrb2/Phb/Parp1/Rwdd1/Pak1/Phb2/Ube2i/Lats1/Calr/Carm1/Smarca4/Pias2/Safb2/Pagr1a/Ppp5c/Ncoa3/Park7/Cnot1/Rhoa/Med1/Yap1/Cnot2/Kmt2d/Sirt1/Dab2/Clock/Ddx5	34
GO:1902117	positive regulation of organelle assembly	34/4657	79/23210	2.854e-06	3.36609e-05	2.30895e-05	Tnf/Spag5/Mns1/Plk4/Fscn1/Src/Edn1/Ccp110/G3bp1/Hap1/Cnot6/Cenpj/Cep135/Gpsm2/Kctd17/Sdcbp/Nup62/Dynll1/Ralb/Msn/Sdc4/G3bp2/Arhgap35/Sdc1/Crocc/Ccdc88a/Pqbp1/Arpc2/Pdcd6ip/Cnot1/Rhoa/Cnot2/Pan3/Htt	34
GO:0036297	interstrand cross-link repair	17/4657	28/23210	2.92891e-06	3.44133e-05	2.36056e-05	Rad51ap1/Rad51/Fancb/Fanca/Mcm8/Msh6/Rfwd3/Dclre1b/Ercc1/Nucks1/Mcm9/Exo5/Fancf/Slx4/Fancl/Fancg/Dclre1a	17
GO:0051984	positive regulation of chromosome segregation	17/4657	28/23210	2.92891e-06	3.44133e-05	2.36056e-05	Cdc6/Ccnb1/Cenpe/Rad18/Cdt1/Ddx11/Fen1/Rcc2/Sfpq/Rad21/Smc6/Anapc5/Anapc11/Hnrnpu/Smc5/Anapc4/Nsmce2	17
GO:0034249	negative regulation of cellular amide metabolic process	56/4657	156/23210	2.9601e-06	3.47139e-05	2.38118e-05	Dhfr/Tyms/Nanos1/Shmt1/Ncl/Mov10/Hnrnpd/Zfp36l2/Spon1/Eif4e/Hap1/Mettl16/Eif4a3/Eif6/Khsrp/Fmr1/Caprin1/Eif2s1/Pml/Enc1/Cnot3/Pin1/Ormdl2/Ormdl1/Rps3/Rpl13a/Eif4enif1/Eif4ebp2/Syncrip/Calr/Pus7/Tnrc6a/Ilf3/Patl1/Mrpl13/Mettl3/Eif4g1/Hnrnpr/Ddx3x/Tpr/Cnot10/Eif2ak4/Larp1/Mex3d/Zfp36/Ythdf2/Mettl14/Prkca/Unk/Cnot1/Rara/Upf1/Cnot2/Eif2ak3/Rc3h1/Pum1	56
GO:0042176	regulation of protein catabolic process	113/4657	378/23210	2.97401e-06	3.48111e-05	2.38785e-05	Aurka/Plk1/Fam83d/Pbk/Dtl/Mad2l1/Tnf/Gfap/Rnf144b/Adam8/Chek2/Rab26/Gja1/Lpcat1/Hsp90aa1/Anxa2/Trib1/Xpo1/Timp1/Flna/Ier3/Senp1/Uchl5/Smad7/Ezr/Plk3/Sf3b3/Ptk2b/Odc1/Efna1/Gclc/Fzr1/Sox9/Phb/Alad/Sumo2/Hsp90ab1/Fmr1/Rpl11/Nsf/Azin1/Pml/Sdcbp/Pin1/Smarcc1/Atpif1/Hspbp1/Hspa1b/Ubqln4/Socs5/Msn/Usp14/Edem1/Nedd4l/Ubqln2/Psme3/Lats1/Rpl5/Lrrk2/Banp/Rps7/Gna12/Rpl23/Ubqln1/Rad23b/Ube2k/Ptk2/Axin1/Usp7…	113
GO:1900087	positive regulation of G1/S transition of mitotic cell cycle	21/4657	39/23210	3.03941e-06	3.55095e-05	2.43575e-05	Ccnd1/Cyp1a1/Ccne1/Dbf4/Cdc45/Mtbp/Anp32b/Larp7/Apex1/Anxa1/Lsm11/Tert/Eif4g1/Mepce/Rgcc/Ddx3x/Cul4b/Rpl17/Plrg1/Mdm2/Rdx	21
GO:0071156	regulation of cell cycle arrest	28/4657	60/23210	3.12052e-06	3.63885e-05	2.49605e-05	Brca1/Foxm1/Ccnd1/Pidd1/Chek2/Id2/Tfap4/Cdk4/Mybbp1a/Trp53/Rpl26/Mif/Rrp8/Casp2/Hsp90ab1/Pml/Ptprv/Calr/Rpl23/Rgcc/Crlf3/Uhrf2/Gper1/Ccnk/Cdk9/Mdm2/Zbtb17/Sde2	28
GO:0045943	positive regulation of transcription by RNA polymerase I	15/4657	23/23210	3.1603e-06	3.6783e-05	2.52311e-05	Ddx11/Rasl11a/Ncl/Wdr43/Utp15/Wdr75/Heatr1/Dhx33/Pwp1/Nol11/Smarcb1/Smarca4/Ubtf/Pih1d1/Eif2ak3	15
GO:0030218	erythrocyte differentiation	49/4657	131/23210	3.19707e-06	3.71412e-05	2.54768e-05	Hba-a1/Hmgb2/Ncapg2/Lyar/Id2/G6pdx/Sfxn1/Senp1/Cdk6/Dyrk3/Casp3/Tcf3/Gata2/Ets1/Klf2/Rps19/Gata3/Rps6/Ptbp3/Atpif1/Tmod3/Prmt1/Gas2l1/Sh2b3/Adar/Smarca4/Ankrd54/Sp3/Setd1a/Jmjd6/Inhba/Stat1/Tcea1/Srf/Rps14/Pknox1/Zfp36/Rcor1/L3mbtl3/Hspa9/Smad5/Hif1a/Med1/Smap1/Lyn/Ptpn2/Sp1/Tmem14c/Kdm1a	49
GO:0043902	positive regulation of multi-organism process	61/4657	175/23210	3.33352e-06	3.86539e-05	2.65144e-05	Prss37/F2rl1/Aurka/Top2a/Havcr2/Syk/Kpna2/Ppih/Cfl1/Tfap4/Trim15/Anxa2/Pabpc1/Chmp4c/Adarb1/Vps37b/Ripk2/Cav2/Lef1/Plau/Rrp1b/Pfn1/C1qbp/Ppia/Srpk1/Mif/Nucks1/Hspa8/Dhx9/Ppid/Tarbp2/Fmr1/Ppie/Syde1/Smc3/Lgals1/Ctdp1/Notch1/Ppib/Jun/Smarcb1/Chd1/Rab34/Adar/Smarca4/Hdac2/Inhba/Ddx3x/Larp1/Prkca/Bcl2l11/Gtf2b/P4hb/Park7/Pde12/Tsg101/Sp1/Pum1/Top2b/Tbk1/Pkn2	61
GO:0043038	amino acid activation	23/4657	45/23210	3.3909e-06	3.92457e-05	2.69204e-05	Vars/Sars2/Wars2/Rars/Dars2/Hars/Yars2/Vars2/Cars2/Kars/Qrsl1/Tarsl2/Farsa/Farsb/Tars/Tars2/Gatc/Rars2/Yars/Ears2/Aars/Qars/Dars	23
GO:0006469	negative regulation of protein kinase activity	66/4657	194/23210	3.51166e-06	4.05676e-05	2.78271e-05	Plk1/Dusp9/Uchl1/Dusp5/Errfi1/Gprc5a/Myocd/Npm1/Actb/Dusp4/Ptpn5/Tfap4/Coro1c/Fam72a/Ptpn22/Dusp2/Trib1/Adarb1/Dusp6/Spry4/Prkar2b/Hhex/Adora2a/Hspb1/Trim27/Casp3/Prkcd/Men1/Ptpn6/Nr2f2/Cdkn2c/Prkag2/Ptprj/Dnaja1/Nup62/Gstp1/Socs5/Gadd45g/Sh2b3/Lats1/Spred2/Adar/Dusp10/Abl1/Spred1/Chordc1/Cbl/Hyal2/Mllt1/Aida/Prkca/Mapk7/Dusp7/Fbxo7/Park7/Ptpn1/Ubash3b/Dusp1/Dusp16/Lyn/Tsg101/Ptpn2/Dnajc3/Sirt1/P…	66
GO:0001832	blastocyst growth	18/4657	31/23210	3.67946e-06	4.24268e-05	2.91025e-05	Chek1/Gins1/Palb2/Ncapg2/Hbegf/Brca2/Rad51b/Gins4/Zpr1/Nbn/Smarca4/Prpf19/Ctr9/Ints1/Brd4/Setdb1/Rtf1/Dicer1	18
GO:0043535	regulation of blood vessel endothelial cell migration	37/4657	90/23210	3.97017e-06	4.56939e-05	3.13435e-05	Prl2c2/Kdr/Ptgs2/Cd40/Epha2/Foxc2/Vash1/Hspb1/Efna1/Angpt2/Gata2/Anxa1/Pparg/Ets1/Map2k3/Notch1/Vegfc/Nus1/Sh3bp1/Prkd2/Abl1/Rgcc/Spred1/Hmox1/Csnk2b/Hdac7/Prkca/Pdcd10/Atp5b/Prcp/Map3k3/Rhoa/Hif1a/Pik3c2a/Hdac9/Sp1/Sirt1	37
GO:0034614	cellular response to reactive oxygen species	54/4657	150/23210	3.99603e-06	4.59061e-05	3.1489e-05	Ect2/Tnf/Dhfr/Nqo1/Aqp1/Ezh2/Met/Cfl1/Map3k5/Txn1/Ripk3/Src/Hsph1/Trp53/Ppif/Hnrnpd/Sod1/Sigmar1/Smpd3/Apex1/Anxa1/Axl/Prkcd/Parp1/Fxn/Jun/Prdx1/Rps3/Net1/Hdac6/Pde8a/Ripk1/Lrrk2/Hdac2/Bcar1/Foxp1/Abl1/Hsf1/Crk/Adprhl2/Mapk7/Oser1/Agap3/Pdcd10/Fbxo7/Park7/Mapk1/Pcgf2/Cflar/Rela/Prdx2/Sirt1/Top2b/Setx	54
GO:0008064	regulation of actin polymerization or depolymerization	61/4657	176/23210	4.1127e-06	4.71589e-05	3.23484e-05	F2rl1/Add2/Plek/Iqgap2/Cit/Cotl1/Actr3b/Cfl1/Eps8/Arpc5/Tmod2/Wdr1/Trim27/Baiap2/Ptk2b/Pfn1/Tmsb4x/Wasf1/Prkcd/Mtpn/Capg/Evl/Vill/Dstn/Twf1/Arf1/Plekhg2/Arf6/Arpc4/Arpc1b/Actr2/Cttn/Tmod3/Arpc1a/Bag4/Sh3bp1/Lats1/Dbn1/Cdc42ep1/Capza1/Arhgap35/Actr3/Cdc42ep5/Rac1/Ap1ar/Map3k1/Cyfip1/Kirrel/Arhgap18/Arpc2/Rhoa/Capzb/Hip1r/Coro1b/Rdx/Mlst8/Gmfb/Hax1/Cdc42ep4/Snx9/Arpc3	61
GO:0019081	viral translation	11/4657	14/23210	4.16809e-06	4.753e-05	3.2603e-05	Ptbp1/Dhx9/Pcbp2/Denr/Eif3g/Eif3b/Eif3l/Ssb/Eif2ak4/Eif3d/Eif3a	11
GO:0071428	rRNA-containing ribonucleoprotein complex export from nucleus	11/4657	14/23210	4.16809e-06	4.753e-05	3.2603e-05	Npm1/Ran/Xpo1/Rrs1/Eif6/Rps15/Ltv1/Nmd3/Abce1/Sdad1/Nup88	11
GO:0090069	regulation of ribosome biogenesis	11/4657	14/23210	4.16809e-06	4.753e-05	3.2603e-05	Ncl/Wdr43/Utp15/Wdr75/Heatr1/Dimt1/Usp36/Shq1/Trmt112/Riok1/Pten	11
GO:0071214	cellular response to abiotic stimulus	91/4657	292/23210	4.20639e-06	4.77908e-05	3.27818e-05	Aurkb/Pbk/Fignl1/Rad51ap1/Rad51/Ect2/Chek1/H2afx/Aqp1/Pold1/Slc12a1/Blm/Chek2/Pcna/Ptgs2/Stk39/Npm1/Cdc25a/Actb/Gja1/Ruvbl2/Pold3/Noc2l/Lrrc8e/Sipa1/Lrrc8c/Trpv4/Rad9a/Trp53/Spidr/Polh/Casp3/Ptger4/Ercc1/Rpl26/Nucks1/Cnn2/Sox9/Ppid/Hus1/Parp1/Eef1d/Gata3/Ints7/Prkg2/Fmr1/Rad1/Xrcc6/Bax/Polk/Eif2s1/Arhgdia/Piezo2/Pole3/Rhno1/Net1/Bak1/Swi5/Rnf168/Atr/Mettl3/Wrn/Lrrc8d/Atm/Ddx3x/Zmpste24/Rac1/Hyal2…	91
GO:0104004	cellular response to environmental stimulus	91/4657	292/23210	4.20639e-06	4.77908e-05	3.27818e-05	Aurkb/Pbk/Fignl1/Rad51ap1/Rad51/Ect2/Chek1/H2afx/Aqp1/Pold1/Slc12a1/Blm/Chek2/Pcna/Ptgs2/Stk39/Npm1/Cdc25a/Actb/Gja1/Ruvbl2/Pold3/Noc2l/Lrrc8e/Sipa1/Lrrc8c/Trpv4/Rad9a/Trp53/Spidr/Polh/Casp3/Ptger4/Ercc1/Rpl26/Nucks1/Cnn2/Sox9/Ppid/Hus1/Parp1/Eef1d/Gata3/Ints7/Prkg2/Fmr1/Rad1/Xrcc6/Bax/Polk/Eif2s1/Arhgdia/Piezo2/Pole3/Rhno1/Net1/Bak1/Swi5/Rnf168/Atr/Mettl3/Wrn/Lrrc8d/Atm/Ddx3x/Zmpste24/Rac1/Hyal2…	91
GO:0051017	actin filament bundle assembly	58/4657	165/23210	4.25456e-06	4.82291e-05	3.30825e-05	Add2/Plek/Stmn1/Id1/Rnd1/Phactr1/Met/Limk1/Cfl1/Fscn1/Myo1b/Eps8/S100a10/Flna/Triobp/Hsp90b1/Src/Fhdc1/Ezr/Fam171a1/Arhgef15/Baiap2/Alms1/Ptk2b/Myh10/Ptger4/Pfn1/Arrb1/Actn1/Evl/Fhod1/Pak1/Actn4/Ppfia1/Cald1/Pls3/Sdc4/Bag4/Clasp2/Dbn1/Kctd13/Rhoc/Abl1/Rgcc/Abl2/Rac1/Tnfaip1/Srf/S1pr1/Sh3pxd2b/Zyx/Rhoa/Cx3cl1/Coro1b/Rdx/Ttc8/Lpar1/Wasf2	58
GO:0018107	peptidyl-threonine phosphorylation	47/4657	125/23210	4.26054e-06	4.82291e-05	3.30825e-05	Plk1/Ttk/Cdk1/Pbk/Chek1/Cdc7/Cad/Vrk1/Cit/Stk39/Met/Wnk3/Ripk2/Smad7/Dyrk3/Cadm4/Ddit4/Vrk2/Ppp2r5d/Prkcd/Phip/S1pr2/Prkag2/Hk1/Nlk/Spred2/Lrrk2/Prkd2/Csnk1g1/Eif4g1/Spred1/Ube2k/Axin1/Map3k12/Csnk2b/Gsk3a/Acvr1/Vrk3/Prkca/Cdc42bpb/Csnk1d/Mapk1/Oxsr1/Tnks1bp1/Csnk2a2/Tbk1/Csnk1g3	47
GO:0071901	negative regulation of protein serine/threonine kinase activity	43/4657	111/23210	4.40451e-06	4.97677e-05	3.41379e-05	Plk1/Dusp9/Uchl1/Dusp5/Myocd/Dusp4/Ptpn5/Tfap4/Ptpn22/Dusp2/Dusp6/Spry4/Prkar2b/Hhex/Casp3/Prkcd/Men1/Ptpn6/Nr2f2/Cdkn2c/Ptprj/Dnaja1/Nup62/Gstp1/Sh2b3/Lats1/Spred2/Dusp10/Abl1/Spred1/Chordc1/Hyal2/Aida/Prkca/Mapk7/Dusp7/Fbxo7/Ptpn1/Dusp1/Dusp16/Lyn/Sirt1/Pten	43
GO:0016556	mRNA modification	16/4657	26/23210	4.49473e-06	5.06946e-05	3.47737e-05	Dkc1/Adarb1/Hnrnpc/Pus1/Mettl16/Bag4/Pus7/Trmt61a/Trub1/Mettl3/Trmt6/Cmtr2/Wtap/Mettl14/Trmt10c/Pcif1	16
GO:1903707	negative regulation of hemopoiesis	56/4657	158/23210	4.63465e-06	5.17311e-05	3.54847e-05	Flt3/Fgl2/Socs1/Ncapg2/Twist2/Hmgb3/Id2/Cd44/Tjp2/Myc/Nme1/Lag3/Trib1/Cdk6/Smad7/Tcf3/Hlx/Ptk2b/Gata2/Anxa1/Loxl3/Gli3/Runx3/Rbm15/Notch1/Hes1/Nrarp/Prmt1/Zfp35/Socs5/Nfkbia/Gas2l1/Meis2/Wdr61/Ctr9/Lrrc17/Irf1/Zfp36/Meis1/Hoxa9/Hspa9/Fbxo7/Il4ra/Leo1/Dpf2/Ubash3b/Rara/Lyn/Paf1/Ptpn2/Prdx2/Tob2/Thoc5/Pias3/Rc3h1/Ctnnb1	56
GO:0006490	oligosaccharide-lipid intermediate biosynthetic process	10/4657	12/23210	4.63534e-06	5.17311e-05	3.54847e-05	Alg13/Alg8/Alg6/Nus1/Dpagt1/Srd5a3/Alg11/Alg14/Alg12/Alg10b	10
GO:0009219	pyrimidine deoxyribonucleotide metabolic process	10/4657	12/23210	4.63534e-06	5.17311e-05	3.54847e-05	Dctd/Tyms/Dut/Cmpk2/Shmt1/Dctpp1/Dtymk/Cmpk1/Nt5c/Tbpl1	10
GO:2000232	regulation of rRNA processing	10/4657	12/23210	4.63534e-06	5.17311e-05	3.54847e-05	Ncl/Wdr43/Utp15/Wdr75/Heatr1/Dimt1/Usp36/Shq1/Trmt112/Riok1	10
GO:0000413	protein peptidyl-prolyl isomerization	14/4657	21/23210	4.63675e-06	5.17311e-05	3.54847e-05	Ppih/Ppil1/Fkbp4/Fkbp5/Ppif/Ppia/Ppid/Fkbp1a/Ppie/Ppib/Ppwd1/Ppil3/Cwc27/Ppil4	14
GO:1904666	regulation of ubiquitin protein ligase activity	14/4657	21/23210	4.63675e-06	5.17311e-05	3.54847e-05	Plk1/Cdc20/Fbxo5/Mad2l1/Mastl/Ube2s/Fzr1/Rpl11/Rpl5/Rps7/Rpl23/Mad2l2/Bag2/Pten	14
GO:0016233	telomere capping	20/4657	37/23210	4.82954e-06	5.37851e-05	3.68936e-05	Aurkb/Nek2/Rtel1/Tinf2/Dclre1b/Hnrnpd/Ercc1/Hnrnpa2b1/Mre11a/Pot1b/Rad50/Nbn/Xrcc1/Atm/Acd/Dclre1a/Mapk1/Map3k4/Nabp2/Tnks2	20
GO:0046128	purine ribonucleoside metabolic process	27/4657	58/23210	4.94147e-06	5.48344e-05	3.76133e-05	Mtap/Ahcy/Ada/Nme1/Impdh2/Ran/Aprt/Gmpr2/Pnp/Ak4/Ampd2/Rab23/Gnai3/Nme4/Gmps/Pemt/Adk/Nme6/Nme7/Hprt/Lrrk2/Guk1/Gtpbp1/Ahcyl1/Rhoa/Nt5c3/Mtrr	27
GO:1902369	negative regulation of RNA catabolic process	27/4657	58/23210	4.94147e-06	5.48344e-05	3.76133e-05	Ptbp1/Dkc1/Gdnf/Pabpc1/E2f1/Hnrnpd/Hnrnpc/Tardbp/Pkp3/Dhx9/Ybx1/Pkp1/Fmr1/Rbm10/Hnrnpa0/Dhx34/Elavl1/Syncrip/Naf1/Tirap/Larp1/Hnrnpu/Myd88/Zfp36/Thrap3/Lrpprc/Dicer1	27
GO:0044728	DNA methylation or demethylation	35/4657	84/23210	4.99993e-06	5.53839e-05	3.79903e-05	Hells/Brca1/Grhl2/Mis18a/Ezh2/Mbd4/Dnmt1/Piwil4/Myc/Trim28/Apex1/Parp1/Gata3/Apobec3/Dnmt3b/Tdg/Prmt5/Bend3/Ctcf/Mta2/Smarca4/Prmt7/Zmpste24/Usp7/Otud4/Zfp57/Gsk3a/Ehmt2/Usp9x/Kmt2a/Ehmt1/Mtrr/Bmi1/Alkbh1/Kdm1b	35
GO:0018210	peptidyl-threonine modification	49/4657	133/23210	5.24035e-06	5.784e-05	3.9675e-05	Plk1/Ttk/Cdk1/Pbk/Chek1/Cdc7/Cad/Vrk1/Cit/Stk39/Met/Galnt2/Wnk3/Ripk2/Smad7/Dyrk3/Cadm4/Ddit4/Vrk2/Ppp2r5d/Prkcd/Phip/S1pr2/Prkag2/Hk1/Nlk/Spred2/Lrrk2/Prkd2/Csnk1g1/Eif4g1/Spred1/Ube2k/Axin1/Map3k12/Csnk2b/Gsk3a/Acvr1/Vrk3/Prkca/Cdc42bpb/Csnk1d/Mapk1/Oxsr1/Tnks1bp1/Csnk2a2/Tbk1/Csnk1g3/Galnt1	49
GO:0035966	response to topologically incorrect protein	49/4657	133/23210	5.24035e-06	5.784e-05	3.9675e-05	Ccnd1/Hspd1/Hsp90aa1/Bok/Hsph1/Hspb1/Rnf126/Hspa14/Manf/Hspa8/Serp1/Sdf2l1/Upf3a/Stc2/Pdia6/Bax/Hspa1b/Serp2/Hdac6/Hspa5/Bak1/Edem1/Calr/Upf3b/Tbl2/Stt3b/Parp16/Hspa13/Eif2ak4/Hspa4l/Yod1/Hsf1/Faf2/Tor1a/Ube2j2/Stub1/Tmem33/Creb3l1/Canx/Hspa9/Ptpn1/Edem2/Ptpn2/Uggt1/Dnajc3/Tmem129/Atf6b/Eif2ak3/Daxx	49
GO:0016311	dephosphorylation	109/4657	366/23210	5.32834e-06	5.87065e-05	4.02694e-05	Ptprn/Dusp9/Cdc25c/Cdca2/Dusp5/Tnf/Plek/Mastl/Cdkn3/Pkmyt1/Ptpn7/Dusp15/Ptbp1/Cdc25a/Dusp4/Ptpn5/Ptpn22/Cep192/Dusp2/Dusp6/Cdc25b/Mtmr4/Ripk3/Hsp90b1/Src/Ptprq/Rrp1b/Ptprn2/Ppp2r5d/Iqgap1/Prkcd/Timm50/Cdc14a/Ptpn6/Fkbp1a/Ppm1g/Hsp90ab1/Mphosph10/Ppp1cc/Ppp1r8/Impa2/Lmtk3/Cttnbp2nl/Slc39a10/Ptprj/Pin1/Ctdp1/Phlpp2/Ppp1r15b/Impa1/Ppp2cb/Ppp2r2b/Ptprv/Ppp4c/Bag4/Ppp2r2d/Inpp5f/Vcan/Lhpp/Mtmr2/Rpl5/D…	109
GO:0072527	pyrimidine-containing compound metabolic process	25/4657	52/23210	5.36183e-06	5.89706e-05	4.04506e-05	Tk1/Dctd/Tyms/Dck/Dut/Cda/Cmpk2/Shmt1/Cad/Upp1/Dctpp1/Nme1/Umps/Dtymk/Ctps/Uck2/Pycrl/Nme4/Cmpk1/Nme6/Nme7/Dhodh/Nt5c/Tbpl1/Mapk1	25
GO:0010824	regulation of centrosome duplication	22/4657	43/23210	5.40715e-06	5.91539e-05	4.05763e-05	Gen1/Stil/Kifc1/Ccnf/Plk4/Poc1a/Npm1/Mdm1/Cep192/Chmp4c/Rbm14/Xpo1/Kat2a/Alms1/Cenpj/Trim37/Nup62/Nubp1/Cdk5rap2/Cep76/Chordc1/Pdcd6ip	22
GO:0042307	positive regulation of protein import into nucleus	22/4657	43/23210	5.40715e-06	5.91539e-05	4.05763e-05	Ect2/Ptgs2/Ptpn22/Ran/Trim28/Flna/Tardbp/Prkcd/Smo/Gli3/Efcab7/Nutf2/Ipo5/Zpr1/Tpr/Hdac3/Hyal2/Rbm22/Zic1/Dmap1/Mapk1/Uaca	22
GO:0051293	establishment of spindle localization	22/4657	43/23210	5.40715e-06	5.91539e-05	4.05763e-05	Plk1/Spdl1/Cenpa/Sapcd2/Ndc80/Mad2l1/Spag5/Nusap1/Kpnb1/Mcph1/Nde1/Zw10/Gpsm2/Llgl1/Cdk5rap2/Myh9/Ubxn2b/Actr1a/Bccip/Htt/Nsfl1c/Actr1b	22
GO:0001890	placenta development	59/4657	170/23210	5.58812e-06	6.10258e-05	4.18603e-05	Fosl1/Wnt7b/E2f7/Serpine1/Ccnf/Gjb5/Gjb3/Dlx3/Grhl2/Plk4/Plac1/Cited1/Eomes/Ptgs2/Krt8/E2f8/Krt19/Met/Ada/Spint1/Trim28/Vash1/Dazap1/Lef1/Pla2g4a/Peg10/Erf/Gata2/Pparg/Hey1/Hsp90ab1/Nr2f2/Rps6/Snai1/Rbm15/Hes1/Arid1a/Sp3/Rtcb/Rbpj/Hsf1/Senp2/Stk3/Zfat/Ncoa3/Ppard/Mapk1/Hif1a/Map3k4/Bptf/Med1/Fbxw8/Stk4/Egln1/Sp1/Alkbh1/Birc6/Itgav/Tmed2	59
GO:0030098	lymphocyte differentiation	116/4657	395/23210	5.61955e-06	6.1261e-05	4.20216e-05	Foxn1/Dock2/Myb/Flt3/Fancd2/Hells/Fanca/Fgl2/Il2rg/Socs1/Syk/Prr7/Adam8/5830411N06Rik/Eomes/Hmgb3/Rsad2/Blm/Id2/Cd44/Ada/Sox13/Clcf1/Hsp90aa1/Ptpn22/Mertk/Lag3/Jag2/Lck/Lfng/Ripk2/Ripk3/Msh2/Pnp/Hhex/Cdh17/Cdk6/Kat2a/Smad7/Lef1/Trp53/Zfp36l2/Tcf3/Hlx/Ptk2b/Ptger4/Tnfsf9/Tyro3/Anxa1/Axl/Runx2/Prelid1/Atp11c/Ptpn6/Cmtm7/Gata3/Loxl3/Gli3/Bax/Rps6/Runx3/Irf2bp2/Ptprj/Lgals1/Nrarp/Zfp35/Socs5/Bak1/Gad…	116
GO:0071480	cellular response to gamma radiation	17/4657	29/23210	5.75209e-06	6.25956e-05	4.29371e-05	H2afx/Chek2/Trp53/Rpl26/Xrcc6/Pole3/Atr/Wrn/Atm/Zmpste24/Hsf1/Egr1/Rnf4/Mdm2/Yap1/Xrcc5/Kdm1a	17
GO:0007568	aging	79/4657	247/23210	6.08153e-06	6.60646e-05	4.53166e-05	Krt16/Fbxo5/Serpine1/Cdk1/Rad54l/Foxm1/Hmga2/Suv39h1/Krt14/Rad54b/Chek2/Msh6/Npm1/Rbl1/Id2/Brca2/Rnf165/Tfcp2l1/Vash1/Msh2/Cdk6/Trp53/Sod1/Ercc1/Apex1/Mif/Prkcd/Fzr1/Pot1b/Eef1e1/Ctc1/Serp1/Ogg1/Coq7/Rwdd1/Eif2s1/Pml/Nup62/Pnpt1/Smc6/Rsl1d1/Slc18a2/Sin3a/Lmna/Prmt6/Calr/Nek4/Tert/Lrrk2/Atr/Polg/Kras/Wrn/Abl1/Atm/Zmpste24/Hyal2/Srf/Capn10/Msra/Nampt/Smc5/Gsk3a/Kat6a/Zmiz1/Picalm/Zfp217/Atn1/Map3k3…	79
GO:0046785	microtubule polymerization	33/4657	78/23210	6.22569e-06	6.75122e-05	4.63096e-05	Fbxo5/Stmn1/Psrc1/Stmn2/Met/Sgk1/Terf1/Cep192/Fkbp4/Tubg1/Trpv4/Nde1/Ckap5/Cenpj/Nin/Pak1/Rps3/Tubgcp2/Clasp2/Cdk5rap2/Nav3/Mapre1/Abl1/Tubgcp4/Tubgcp3/Drg1/Tppp3/Rac1/Tubgcp6/Tubgcp5/Csnk1d/Capzb/Camsap1	33
GO:0071383	cellular response to steroid hormone stimulus	55/4657	156/23210	6.71848e-06	7.27287e-05	4.98879e-05	Brca1/Npas4/Hmga2/Foxa1/Aqp1/Skp2/Sgk1/Gdnf/Tfap4/Fkbp4/Ywhah/Src/Lbh/Ddit4/Hdac1/Arrb2/Zfp36l2/Ptges3/Anxa1/Eif4e/Phb/Parp1/Rwdd1/Pak1/Abhd2/Phb2/Dnaja1/Ube2i/Lats1/Calr/Carm1/Arid1a/Smarca4/Pias2/Safb2/Safb/Pagr1a/Ppp5c/Hnrnpu/Gper1/Zfp36/Ncoa3/Park7/Cnot1/Rhoa/Med1/Yap1/Cnot2/Kmt2d/Ube2l3/Daxx/Sirt1/Dab2/Clock/Ddx5	55
GO:0031572	G2 DNA damage checkpoint	18/4657	32/23210	6.83097e-06	7.36888e-05	5.05464e-05	Plk1/Clspn/Cdk1/Brca1/Dtl/Chek1/Blm/Mbd4/Donson/Ier3/Mre11a/Fzr1/Nbn/Brsk1/Atm/Brcc3/Rint1/Babam1	18
GO:0032212	positive regulation of telomere maintenance via telomerase	18/4657	32/23210	6.83097e-06	7.36888e-05	5.05464e-05	Aurkb/Nek2/Dkc1/Cct6a/Cct7/Cct3/Cct2/Cct5/Tcp1/Cct4/Cct8/Atr/Atm/Acd/Mapk1/Map3k4/Xrcc5/Ctnnb1	18
GO:0042278	purine nucleoside metabolic process	28/4657	62/23210	6.88853e-06	7.41804e-05	5.08837e-05	Mtap/Ahcy/Ada/Nme1/Impdh2/Ran/Aprt/Gmpr2/Pnp/Ak4/Ampd2/Rab23/Gnai3/Nme4/Gmps/Pemt/Adk/Nme6/Nme7/Hprt/Oard1/Lrrk2/Guk1/Gtpbp1/Ahcyl1/Rhoa/Nt5c3/Mtrr	28
GO:0048638	regulation of developmental growth	117/4657	401/23210	7.16961e-06	7.70733e-05	5.2868e-05	Ngf/Wwc1/Ccnb1/Serpine1/Flt3/Cdk1/Hmga2/Sema7a/Suv39h1/Tbx20/Kcnk2/L1cam/Myo5b/Gja1/G6pdx/Limk1/Cfl1/Sema4f/Foxc2/Ifrd1/Dusp6/Foxs1/Cdk4/Sema6b/Gli1/Cxadr/Ezr/Gdf15/Edn1/Alms1/Hlx/Sod1/Ptger4/Men1/Smo/Fxn/Serp1/Mapk11/Sema6d/Stc2/Plxna4/Trim46/Dpysl2/Ankrd26/Pak1/Sema4b/Pin1/Ctdp1/Notch1/Ppib/Tnfrsf12a/Wdr36/Cttn/Rpl4/Trpv2/Gata4/Ddx39b/Sin3a/Parp2/Nedd4l/Ripk1/Clasp2/Lats1/Hnrnpk/Dbn1/Carm1/Actr…	117
GO:0006605	protein targeting	81/4657	256/23210	7.36596e-06	7.90049e-05	5.4193e-05	Akap12/Mlph/Ap1s3/Hspd1/Arl6ip1/Zdhhc2/Ptpn5/Hsp90aa1/Vps37b/Timm8a1/Tomm40/Ywhaq/Sec61a1/Sec61b/Zdhhc12/Timm50/Hspa8/Hap1/Nup54/Ywhaz/Rpl11/Rab27a/Pak1/Ccl2/Pml/Gnptab/Zdhhc6/Chchd4/Atpif1/Ppp2r2b/Hspa5/Tram1/Timm13/Bag4/Tomm20/Actr3/Lrrk2/Hspa4/Tomm70a/Timm9/Srp72/Spcs2/Samm50/Ywhag/M6pr/Tomm5/Tomm22/Rab8b/Ywhab/Agk/Tomm34/Gsk3a/Ywhae/Timm23/Parl/Gdi1/Smurf1/Tomm7/Spcs3/Ssr3/Fbxo7/Tomm40l/Dnajc…	81
GO:0051148	negative regulation of muscle cell differentiation	27/4657	59/23210	7.37535e-06	7.90049e-05	5.4193e-05	Nfatc2/Il1f9/Myocd/Ezh2/Ereg/Rbpms2/Dnmt1/Ptbp1/G6pdx/Ybx1/Pak1/Msx1/Ctdp1/Notch1/Nfatc1/Nkx2-5/Tomm70a/Foxp1/Hdac3/Gsk3a/Nfatc3/Frs2/Med28/Cflar/Yy1/Daxx/Tnpo2	27
GO:0032956	regulation of actin cytoskeleton organization	103/4657	344/23210	7.38757e-06	7.90049e-05	5.4193e-05	F2rl1/Ect2/Add2/Plek/Stmn1/Iqgap2/Id1/Cit/Rnd1/Cotl1/Siglec15/Rhov/Met/Actr3b/Limk1/Cfl1/Fscn1/Eps8/S100a10/Flna/Arpc5/Tmod2/Arhgef15/Wdr1/Celsr1/Itgb3/Trim27/Baiap2/Edn1/Alms1/Ptk2b/Ptger4/Pfn1/Tmsb4x/Wasf1/Prkcd/Mtpn/Capg/Evl/Vill/Fhod1/Dstn/Twf1/Arf1/Plekhg2/Pak1/Arhgdia/Arf6/Rhou/Arpc4/Arpc1b/Cd2ap/Actr2/Cttn/Rhobtb3/Tmod3/Vangl2/Ppfia1/Arpc1a/Sdc4/Bag4/Sh3bp1/Clasp2/Lats1/Dbn1/Cdc42ep1/Capza…	103
GO:0030832	regulation of actin filament length	61/4657	179/23210	7.58861e-06	8.10149e-05	5.55717e-05	F2rl1/Add2/Plek/Iqgap2/Cit/Cotl1/Actr3b/Cfl1/Eps8/Arpc5/Tmod2/Wdr1/Trim27/Baiap2/Ptk2b/Pfn1/Tmsb4x/Wasf1/Prkcd/Mtpn/Capg/Evl/Vill/Dstn/Twf1/Arf1/Plekhg2/Arf6/Arpc4/Arpc1b/Actr2/Cttn/Tmod3/Arpc1a/Bag4/Sh3bp1/Lats1/Dbn1/Cdc42ep1/Capza1/Arhgap35/Actr3/Cdc42ep5/Rac1/Ap1ar/Map3k1/Cyfip1/Kirrel/Arhgap18/Arpc2/Rhoa/Capzb/Hip1r/Coro1b/Rdx/Mlst8/Gmfb/Hax1/Cdc42ep4/Snx9/Arpc3	61
GO:0048661	positive regulation of smooth muscle cell proliferation	41/4657	106/23210	7.60661e-06	8.10674e-05	5.56077e-05	Tnf/Orc1/Ccl5/C3ar1/Skp2/Ereg/Abcc4/Dnmt1/Ptgs2/Id2/Hbegf/Myc/Map3k5/Itgb3/Edn1/Smpd3/Htr1b/Pak1/Gnai3/Jun/Ddx39b/Tert/Nqo2/Ptk2/Stat1/Rbpj/Nampt/Myd88/Hmox1/Prkca/S1pr1/Irak1/Egr1/Zfp143/Frs2/Hif1a/Cx3cl1/Ldlrap1/Gnai2/Mdm2/Gnaq	41
GO:0008156	negative regulation of DNA replication	19/4657	35/23210	7.67709e-06	8.16779e-05	5.60265e-05	Fbxo5/Gmnn/Timeless/Chek2/Msh6/Donson/Tipin/Brca2/Terf1/Trp53/Zranb3/Mre11a/Hus1/Msh3/Smc3/Smc1a/Pds5a/Atr/Gtpbp4	19
GO:0061572	actin filament bundle organization	58/4657	168/23210	8.02231e-06	8.52044e-05	5.84455e-05	Add2/Plek/Stmn1/Id1/Rnd1/Phactr1/Met/Limk1/Cfl1/Fscn1/Myo1b/Eps8/S100a10/Flna/Triobp/Hsp90b1/Src/Fhdc1/Ezr/Fam171a1/Arhgef15/Baiap2/Alms1/Ptk2b/Myh10/Ptger4/Pfn1/Arrb1/Actn1/Evl/Fhod1/Pak1/Actn4/Ppfia1/Cald1/Pls3/Sdc4/Bag4/Clasp2/Dbn1/Kctd13/Rhoc/Abl1/Rgcc/Abl2/Rac1/Tnfaip1/Srf/S1pr1/Sh3pxd2b/Zyx/Rhoa/Cx3cl1/Coro1b/Rdx/Ttc8/Lpar1/Wasf2	58
GO:0034329	cell junction assembly	68/4657	206/23210	8.11506e-06	8.60418e-05	5.90199e-05	Cdh26/Ctnnd2/Ect2/Tnf/Kdr/Grhl2/Gjc1/Prkch/Gja1/Zfp703/Pard6b/Cfl1/Fscn1/Epha2/Coro1c/Pkp2/S100a10/Trpv4/Src/Cdh17/Smad7/Wdr1/Itgb3/Ptk2b/Rcc2/Cdh24/Pkp3/Iqgap1/Micall2/Actn1/Pkp1/Snai1/Itgb4/Tesk2/Ptprj/Dlg5/Actn4/Bcr/Rap1b/Cttn/Sdc4/Nedd4l/Sh3bp1/Clasp2/Capza1/Rhoc/Fbf1/Abl1/Ptk2/Rac1/Srf/Pkp4/Hdac7/Prkca/Efna5/Ajuba/Pdcd6ip/Cd9/Rhoa/Lamc1/Cdh18/Map4k4/Pten/Rapgef2/Peak1/Itgav/Pkn2/Ctnnb1	68
GO:0034976	response to endoplasmic reticulum stress	76/4657	237/23210	8.13404e-06	8.60957e-05	5.90569e-05	Rnf183/Ccnd1/Map3k5/Bok/Hsp90b1/Trp53/Apaf1/Casp3/Sec61b/Pdia4/Manf/Serp1/Sdf2l1/Tmx1/Stc2/Pdia6/Pdia3/Bax/Eif2s1/Pml/Txndc12/Hyou1/Erlin1/Ppp1r15b/Jun/Ppp2cb/Serp2/Hspa5/Bak1/Usp14/Edem1/Ubqln2/Itpr1/Calr/Lrrk2/Tbl2/Ubqln1/Stt3b/Parp16/Ubxn8/Ube2k/Hspa13/Eif2ak4/Ube2j1/Yod1/Aifm1/Faf2/Tor1a/Ube2j2/Stub1/Tmem33/Creb3l1/Tmtc3/Bcl2l11/Canx/P4hb/Get4/Park7/Ptpn1/Erp29/Eif2b5/Ube4b/Edem2/Trim25/Ptpn2…	76
GO:1900024	regulation of substrate adhesion-dependent cell spreading	25/4657	53/23210	8.22071e-06	8.68646e-05	5.95843e-05	Coro1c/Fbln1/S100a10/Flna/Triobp/Itgb3/Rcc2/C1qbp/Actn4/Net1/Has2/Calr/Dbn1/Bcar1/Dock1/Abl1/Ptk2/Rac1/Ap1ar/Dock5/Crk/Efna5/Arpc2/Dab2/Crkl	25
GO:0000288	nuclear-transcribed mRNA catabolic process, deadenylation-dependent decay	24/4657	50/23210	8.52993e-06	8.98254e-05	6.16152e-05	Nanos1/Exosc8/Pabpc1/Exosc2/Zfp36l2/Cnot6/Exosc3/Exosc7/Polr2d/Mlh1/Tnrc6a/Patl1/Exosc5/Dcps/Dcp2/Polr2g/Zfp36/Cnot1/Pde12/Pan2/Dcp1a/Pan3/Lsm1/Rc3h1	24
GO:1902373	negative regulation of mRNA catabolic process	24/4657	50/23210	8.52993e-06	8.98254e-05	6.16152e-05	Ptbp1/Gdnf/Pabpc1/E2f1/Hnrnpd/Hnrnpc/Tardbp/Pkp3/Dhx9/Ybx1/Pkp1/Fmr1/Rbm10/Hnrnpa0/Dhx34/Elavl1/Syncrip/Tirap/Larp1/Hnrnpu/Myd88/Zfp36/Thrap3/Dicer1	24
GO:0006418	tRNA aminoacylation for protein translation	21/4657	41/23210	8.62914e-06	9.05621e-05	6.21206e-05	Vars/Sars2/Wars2/Rars/Dars2/Hars/Yars2/Vars2/Cars2/Kars/Tarsl2/Farsa/Farsb/Tars/Tars2/Rars2/Yars/Ears2/Aars/Qars/Dars	21
GO:0046782	regulation of viral transcription	21/4657	41/23210	8.62914e-06	9.05621e-05	6.21206e-05	Ccl5/Trim14/Tfap4/Lef1/Hdac1/Trim27/Rrp1b/Pfn1/Tardbp/Nucks1/Dhx9/Tarbp2/Ctdp1/Jun/Smarcb1/Chd1/Smarca4/Zfp36/Gtf2b/Sp1/Trim32	21
GO:0009408	response to heat	40/4657	103/23210	8.72116e-06	9.13729e-05	6.26767e-05	Hsf5/Ano1/Hsp90aa1/Trpv4/Ier5/Sod1/Hspa14/Gclc/Hspa8/Dhx9/Rbbp7/Tgfb1i1/Psip1/Eif2s1/Ccl2/Dnaja1/Polr2d/Hspa1b/Trpv2/Hspa5/Hspa4/Eif2b3/Chordc1/Pde4b/Tpr/Hspa13/Hsf1/Hmox1/Rasa3/Ywhae/Stub1/Irak1/Myof/Hspa9/Pdcd6/Eif2b5/Htra2/Eif2b4/Eif2b1/Daxx	40
GO:0072175	epithelial tube formation	56/4657	161/23210	8.85201e-06	9.22996e-05	6.33124e-05	Lrp2/Stil/Kif20b/Grhl2/Zic5/Lhx2/Ret/Pax8/Tfap2a/Cfl1/Gdnf/Casp8/Spint1/Mthfd1l/Mthfd1/Kat2a/Apaf1/Celsr1/Casp3/Nup50/Pfn1/Sox9/Gata3/Coq7/Rab23/Tead2/Vangl2/Rala/Phactr4/Sdc4/Gatad2a/Arid1a/Arhgap35/Sec24b/Kdm2b/Rps7/Abl1/Ptch1/Tulp3/Abl2/Ptk7/Sufu/Glmn/Stk3/Deaf1/Brpf1/Ipmk/Rarg/Hif1a/Rara/Stk4/Fzd6/Bcl10/Med12/Tmed2/Ctnnb1	56
GO:2001236	regulation of extrinsic apoptotic signaling pathway	56/4657	161/23210	8.85201e-06	9.22996e-05	6.33124e-05	Serpine1/Brca1/Hmgb2/Tnf/Ret/Traf1/Acsl5/Gdnf/Casp8/Gclm/Ppp2r1b/Src/Faim2/Gclc/Phip/Faim/Pdia3/Bax/Runx3/Pml/Tnfrsf12a/Cttn/Lmna/Psme3/Ripk1/Tert/Fem1b/Fadd/Ppp1ca/Pak2/Inhba/Hyal2/Hmox1/Gper1/Acvr1/Zc3hc1/Mapk7/Stk3/Unc5b/Park7/Cx3cl1/Htra2/Yap1/Rbck1/Cflar/Stk4/Rela/Prdx2/Dab2/Htt/Eya3/Pten/Bcl10/Birc6/Itgav/Skil	56
GO:0035148	tube formation	60/4657	176/23210	8.85432e-06	9.22996e-05	6.33124e-05	Lrp2/Stil/Kif20b/Grhl2/Zic5/Lhx2/Ret/Pax8/Tfap2a/Cfl1/Gdnf/Casp8/Spint1/Mthfd1l/Mthfd1/Kat2a/Apaf1/Celsr1/Casp3/Nup50/Pfn1/Sox9/Gata3/Coq7/Rab23/Notch1/Tead2/Vangl2/Rala/Phactr4/Sdc4/Gatad2a/Arid1a/Arhgap35/Sec24b/Kdm2b/Rps7/Abl1/Atoh8/Ptch1/Tulp3/Abl2/Ptk7/Sufu/Glmn/Stk3/Bcl2l11/Deaf1/Brpf1/Ipmk/Rarg/Hif1a/Dicer1/Rara/Stk4/Fzd6/Bcl10/Med12/Tmed2/Ctnnb1	60
GO:0007266	Rho protein signal transduction	65/4657	195/23210	8.89132e-06	9.23742e-05	6.33636e-05	Ngfr/F2rl1/Ect2/Lpar2/Arhgef39/Stmn1/Rnd1/Rhov/Met/F2rl2/Plekhg3/Eps8/Arap3/Adra1b/Arhgef15/Celsr1/Ngef/Baiap2/Robo1/Arrb1/Mcf2l/Tiam2/Fgd1/Plekhg2/Arhgdia/Arhgap32/Rhou/F2r/Itga3/Bcr/Rhobtb3/Net1/Tiam1/Vangl2/Kctd10/Phactr4/Fgd6/Rtkn/Kctd13/Cdc42ep1/Arhgap35/Arhgef40/Fgd3/Cdc42ep5/Gna12/Rhoc/Abl1/Lpar6/Abl2/Rac1/Ctnnal1/Tnfaip1/Rhog/Farp1/Tax1bp3/Arhgap42/Arhgef1/Myo9b/Dnmbp/Vav3/Cdc42se1/Ntn1/R…	65
GO:1902905	positive regulation of supramolecular fiber organization	65/4657	195/23210	8.89132e-06	9.23742e-05	6.33636e-05	F2rl1/Plek/Iqgap2/Psrc1/Stmn2/Id1/Met/Actr3b/Limk1/Cfl1/Terf1/S100a10/Flna/Arpc5/Trpv4/Arhgef15/Wdr1/Trim27/Baiap2/Edn1/Ptk2b/Pfn1/Wasf1/Evl/Dstn/Arf1/Nin/Pak1/Arf6/Arpc4/Arpc1b/Rps3/Actr2/Cttn/Arpc1a/Sdc4/Bag4/Cdc42ep1/Cdk5rap2/Nav3/Actr3/Katnb1/Cdc42ep5/Mapre1/Rhoc/Abl1/Rgcc/Drg1/Rac1/Ap1ar/Map3k1/Cyfip1/Kirrel/Sh3pxd2b/Arpc2/Rhoa/Cx3cl1/Hip1r/Coro1b/Mlst8/Gmfb/Cdc42ep4/Lpar1/Snx9/Arpc3	65
GO:0010971	positive regulation of G2/M transition of mitotic cell cycle	16/4657	27/23210	8.97258e-06	9.30623e-05	6.38356e-05	Ccnb1/Fbxo5/Cdc25c/Cdk1/Dtl/Ccnd1/Lmnb1/Cdc7/Cdc25a/Rad51b/Rad51c/Cdc25b/Cdk4/Rcc2/Sin3a/Brd4	16
GO:0008360	regulation of cell shape	53/4657	150/23210	9.10977e-06	9.43272e-05	6.47032e-05	Kdr/Bambi/Rnd1/Rhov/Cfl1/Eps8/Arap3/Ezr/Fam171a1/Wdr1/Slc9a3r1/Syne3/Baiap2/Sh3kbp1/Ptk2b/Myh10/Anxa1/Phip/Plxna4/Fgd1/Cfdp1/Arhgdia/Ccl2/Rhou/Rhobtb3/Plxna1/Fblim1/Msn/Parvb/Cdc42ep1/Arhgap35/Prpf40a/Gas2/Myh9/Strip2/Cdc42ep5/Gna12/Rhoc/Ptk2/Zmpste24/Fmnl2/Rhog/Parva/Dnmbp/Cyfip1/Crk/Arhgap18/Cdc42se1/Rhoa/Fmnl3/Rdx/Cdc42ep4/Lpar1	53
GO:0045739	positive regulation of DNA repair	29/4657	66/23210	9.21574e-06	9.52652e-05	6.53467e-05	Brca1/Foxm1/Fancb/Timeless/Ddx11/Blm/Pcna/Trim28/Pnp/Spidr/Smchd1/Dhx9/Parp1/Wrap53/Rif1/Rps3/Actr2/Xrcc1/Rnf168/Ercc6/Cbx8/Hdac10/Ube2n/Brcc3/Mad2l2/Sirt1/Eya3/Babam1/Top2b	29
GO:0007179	transforming growth factor beta receptor signaling pathway	57/4657	165/23210	9.35567e-06	9.65505e-05	6.62283e-05	Bmp8b/Myocd/Cited1/Dusp15/Bambi/Zfp703/Gdnf/Rasl11b/Mtmr4/Src/Cav2/Smad7/Trp53/Gcnt2/Arrb2/Peg10/Smad9/Cd109/Ltbp1/Chst11/Men1/Parp1/Tgfb1i1/Hsp90ab1/Ccl2/Pml/Sdcbp/Pin1/Itga3/Jun/Hspa5/Nlk/Snx25/Ptk2/Axin1/Creb1/Usp15/Map3k1/Acvr1/Stub1/Strap/Smurf1/Smad5/Zyx/Snx6/Usp9x/Ltbp4/Dcp1a/Trim33/Vasn/Sirt1/Dab2/Fut8/Zfp451/Twsg1/Rnf111/Skil	57
GO:0001522	pseudouridine synthesis	12/4657	17/23210	9.40515e-06	9.67387e-05	6.63573e-05	Dkc1/Nhp2/Gar1/Pus1/Pus7l/Pus10/Pus7/Naf1/Trub1/Rpusd2/Rpusd4/Rpusd1	12
GO:0090502	RNA phosphodiester bond hydrolysis, endonucleolytic	12/4657	17/23210	9.40515e-06	9.67387e-05	6.63573e-05	Npm1/Rcl1/Rrs1/Rps21/Nol9/Utp23/Fcf1/Abt1/Kri1/Bop1/Elac2/Dicer1	12
GO:0010634	positive regulation of epithelial cell migration	51/4657	143/23210	9.88639e-06	0.00010152	6.9637e-05	Prl2c2/Serpine1/Kdr/Aqp1/Ptgs2/Cd40/Hbegf/Ccbe1/Met/Glipr2/Foxc2/Src/Hspb1/Itgb3/Ptk2b/Pfn1/Gata2/Mapre2/Anxa1/Sox9/Ets1/Gata3/Map2k3/Arf6/Vegfc/Itga3/Jun/Nus1/Hdac6/Has2/Clasp2/Calr/Bcar1/Prkd2/Dock1/Abl1/Atoh8/Dock5/Hmox1/Hdac7/Prkca/Atp5b/Pdcd6/Map3k3/Anxa3/Hif1a/Pik3c2a/Hdac9/Sp1/Sirt1/Map4k4	51
GO:0045926	negative regulation of growth	81/4657	258/23210	1.01742e-05	0.000104302	7.15456e-05	Wwc1/Sema7a/Cda/Psrc1/Kcnk2/Gja1/G6pdx/Cfl1/Sema4f/Ifrd1/Sema6b/Cxadr/Trp53/Gdf15/Dcbld2/Alms1/Nppb/Dnajc2/Pparg/Ing5/Men1/Rbbp7/Phb/Fxn/Mapk11/Sema6d/Stc2/Cdkn2c/Trim46/Ankrd26/Pak1/Ptprj/Pml/Sema4b/Msx1/Ctdp1/Notch1/Pnpt1/Mndal/Gas2l1/Ripk1/Nme6/Ccdc85b/Prdm4/Smarca4/Actr3/Dusp10/Hdac2/Cdkn2d/Zmat3/Sema3a/Tomm70a/Adam15/Inhba/Foxp1/Ddx3x/Ptk2/Ptch1/Hyal2/Crlf3/Gsk3a/Sertad1/Stk3/Meis1/Ntn1/Ppar…	81
GO:0032273	positive regulation of protein polymerization	46/4657	125/23210	1.0384e-05	0.000106129	7.27989e-05	Iqgap2/Psrc1/Met/Actr3b/Terf1/Hsp90aa1/Arpc5/Trim27/Baiap2/Ptk2b/Pfn1/Wasf1/Evl/Arf1/Nin/Pak1/Arf6/Arpc4/Arpc1b/Rps3/Actr2/Cttn/Arpc1a/Bag4/Cdc42ep1/Cdk5rap2/Nav3/Actr3/Cdc42ep5/Mapre1/Drg1/Tppp3/Rac1/Ap1ar/Map3k1/Cyfip1/Kirrel/Arpc2/Rhoa/Hip1r/Coro1b/Mlst8/Gmfb/Cdc42ep4/Snx9/Arpc3	46
GO:0006353	DNA-templated transcription, termination	14/4657	22/23210	1.03867e-05	0.000106129	7.27989e-05	Ttf2/Med18/Dhx9/Polr2a/Prmt5/Znrd1/Xrn2/Scaf4/Zmpste24/Polr3k/Maz/Pcf11/Scaf8/Setx	14
GO:0000132	establishment of mitotic spindle orientation	17/4657	30/23210	1.07893e-05	0.000109881	7.53722e-05	Plk1/Spdl1/Cenpa/Sapcd2/Ndc80/Mad2l1/Mcph1/Nde1/Zw10/Gpsm2/Cdk5rap2/Ubxn2b/Actr1a/Bccip/Htt/Nsfl1c/Actr1b	17
GO:0009303	rRNA transcription	17/4657	30/23210	1.07893e-05	0.000109881	7.53722e-05	Ddx11/Npm1/Ncl/Tcof1/Npm3/Trp53/Polr1e/Polr1b/Pwp1/Nol11/Smarcb1/Polr1a/Smarca4/Cd3eap/Pih1d1/Spin1/Gtf3c1	17
GO:0007127	meiosis I	42/4657	111/23210	1.12476e-05	0.00011436	7.84444e-05	Ccnb1ip1/Trip13/Aurka/Eme1/Plk1/Espl1/Fbxo5/Fancd2/Top2a/Rad54l/Rad51/Pttg1/Brip1/Ccne1/Chtf18/Cks2/Ccne2/Mybl1/Topbp1/Rad54b/Ndc1/Mnd1/Psmc3ip/Mcmdc2/Brca2/M1ap/Terf1/Rad51c/Cdc25b/Msh4/Mre11a/Helq/Msh3/Syde1/Cenpc1/Fancm/Slx4/Mlh1/Atm/Rmi1/Ehmt2/Top2b	42
GO:1903362	regulation of cellular protein catabolic process	76/4657	239/23210	1.13748e-05	0.000115464	7.92017e-05	Aurka/Plk1/Pbk/Rnf144b/Hsp90aa1/Anxa2/Trib1/Senp1/Uchl5/Smad7/Ezr/Plk3/Ptk2b/Efna1/Gclc/Alad/Sumo2/Hsp90ab1/Fmr1/Rpl11/Pml/Sdcbp/Smarcc1/Atpif1/Hspbp1/Hspa1b/Ubqln4/Socs5/Msn/Usp14/Edem1/Ubqln2/Psme3/Lats1/Rpl5/Lrrk2/Rps7/Gna12/Rpl23/Ubqln1/Rad23b/Ube2k/Ptk2/Axin1/Usp7/Ube2j1/Yod1/Sumo3/Gsk3a/Sufu/Stub1/Glmn/Tmtc3/Psmd14/Smurf1/Anks1/Psme1/Psmf1/Csnk1d/Park7/Det1/Caml/Rnf19b/Mdm2/Bag2/Fbxw8/Rdx/E…	76
GO:0006304	DNA modification	38/4657	97/23210	1.14298e-05	0.000115643	7.93248e-05	Hells/Brca1/Grhl2/Mis18a/Ezh2/Mbd4/Dnmt1/Piwil4/Myc/Trim28/Apex1/Parp1/Gata3/Apobec3/Dnmt3b/Tdg/Prmt5/Bend3/Ctcf/Exosc3/Parp2/Mta2/Smarca4/Prmt7/Exosc5/Zmpste24/Usp7/Otud4/Zfp57/Gsk3a/Ehmt2/Usp9x/Kmt2a/Ehmt1/Mtrr/Bmi1/Alkbh1/Kdm1b	38
GO:0048525	negative regulation of viral process	38/4657	97/23210	1.14298e-05	0.000115643	7.93248e-05	Tnf/Oasl1/Fam111a/Ccl5/Trim59/Rsad2/Trim14/Ifitm1/Tfap4/Trim15/Fbln1/Trim28/Plscr1/Hdac1/Trim27/Tardbp/Srpk1/Mre11a/Banf1/Apobec3/Rad50/Pml/Slpi/Jun/Nbn/Rnasel/Adar/Ilf3/Stat1/Eif2ak4/Setdb1/Zfp36/Ccnk/Zfp809/Snx3/Trim25/Trim32/Morc2a	38
GO:0051056	regulation of small GTPase mediated signal transduction	81/4657	259/23210	1.19261e-05	0.000120467	8.26336e-05	Ngfr/Ngf/F2rl1/Dock2/Kif14/Foxm1/Ect2/Lpar2/Cyth4/Arhgef39/Psd4/Stmn1/Arhgap19/Met/F2rl2/Plekhg3/Eps8/Spry4/Sipa1/Arap3/Adra1b/Src/Cadm4/Arhgef15/Ngef/Robo1/Mapre2/Arrb1/Mcf2l/Tiam2/Fgd1/Plekhg2/Sipa1l3/Arhgdia/Arf6/Nup62/Notch1/Cd2ap/F2r/Itga3/Bcr/Ppp2cb/Net1/Tiam1/Kctd10/Fgd6/Sh3bp1/Kctd13/Arhgap35/Arhgef40/Fgd3/Rgl2/Kras/Sh2b2/Abl1/Csf1/Lpar6/Cbl/Abl2/Tnfaip1/Psd/Rasa4/Farp1/Arhgap42/Arhgef1/R…	81
GO:0048545	response to steroid hormone	70/4657	216/23210	1.22057e-05	0.00012272	8.4179e-05	Areg/Cpn1/Brca1/Acsbg1/Hmgb2/Npas4/Tnf/Hmga2/Foxa1/Aqp1/Skp2/Il1rn/Sgk1/Gdnf/Tfap4/Spp1/Paqr8/Hmgb1/Fkbp4/Ywhah/Adra1b/Src/Lbh/Ddit4/Hdac1/Arrb2/Zfp36l2/Ass1/Ptges3/Anxa1/Eif4e/Phb/Parp1/Aldh3a1/Pappa/Rwdd1/Pak1/Abhd2/Phb2/Dnaja1/Ube2i/Lats1/Calr/Carm1/Arid1a/Smarca4/Pias2/Safb2/Tbl1x/Safb/Pagr1a/Ppp5c/Hnrnpu/Gper1/Zfp36/Ncoa3/Park7/Cnot1/Anxa3/Rhoa/Med1/Yap1/Cnot2/Kmt2d/Ube2l3/Daxx/Sirt1/Dab2/Cl…	70
GO:0034314	Arp2/3 complex-mediated actin nucleation	18/4657	33/23210	1.22086e-05	0.00012272	8.4179e-05	Iqgap2/Actr3b/Arpc5/Trim27/Wasf1/Arf1/Arpc4/Arpc1b/Actr2/Arpc1a/Actr3/Ap1ar/Cyfip1/Arpc2/Hip1r/Coro1b/Gmfb/Arpc3	18
GO:0048013	ephrin receptor signaling pathway	18/4657	33/23210	1.22086e-05	0.00012272	8.4179e-05	Epha2/Efnb2/Ngef/Efna3/Efna1/Efna4/Ss18/Efnb3/Notch1/Tiam1/Ptk2/Rbpj/Crk/Efna5/Ephb4/Anks1/Efnb1/Git1	18
GO:0043244	regulation of protein complex disassembly	43/4657	115/23210	1.25766e-05	0.000126214	8.6576e-05	F2rl1/Tnf/Add2/Plek/Ckap2/Stmn2/Cfl1/Eps8/Eif5a/Trpv4/Tmod2/Wdr1/Mtpn/Capg/Evl/Eif5a2/Vill/Dstn/Twf1/Tmod3/Hdac6/Ubqln4/Gas2l1/Sh3bp1/Clasp2/Capza1/Nav3/Gle1/Katnb1/Phf23/Scaf4/Zmpste24/Arpc2/Capzb/Upf1/Rdx/Scaf8/Jmjd4/Eml4/Map1s/Setx/Asph/Camsap1	43
GO:0002566	somatic diversification of immune receptors via somatic mutation	11/4657	15/23210	1.27745e-05	0.000127787	8.76545e-05	Exo1/Polq/Ung/Msh6/Pms2/Msh2/Adar/Samhd1/Mlh1/Polm/Mcm3ap	11
GO:0051571	positive regulation of histone H3-K4 methylation	11/4657	15/23210	1.27745e-05	0.000127787	8.76545e-05	Myb/Brca1/Dnmt1/Paxip1/Dnmt3b/Nelfa/Wdr61/Ctr9/Rtf1/Auts2/Kmt2a	11
GO:0046578	regulation of Ras protein signal transduction	73/4657	228/23210	1.28875e-05	0.000128709	8.82872e-05	Ngfr/Ngf/F2rl1/Dock2/Kif14/Foxm1/Ect2/Lpar2/Cyth4/Arhgef39/Psd4/Stmn1/Met/F2rl2/Plekhg3/Eps8/Spry4/Arap3/Adra1b/Cadm4/Arhgef15/Ngef/Robo1/Mapre2/Arrb1/Mcf2l/Tiam2/Fgd1/Plekhg2/Arhgdia/Arf6/Nup62/Notch1/F2r/Itga3/Bcr/Ppp2cb/Net1/Tiam1/Kctd10/Fgd6/Kctd13/Arhgap35/Arhgef40/Fgd3/Rgl2/Kras/Sh2b2/Abl1/Csf1/Lpar6/Cbl/Abl2/Tnfaip1/Psd/Rasa4/Farp1/Arhgap42/Arhgef1/Rasa3/Myo9b/Dnmbp/Cyth2/Crk/Vav3/Cdc42se1…	73
GO:0055024	regulation of cardiac muscle tissue development	39/4657	101/23210	1.31461e-05	0.00013108	8.99135e-05	Ccnb1/Cdk1/Tbx20/Myocd/Kcnk2/Gja1/G6pdx/Gli1/Efnb2/Cxadr/Kat2a/Arrb2/Edn1/Mapk11/Pak1/Pin1/Ctdp1/Notch1/Gata4/Ddx39b/Parp2/Ripk1/Hdac2/Nkx2-5/Tomm70a/Foxp1/Trip10/Creb1/Hdac3/Rbpj/Gsk3a/Meis1/Frs2/Mapk1/Yap1/Sav1/Yy1/Sirt1/Pten	39
GO:0051294	establishment of spindle orientation	19/4657	36/23210	1.32006e-05	0.000131412	9.01415e-05	Plk1/Spdl1/Cenpa/Sapcd2/Ndc80/Mad2l1/Spag5/Mcph1/Nde1/Zw10/Gpsm2/Llgl1/Cdk5rap2/Ubxn2b/Actr1a/Bccip/Htt/Nsfl1c/Actr1b	19
GO:0055021	regulation of cardiac muscle tissue growth	32/4657	77/23210	1.33603e-05	0.000132575	9.0939e-05	Ccnb1/Cdk1/Tbx20/Kcnk2/Gja1/G6pdx/Gli1/Cxadr/Edn1/Mapk11/Pak1/Pin1/Ctdp1/Notch1/Gata4/Ddx39b/Parp2/Ripk1/Hdac2/Nkx2-5/Tomm70a/Foxp1/Trip10/Rbpj/Gsk3a/Meis1/Mapk1/Yap1/Sav1/Yy1/Sirt1/Pten	32
GO:0072332	intrinsic apoptotic signaling pathway by p53 class mediator	32/4657	77/23210	1.33603e-05	0.000132575	9.0939e-05	Atad5/Chek2/Cd44/Brca2/Bok/E2f1/Msh2/Mybbp1a/Trp53/Ddit4/Rpl26/Mif/Rrp8/Rps27l/Armc10/Bax/Rpl11/Pml/Msx1/Hnrnpk/Topors/Hint1/Rps7/Trp53bp2/Shisa5/Aen/Mdm2/Zfp385a/Kdm1a/Sirt1/Rrn3/Ddx5	32
GO:0051091	positive regulation of DNA-binding transcription factor activity	77/4657	244/23210	1.35536e-05	0.000134278	9.21071e-05	Fosl1/Ngf/Tnf/Il18rap/Hmga2/Lrp8/Foxa1/Camk1d/Myocd/Adam8/Trim14/Npm1/Prkch/Cd40/Rtkn2/Traf1/Trim15/Il1rap/Ifrd1/Ripk2/Ripk3/Hmgn3/Trim27/Edn1/Tcf3/Pparg/Mtpn/Pprc1/Dhx9/Smo/Dhx33/Trim37/Rwdd1/Phb2/Prkci/Ube2i/Rps3/Smarcb1/Ripk1/Carm1/Smarca4/Hdac2/Kras/Rhebl1/Prkd2/Tirap/Rgcc/Malt1/Srf/Aim2/Myd88/Crtc2/Stk3/Ube2n/Ncoa3/Irak1/Park7/Lrrfip1/Psma6/Anxa3/Cx3cl1/Taf12/Gtf2a2/Rbck1/Cflar/Sav1/Trim25/R…	77
GO:0090342	regulation of cell aging	23/4657	48/23210	1.35779e-05	0.000134304	9.2125e-05	Fbxo5/Foxm1/Hmga2/Suv39h1/Rbl1/Vash1/Cdk6/Trp53/Mif/Fzr1/Eef1e1/Pnpt1/Rsl1d1/Lmna/Nek4/Tert/Kras/Abl1/Zmpste24/Nampt/Map3k3/Sirt1/Pten	23
GO:2000142	regulation of DNA-templated transcription, initiation	20/4657	39/23210	1.37831e-05	0.000136116	9.33684e-05	Fosl1/Trp53/Paxip1/Cand1/Jun/Nkx2-5/Creb1/Srf/Bclaf1/Gtf2b/Ctnnbip1/Taf6/Gtf2f2/Sub1/Psmc5/Zfp451/Psmc4/Rrn3/Setx/Ctnnb1	20
GO:0061647	histone H3-K9 modification	22/4657	45/23210	1.39122e-05	0.000137172	9.40925e-05	Myb/Brca1/Chek1/Suv39h2/Suv39h1/Dnmt1/Nap1l2/Gata3/Dnmt3b/Bend3/Rif1/Smarcb1/Lmna/Setdb2/Setdb1/Crtc2/Ehmt2/Pih1d1/Kmt2a/Kdm1a/Sirt1/Zfp451	22
GO:0090398	cellular senescence	28/4657	64/23210	1.44421e-05	0.000142171	9.75214e-05	Fbxo5/Hmga2/Suv39h1/Rbl1/Id2/Vash1/Cdk6/Trp53/Prkcd/Eef1e1/Pml/Pnpt1/Smc6/Rsl1d1/Prmt6/Calr/Nek4/Tert/Kras/Abl1/Zmpste24/Srf/Nampt/Smc5/Kat6a/Map3k3/Sirt1/Nsmce2	28
GO:0055017	cardiac muscle tissue growth	40/4657	105/23210	1.49365e-05	0.000146787	0.000100688	Ccnb1/Cdk1/Tbx20/Myocd/Kcnk2/Tenm4/Gja1/G6pdx/Foxc2/Gli1/Adra1b/Cxadr/Edn1/Mapk11/Pak1/Pin1/Ctdp1/Notch1/Gata4/Ddx39b/Parp2/Ripk1/Hdac2/Nkx2-5/Tomm70a/Foxp1/Sirt6/Trip10/Rbpj/Gsk3a/S1pr1/Meis1/Mapk1/Yap1/Sav1/Yy1/Sirt1/Pten/Arid2/Ctnnb1	40
GO:0006919	activation of cysteine-type endopeptidase activity involved in apoptotic process	31/4657	74/23210	1.49585e-05	0.000146787	0.000100688	Ngfr/Tnf/Ret/Acer2/Hspd1/Pidd1/Cck/Myc/Casp8/Lck/Bok/Senp1/Apaf1/Casp8ap2/Robo1/Pparg/Cycs/Rps27l/Bax/Pml/F2r/Bak1/Stat1/Fam162a/Dap/Aifm1/Bcl2l11/Pdcd6/Hip1r/Eif2ak3/Bcl10	31
GO:0006379	mRNA cleavage	13/4657	20/23210	1.55744e-05	0.000151155	0.000103684	Mov10/Cstf2/Cpsf4/Ncbp1/Nudt21/Cpsf6/Fip1l1/Tut1/Cpsf2/Znrd1/Ncbp2/Polr2i/Cpsf7	13
GO:0034472	snRNA 3'-end processing	13/4657	20/23210	1.55744e-05	0.000151155	0.000103684	Exosc8/Exosc2/Ints5/Toe1/Ints7/Exosc3/Exosc7/Ints2/Exosc5/Ints6/Ints1/Ints8/Ints12	13
GO:0042451	purine nucleoside biosynthetic process	13/4657	20/23210	1.55744e-05	0.000151155	0.000103684	Mtap/Ada/Nme1/Impdh2/Aprt/Pnp/Nme4/Gmps/Adk/Nme6/Nme7/Hprt/Guk1	13
GO:0044783	G1 DNA damage checkpoint	13/4657	20/23210	1.55744e-05	0.000151155	0.000103684	Ccnd1/Pidd1/Rfwd3/Rpa2/Trp53/Rpl26/Casp2/Rps27l/Pml/Ptprv/Mdm2/Dgkz/Wac	13
GO:0044819	mitotic G1/S transition checkpoint	13/4657	20/23210	1.55744e-05	0.000151155	0.000103684	Ccnd1/Pidd1/Rfwd3/Rpa2/Trp53/Plk3/Rpl26/Casp2/Rps27l/Pml/Ptprv/Mdm2/Dgkz	13
GO:0046129	purine ribonucleoside biosynthetic process	13/4657	20/23210	1.55744e-05	0.000151155	0.000103684	Mtap/Ada/Nme1/Impdh2/Aprt/Pnp/Nme4/Gmps/Adk/Nme6/Nme7/Hprt/Guk1	13
GO:0050434	positive regulation of viral transcription	13/4657	20/23210	1.55744e-05	0.000151155	0.000103684	Tfap4/Lef1/Rrp1b/Pfn1/Nucks1/Dhx9/Ctdp1/Jun/Smarcb1/Chd1/Smarca4/Gtf2b/Sp1	13
GO:0042110	T cell activation	137/4657	491/23210	1.5656e-05	0.000151709	0.000104064	Cdh26/F2rl1/Foxn1/Dock2/Myb/Flt3/Fancd2/Igfbp2/Fanca/Havcr2/Fgl2/Dock8/Il2rg/Ccl5/Socs1/Syk/Prr7/Adam8/Hspd1/5830411N06Rik/Eomes/Rsad2/Blm/Cd44/Gja1/Tigit/Ada/Sox13/Hsp90aa1/Ptpn22/Lag3/Jag2/Lck/Lfng/Efnb2/Ripk2/Ripk3/Pnp/Hsph1/Cxadr/Cdk6/Ctps/Kat2a/Smad7/Il12rb1/Adora2a/Lef1/Trp53/Pag1/Casp3/Zfp36l2/Mad1l1/Tcf3/Hlx/Ptger4/Elf4/Tnfrsf21/Tnfsf9/Anxa1/Runx2/Prelid1/Ptpn6/Fkbp1a/Gata3/Loxl3/Gli3/Efn…	137
GO:0045840	positive regulation of mitotic nuclear division	27/4657	61/23210	1.57712e-05	0.000152587	0.000104666	Birc5/Ube2c/Cenpe/Cdca5/Tnf/Btc/Cdt1/Nusap1/Ereg/Ranbp1/Tgfa/Met/Terf1/Edn1/Smpd3/Phip/Phb2/Nup62/Anapc5/Anapc11/Rgcc/Hnrnpu/Smc5/Ubxn2b/Nsfl1c/Anapc4/Nsmce2	27
GO:0046677	response to antibiotic	92/4657	305/23210	1.60523e-05	0.000155063	0.000106365	Nefl/Cdk1/Ect2/Timeless/Nqo1/Ddx11/Lig1/Aqp1/Ezh2/Ranbp1/Id1/Met/G6pdx/Cfl1/Casp8/Lct/Id3/Lck/Eps8/Map3k5/Txn1/Ripk3/Src/Hsph1/Trp53/Pla2g4a/Ppif/Hnrnpd/Casp3/Sod1/Ptk2b/Sigmar1/Smpd3/Apex1/Htr1b/Anxa1/Axl/Prkcd/Ets1/Alad/Fxn/Ppp1r15b/Ppp2cb/Rps3/Net1/Hdac6/Casp6/Pde8a/Ripk1/Hnrnpk/Lrrk2/Hdac2/Stk24/Rpl23/Eef1b2/Foxp1/Abl1/Cbl/Larp1/Usp46/Hsf1/Fdx1/Hmox1/Crk/Kat7/Prkca/Mapk7/Efna5/Crip1/Oser1/Egr…	92
GO:0006268	DNA unwinding involved in DNA replication	10/4657	13/23210	1.64424e-05	0.000157602	0.000108107	Recql4/Rad51/Mcm2/Mcm4/Mcm7/Mcm6/Blm/Rpa1/Recql/Wrn	10
GO:0046606	negative regulation of centrosome cycle	10/4657	13/23210	1.64424e-05	0.000157602	0.000108107	Nek2/Kifc1/Ccnf/Npm1/Mdm1/Rbm14/Kat2a/Trim37/Nubp1/Cdk5rap2	10
GO:0051299	centrosome separation	10/4657	13/23210	1.64424e-05	0.000157602	0.000108107	Aurka/Nek2/Kif11/Chek1/Ranbp1/Nde1/Cntrob/Nup62/Ubxn2b/Nsfl1c	10
GO:0051974	negative regulation of telomerase activity	10/4657	13/23210	1.64424e-05	0.000157602	0.000108107	Pif1/Terf1/Src/Trp53/Pinx1/Pparg/Pot1b/Men1/Pml/Mcrs1	10
GO:0090239	regulation of histone H4 acetylation	10/4657	13/23210	1.64424e-05	0.000157602	0.000108107	Brca1/Arrb1/Smarcb1/Zmpste24/Iws1/Kat7/Pih1d1/Auts2/Sirt1/Atg5	10
GO:0033157	regulation of intracellular protein transport	68/4657	210/23210	1.66112e-05	0.000158974	0.000109048	Ect2/Kif20b/Bard1/Rangap1/Ptgs2/Ptpn5/Ptpn22/Ran/Xpo1/Trim28/Txn1/Flna/Wipf1/Plk3/Emd/Tardbp/Prkcd/Nup54/Smo/Xpo5/Gli3/Xpo4/Efcab7/Pak1/Ccl2/Nutf2/Ipo5/Nup62/Rab23/Zpr1/Chchd4/Atpif1/Cep290/Uhmk1/Edem1/Bag4/Actr3/Lrrk2/Nupl1/Ptpn14/Tpr/Hdac3/Hyal2/Ube2j1/Yod1/Rbm22/Iws1/Zic1/Gsk3a/Ywhae/Parl/Gdi1/Tomm7/Pdcd10/Park7/Arpc2/Ptpn1/Pdcd5/Ctdspl2/Dmap1/Mapk1/Prkaa1/Snx3/Mdm2/Edem2/Uaca/Thoc5/Asph	68
GO:0030522	intracellular receptor signaling pathway	65/4657	199/23210	1.85374e-05	0.000177135	0.000121505	Fabp5/Brca1/Hmga2/Foxa1/Ezh2/Skp2/Ptpn22/Trim15/Fkbp4/Ywhah/Ripk2/Src/Lbh/Hdac1/Trim16/Ctbp2/Arrb2/C1qbp/Ptges3/Pparg/Phb/Parp1/Rwdd1/Pak1/Pml/Phb2/Dnaja1/Actn4/Ube2i/Gpatch3/Nfkbia/Lats1/Calr/Carm1/Arid1a/Smarca4/Pias2/Safb2/Vdr/Safb/Pagr1a/Pdk3/Ppp5c/Gper1/Aldh1a3/Ncoa3/Park7/Prcp/Rarg/Cnot1/Rhoa/Med1/Rara/Yap1/Cnot2/Rela/Kmt2d/Daxx/Sirt1/Dab2/Pum1/Clock/Crkl/Nploc4/Ddx5	65
GO:1902105	regulation of leukocyte differentiation	89/4657	294/23210	1.88041e-05	0.000179406	0.000123063	Foxn1/Myb/Flt3/Fancd2/Tnf/Fanca/Fgl2/Il2rg/Ccl5/Socs1/Syk/Adam8/Ccr1/Hmgb3/Siglec15/Id2/Cd44/Tjp2/Myc/Ada/Sox13/Casp8/Nme1/Hsp90aa1/Lag3/Trib1/Lck/Ripk2/Pnp/Cdk6/Kat2a/Smad7/Lef1/Il34/Itgb3/Zfp36l2/Hlx/Tnfsf9/Gata2/Anxa1/Axl/Prelid1/Atp11c/Ptpn6/Gata3/Loxl3/Gli3/Runx3/Jun/Nrarp/Zfp35/Socs5/Tfe3/Cd1d1/Ripk1/Fadd/Dusp10/Drosha/Mettl3/Sart1/Abl1/Csf1/Malt1/Creb1/Nfkbiz/Lrrc17/Irf1/Prkca/Zmiz1/Ctnnbi…	89
GO:0042023	DNA endoreduplication	9/4657	11/23210	1.93675e-05	0.000183612	0.000125947	Fbxo5/E2f7/Msh6/E2f8/Mre11a/Smc3/Smc1a/Zpr1/Senp2	9
GO:0098789	pre-mRNA cleavage required for polyadenylation	9/4657	11/23210	1.93675e-05	0.000183612	0.000125947	Cstf2/Cpsf4/Ncbp1/Nudt21/Cpsf6/Fip1l1/Tut1/Ncbp2/Cpsf7	9
GO:0032091	negative regulation of protein binding	40/4657	106/23210	1.93789e-05	0.000183612	0.000125947	Aurka/Aurkb/Stmn1/Crmp1/Ddx11/Id1/Met/Actb/Myc/Ruvbl2/Plscr1/Lef1/Arrb2/Tdg/Bax/Eif2s1/Slpi/Pin1/Ralb/Mitd1/Hnrnpk/Carm1/Lrrk2/Adam15/Adnp/Gtf2f1/Stub1/Senp2/Ctnnbip1/Park7/Tfip11/Usp33/Sympk/Bag2/Eif2b4/Eif2b1/Kdm1a/Dab2/Gpsm1/Gnl3l	40
GO:0010769	regulation of cell morphogenesis involved in differentiation	101/4657	343/23210	1.94006e-05	0.000183612	0.000125947	Nefl/Nefm/Ngf/Arc/Lrp8/Sema7a/Ret/Id1/Cit/L1cam/Myo5b/Met/Limk1/Sgk1/Cfl1/Sema4f/Vim/Coro1c/Fbln1/Ifrd1/Tlx2/Ywhah/S100a10/Sema6b/Flna/Triobp/Ngef/Itgb3/Baiap2/Rcc2/Efna1/C1qbp/Robo1/Rap2a/Fxn/Sema6d/Fmr1/Efnb3/Plxna4/Caprin1/Trim46/Dpysl2/Nin/Pak1/Sema4b/Actn4/Lrrc4c/Tnfrsf12a/Wdr36/Actr2/Cttn/Rpl4/Net1/Tiam1/Plxna1/Trpv2/Sin3a/Ust/Has2/Nedd4l/Clasp2/Calr/Brsk1/Dbn1/Cacna1a/Arhgap35/Actr3/Lrrk2/…	101
GO:0044818	mitotic G2/M transition checkpoint	17/4657	31/23210	1.94228e-05	0.000183612	0.000125947	Cdc6/Ticrr/Clspn/Cdk1/Brca1/Orc1/Topbp1/Blm/Mbd4/Donson/Ier3/Mre11a/Hus1/Nbn/Brsk1/Atm/Rint1	17
GO:2000144	positive regulation of DNA-templated transcription, initiation	17/4657	31/23210	1.94228e-05	0.000183612	0.000125947	Fosl1/Trp53/Paxip1/Cand1/Jun/Nkx2-5/Creb1/Srf/Bclaf1/Gtf2b/Taf6/Gtf2f2/Sub1/Psmc5/Psmc4/Setx/Ctnnb1	17
GO:0032481	positive regulation of type I interferon production	24/4657	52/23210	1.96519e-05	0.000185213	0.000127046	Flt3/Hmgb2/Syk/Hspd1/Ptpn22/Trim15/Hmgb1/Polr3g/Dhx9/Dhx33/Cd14/Zfp64/Stat1/Polr3d/Pqbp1/Myd88/Irf1/Polr3b/Polr3f/Irak1/Polr3c/Polr3a/Ifnar1/Tbk1	24
GO:0061077	chaperone-mediated protein folding	24/4657	52/23210	1.96519e-05	0.000185213	0.000127046	Hspe1/Fkbp4/Fkbp5/Hsph1/Hspb1/Hspa14/Ptges3/Pdia4/Hspa8/Cct2/Ppid/Dnajb1/Fkbp1a/Hspa1b/Hspa5/Hspb6/Unc45a/Chordc1/Hspa13/Tor1a/Tor2a/Hspa9/Pdcd5/St13	24
GO:0016445	somatic diversification of immunoglobulins	28/4657	65/23210	2.05395e-05	0.000193284	0.000132582	Exo1/Polq/Hspd1/Ung/Atad5/Msh6/Cd40/Clcf1/Pms2/Msh2/Tcf3/Ercc1/Paxip1/Msh3/Rif1/Exosc3/Nbn/Rnf168/Samhd1/Mlh1/Thoc1/Foxp1/Aplf/Pagr1a/Ctnnbl1/Polm/Mad2l2/Mcm3ap	28
GO:0014020	primary neural tube formation	43/4657	117/23210	2.06045e-05	0.000193601	0.0001328	Lrp2/Stil/Kif20b/Grhl2/Zic5/Lhx2/Tfap2a/Cfl1/Spint1/Mthfd1l/Mthfd1/Kat2a/Apaf1/Celsr1/Casp3/Pfn1/Rab23/Tead2/Vangl2/Rala/Phactr4/Sdc4/Gatad2a/Arid1a/Arhgap35/Sec24b/Kdm2b/Rps7/Abl1/Ptch1/Tulp3/Abl2/Ptk7/Sufu/Glmn/Deaf1/Rarg/Hif1a/Rara/Fzd6/Bcl10/Med12/Tmed2	43
GO:0035825	homologous recombination	23/4657	49/23210	2.07464e-05	0.000194639	0.000133511	Ccnb1ip1/Trip13/Eme1/Top2a/Rad54l/Rad51/Brip1/Chtf18/Topbp1/Rad54b/Mnd1/Psmc3ip/Mcmdc2/Rad51c/Msh4/Helq/Msh3/Fancm/Slx4/Mlh1/Rmi1/Hdac10/Top2b	23
GO:0006356	regulation of transcription by RNA polymerase I	18/4657	34/23210	2.10799e-05	0.000197468	0.000135452	Ddx11/Rasl11a/Ncl/Flna/Wdr43/Utp15/Wdr75/Heatr1/Dhx33/Pwp1/Nol11/Smarcb1/Smarca4/Ubtf/Zmpste24/Pih1d1/Med1/Eif2ak3	18
GO:0001843	neural tube closure	41/4657	110/23210	2.16159e-05	0.000201686	0.000138345	Lrp2/Stil/Kif20b/Grhl2/Zic5/Lhx2/Tfap2a/Spint1/Mthfd1l/Mthfd1/Kat2a/Apaf1/Celsr1/Casp3/Pfn1/Rab23/Tead2/Vangl2/Rala/Phactr4/Sdc4/Gatad2a/Arid1a/Arhgap35/Sec24b/Kdm2b/Rps7/Abl1/Ptch1/Tulp3/Abl2/Ptk7/Sufu/Glmn/Deaf1/Rarg/Rara/Fzd6/Bcl10/Med12/Tmed2	41
GO:0031954	positive regulation of protein autophosphorylation	14/4657	23/23210	2.16278e-05	0.000201686	0.000138345	Ngf/Syk/Src/Mre11a/Iqgap1/Pdgfa/Rap2a/Rad50/Vegfc/Nbn/Pdgfc/Rap2b/Tom1l1/Tnks1bp1	14
GO:0032968	positive regulation of transcription elongation from RNA polymerase II promoter	14/4657	23/23210	2.16278e-05	0.000201686	0.000138345	Supt16/Cdk12/Wdr61/Ctr9/Brd4/Gtf2f1/Ell2/Cdk9/Rtf1/Leo1/Gtf2f2/Paf1/Dab2/Cdk13	14
GO:0001558	regulation of cell growth	122/4657	431/23210	2.20039e-05	0.000204885	0.00014054	Ngf/Kif14/Pttg1/Sema7a/Nanos1/Cda/Myocd/Psrc1/Npm1/L1cam/Myo5b/Hbegf/Cd44/Dnph1/Gja1/G6pdx/Limk1/Sgk1/Cfl1/Sema4f/Ppan/Exosc2/Ifrd1/Sema6b/Lef1/Trp53/Edn1/Dcbld2/Ptk2b/Nppb/Dnajc2/Pparg/Mtpn/Pot1b/Rbbp7/Phb/Fxn/Sema6d/Plxna4/Cdkn2c/Trim46/Dpysl2/Atad3a/Pak1/Ptprj/Pml/Sema4b/Sdcbp/Msx1/Pin1/Ctdp1/Tnfrsf12a/Wdr36/Ncbp1/Cttn/Rpl4/Mndal/Trpv2/Ddx39b/Sin3a/Parp2/Gas2l1/Nedd4l/Nubp1/Clasp2/Hnrnpk/Nme6/…	122
GO:0034330	cell junction organization	79/4657	255/23210	2.20482e-05	0.000204988	0.000140611	Cdh26/F2rl1/Ctnnd2/Ect2/Tnf/Kdr/Grhl2/Gjc1/Prkch/Gja1/Zfp703/Pard6b/Cfl1/Fscn1/Epha2/Coro1c/Pkp2/S100a10/Flna/Trpv4/Src/Cdh17/Cxadr/Smad7/Wdr1/Itgb3/Ptk2b/Rcc2/Cdh24/Pkp3/Mapre2/Iqgap1/Micall2/Actn1/Pkp1/Snai1/Itgb4/Tesk2/Ptprj/Csk/Arf6/Prkci/Dlg5/Actn4/F2r/Bcr/Rap1b/Cttn/Ccm2/Sdc4/Nedd4l/Sh3bp1/Clasp2/Capza1/Rhoc/Fbf1/Abl1/Ptk2/Rac1/Srf/Pkp4/Rab8b/Hdac7/Prkca/Efna5/Ajuba/Pdcd6ip/Cd9/Rhoa/Lamc1/C…	79
GO:0046825	regulation of protein export from nucleus	20/4657	40/23210	2.23768e-05	0.000207732	0.000142492	Bard1/Rangap1/Xpo1/Txn1/Wipf1/Emd/Xpo5/Xpo4/Chchd4/Uhmk1/Ptpn14/Tpr/Hdac3/Rbm22/Iws1/Ywhae/Park7/Ctdspl2/Mdm2/Thoc5	20
GO:0051444	negative regulation of ubiquitin-protein transferase activity	12/4657	18/23210	2.30365e-05	0.000213536	0.000146474	Fbxo5/Mad2l1/Limk1/Smad7/Rpl11/Rpl5/Rps7/Rpl23/Abl1/Park7/Mad2l2/Bag2	12
GO:0000079	regulation of cyclin-dependent protein serine/threonine kinase activity	30/4657	72/23210	2.31555e-05	0.000214318	0.00014701	Cdc6/Ccnb1/Plk1/Ccna2/Stil/Ccnd1/Ccnf/Ccne1/Ccnb2/Ccno/Ccne2/Myocd/Psrc1/Blm/Actb/Tfap4/Src/Hhex/Casp3/Men1/Nr2f2/Cdkn2c/Ccnyl1/Lats1/Cdkn2d/Rgcc/Gtpbp4/Fbxo7/Bccip/Pten	30
GO:0030900	forebrain development	111/4657	386/23210	2.42965e-05	0.000224543	0.000154024	Lrp2/Wnt7b/Kif14/Stil/Tacc3/Aspm/Hmga2/Dlx1/Lrp8/Zic5/Lhx2/Dlx2/Sema7a/Aqp1/Tfap2a/Eomes/Nr4a2/Phactr1/Id2/Rtn4rl1/Mfsd2a/Syne2/Wdr62/Gli1/Mcph1/E2f1/Src/Hhex/Kat2a/Uchl5/Lef1/Apaf1/Vax2/Nde1/Hdac1/Myh10/Otx1/Gata2/Tyro3/Ulk4/Robo1/Axl/Lhx6/Hap1/Tra2b/Smo/Gli3/Nr2f2/Tsku/Plxna4/Bax/Fut10/Nin/Pak1/Dock7/Msx1/Lamb1/Notch1/Gdpd5/Mboat7/Hes1/Xrcc1/Sin3a/Btbd3/Satb2/Pfdn1/Hnrnpk/Ttc21b/Uba6/Hprt/Fbxo4…	111
GO:0031346	positive regulation of cell projection organization	130/4657	466/23210	2.57152e-05	0.0002373	0.000162775	Prl2c2/Ngfr/Nefl/Ngf/F2rl1/Shank2/Anln/Mns1/Lrp8/Plek2/Sema7a/Ret/Camk1d/Aqp1/Ezh2/Stmn2/Ranbp1/Ptbp1/Serpini1/L1cam/Myo5b/Met/Limk1/Ptpn5/Sgk1/Cfl1/Fscn1/Nme1/Coro1c/Hsp90aa1/Il1rap/Eps8/Src/Kat2a/Hspb1/Baiap2/Ptk2b/Pfn1/Ccp110/Mif/Robo1/Ppp2r5d/Iqgap1/Hap1/Cenpj/Fxn/Cep135/Fmr1/Twf1/Plxna4/Caprin1/Arf1/Ddx56/Nin/Pak1/Kctd17/Enc1/Prkci/Dlg5/Tnfrsf12a/Itga3/Actr2/Dynll1/Rpl4/Tiam1/Plxna1/Trpv2/Hs…	130
GO:1904589	regulation of protein import	29/4657	69/23210	2.59089e-05	0.000238732	0.000163757	Ect2/Ptgs2/Ptpn22/Ran/Trim28/Flna/Hnrnpm/Tardbp/Prkcd/Nup54/Smo/Gli3/Efcab7/Nutf2/Ipo5/Nup62/Rab23/Zpr1/Nupl1/Tomm70a/Tpr/Hdac3/Hyal2/Rbm22/Zic1/Pdcd5/Dmap1/Mapk1/Uaca	29
GO:0008154	actin polymerization or depolymerization	65/4657	201/23210	2.63824e-05	0.000242734	0.000166502	F2rl1/Add2/Plek/Iqgap2/Cit/Cotl1/Actr3b/Cfl1/Eps8/Arpc5/Tmod2/Wdr1/Trim27/Baiap2/Ptk2b/Mical2/Pfn1/Tmsb4x/Cap1/Wasf1/Prkcd/Mtpn/Micall2/Capg/Evl/Vill/Dstn/Twf1/Arf1/Plekhg2/Arf6/Arpc4/Arpc1b/Actr2/Cttn/Tmod3/Arpc1a/Bag4/Sh3bp1/Lats1/Dbn1/Cdc42ep1/Capza1/Arhgap35/Actr3/Cdc42ep5/Rac1/Ap1ar/Map3k1/Cyfip1/Kirrel/Arhgap18/Arpc2/Rhoa/Capzb/Hip1r/Coro1b/Rdx/Mlst8/Gmfb/Hax1/Cdc42ep4/Snx9/Arpc3/Abi1	65
GO:0030833	regulation of actin filament polymerization	54/4657	159/23210	2.73294e-05	0.000251073	0.000172222	Add2/Iqgap2/Cotl1/Actr3b/Cfl1/Eps8/Arpc5/Tmod2/Trim27/Baiap2/Ptk2b/Pfn1/Tmsb4x/Wasf1/Prkcd/Mtpn/Capg/Evl/Vill/Twf1/Arf1/Plekhg2/Arf6/Arpc4/Arpc1b/Actr2/Cttn/Tmod3/Arpc1a/Bag4/Lats1/Dbn1/Cdc42ep1/Capza1/Actr3/Cdc42ep5/Rac1/Ap1ar/Map3k1/Cyfip1/Kirrel/Arhgap18/Arpc2/Rhoa/Capzb/Hip1r/Coro1b/Rdx/Mlst8/Gmfb/Hax1/Cdc42ep4/Snx9/Arpc3	54
GO:0060606	tube closure	41/4657	111/23210	2.76888e-05	0.000253998	0.000174229	Lrp2/Stil/Kif20b/Grhl2/Zic5/Lhx2/Tfap2a/Spint1/Mthfd1l/Mthfd1/Kat2a/Apaf1/Celsr1/Casp3/Pfn1/Rab23/Tead2/Vangl2/Rala/Phactr4/Sdc4/Gatad2a/Arid1a/Arhgap35/Sec24b/Kdm2b/Rps7/Abl1/Ptch1/Tulp3/Abl2/Ptk7/Sufu/Glmn/Deaf1/Rarg/Rara/Fzd6/Bcl10/Med12/Tmed2	41
GO:1904029	regulation of cyclin-dependent protein kinase activity	31/4657	76/23210	2.81873e-05	0.000258189	0.000177103	Cdc6/Ccnb1/Plk1/Ccna2/Stil/Ccnd1/Ccnf/Ccne1/Ccnb2/Ccno/Ccne2/Myocd/Psrc1/Blm/Actb/Tfap4/Src/Hhex/Casp3/Men1/Hsp90ab1/Nr2f2/Cdkn2c/Ccnyl1/Lats1/Cdkn2d/Rgcc/Gtpbp4/Fbxo7/Bccip/Pten	31
GO:0043392	negative regulation of DNA binding	24/4657	53/23210	2.91123e-05	0.000266267	0.000182645	Nek2/Lhx2/Twist2/Id1/Msx2/Id2/Tfap4/Id3/E2f1/Lef1/Sri/Hey1/Smo/Msx1/Zfp462/Jun/Sin3a/Hdac2/Hspa4/Sumo3/Hmox1/Ctnnbip1/Mad2l2/Sirt1	24
GO:0009165	nucleotide biosynthetic process	86/4657	285/23210	2.93135e-05	0.000267713	0.000183636	Dctd/Tyms/Dut/Cmpk2/Shmt1/Cad/Acot7/Rrm2/Ak2/Pfas/Nmnat2/G6pdx/Adss/Myc/Ada/Acsl5/Slc25a13/Nme1/Impdh2/Rrm1/Mthfd1/Umps/Aprt/Dtymk/Nadk/Ier3/Pnp/Ctps/Uck2/Trp53/Ak4/Eno1b/Ddit4/Pgam1/Prps2/Gart/Atic/Nppb/Mif/Prpsap2/Ampd2/Parp1/Prps1/Eif6/Papss1/Gm10250/Prkag2/Pfkl/Prps1l3/Adpgk/Gale/Pgk1/Nme4/Gmps/Idh2/Hk1/Pkm/Cmpk1/Adk/Nme6/Nme7/Prpsap1/Hprt/Paics/Stoml2/Dhodh/Foxk2/Kars/Pank4/Sirt6/Adsl/Guk1/P…	86
GO:0034728	nucleosome organization	48/4657	137/23210	3.02167e-05	0.000275555	0.000189015	Chaf1a/Chaf1b/Asf1b/Oip5/Mcm2/Mis18a/Nasp/Ptma/Npm1/Hat1/Hjurp/Nap1l2/Grwd1/Cenpp/Set/Nap1l1/Anp32e/Supt16/Sox9/Hira/Sart3/Smarcd2/Ctcf/Pole3/Smarcc1/Smarcb1/Smarcd1/Brd2/Smarca5/Arid1a/Smarca4/Cabin1/Asf1a/Itgb3bp/Kat6a/Smarce1/Dmap1/Ipo4/Actr6/Rbbp4/Srcap/Vps72/Paf1/Znhit1/Daxx/Arid2/Mcm3ap/Nap1l4	48
GO:0043542	endothelial cell migration	64/4657	198/23210	3.07845e-05	0.00028032	0.000192284	Prl2c2/Kdr/Adam8/Loxl2/Ptgs2/Cd40/Ccbe1/Met/Epha2/Hmgb1/Foxc2/Vash1/Efnb2/Hspb1/Itgb3/Ptk2b/Efna1/Angpt2/Gata2/Robo1/Anxa1/Pparg/Paxip1/Scarb1/Ets1/Gata3/Map2k3/Nr2f2/Notch1/Vegfc/Nus1/Sh3bp1/Calr/Myh9/Bcar1/Prkd2/Patz1/Abl1/Rgcc/Spred1/Atoh8/Ptk2/Srf/Hmox1/Csnk2b/Hdac7/Prkca/Ephb4/Serpinf1/Pdcd10/Atp5b/Prcp/Pdcd6/Map3k3/Anxa3/Rhoa/Hif1a/Pik3c2a/Hdac9/Coro1b/Sp1/Sirt1/Pten/Itgav	64
GO:0006303	double-strand break repair via nonhomologous end joining	23/4657	50/23210	3.1153e-05	0.000283259	0.0001943	Aunip/Polq/Lig1/Pola1/Dek/Dclre1b/Ercc1/Smchd1/Mre11a/Wrap53/Xrcc6/Rif1/Xrcc1/Mlh1/Prpf19/Hsf1/Polm/Poll/Psmd14/Dclre1a/Mad2l2/Xrcc5/Top2b	23
GO:0030261	chromosome condensation	22/4657	47/23210	3.29817e-05	0.000299447	0.000205404	Ccnb1/Ncapg/Top2a/Cdk1/Cdca5/Smc2/Ncaph/Hmga2/Ncapd2/Nusap1/Ncapg2/Smc4/Ncapd3/Mcph1/H3f3b/Banf1/Ncaph2/Phf23/Akap8/Gper1/Phf13/Acin1	22
GO:0002097	tRNA wobble base modification	13/4657	21/23210	3.33481e-05	0.0003008	0.000206332	Adat3/Elp6/Kti12/Ctu1/Gtpbp3/Elp5/Elp2/Urm1/Ctu2/Adat2/Alkbh8/Alkbh1/Dph3	13
GO:0043984	histone H4-K16 acetylation	13/4657	21/23210	3.33481e-05	0.0003008	0.000206332	Brca1/Msl3l2/Hcfc1/Mcrs1/Wdr5/Zmpste24/Pih1d1/Auts2/Kansl2/Kmt2a/Msl3/Sirt1/Atg5	13
GO:0009147	pyrimidine nucleoside triphosphate metabolic process	11/4657	16/23210	3.34222e-05	0.0003008	0.000206332	Dut/Cmpk2/Cad/Dctpp1/Nme1/Dtymk/Ctps/Nme4/Nme6/Nme7/Tbpl1	11
GO:0042772	DNA damage response, signal transduction resulting in transcription	11/4657	16/23210	3.34222e-05	0.0003008	0.000206332	Foxm1/Chek2/Brca2/Tfap4/Trp53/Rpl26/Rps27l/Pcbp4/Mad2l2/Kat5/Zfp385a	11
GO:0043923	positive regulation by host of viral transcription	11/4657	16/23210	3.34222e-05	0.0003008	0.000206332	Tfap4/Lef1/Rrp1b/Nucks1/Ctdp1/Jun/Smarcb1/Chd1/Smarca4/Gtf2b/Sp1	11
GO:0090231	regulation of spindle checkpoint	11/4657	16/23210	3.34222e-05	0.0003008	0.000206332	Aurka/Ccnb1/Gen1/Ndc80/Mad2l1/Cdt1/Anapc15/Cdk5rap2/Tpr/Hsf1/Pcid2	11
GO:0019083	viral transcription	21/4657	44/23210	3.44716e-05	0.000309794	0.000212501	Ccl5/Trim14/Tfap4/Lef1/Hdac1/Trim27/Rrp1b/Pfn1/Tardbp/Nucks1/Dhx9/Tarbp2/Ctdp1/Jun/Smarcb1/Chd1/Smarca4/Zfp36/Gtf2b/Sp1/Trim32	21
GO:1901068	guanosine-containing compound metabolic process	18/4657	35/23210	3.52711e-05	0.000316519	0.000217115	Nme1/Impdh2/Ran/Gmpr2/Pnp/Ak4/Ampd2/Rab23/Gnai3/Nme4/Gmps/Nme6/Nme7/Hprt/Lrrk2/Guk1/Gtpbp1/Rhoa	18
GO:0032506	cytokinetic process	19/4657	38/23210	3.58001e-05	0.000320802	0.000220052	Kif23/Cep55/Aurkb/Kif20a/Ect2/Kif20b/Anln/Racgap1/Chmp4c/Cntrob/Arf1/Nup62/Mitd1/Rtkn/Myh9/Pdcd6ip/Rhoa/Snx18/Snx9	19
GO:0009636	response to toxic substance	100/4657	344/23210	3.74947e-05	0.000335502	0.000230136	Nefl/Scn9a/Cdk1/Ect2/Tnf/Cyp1a1/Dhfr/Kdr/Timeless/Nqo1/Ccl5/Ddx11/Lig1/Aqp1/Ezh2/Nr4a2/Met/Actb/G6pdx/Cfl1/Casp8/Slc30a3/Lct/Mbp/Lck/Eps8/Map3k5/Txn1/Adra1b/Ripk3/Src/Hsph1/Adora2a/Trp53/Ppif/Hdac1/Casp3/Esd/Sod1/Ptk2b/Sigmar1/Smpd3/Apex1/Htr1b/Ass1/Anxa1/Axl/Prkcd/Alad/Fxn/Bax/Mt2/Ppp1r15b/Ppp2cb/Prdx1/Rps3/Slc18a2/Net1/Hdac6/Casp6/Pde8a/Bak1/Ripk1/Prdx6/Hprt/Lrrk2/Hdac2/Stk24/Eef1b2/Foxp1/Abl1/…	100
GO:0051261	protein depolymerization	42/4657	116/23210	3.84904e-05	0.000343831	0.000235849	F2rl1/Stmn4/Kif2c/Kif18b/Add2/Plek/Ckap2/Kif18a/Stmn1/Stmn2/Sgk1/Cfl1/Eps8/Trpv4/Tmod2/Wdr1/Nedd1/Mical2/Smn1/Mtpn/Hspa8/Capg/Evl/Vill/Ccsap/Dstn/Twf1/Tmod3/Hdac6/Gas2l1/Sh3bp1/Clasp2/Capza1/Nav3/Katnb1/Arpc2/Capzb/Rdx/Eml4/Map1s/Asph/Camsap1	42
GO:1901293	nucleoside phosphate biosynthetic process	87/4657	291/23210	3.85366e-05	0.000343831	0.000235849	Dctd/Tyms/Dut/Cmpk2/Shmt1/Cad/Acot7/Rrm2/Ak2/Pfas/Nmnat2/G6pdx/Adss/Myc/Ada/Acsl5/Slc25a13/Nme1/Impdh2/Rrm1/Mthfd1/Umps/Aprt/Dtymk/Nadk/Ier3/Pnp/Ctps/Uck2/Trp53/Ak4/Eno1b/Ddit4/Pgam1/Ppat/Prps2/Gart/Atic/Nppb/Mif/Prpsap2/Ampd2/Parp1/Prps1/Eif6/Papss1/Gm10250/Prkag2/Pfkl/Prps1l3/Adpgk/Gale/Pgk1/Nme4/Gmps/Idh2/Hk1/Pkm/Cmpk1/Adk/Nme6/Nme7/Prpsap1/Hprt/Paics/Stoml2/Dhodh/Foxk2/Kars/Pank4/Sirt6/Adsl/G…	87
GO:0045637	regulation of myeloid cell differentiation	68/4657	215/23210	3.86842e-05	0.000344651	0.000236411	Hmgb2/Tnf/Ccl5/Ncapg2/Twist2/Adam8/Ccr1/Hmgb3/Siglec15/Id2/Tjp2/Myc/Casp8/Nme1/Trib1/Hmgb1/Senp1/Cdk6/Lef1/Il34/Itgb3/Tcf3/Ptk2b/Gata2/Ets1/Eif6/Rbm15/Jun/Prmt1/Nfkbia/Gas2l1/Tfe3/Ripk1/Meis2/Fadd/Ankrd54/Wdr61/Setd1a/Inhba/Csf1/Ctr9/Stat1/Creb1/Lrrc17/Zfp36/Prkca/Meis1/Rcor1/Hoxa9/Ctnnbip1/Hspa9/Rarg/Leo1/Ubash3b/Hif1a/Med1/Rara/Smap1/Lyn/Paf1/Ptpn2/Kdm1a/Hax1/Tob2/Thoc5/Pias3/Klf10/Ctnnb1	68
GO:0060420	regulation of heart growth	33/4657	84/23210	3.93009e-05	0.000349642	0.000239835	Ccnb1/Cdk1/Tbx20/Kcnk2/Gja1/G6pdx/Dusp6/Gli1/Cxadr/Edn1/Mapk11/Pak1/Pin1/Ctdp1/Notch1/Gata4/Ddx39b/Parp2/Ripk1/Hdac2/Nkx2-5/Tomm70a/Foxp1/Trip10/Rbpj/Gsk3a/Meis1/Mapk1/Yap1/Sav1/Yy1/Sirt1/Pten	33
GO:0060491	regulation of cell projection assembly	60/4657	184/23210	4.01748e-05	0.000356904	0.000244816	Prl2c2/F2rl1/Anln/Mns1/Gap43/Podxl/Fam110c/Plek2/Aqp1/Cfl1/Fscn1/Epha2/Coro1c/Hsp90aa1/Syne2/Eps8/Src/Rcc2/Pfn1/Ccp110/Cntrob/Prkcd/Hap1/Evl/Cenpj/Cep135/Fmr1/Twf1/Kctd17/Arf6/Dynll1/Rala/Sh3yl1/Odf2l/Dbn1/Cdc42ep1/Arhgap35/Actr3/Cdc42ep5/Odf2/Fam98a/Rac1/Rhog/Srf/Crocc/Ccdc88a/Pqbp1/Cyfip1/Zmynd8/Arpc2/Auts2/Agrn/Ift140/Capzb/Rab3ip/Rdx/Atg5/Cdc42ep4/Htt/Wasf2	60
GO:0032092	positive regulation of protein binding	40/4657	109/23210	4.09512e-05	0.000362761	0.000248834	Ngf/Add2/Bambi/Anxa2/Ran/Lfng/Ripk2/Spon1/Arrb1/Men1/Fkbp1a/Hsp90ab1/Rpl11/Arf6/Pin1/Ppp2cb/Ralb/Tiam1/Pacs1/Cald1/Nmd3/Tert/Actr3/Lrrk2/Hspa4/Mapre1/Abl1/Tirap/Nvl/Abl2/Hsf1/Stk3/Park7/Agrn/Usp33/Hip1r/Stk4/Eif2ak3/Rapgef2/Gnl3l	40
GO:0048144	fibroblast proliferation	40/4657	109/23210	4.09512e-05	0.000362761	0.000248834	Ngfr/Cdc6/Ccnb1/Serpine1/Ccna2/Btc/Aqp1/Ereg/Myc/Anxa2/Fbln1/Cdk4/E2f1/Cdk6/Trp53/Itgb3/Emd/Mif/Pparg/Dhx9/Ctc1/Pdgfa/Rnaseh2b/Bax/Pml/Gstp1/Jun/Nbn/Nras/Pdgfc/Sirt6/Zmpste24/Creb1/Sp2/Rps3a1/Ifi30/Zmiz1/Fntb/Brpf1/Trim32	40
GO:0006312	mitotic recombination	14/4657	24/23210	4.23051e-05	0.000372093	0.000255235	Gen1/Rad51/Ankle1/Blm/Brca2/Rad51c/Ercc1/Msh3/Rad50/Smc6/Xrcc1/Mlh1/Smc5/Nsmce2	14
GO:0009048	dosage compensation by inactivation of X chromosome	14/4657	24/23210	4.23051e-05	0.000372093	0.000255235	Brca1/Smchd1/Dnmt3b/Rbm15/Ctcf/Exosc10/Rbm15b/Mettl3/Cdyl/Hnrnpu/Rlim/Upf1/Ythdc1/Eif1	14
GO:0043921	modulation by host of viral transcription	14/4657	24/23210	4.23051e-05	0.000372093	0.000255235	Ccl5/Tfap4/Lef1/Hdac1/Rrp1b/Tardbp/Nucks1/Ctdp1/Jun/Smarcb1/Chd1/Smarca4/Gtf2b/Sp1	14
GO:0052312	modulation of transcription in other organism involved in symbiotic interaction	14/4657	24/23210	4.23051e-05	0.000372093	0.000255235	Ccl5/Tfap4/Lef1/Hdac1/Rrp1b/Tardbp/Nucks1/Ctdp1/Jun/Smarcb1/Chd1/Smarca4/Gtf2b/Sp1	14
GO:0052472	modulation by host of symbiont transcription	14/4657	24/23210	4.23051e-05	0.000372093	0.000255235	Ccl5/Tfap4/Lef1/Hdac1/Rrp1b/Tardbp/Nucks1/Ctdp1/Jun/Smarcb1/Chd1/Smarca4/Gtf2b/Sp1	14
GO:0097327	response to antineoplastic agent	30/4657	74/23210	4.33063e-05	0.000380358	0.000260904	Nefl/Brca1/Rad51/Fancb/Dhfr/Timeless/Ddx11/Aqp1/Blm/Gdnf/Tfap4/Cdk4/Cdk6/Spidr/Ddit4/Hnrnpd/Eif4e/Fmr1/Adam15/Larp1/Hnrnpu/Hsf1/Hmox1/Kat7/Egr1/Arpc2/Rnf4/Prkaa1/Daxx/Ctnnb1	30
GO:0052548	regulation of endopeptidase activity	98/4657	337/23210	4.38955e-05	0.000384987	0.00026408	Ngfr/Serpinb2/Naip1/Plaur/Birc5/Serpine1/Tnf/Ret/Acer2/St18/Aqp1/Syk/Prr7/Hspd1/Pidd1/Arl6ip1/Ptgs2/Serpini1/Cck/Cd44/Myc/Tfap4/Casp8/Mbp/Lck/Map3k5/Timp1/Bok/Ripk2/Serpind1/Senp1/Src/Adora2a/Lef1/Apaf1/Hdac1/Arrb2/Serpinb9b/Efna3/Efna1/Casp8ap2/Robo1/Arrb1/Pparg/Prelid1/Men1/Cycs/Rps27l/Gramd4/Bax/Nle1/Pml/F2r/Rps3/Hspa1b/Caap1/Bak1/Psme3/Fadd/Pak2/Cdkn2d/Tbc1d10a/Serpinh1/Ddx3x/Psma3/Malt1/Stat…	98
GO:1903708	positive regulation of hemopoiesis	66/4657	208/23210	4.45854e-05	0.000390485	0.000267851	Myb/Hmgb2/Tnf/Il2rg/Ccl5/Socs1/Syk/Adam8/Flt1/Ccr1/Id2/Ada/Casp8/Hsp90aa1/Trib1/Lck/Hmgb1/Ripk2/Pnp/Lef1/Il34/Itgb3/Hlx/Tnfsf9/Gata2/Anxa1/Axl/Ets1/Atp11c/Gata3/Gli3/Runx3/Jun/Nudt21/Prmt1/Socs5/Cd1d1/Ripk1/Fadd/Dusp10/Ankrd54/Sart1/Inhba/Csf1/Malt1/Stat1/Creb1/Nfkbiz/Irf1/Prkca/Rcor1/Zmiz1/Ctnnbip1/Il4ra/Pcid2/Zfp609/Rhoa/Hif1a/Med1/Rara/Smap1/Bmi1/Kdm1a/Hax1/Klf10/Atxn1l	66
GO:0034605	cellular response to heat	27/4657	64/23210	4.4924e-05	0.00039234	0.000269124	Hsf5/Ano1/Hsp90aa1/Trpv4/Ier5/Hspa14/Hspa8/Dhx9/Rbbp7/Eif2s1/Polr2d/Hspa1b/Hspa5/Chordc1/Tpr/Hspa13/Hsf1/Hmox1/Rasa3/Ywhae/Stub1/Irak1/Myof/Hspa9/Pdcd6/Htra2/Daxx	27
GO:2000736	regulation of stem cell differentiation	27/4657	64/23210	4.4924e-05	0.00039234	0.000269124	Sp7/Cdk6/Lbh/Zfp36l2/Sox9/Sox5/Notch1/Hes1/Pwp1/Tead2/Nudt21/Gata4/Cdk12/Pus7/Prdm4/Nkx2-5/Setd1a/Ap2a2/Hnrnpu/Ccnk/Ythdf2/Ncoa3/Hspa9/Dicer1/Yap1/Nelfb/Cdk13	27
GO:0007162	negative regulation of cell adhesion	85/4657	284/23210	4.49934e-05	0.000392393	0.00026916	Serpine1/Tnc/Havcr2/Fgl2/Podxl/Acer2/Socs1/Adam8/Rnd1/Il1rn/Dact2/Cd44/Zfp703/Tigit/Cfl1/Coro1c/Ptpn22/Lag3/Mbp/Fbln1/Trpv4/Src/Pde3b/Smad7/Adora2a/Lef1/Pag1/Gcnt2/Casp3/Mad1l1/Hlx/Rcc2/Tnfrsf21/Angpt2/Ass1/Anxa1/Prkcd/Men1/Ptpn6/Loxl3/Gli3/Plxna4/Runx3/Cd276/Lgals1/Dlg5/Actn4/Lamb1/Notch1/Gstp1/Nrarp/Plxna1/Jam2/Zfp35/Socs5/Sdc4/Sh2b3/Clasp2/Bcar1/Adam15/Abl1/Rgcc/Ptk2/Abl2/Ap1ar/Irf1/Glmn/Mapk7…	85
GO:0035264	multicellular organism growth	67/4657	212/23210	4.50834e-05	0.000392625	0.000269319	Flt3/Stil/Hmga2/Palb2/Grhl2/Suv39h1/Gpd2/Xrcc2/Brca2/G6pdx/Adarb1/Foxs1/Cdk4/Hhex/Kat2a/Trp53/Ezr/Gdf15/Alms1/Sod1/Smpd3/Ercc1/H3f3b/Klf2/Ctc1/Tarbp2/Smo/Fxn/Stc2/Ankrd26/Ppib/Ccm2/Rpl29/Rbbp6/Spr/Taf10/Pcnt/Slc25a25/Atm/Csf1/Ptch1/Zmpste24/Creb1/Rmi1/Abl2/Hdac3/Ercc6/Sp2/Hsf1/Wdr48/Sh3pxd2b/Ncoa3/Atn1/Rarg/Dicer1/Htra2/Rara/Ankrd11/Rai1/Chd7/Daxx/Zfx/Ttc8/Sik3/Tnks2/Socs2/Tmed2	67
GO:0048588	developmental cell growth	79/4657	260/23210	4.65977e-05	0.000405079	0.000277862	Ngf/Aurka/Lhx2/Sema7a/Myocd/L1cam/Myo5b/G6pdx/Limk1/Sema4f/Hsp90aa1/Ifrd1/Sema6b/Adra1b/Edn1/Wasf1/Iqgap1/Sox9/Smo/Fxn/Mex3c/Hsp90ab1/Fubp1/Sema6d/Plxna4/Trim46/Dpysl2/Nin/Pak1/Ndn/Sema4b/Pin1/Ctdp1/Tnfrsf12a/Wdr36/Cttn/Rpl4/Tiam1/Plxna1/Trpv2/Hdac6/Gata4/Ddx39b/Sin3a/Parp2/Nedd4l/Clasp2/Hnrnpk/Dbn1/Actr3/Llph/Sema3a/Tomm70a/Foxp1/Abl1/Sirt6/Trip10/Eif2ak4/Srf/Adnp/Gsk3a/Cyfip1/Efna5/Gdi1/Smurf1/…	79
GO:0045089	positive regulation of innate immune response	72/4657	232/23210	4.66443e-05	0.000405079	0.000277862	Sh2d1b2/F2rl1/Hmgb2/Tnf/Il18rap/Ptgs2os/Havcr2/Hpx/Adam8/Hspd1/Ereg/Hmgb3/Rsad2/Ulbp1/Raet1d/Ptpn22/Trim15/Lag3/Rbm14/Hmgb1/Nlrc5/Plscr1/Polr3g/Ripk2/Arrb2/Raet1e/Sfpq/Tyro3/C1qbp/Cactin/Dhx9/Rps19/Smpdl3b/Gramd4/Xrcc6/Nono/Ifi203/Arf6/Pspc1/Gpatch3/Mndal/Sin3a/Nfkbia/Cd14/Fadd/Ubqln1/Tirap/Ube2k/Polr3d/Aim2/Otud4/Pqbp1/Myd88/Irf1/Tnip2/Polr3b/Polr3f/Irak1/Nfkbil1/Med1/Ap1g1/Polr3c/Lyn/Xrcc5/Rela…	72
GO:0032147	activation of protein kinase activity	76/4657	248/23210	4.68976e-05	0.000406708	0.000278979	Wnt7b/Clspn/Kif14/Tpx2/Ect2/Tnf/Lpar2/Iqgap3/Bora/Ret/Socs1/Syk/Gpr39/Stk39/Tgfa/Met/Mlkl/Map2k6/Map3k5/Camkk1/Map3k6/Ripk2/Ripk3/Src/Gdf15/Stk10/Itgb3/Sod1/Ptk2b/Arrb1/Prkcd/Map2k3/Pak1/Map3k11/Nek6/F2r/Pak4/Gadd45g/Ripk1/Nek4/Lrrk2/Pak2/Pdgfc/Stk24/Traf7/Map4k2/Kars/Abl1/Tirap/Malt1/Axin1/Map3k12/Adnp/Ercc6/Camkk2/Ccdc88a/Map3k1/Stk3/Irak1/Map3k2/Ptpn1/Frs2/Map3k3/Erp29/Map3k4/Tom1l1/Stk4/Avpi1…	76
GO:0000076	DNA replication checkpoint	10/4657	14/23210	4.71281e-05	0.000406997	0.000279178	Cdc6/Ticrr/Clspn/Cdt1/Timeless/Orc1/Dna2/Topbp1/Tipin/Hus1	10
GO:0010457	centriole-centriole cohesion	10/4657	14/23210	4.71281e-05	0.000406997	0.000279178	Nek2/Syne2/Rttn/Cep135/Cep250/Nin/Cntln/Odf2/Crocc/Ctnnb1	10
GO:0016446	somatic hypermutation of immunoglobulin genes	10/4657	14/23210	4.71281e-05	0.000406997	0.000279178	Exo1/Polq/Ung/Msh6/Pms2/Msh2/Samhd1/Mlh1/Polm/Mcm3ap	10
GO:0006376	mRNA splice site selection	15/4657	27/23210	4.92168e-05	0.000423853	0.00029074	Celf4/Rbmxl1/Srsf1/Rbmx/Isy1/Srsf10/Psip1/Snrpc/Srsf6/Luc7l/Luc7l3/Ptbp2/Ythdc1/Sfswap/Setx	15
GO:0031440	regulation of mRNA 3'-end processing	15/4657	27/23210	4.92168e-05	0.000423853	0.00029074	Ccnb1/Ncbp1/Nudt21/Cpsf6/Papola/Nelfe/Ctr9/Ncbp2/Hsf1/Cdk9/Ahcyl1/Leo1/Ythdc1/Paf1/Cpsf7	15
GO:0007131	reciprocal meiotic recombination	22/4657	48/23210	4.94004e-05	0.000424843	0.000291419	Ccnb1ip1/Trip13/Eme1/Top2a/Rad54l/Rad51/Brip1/Chtf18/Topbp1/Rad54b/Mnd1/Psmc3ip/Mcmdc2/Rad51c/Msh4/Helq/Msh3/Fancm/Slx4/Mlh1/Rmi1/Top2b	22
GO:0031571	mitotic G1 DNA damage checkpoint	12/4657	19/23210	5.10683e-05	0.00043797	0.000300423	Ccnd1/Pidd1/Rfwd3/Rpa2/Trp53/Rpl26/Casp2/Rps27l/Pml/Ptprv/Mdm2/Dgkz	12
GO:2000104	negative regulation of DNA-dependent DNA replication	12/4657	19/23210	5.10683e-05	0.00043797	0.000300423	Fbxo5/Timeless/Chek2/Msh6/Donson/Tipin/Brca2/Zranb3/Mre11a/Msh3/Smc3/Smc1a	12
GO:0045088	regulation of innate immune response	86/4657	289/23210	5.11781e-05	0.000438306	0.000300653	Sh2d1b2/F2rl1/Hmgb2/Tnf/Il18rap/Ptgs2os/Havcr2/Hpx/Lrp8/Socs1/Adam8/Hspd1/Ccr1/Ereg/Hmgb3/Rsad2/Ulbp1/Raet1d/Ptpn22/Trim15/Lag3/Rbm14/Hmgb1/Nlrc5/Plscr1/Polr3g/Ripk2/Arrb2/Raet1e/Sfpq/Tyro3/C1qbp/Pparg/Cactin/Dhx9/Rps19/Smpdl3b/Gramd4/Xrcc6/Nono/Ifi203/Arf6/Pspc1/Gpatch3/Mndal/Sin3a/Nfkbia/Adar/Samhd1/Cd14/Fadd/Dusp10/Nmi/Mettl3/Ubqln1/Cdc37/Gfer/Tirap/Ube2k/Polr3d/Aim2/Otud4/Pqbp1/Myd88/Irf1/Tni…	86
GO:0014909	smooth muscle cell migration	35/4657	92/23210	5.13789e-05	0.000439417	0.000301416	Serpine1/Ccl5/Myocd/Myc/Trib1/Arpc5/Src/Plau/Itgb3/Ptger4/Apex1/Tmsb4x/Mif/Iqgap1/Pdgfa/Smo/Sema6d/Pak1/Dock7/Plxna1/Has2/Tert/Ptk2/Rbpj/Dock5/Parva/Crk/Egr1/Arpc2/Ppard/Mdm2/Coro1b/Myo5a/Lpar1/Ssh1	35
GO:0014910	regulation of smooth muscle cell migration	33/4657	85/23210	5.1968e-05	0.000443816	0.000304433	Serpine1/Ccl5/Myocd/Myc/Trib1/Src/Plau/Itgb3/Ptger4/Apex1/Tmsb4x/Mif/Iqgap1/Pdgfa/Smo/Sema6d/Pak1/Dock7/Plxna1/Has2/Tert/Ptk2/Rbpj/Dock5/Crk/Egr1/Arpc2/Ppard/Mdm2/Coro1b/Myo5a/Lpar1/Ssh1	33
GO:0097237	cellular response to toxic substance	56/4657	170/23210	5.20366e-05	0.000443816	0.000304433	Ect2/Tnf/Dhfr/Kdr/Timeless/Nqo1/Ddx11/Aqp1/Ezh2/Met/Actb/Cfl1/Map3k5/Txn1/Ripk3/Src/Hsph1/Trp53/Ppif/Esd/Sod1/Sigmar1/Smpd3/Apex1/Anxa1/Axl/Prkcd/Fxn/Prdx1/Rps3/Net1/Hdac6/Pde8a/Ripk1/Prdx6/Lrrk2/Hdac2/Foxp1/Abl1/Nfkb1/Hsf1/Hmox1/Mapk7/Oser1/Egr1/Pdcd10/Fbxo7/Park7/Pcgf2/Rela/Prdx2/Daxx/Sirt1/Pten/Top2b/Setx	56
GO:0031497	chromatin assembly	43/4657	121/23210	5.22218e-05	0.000444783	0.000305096	Hells/Chaf1a/Chaf1b/Asf1b/Oip5/Mcm2/Mis18a/Nasp/Npm1/Hat1/Hjurp/M1ap/Nap1l2/Grwd1/Cenpp/Set/Hmgb1/Noc2l/Nap1l1/Trp53/Smchd1/H3f3b/Sox9/Hira/Sart3/Cenpv/Ctcf/Pole3/Brd2/Smarca5/Smarca4/Sirt6/Cabin1/Tpr/Asf1a/Itgb3bp/Kat6a/Ipo4/Rbbp4/Gatad1/Paf1/Daxx/Nap1l4	43
GO:0010259	multicellular organism aging	21/4657	45/23210	5.2461e-05	0.000446207	0.000306073	Rad54l/Suv39h1/Rad54b/Msh6/Rnf165/Tfcp2l1/Msh2/Trp53/Ercc1/Serp1/Coq7/Lrrk2/Wrn/Atm/Zmpste24/Hyal2/Atn1/Cisd2/Hdac9/Htt/Sec63	21
GO:0055022	negative regulation of cardiac muscle tissue growth	16/4657	30/23210	5.39099e-05	0.000457274	0.000313665	Kcnk2/Gja1/G6pdx/Cxadr/Mapk11/Pak1/Ctdp1/Ripk1/Hdac2/Tomm70a/Foxp1/Gsk3a/Meis1/Sav1/Yy1/Pten	16
GO:0061117	negative regulation of heart growth	16/4657	30/23210	5.39099e-05	0.000457274	0.000313665	Kcnk2/Gja1/G6pdx/Cxadr/Mapk11/Pak1/Ctdp1/Ripk1/Hdac2/Tomm70a/Foxp1/Gsk3a/Meis1/Sav1/Yy1/Pten	16
GO:0097191	extrinsic apoptotic signaling pathway	71/4657	229/23210	5.42707e-05	0.000459705	0.000315332	Ngf/Serpine1/Brca1/Hmgb2/Tnf/Ret/Pidd1/Krt8/Traf1/Acsl5/Gdnf/Casp8/Gclm/Bok/Ppp2r1b/Src/Faim2/Casp8ap2/Gclc/Phip/Siva1/Casp2/Faim/Pdia3/Bax/Runx3/Pml/Tnfrsf10b/Tnfrsf12a/Cttn/Parp2/Bak1/Lmna/Psme3/Ripk1/Tert/Fem1b/Fadd/Ppp1ca/Pak2/Inhba/Ddx3x/Hyal2/Ddx47/Hmox1/Gper1/Gsk3a/Bloc1s2/Acvr1/Zc3hc1/Mapk7/Stk3/Bcl2l11/Unc5b/Park7/Cx3cl1/Htra2/Yap1/Rbck1/Cflar/Stk4/Rela/Prdx2/Dab2/Htt/Eya3/Pten/Bcl10/Bir…	71
GO:0032970	regulation of actin filament-based process	111/4657	393/23210	5.55853e-05	0.000470197	0.000322529	F2rl1/Ect2/Add2/Plek/Stmn1/Iqgap2/Id1/Cit/Rnd1/Cotl1/Siglec15/Rhov/Met/Actr3b/Limk1/Cfl1/Fscn1/Pkp2/Eps8/S100a10/Flna/Arpc5/Tmod2/Arhgef15/Wdr1/Celsr1/Itgb3/Trim27/Baiap2/Edn1/Alms1/Ptk2b/Ptger4/Pfn1/Tmsb4x/Sri/Wasf1/Abracl/Cnn2/Prkcd/Mtpn/Capg/Evl/Vill/Fhod1/Dstn/Twf1/Arf1/Plekhg2/Pak1/Arhgdia/Arf6/Rhou/Arpc4/Arpc1b/Cd2ap/Actr2/Cttn/Rhobtb3/Tmod3/Vangl2/Gata4/Frmd6/Ppfia1/Arpc1a/Sdc4/Bag4/Sh3bp1…	111
GO:0060419	heart growth	41/4657	114/23210	5.64533e-05	0.00047681	0.000327066	Ccnb1/Cdk1/Tbx20/Myocd/Kcnk2/Tenm4/Gja1/G6pdx/Foxc2/Dusp6/Gli1/Adra1b/Cxadr/Edn1/Mapk11/Pak1/Pin1/Ctdp1/Notch1/Gata4/Ddx39b/Parp2/Ripk1/Hdac2/Nkx2-5/Tomm70a/Foxp1/Sirt6/Trip10/Rbpj/Gsk3a/S1pr1/Meis1/Mapk1/Yap1/Sav1/Yy1/Sirt1/Pten/Arid2/Ctnnb1	41
GO:0071539	protein localization to centrosome	17/4657	33/23210	5.65211e-05	0.00047681	0.000327066	Aurka/Stil/Spag5/Cep72/Cep192/Mcph1/Ccdc14/Nedd1/Cep250/Cep83/4933427D14Rik/Nup62/C2cd3/Ubxn2b/Csnk1d/Htt/Nsfl1c	17
GO:0071407	cellular response to organic cyclic compound	132/4657	482/23210	5.71118e-05	0.000481138	0.000330034	Brca1/Rad51/Npas4/Tnf/Cyp1a1/Fancb/Hmga2/Gabra1/Ccl5/Foxa1/Hrh1/Socs1/Aqp1/Ezh2/Skp2/Shmt1/Ranbp1/Blm/Msx2/Npm1/Ramp3/H2afz/Actb/Zfp703/Sgk1/Gdnf/Tfap4/Spp1/Ruvbl2/Id3/Fkbp4/Ywhah/Cdk4/Hsp90b1/Src/Ezr/Lbh/Spidr/Ddit4/Hdac1/Casp3/Arrb2/Zfp36l2/Smad9/Ptges3/Anxa1/Pparg/Eif4e/Dhx9/Phb/Parp1/Smo/Shmt2/Pdia3/Rwdd1/Hcn2/Pak1/Abhd2/Phb2/Casp7/Dnaja1/Ube2i/Rap1b/Ralb/Pak4/Casp6/Nfkbia/Msn/Itpr1/Lats1/Cal…	132
GO:0009416	response to light stimulus	86/4657	290/23210	5.86161e-05	0.00049314	0.000338267	Aurkb/Pbk/Dtl/Ccnd1/Chek1/Rad18/Hrh1/Aqp1/Pold1/Pcna/Msh6/Npm1/Usp1/Cdc25a/Cck/Id2/Tipin/Brca2/Sgk1/Ruvbl2/Hmgn1/Pold3/Noc2l/Adra1b/Msh2/Trp53/Polh/Casp3/Zranb3/Ercc1/Rpl26/Arrb1/Pparg/Men1/Ppid/Hus1/Parp1/Cep250/Ppp1cc/Fmr1/Bax/Polk/Eif2s1/Pml/Casp7/Gnb1/Ercc3/Bak1/Rnf168/Brsk1/Meis2/Ppp1ca/Cdkn2d/Atr/Mettl3/Kras/Wrn/Rdh13/Creb1/Abl2/Hyal2/Eif2ak4/Ercc6/Mta1/Cul4b/Ap1s2/Crip1/Deaf1/B4galt2/Agap3…	86
GO:0048145	regulation of fibroblast proliferation	39/4657	107/23210	6.0426e-05	0.000507677	0.000348238	Ngfr/Cdc6/Ccnb1/Serpine1/Ccna2/Btc/Aqp1/Ereg/Myc/Anxa2/Fbln1/Cdk4/E2f1/Cdk6/Trp53/Itgb3/Emd/Mif/Pparg/Dhx9/Ctc1/Pdgfa/Rnaseh2b/Bax/Pml/Gstp1/Jun/Nbn/Nras/Pdgfc/Sirt6/Zmpste24/Creb1/Rps3a1/Ifi30/Zmiz1/Fntb/Brpf1/Trim32	39
GO:0042440	pigment metabolic process	27/4657	65/23210	6.22498e-05	0.000522291	0.000358262	Hpx/Cited1/Shmt1/Ada/Mthfd1l/Mthfd1/Aprt/Gart/Hmbs/Alad/Fxn/Prps1/Blvra/Atpif1/Cox10/Slc25a39/Hprt/Srrd/Hmox1/Trpc1/Snx3/Tmem14c/Cyb5r4/Hmox2/Cpox/Myo5a/Rapgef2	27
GO:0043409	negative regulation of MAPK cascade	56/4657	171/23210	6.24305e-05	0.000523099	0.000358817	F2rl1/Dusp9/Pbk/Foxm1/Uchl1/Dusp5/Pbp2/Errfi1/Dusp4/Ptpn5/Ptpn22/Dusp2/Fbln1/Dusp6/Spry4/Hsph1/Ezr/Slc9a3r1/Dok1/Efna1/Arrb1/Prkcd/Men1/Phb/Ptpn6/Ankrd26/Ptprj/Csk/Dnaja1/Pin1/Nup62/Gstp1/Sh2b3/Spred2/Dusp10/Rnf149/Abl1/Spred1/Hdac3/Hyal2/Gper1/Aida/Vrk3/Prkca/Mapk7/Dusp7/Prdm15/Cdc42se1/Ptpn1/Dusp1/Dusp16/Lyn/Ptpn2/Dab2/Eif3a/Pten	56
GO:0007100	mitotic centrosome separation	9/4657	12/23210	6.35638e-05	0.000529015	0.000362875	Aurka/Nek2/Kif11/Chek1/Ranbp1/Nde1/Nup62/Ubxn2b/Nsfl1c	9
GO:0010826	negative regulation of centrosome duplication	9/4657	12/23210	6.35638e-05	0.000529015	0.000362875	Kifc1/Ccnf/Npm1/Mdm1/Rbm14/Kat2a/Trim37/Nubp1/Cdk5rap2	9
GO:0051988	regulation of attachment of spindle microtubules to kinetochore	9/4657	12/23210	6.35638e-05	0.000529015	0.000362875	Ccnb1/Nek2/Cenpe/Ect2/Spag5/Knstrn/Racgap1/Rcc2/Hnrnpu	9
GO:0098787	mRNA cleavage involved in mRNA processing	9/4657	12/23210	6.35638e-05	0.000529015	0.000362875	Cstf2/Cpsf4/Ncbp1/Nudt21/Cpsf6/Fip1l1/Tut1/Ncbp2/Cpsf7	9
GO:1905214	regulation of RNA binding	9/4657	12/23210	6.35638e-05	0.000529015	0.000362875	Nucks1/Eif4a3/Fmr1/Ncbp1/Hnrnpl/Carm1/Eif4g1/Cdk9/Eif3d	9
GO:0032434	regulation of proteasomal ubiquitin-dependent protein catabolic process	43/4657	122/23210	6.51471e-05	0.000541464	0.000371415	Aurka/Plk1/Pbk/Rnf144b/Trib1/Senp1/Uchl5/Smad7/Plk3/Gclc/Sumo2/Hsp90ab1/Rpl11/Sdcbp/Smarcc1/Hspbp1/Hspa1b/Ubqln4/Socs5/Usp14/Ubqln2/Lrrk2/Gna12/Ubqln1/Rad23b/Ube2k/Axin1/Usp7/Gsk3a/Stub1/Glmn/Csnk1d/Park7/Det1/Caml/Rnf19b/Mdm2/Fbxw8/Ccar2/Wac/Dab2/Ankib1/Usp5	43
GO:0043087	regulation of GTPase activity	87/4657	295/23210	6.62552e-05	0.000549878	0.000377186	F2rl1/Ect2/Arhgap9/Dock8/Ccl5/Arhgap27/Iqgap2/Rgs16/Rgs10/Ezh2/Rangap1/Cd40/Epha2/Coro1c/Mex3b/S100a10/Arap3/Cav2/Tbc1d9/Ngef/Arrb2/Sod1/Ptk2b/Rcc2/Rrp1b/Mapre2/Arrb1/Ptprn2/Iqgap1/Pot1b/Plekhg4/Plxna4/Fgd1/Tbc1d4/Tbc1d2/Ccl2/Dock7/Pin1/F2r/Bcr/Net1/Tiam1/Chn2/Plxna1/Rapgef6/Fgd6/Arhgap1/Sh3bp1/Arhgap35/Lrrk2/Eif5/Usp6nl/Tbc1d10a/Rap1gds1/Rhog/Rasa4/Pkp4/Ocrl/Tax1bp3/Arhgap42/Rasa3/Myo9b/Crk/Tbc1…	87
GO:0002183	cytoplasmic translational initiation	13/4657	22/23210	6.65146e-05	0.000549878	0.000377186	Eif4a1/Rps2/Eif4h/Denr/Rpl13a/Eif5/Mettl3/Mcts2/Eif2s3x/Eif4b/Ythdf2/Eif3d/Eif3a	13
GO:0033145	positive regulation of intracellular steroid hormone receptor signaling pathway	13/4657	22/23210	6.65146e-05	0.000549878	0.000377186	Foxa1/Skp2/Parp1/Rwdd1/Pak1/Ube2i/Pagr1a/Ppp5c/Ncoa3/Park7/Med1/Yap1/Kmt2d	13
GO:0046599	regulation of centriole replication	13/4657	22/23210	6.65146e-05	0.000549878	0.000377186	Stil/Plk4/Npm1/Mdm1/Cep192/Rbm14/Kat2a/Alms1/Cenpj/Trim37/Nup62/Cdk5rap2/Cep76	13
GO:0061614	pri-miRNA transcription by RNA polymerase II	23/4657	52/23210	6.6929e-05	0.000552566	0.00037903	Ngfr/Fosl1/Apln/Trp53/Gata2/Pparg/Sox9/Ets1/Gnl3/Ctcf/Jun/Tert/Smarca4/Hdac2/Atoh8/Srf/Nfkb1/Nfatc3/Ppard/Hif1a/Yy1/Rela/Ddx5	23
GO:1904951	positive regulation of establishment of protein localization	125/4657	454/23210	6.86781e-05	0.000566252	0.000388417	Lrp2/Akap12/F2rl1/Flt3/Ect2/Kif20b/Tnf/Havcr2/Syk/Hspd1/Ano1/Gpr39/Ptbp1/Ptgs2/Il1rl1/Kcnn4/Dkc1/Gja1/Ptpn5/Ptpn22/Mbp/Ncl/Ran/Hmgb1/Il1rap/Trim28/Flna/Ripk2/Nadk/Trpv4/Src/Wipf1/Adora2a/Ezr/Hnrnpm/Cct6a/Plk3/Trim16/Myh10/Ptger4/Cct7/Emd/Tardbp/Ppia/Sri/Mif/Arrb1/Cct3/Prkcd/Frmd8/Dhx9/Cct2/Ppid/Cenpj/Smo/Serp1/Cep135/Mapk11/Gata3/Wrap53/Gli3/Cct5/Xpo4/Arf1/Efcab7/Tcp1/Pak1/Ccl2/Arf6/Cd276/Nnat/Nu…	125
GO:0043407	negative regulation of MAP kinase activity	28/4657	69/23210	7.5399e-05	0.000620014	0.000425295	Dusp9/Uchl1/Dusp5/Dusp4/Ptpn5/Ptpn22/Dusp2/Dusp6/Spry4/Prkcd/Ptpn6/Ptprj/Dnaja1/Nup62/Gstp1/Sh2b3/Spred2/Dusp10/Spred1/Hyal2/Aida/Prkca/Mapk7/Dusp7/Ptpn1/Dusp1/Dusp16/Lyn	28
GO:0048146	positive regulation of fibroblast proliferation	28/4657	69/23210	7.5399e-05	0.000620014	0.000425295	Ngfr/Cdc6/Ccnb1/Serpine1/Ccna2/Btc/Aqp1/Ereg/Myc/Anxa2/Fbln1/Cdk4/E2f1/Cdk6/Itgb3/Mif/Dhx9/Ctc1/Pdgfa/Rnaseh2b/Pml/Jun/Nras/Pdgfc/Sirt6/Rps3a1/Zmiz1/Fntb	28
GO:0000188	inactivation of MAPK activity	11/4657	17/23210	7.74535e-05	0.000634381	0.00043515	Dusp9/Dusp5/Dusp4/Dusp2/Dusp6/Spred2/Dusp10/Spred1/Prkca/Dusp1/Dusp16	11
GO:0008334	histone mRNA metabolic process	11/4657	17/23210	7.74535e-05	0.000634381	0.00043515	Slbp/Zfp473/Lsm11/Exosc10/Cpsf2/Ssb/Atm/Dcp2/Cpsf3/Upf1/Lsm1	11
GO:0032986	protein-DNA complex disassembly	11/4657	17/23210	7.74535e-05	0.000634381	0.00043515	Myc/Grwd1/Smarcd2/Smarcc1/Smarcb1/Smarcd1/Arid1a/Smarca4/Rpl23/Smarce1/Arid2	11
GO:0043486	histone exchange	14/4657	25/23210	7.83852e-05	0.000640318	0.000439223	Oip5/Mis18a/Nasp/Ptma/Hjurp/Cenpp/Anp32e/Pole3/Itgb3bp/Dmap1/Actr6/Srcap/Vps72/Znhit1	14
GO:2000765	regulation of cytoplasmic translation	14/4657	25/23210	7.83852e-05	0.000640318	0.000439223	Dph5/Dph2/Dhx9/Fmr1/Cnbp/Rpl13a/Mettl3/Dph7/Dph6/Ythdf2/Unk/Zfp385a/Aars/Dph3	14
GO:1903321	negative regulation of protein modification by small protein conjugation or removal	32/4657	83/23210	7.85103e-05	0.000640495	0.000439344	Fbxo5/Mad2l1/Prr7/Limk1/Smad7/U2af2/Arrb2/Pinx1/Arrb1/Gclc/Rpl11/Dnaja1/Rps3/Rpl5/Prmt3/Rps7/Rpl23/Abl1/Senp2/Gtpbp4/Park7/Mad2l2/Caml/Plaa/Bag2/Rela/Pias3/Nxn/Atg5/Hmg20b/Gnl3l/Ctnnb1	32
GO:0006488	dolichol-linked oligosaccharide biosynthetic process	8/4657	10/23210	7.9516e-05	0.000646145	0.00044322	Alg13/Alg6/Nus1/Dpagt1/Srd5a3/Alg14/Alg12/Alg10b	8
GO:0032875	regulation of DNA endoreduplication	8/4657	10/23210	7.9516e-05	0.000646145	0.00044322	Fbxo5/E2f7/Msh6/E2f8/Mre11a/Smc3/Smc1a/Senp2	8
GO:1904667	negative regulation of ubiquitin protein ligase activity	8/4657	10/23210	7.9516e-05	0.000646145	0.00044322	Fbxo5/Mad2l1/Rpl11/Rpl5/Rps7/Rpl23/Mad2l2/Bag2	8
GO:0048738	cardiac muscle tissue development	78/4657	260/23210	8.29519e-05	0.000672416	0.00046124	Lrp2/Ccnb1/Cdk1/Tbx20/Myocd/Kcnk2/Gjc1/Tenm4/Id2/Met/Gja1/G6pdx/Casp8/Pkp2/Foxc2/Gli1/Adra1b/Efnb2/Ly6e/Cxadr/Kat2a/Smad7/Arrb2/Edn1/Myh10/Hey1/Cacybp/Fkbp1a/Mapk11/Nebl/Pak1/Pin1/Ctdp1/Ptcd2/Notch1/Gata4/Ddx39b/Parp2/Lmna/Ripk1/Arid1a/Fadd/Hdac2/Nkx2-5/Tomm70a/Foxp1/Sirt6/Trip10/Zmpste24/Creb1/Hdac3/Fhl2/Rbpj/Srf/Hnrnpu/Cby1/Gsk3a/Acvr1/Maml1/S1pr1/Meis1/Frs2/Mapk1/Dicer1/Med1/Rara/Yap1/Sav1/Yy1…	78
GO:0051147	regulation of muscle cell differentiation	53/4657	161/23210	8.2966e-05	0.000672416	0.00046124	Nfatc2/Il1f9/Myocd/Ezh2/Ereg/Rbpms2/Dnmt1/Ptbp1/G6pdx/Eif5a/Efnb2/Kat2a/Gdf15/Arrb2/Edn1/Tmsb4x/Ybx1/Tarbp2/Myf5/Capn2/Pak1/Msx1/Pin1/Ctdp1/Notch1/Ddx39b/Parp2/Nfatc1/Ehd1/Hdac2/Nkx2-5/Tomm70a/Foxp1/Trip10/Hdac3/Rbpj/Gper1/Gsk3a/Nln/Cdk9/Maml1/Nfatc3/Il4ra/Frs2/Ehd2/Hdac9/Med28/Cflar/Yy1/Daxx/Sirt1/Trim32/Tnpo2	53
GO:0051307	meiotic chromosome separation	15/4657	28/23210	8.63545e-05	0.000698964	0.00047945	Eme1/Espl1/Ttk/Top2a/Ncaph/M1ap/Ncapd3/Msh4/Helq/Fancm/Slx4/Mlh1/Ncaph2/Rmi1/Top2b	15
GO:0031331	positive regulation of cellular catabolic process	101/4657	355/23210	8.65366e-05	0.000699523	0.000479834	Aurka/Plk1/Tnf/Kdr/Nanos1/Rnf144b/Adam8/Myc/Acsl5/Hsp90aa1/Pabpc1/Trib1/Hmgb1/Adra1b/Ripk2/Smad7/Ezr/Mov10/Plk3/Hnrnpd/Zfp36l2/Ptk2b/Mif/Prkcd/Gclc/Sumo2/Mettl16/Khsrp/Fmr1/Bax/Gnai3/Pnpt1/Atpif1/Hspbp1/Hspa1b/Ralb/Hdac6/Socs5/Msn/Edem1/Ubqln2/Tnrc6a/Lrrk2/Mettl3/Sptlc2/Ubqln1/Supv3l1/Cdc37/Hnrnpr/Atm/Ptk2/Axin1/Eif2ak4/Larp1/Scoc/Mex3d/Polr2g/Hsf1/Sumo3/Hmox1/Gsk3a/Zfp36/Stub1/Ythdf2/Mettl14/Gtp…	101
GO:0043536	positive regulation of blood vessel endothelial cell migration	24/4657	56/23210	8.67231e-05	0.000700117	0.000480241	Prl2c2/Kdr/Ptgs2/Cd40/Foxc2/Hspb1/Gata2/Anxa1/Ets1/Map2k3/Vegfc/Nus1/Prkd2/Abl1/Hmox1/Hdac7/Prkca/Atp5b/Map3k3/Hif1a/Pik3c2a/Hdac9/Sp1/Sirt1	24
GO:0070670	response to interleukin-4	16/4657	31/23210	9.06963e-05	0.000731239	0.000501589	Mcm2/Cited1/Impdh2/Cdk4/Lef1/Tuba1b/Rps2/Rplp0/Alad/Gata3/Hsp90ab1/Pml/Rpl3/Hspa5/Fasn/Ptpn2	16
GO:1905508	protein localization to microtubule organizing center	17/4657	34/23210	9.19624e-05	0.000740483	0.00050793	Aurka/Stil/Spag5/Cep72/Cep192/Mcph1/Ccdc14/Nedd1/Cep250/Cep83/4933427D14Rik/Nup62/C2cd3/Ubxn2b/Csnk1d/Htt/Nsfl1c	17
GO:1901605	alpha-amino acid metabolic process	61/4657	193/23210	9.60454e-05	0.000772354	0.000529792	Cbs/Bcat1/Gad2/Hmgcll1/Shmt1/Cad/Enoph1/Mtap/Pfas/Ahcy/Adss/Gm5424/Txnrd1/Tph2/Amdhd1/Gclm/Mthfd1/Hdc/Prodh/Sephs2/Gls2/Ctps/Ppat/Gart/Ddah1/Odc1/Pycr2/Ass1/Prdx4/Gclc/Shmt2/Pycrl/Azin1/Gcat/Aldh5a1/Fpgs/Phgdh/Gmps/Tst/Sephs1/Pemt/Gls/Plod3/Atp2b4/Spr/Ero1lb/Crtap/Oat/Acat1/P4hb/Park7/Mri1/Ahcyl1/Comt/Egln1/Gcsh/Got2/P4ha2/Mtrr/Htt/Glud1	61
GO:0009755	hormone-mediated signaling pathway	52/4657	158/23210	9.69453e-05	0.00077858	0.000534063	Brca1/Hmga2/Ucn2/Foxa1/Skp2/Sgk1/Fkbp4/Ywhah/Src/Lbh/Hdac1/Arrb2/Ptges3/Pparg/Lancl2/Phb/Parp1/Rwdd1/Pak1/Abhd2/Phb2/Dnaja1/Ube2i/Lats1/Calr/Carm1/Arid1a/Smarca4/Pias2/Safb2/Safb/Pagr1a/Ppp5c/Csnk2b/Gper1/Ncoa3/Park7/Prcp/Rarg/Ppard/Cnot1/Rhoa/Med1/Rara/Yap1/Cnot2/Kmt2d/Daxx/Sirt1/Dab2/Clock/Ddx5	52
GO:0016055	Wnt signaling pathway	118/4657	428/23210	0.000101548	0.000814489	0.000558694	Wnt7b/Ctnnd2/Depdc1b/Ccnd1/Ccne1/Aspm/Hmga2/Dkk2/Lgr6/Bambi/Dact2/Cd44/Met/Grk6/Zfp703/Myc/Ruvbl2/Mertk/Gli1/Peg12/Lypd6/Src/Hhex/Ruvbl1/Lef1/Vax2/Hdac1/Celsr1/Slc9a3r1/Emd/Tyro3/G3bp1/Axl/Sox9/Ankrd6/Tgfb1i1/Gata3/Gli3/Tsku/Foxl1/Nle1/Rnf213/Pin1/Notch1/Apcdd1/Itga3/Nrarp/Tiam1/Vangl2/Gata4/Rnf138/Zbed3/Mcc/Frat2/Nlk/Lats1/Tert/Smarca4/Sdc1/Lrrk2/Hdac2/Nkx2-5/Wdr61/Csnk1g1/Abl1/Ddx3x/Ctr9/Axin1/…	118
GO:0051785	positive regulation of nuclear division	30/4657	77/23210	0.000103656	0.000829249	0.000568819	Birc5/Ube2c/Fbxo5/Cenpe/Cdca5/Tnf/Btc/Cdt1/Nusap1/Ereg/Ranbp1/Msx2/Tgfa/Met/Terf1/Edn1/Smpd3/Phip/Phb2/Msx1/Nup62/Anapc5/Anapc11/Rgcc/Hnrnpu/Smc5/Ubxn2b/Nsfl1c/Anapc4/Nsmce2	30
GO:0061180	mammary gland epithelium development	30/4657	77/23210	0.000103656	0.000829249	0.000568819	Areg/Ccnd1/Iqgap3/Etv4/Msx2/Id2/Brca2/Pthlh/Zfp703/Epha2/Src/Lbh/Robo1/Smo/Gata3/Bax/Pml/Phb2/Msx1/Lats1/Vdr/Csf1/Ptch1/Deaf1/Ncoa3/Ntn1/Mapk1/Hif1a/Med1/Pygo2	30
GO:0009200	deoxyribonucleoside triphosphate metabolic process	12/4657	20/23210	0.000104309	0.000830182	0.000569459	Dut/Cmpk2/Ak2/Dctpp1/Ada/Dtymk/Nudt1/Pnp/Adk/Samhd1/Guk1/Tbpl1	12
GO:0018279	protein N-linked glycosylation via asparagine	12/4657	20/23210	0.000104309	0.000830182	0.000569459	Alg8/Rpn1/Stt3a/Krtcap2/Ddost/Stt3b/Mgat2/Ube2j1/Magt1/Tusc3/Uggt1/Fut8	12
GO:0046131	pyrimidine ribonucleoside metabolic process	12/4657	20/23210	0.000104309	0.000830182	0.000569459	Cda/Cad/Upp1/Nme1/Umps/Ctps/Uck2/Pycrl/Nme4/Cmpk1/Nme6/Nme7	12
GO:0071157	negative regulation of cell cycle arrest	12/4657	20/23210	0.000104309	0.000830182	0.000569459	Ccnd1/Chek2/Tfap4/Cdk4/Mif/Hsp90ab1/Calr/Rpl23/Gper1/Ccnk/Cdk9/Mdm2	12
GO:0030865	cortical cytoskeleton organization	22/4657	50/23210	0.00010543	0.000838025	0.000574839	Kif23/Ect2/Tnf/Anln/Plek/Racgap1/Cit/Coro1c/Trpv4/Wipf1/Ezr/Wdr1/Actn1/Arf6/Llgl1/Rtkn/Calr/Fmnl2/Wipf2/Pdcd6ip/Ehd2/Fmnl3	22
GO:0045619	regulation of lymphocyte differentiation	58/4657	182/23210	0.000109397	0.000867335	0.000594944	Foxn1/Myb/Flt3/Fancd2/Fanca/Fgl2/Il2rg/Socs1/Syk/Adam8/Hmgb3/Id2/Cd44/Ada/Sox13/Hsp90aa1/Lag3/Lck/Ripk2/Pnp/Kat2a/Smad7/Zfp36l2/Hlx/Tnfsf9/Anxa1/Axl/Prelid1/Atp11c/Ptpn6/Gata3/Loxl3/Gli3/Runx3/Nrarp/Zfp35/Socs5/Cd1d1/Dusp10/Drosha/Mettl3/Sart1/Abl1/Malt1/Nfkbiz/Irf1/Zmiz1/Fbxo7/Il4ra/Pcid2/Zfp609/Rhoa/Dicer1/Rara/Ptpn2/Bmi1/Prdx2/Rc3h1	58
GO:0120032	regulation of plasma membrane bounded cell projection assembly	58/4657	182/23210	0.000109397	0.000867335	0.000594944	Prl2c2/F2rl1/Anln/Mns1/Gap43/Podxl/Plek2/Aqp1/Cfl1/Fscn1/Epha2/Coro1c/Hsp90aa1/Syne2/Eps8/Rcc2/Pfn1/Ccp110/Cntrob/Prkcd/Hap1/Evl/Cenpj/Cep135/Fmr1/Twf1/Kctd17/Arf6/Dynll1/Rala/Sh3yl1/Odf2l/Dbn1/Cdc42ep1/Arhgap35/Actr3/Cdc42ep5/Odf2/Fam98a/Rac1/Rhog/Srf/Crocc/Ccdc88a/Pqbp1/Cyfip1/Zmynd8/Arpc2/Auts2/Agrn/Ift140/Capzb/Rab3ip/Rdx/Atg5/Cdc42ep4/Htt/Wasf2	58
GO:0014812	muscle cell migration	38/4657	106/23210	0.000112096	0.000887597	0.000608842	Serpine1/Ccl5/Myocd/Met/Myc/Trib1/Arpc5/Src/Plau/Itgb3/Ptger4/Apex1/Tmsb4x/Mif/Anxa1/Iqgap1/Pdgfa/Smo/Sema6d/Pak1/Dock7/Net1/Plxna1/Has2/Tert/Ptk2/Rbpj/Dock5/Parva/Crk/Egr1/Arpc2/Ppard/Mdm2/Coro1b/Myo5a/Lpar1/Ssh1	38
GO:0000209	protein polyubiquitination	61/4657	194/23210	0.000113016	0.000893738	0.000613055	Rnf183/Ube2c/Brca1/Dtl/Bard1/Ube2t/Rnf144b/Skp2/Ube2cbp/Ube2s/Spsb4/Rnf165/Ptpn22/G2e3/Trim27/Rnf126/Rnf26/Klhl42/Cdc23/Anapc1/Rusc1/Hdac6/Nedd4l/Rnf168/Ube2e3/Topors/Anapc5/Anapc11/Rnf187/Nmi/Ube2k/Prpf19/Axin1/Ube2e1/Cbl/Dzip3/Ube2j2/Stub1/Wwp2/Ube2o/Ube2n/Smurf1/Rnf4/Plaa/Rnf19b/Rbck1/Ube4b/Ube2d2a/Xiap/Cdc27/Tmem129/Ube2l3/Peli1/Rc3h1/Trim32/Anapc4/Tnks2/Ankib1/Rnf111/Trim3/Ctnnb1	61
GO:0007569	cell aging	51/4657	155/23210	0.000113294	0.000894788	0.000613775	Fbxo5/Serpine1/Cdk1/Foxm1/Hmga2/Suv39h1/Chek2/Npm1/Rbl1/Id2/Brca2/Vash1/Cdk6/Trp53/Sod1/Ercc1/Mif/Prkcd/Fzr1/Pot1b/Eef1e1/Ctc1/Rwdd1/Pml/Nup62/Pnpt1/Smc6/Rsl1d1/Lmna/Prmt6/Calr/Nek4/Tert/Atr/Kras/Wrn/Abl1/Atm/Zmpste24/Srf/Nampt/Smc5/Kat6a/Zmiz1/Zfp217/Map3k3/Sirt1/Htt/Pten/Nsmce2/Top2b	51
GO:0016574	histone ubiquitination	21/4657	47/23210	0.000115015	0.000901102	0.000618106	Uhrf1/Suz12/Trim37/Rnf168/Kdm2b/Ctr9/Ube2e1/Cul4b/Cbx8/Cdk9/Bcor/Ube2n/Wdr70/Leo1/Usp22/Pcgf2/Paf1/Bmi1/Atxn7l3/Kdm1a/Wac	21
GO:0031050	dsRNA processing	21/4657	47/23210	0.000115015	0.000901102	0.000618106	Lin28b/Srrt/Trp53/Hnrnpa2b1/Tarbp2/Ppp1r8/Ripk1/Adar/Tert/Drosha/Mettl3/Dgcr8/Zmpste24/Snip1/Rbm3/Zc3h10/Dicer1/Bcdin3d/Prkra/Pum1/Ddx5	21
GO:0070918	production of small RNA involved in gene silencing by RNA	21/4657	47/23210	0.000115015	0.000901102	0.000618106	Lin28b/Srrt/Trp53/Hnrnpa2b1/Tarbp2/Ppp1r8/Ripk1/Adar/Tert/Drosha/Mettl3/Dgcr8/Zmpste24/Snip1/Rbm3/Zc3h10/Dicer1/Bcdin3d/Prkra/Pum1/Ddx5	21
GO:0006978	DNA damage response, signal transduction by p53 class mediator resulting in transcription of p21 class mediator	10/4657	15/23210	0.000115835	0.000901102	0.000618106	Foxm1/Chek2/Brca2/Tfap4/Trp53/Rpl26/Rps27l/Pcbp4/Kat5/Zfp385a	10
GO:0009220	pyrimidine ribonucleotide biosynthetic process	10/4657	15/23210	0.000115835	0.000901102	0.000618106	Cad/Nme1/Umps/Ctps/Uck2/Nme4/Cmpk1/Nme6/Nme7/Dhodh	10
GO:0051382	kinetochore assembly	10/4657	15/23210	0.000115835	0.000901102	0.000618106	Cenpa/Cenpe/Cenph/Cenpn/Cenpk/Cenpw/Cenpt/Mis12/Cenpc1/Rnf4	10
GO:0072413	signal transduction involved in mitotic cell cycle checkpoint	10/4657	15/23210	0.000115835	0.000901102	0.000618106	Pidd1/Chek2/Trp53/Rpl26/Casp2/Pml/Ptprv/Atm/Rint1/Mdm2	10
GO:1902402	signal transduction involved in mitotic DNA damage checkpoint	10/4657	15/23210	0.000115835	0.000901102	0.000618106	Pidd1/Chek2/Trp53/Rpl26/Casp2/Pml/Ptprv/Atm/Rint1/Mdm2	10
GO:1902403	signal transduction involved in mitotic DNA integrity checkpoint	10/4657	15/23210	0.000115835	0.000901102	0.000618106	Pidd1/Chek2/Trp53/Rpl26/Casp2/Pml/Ptprv/Atm/Rint1/Mdm2	10
GO:2001267	regulation of cysteine-type endopeptidase activity involved in apoptotic signaling pathway	10/4657	15/23210	0.000115835	0.000901102	0.000618106	Plaur/St18/Prr7/Tfap4/Bax/Nle1/Caap1/Pih1d1/Park7/Htra2	10
GO:0002562	somatic diversification of immune receptors via germline recombination within a single locus	27/4657	67/23210	0.000115839	0.000901102	0.000618106	Exo1/Hspd1/Ung/Atad5/Msh6/Cd40/Clcf1/Pms2/Msh2/Lef1/Tcf3/Ercc1/Paxip1/Msh3/Xrcc6/Rif1/Exosc3/Nbn/Rnf168/Mlh1/Thoc1/Foxp1/Atm/Aplf/Pagr1a/Tcf7/Mad2l2	27
GO:0016444	somatic cell DNA recombination	27/4657	67/23210	0.000115839	0.000901102	0.000618106	Exo1/Hspd1/Ung/Atad5/Msh6/Cd40/Clcf1/Pms2/Msh2/Lef1/Tcf3/Ercc1/Paxip1/Msh3/Xrcc6/Rif1/Exosc3/Nbn/Rnf168/Mlh1/Thoc1/Foxp1/Atm/Aplf/Pagr1a/Tcf7/Mad2l2	27
GO:0010822	positive regulation of mitochondrion organization	29/4657	74/23210	0.000118888	0.000923658	0.000633578	Plaur/Kdr/Ptpn5/Bok/Trp53/Ppif/Bik/Siva1/Bax/Atpif1/Hdac6/Bak1/Stoml2/Cdc37/Fam162a/Gper1/Gsk3a/Zfp13/Bcl2l11/Smurf1/Tomm7/Fbxo7/Pdcd5/Hif1a/Prkaa1/Htra2/Mief1/Hip1r/Htt	29
GO:0071902	positive regulation of protein serine/threonine kinase activity	82/4657	279/23210	0.000119622	0.000928192	0.000636688	Cdc6/Wnt7b/Stil/Ccnd1/Tnf/Lpar2/Iqgap3/Ret/Syk/Adam8/Flt1/Psrc1/Ezh2/Gpr39/Il1rn/Stk39/Cd40/Tgfa/Met/Mlkl/Etaa1/Map2k6/Map3k5/Map3k6/Ripk2/Src/Gdf15/Edn1/Sod1/Ptk2b/Mif/Robo1/Arrb1/Iqgap1/Prkcd/Pik3r5/Pdgfa/Hsp90ab1/Map2k3/Pak1/Ccnyl1/Csk/Map3k11/F2r/Rps3/Ralb/Tiam1/Vangl2/Gadd45g/Ripk1/Atp2b4/Lrrk2/Pdgfc/Kras/Telo2/Traf7/Map4k2/Parp16/Kars/Tirap/Rgcc/Ddx3x/Axin1/Map3k12/Ercc6/Map3k1/Irak1/Pih1d1…	82
GO:0001825	blastocyst formation	24/4657	57/23210	0.00012149	0.00094033	0.000645014	Ccnb1ip1/Tm4sf1/Eomes/Ada/Nop2/Actl6a/Nle1/Cnot3/Wdr74/Lats1/Rpl7l1/Sp3/Rrp7a/Bysl/Uspl1/Ctr9/Srf/Cnot1/Cnot2/Sf3b1/Sp1/Matr3/Sf3b6/Skil	24
GO:0071806	protein transmembrane transport	24/4657	57/23210	0.00012149	0.00094033	0.000645014	Hspd1/Tomm40/Sec61a1/Sec61b/Timm50/Hspa8/Chchd4/Bcr/Hspa5/Tram1/Timm13/Tomm20/Timm9/Agk/Timm23/Tomm7/Tomm40l/Dnajc19/Timm17a/Grpel1/Timm10/Timm44/Dnlz/Sec63	24
GO:0098781	ncRNA transcription	20/4657	44/23210	0.000124345	0.00096123	0.000659351	Ddx11/Npm1/Ncl/Tcof1/Npm3/Trp53/Polr1e/Polr1b/Pwp1/Nol11/Smarcb1/Polr1a/Smarca4/Cd3eap/Snapc4/Uspl1/Ell2/Pih1d1/Spin1/Gtf3c1	20
GO:0198738	cell-cell signaling by wnt	118/4657	430/23210	0.000125163	0.000966343	0.000662857	Wnt7b/Ctnnd2/Depdc1b/Ccnd1/Ccne1/Aspm/Hmga2/Dkk2/Lgr6/Bambi/Dact2/Cd44/Met/Grk6/Zfp703/Myc/Ruvbl2/Mertk/Gli1/Peg12/Lypd6/Src/Hhex/Ruvbl1/Lef1/Vax2/Hdac1/Celsr1/Slc9a3r1/Emd/Tyro3/G3bp1/Axl/Sox9/Ankrd6/Tgfb1i1/Gata3/Gli3/Tsku/Foxl1/Nle1/Rnf213/Pin1/Notch1/Apcdd1/Itga3/Nrarp/Tiam1/Vangl2/Gata4/Rnf138/Zbed3/Mcc/Frat2/Nlk/Lats1/Tert/Smarca4/Sdc1/Lrrk2/Hdac2/Nkx2-5/Wdr61/Csnk1g1/Abl1/Ddx3x/Ctr9/Axin1/…	118
GO:0030838	positive regulation of actin filament polymerization	34/4657	92/23210	0.000127622	0.000984105	0.000675041	Iqgap2/Actr3b/Arpc5/Trim27/Baiap2/Ptk2b/Pfn1/Wasf1/Evl/Arf1/Arf6/Arpc4/Arpc1b/Actr2/Cttn/Arpc1a/Bag4/Cdc42ep1/Actr3/Cdc42ep5/Rac1/Ap1ar/Map3k1/Cyfip1/Kirrel/Arpc2/Rhoa/Hip1r/Coro1b/Mlst8/Gmfb/Cdc42ep4/Snx9/Arpc3	34
GO:0042306	regulation of protein import into nucleus	26/4657	64/23210	0.000131519	0.00101289	0.000694789	Ect2/Ptgs2/Ptpn22/Ran/Trim28/Flna/Tardbp/Prkcd/Nup54/Smo/Gli3/Efcab7/Nutf2/Ipo5/Nup62/Rab23/Zpr1/Nupl1/Tpr/Hdac3/Hyal2/Rbm22/Zic1/Dmap1/Mapk1/Uaca	26
GO:0033628	regulation of cell adhesion mediated by integrin	19/4657	41/23210	0.000132967	0.00102277	0.000701564	Serpine1/Podxl/Ccl5/Ret/Acer2/Syk/Ada/Fermt3/Epha2/Foxc2/Plau/Itgb3/Efna1/Ptpn6/Ptk2/Crk/Piezo1/Lyn/Crkl	19
GO:0000154	rRNA modification	14/4657	26/23210	0.000138499	0.00106137	0.000728041	Dkc1/Nhp2/Fbl/Gar1/Nop2/Emg1/Dimt1/Mettl16/Ftsj3/Nsun5/Zcchc4/Naf1/Trmt112/Nat10	14
GO:0006213	pyrimidine nucleoside metabolic process	14/4657	26/23210	0.000138499	0.00106137	0.000728041	Tk1/Dck/Cda/Cad/Upp1/Nme1/Umps/Ctps/Uck2/Pycrl/Nme4/Cmpk1/Nme6/Nme7	14
GO:0007549	dosage compensation	14/4657	26/23210	0.000138499	0.00106137	0.000728041	Brca1/Smchd1/Dnmt3b/Rbm15/Ctcf/Exosc10/Rbm15b/Mettl3/Cdyl/Hnrnpu/Rlim/Upf1/Ythdc1/Eif1	14
GO:0033146	regulation of intracellular estrogen receptor signaling pathway	17/4657	35/23210	0.000145504	0.00111367	0.000763918	Brca1/Foxa1/Skp2/Src/Lbh/Parp1/Pak1/Phb2/Lats1/Carm1/Pagr1a/Ncoa3/Cnot1/Med1/Yap1/Cnot2/Kmt2d	17
GO:0071353	cellular response to interleukin-4	15/4657	29/23210	0.000145757	0.00111423	0.0007643	Mcm2/Impdh2/Cdk4/Lef1/Tuba1b/Rps2/Rplp0/Alad/Gata3/Hsp90ab1/Pml/Rpl3/Hspa5/Fasn/Ptpn2	15
GO:2001244	positive regulation of intrinsic apoptotic signaling pathway	27/4657	68/23210	0.000155696	0.00118874	0.000815411	Rnf183/Bub1/Lck/Plscr1/Bok/Ripk3/Rad9a/Trp53/Slc9a3r1/Sod1/Sfpq/Rpl26/Bax/Rpl11/Msx1/Rps3/Rps7/Plagl2/Bclaf1/Bcl2l11/Park7/Taf6/Prkra/Ptpn2/Eif2ak3/Sirt1/Skil	27
GO:0007623	circadian rhythm	64/4657	208/23210	0.000156557	0.00119384	0.000818908	Ngfr/Ngf/Top2a/Cdk1/Timeless/Suv39h2/Pmch/Suv39h1/Ezh2/Id1/Id2/Spsb4/Ahcy/Ada/Rorb/Impdh2/Id3/Mybbp1a/Adora2a/Trp53/Hdac1/Hnrnpd/Ptger4/Sfpq/Kdm8/Tardbp/Ass1/Pparg/Dhx9/Prkg2/Prmt5/Ppp1cc/Nono/Pml/Pspc1/Zfhx3/Sin3a/Crem/Hdac2/Ppp1ca/Mettl3/Creb1/Usp7/Hdac3/Mta1/Hnrnpu/Nampt/Srrd/Nrip1/Thrap3/Csnk1d/Egr1/Usp9x/Prkaa1/Kmt2a/Kdm5c/Rai1/Ccar2/Sirt1/Klf10/Pten/Clock/Setx/Ddx5	64
GO:0045785	positive regulation of cell adhesion	113/4657	411/23210	0.000158408	0.00120647	0.000827572	Selp/Myb/Igfbp2/Tnf/Kdr/Havcr2/Dock8/Podxl/Il2rg/Ccl5/Ret/Socs1/Syk/Adam8/Hspd1/Blm/Nid1/L1cam/Cd44/Ada/Cfl1/Spp1/Hsp90aa1/Ptpn22/Lck/Fbln1/Mex3b/Foxc2/S100a10/Flna/Efnb2/Triobp/Ripk2/Pnp/Src/Hsph1/Cdk6/Smad7/Il12rb1/Lef1/Itgb3/Gcnt2/Hlx/Ptk2b/Ptger4/Tnfsf9/C1qbp/Anxa1/Iqgap1/Ets1/Ptpn6/Gata3/Gli3/Efnb3/Plekha2/Runx3/Ptprj/Ccl2/Cd276/Lgals1/Hsd17b12/Vegfc/Itga3/Hes1/Zfhx3/Rps3/Net1/Socs5/Has2/Tfe…	113
GO:0016579	protein deubiquitination	40/4657	115/23210	0.000159486	0.00121319	0.000832183	Usp43/Uchl1/Usp1/Usp17la/Kat2a/Uchl5/Sart3/Shmt2/Uchl3/Usp10/Usp39/Usp37/Usp36/Usp49/Usp14/Usp27x/Taf10/Usp45/Usp42/Usp7/Usp15/Trrap/Yod1/Usp46/Otud4/Usp48/Usp31/Psmd14/Wdr48/Josd1/Brcc3/Park7/Usp21/Usp12/Usp22/Usp9x/Usp33/Atxn7l3/Babam1/Usp5	40
GO:0003002	regionalization	104/4657	373/23210	0.000160298	0.00121787	0.000835393	Hhip/Lrp2/Wnt7b/Aurka/Foxa2/Arc/Sp8/Mns1/Palb2/Dlx1/Lhx2/Dlx2/Foxa1/Tbx20/Grem2/Pax8/Eomes/Cer1/Msx2/Xrcc2/Ifitm1/Hoxb9/Hoxb6/Gdnf/Foxc2/Hoxb5/Lfng/Gli1/Hhex/Kat2a/Lef1/Trp53/Vax2/Celsr1/Edn1/Otx1/Robo1/Hey1/Tmem107/Tra2b/Tshz1/Smo/Gli3/Nr2f2/Myf5/Pax7/Snai1/Nle1/Chsy1/Msx1/Rab23/Notch1/Hes1/Nrarp/Vangl2/Gata4/Eed/Gpr161/Pds5a/Nme7/Ttc21b/Nkx2-5/Kdm2b/Sema3a/Ets2/Dmrta2/Atm/Ptch1/Tulp3/Axin1/Acd/…	104
GO:0001833	inner cell mass cell proliferation	11/4657	18/23210	0.000162966	0.00123511	0.000847217	Chek1/Gins1/Palb2/Ncapg2/Brca2/Gins4/Zpr1/Prpf19/Ints1/Brd4/Setdb1	11
GO:0030150	protein import into mitochondrial matrix	11/4657	18/23210	0.000162966	0.00123511	0.000847217	Tomm40/Timm50/Tomm20/Timm23/Tomm7/Tomm40l/Dnajc19/Timm17a/Grpel1/Timm44/Dnlz	11
GO:0048732	gland development	126/4657	467/23210	0.000165834	0.00125531	0.000861072	Prl2c2/Prl2c3/Areg/Plaur/Foxn1/Csn3/Aurka/Myb/Prl2c5/E2f7/Edaradd/Foxm1/Ccnd1/Mki67/Tnf/Tnc/Ccnb2/Iqgap3/Hmga2/Foxa1/Etv4/Pax8/Ezh2/Msx2/E2f8/Id2/Tgfa/Cd44/Met/Brca2/Gja1/Pthlh/Zfp703/Hoxb9/Ada/Epha2/Tfcp2l1/Nme1/Fkbp4/Aprt/Gli1/Ripk3/Ly6e/Src/Hhex/Lef1/Lbh/Plau/Slc9a3r1/Mad1l1/Hlx/Gata2/Robo1/Anxa1/Sox9/Ctc1/Pdgfa/Smo/Gata3/Gli3/Bax/Pml/Arf6/Phb2/Msx1/Ptcd2/Notch1/Wdr77/Hes1/Jun/Plxna1/Msn/Pkm/I…	126
GO:0043489	RNA stabilization	21/4657	48/23210	0.000166048	0.0012554	0.000861133	Ptbp1/Dkc1/Gdnf/E2f1/Hnrnpd/Hnrnpc/Tardbp/Dhx9/Ybx1/Rbm10/Hnrnpa0/Elavl1/Syncrip/Naf1/Tirap/Larp1/Hnrnpu/Myd88/Zfp36/Thrap3/Dicer1	21
GO:0070371	ERK1 and ERK2 cascade	92/4657	323/23210	0.000166514	0.00125739	0.000862498	Ngf/Akap12/F2rl1/Flt3/Fam83d/Kdr/C5ar1/Iqgap3/Havcr2/Errfi1/Ccl5/Sema7a/Syk/Flt1/Ccr1/Dusp15/L1cam/Cd44/Ramp3/Ackr3/Dusp4/Myc/Epha2/Clcf1/Glipr2/Ptpn22/Fbln1/Hmgb1/Dusp6/Spry4/Ripk2/Trpv4/Src/Ezr/Slc9a3r1/Itgb3/Gcnt2/Arrb2/Zfp36l2/Ptk2b/Ptger4/Mif/Arrb1/Sox9/Phb/Pdgfa/Ptpn6/Prmt5/Ankrd26/Csk/Ccl2/Phb2/Pin1/Notch1/F2r/Gstp1/Jun/Rap1b/Tiam1/Gata4/Pde8a/Dusp10/Pdgfc/Prkd2/Nqo2/Traf7/Kars/Abl1/Tirap/…	92
GO:0009148	pyrimidine nucleoside triphosphate biosynthetic process	9/4657	13/23210	0.000169587	0.00126975	0.000870978	Cmpk2/Cad/Nme1/Dtymk/Ctps/Nme4/Nme6/Nme7/Tbpl1	9
GO:0016246	RNA interference	9/4657	13/23210	0.000169587	0.00126975	0.000870978	Dhx9/Tarbp2/Xpo5/Clp1/Adar/Tert/Drosha/Dicer1/Prkra	9
GO:0033148	positive regulation of intracellular estrogen receptor signaling pathway	9/4657	13/23210	0.000169587	0.00126975	0.000870978	Foxa1/Skp2/Parp1/Pak1/Pagr1a/Ncoa3/Med1/Yap1/Kmt2d	9
GO:0043247	telomere maintenance in response to DNA damage	9/4657	13/23210	0.000169587	0.00126975	0.000870978	Rtel1/Dclre1b/Ercc1/Apex1/Pot1b/Rif1/Xrcc1/Acd/Dclre1a	9
GO:0043970	histone H3-K9 acetylation	9/4657	13/23210	0.000169587	0.00126975	0.000870978	Brca1/Chek1/Nap1l2/Gata3/Smarcb1/Crtc2/Pih1d1/Kmt2a/Zfp451	9
GO:0072425	signal transduction involved in G2 DNA damage checkpoint	9/4657	13/23210	0.000169587	0.00126975	0.000870978	Plk1/Brca1/Dtl/Chek1/Fzr1/Atm/Brcc3/Rint1/Babam1	9
GO:1901070	guanosine-containing compound biosynthetic process	9/4657	13/23210	0.000169587	0.00126975	0.000870978	Nme1/Impdh2/Pnp/Nme4/Gmps/Nme6/Nme7/Hprt/Guk1	9
GO:0022407	regulation of cell-cell adhesion	109/4657	395/23210	0.000175697	0.00131391	0.00090127	Myb/Igfbp2/Tnf/Havcr2/Fgl2/Dock8/Podxl/Il2rg/Ccl5/Socs1/Syk/Adam8/Hspd1/Blm/Il1rn/L1cam/Cd44/Zfp703/Tigit/Ada/Fermt3/Hsp90aa1/Ptpn22/Lag3/Mbp/Lck/Mex3b/Efnb2/Ripk2/Pnp/Trpv4/Src/Hsph1/Smad7/Il12rb1/Adora2a/Lef1/Pag1/Gcnt2/Casp3/Mad1l1/Hlx/Tnfrsf21/Tnfsf9/Ass1/Anxa1/Prkcd/Ets1/Ptpn6/Gata3/Loxl3/Gli3/Efnb3/Runx3/Ccl2/Cd276/Lgals1/Dlg5/Gstp1/Hes1/Nrarp/Rps3/Zfp35/Socs5/Has2/Sdc4/Cd1d1/Sh2b3/Adk/Fadd…	109
GO:0031952	regulation of protein autophosphorylation	20/4657	45/23210	0.000181853	0.00135666	0.000930596	Ngf/Errfi1/Syk/Src/Ppp2r5d/Mre11a/Iqgap1/Pdgfa/Rap2a/Rad50/Vegfc/Jun/Nbn/Pdgfc/Gfra2/Rap2b/Eef2k/Tom1l1/Ppp2r5a/Tnks1bp1	20
GO:0035196	production of miRNAs involved in gene silencing by miRNA	20/4657	45/23210	0.000181853	0.00135666	0.000930596	Lin28b/Srrt/Trp53/Hnrnpa2b1/Tarbp2/Ppp1r8/Ripk1/Adar/Drosha/Mettl3/Dgcr8/Zmpste24/Snip1/Rbm3/Zc3h10/Dicer1/Bcdin3d/Prkra/Pum1/Ddx5	20
GO:0045580	regulation of T cell differentiation	49/4657	150/23210	0.000185646	0.00138329	0.000948864	Foxn1/Myb/Fancd2/Fanca/Fgl2/Il2rg/Socs1/Syk/Adam8/Cd44/Ada/Sox13/Hsp90aa1/Lag3/Lck/Ripk2/Pnp/Kat2a/Smad7/Hlx/Tnfsf9/Anxa1/Prelid1/Gata3/Loxl3/Gli3/Runx3/Nrarp/Zfp35/Socs5/Cd1d1/Dusp10/Drosha/Mettl3/Sart1/Abl1/Malt1/Nfkbiz/Irf1/Zmiz1/Il4ra/Zfp609/Rhoa/Dicer1/Rara/Ptpn2/Bmi1/Prdx2/Rc3h1	49
GO:0001892	embryonic placenta development	39/4657	112/23210	0.000186325	0.00138669	0.000951192	Wnt7b/E2f7/Gjb5/Grhl2/Plk4/Plac1/Cited1/Eomes/Krt8/E2f8/Krt19/Spint1/Trim28/Vash1/Lef1/Erf/Gata2/Hey1/Nr2f2/Snai1/Hes1/Sp3/Rbpj/Hsf1/Senp2/Stk3/Zfat/Ncoa3/Mapk1/Hif1a/Bptf/Med1/Fbxw8/Stk4/Egln1/Sp1/Birc6/Itgav/Tmed2	39
GO:0090316	positive regulation of intracellular protein transport	44/4657	131/23210	0.000192215	0.00142881	0.000980082	Ect2/Kif20b/Ptgs2/Ptpn5/Ptpn22/Ran/Trim28/Flna/Wipf1/Plk3/Emd/Tardbp/Prkcd/Smo/Gli3/Xpo4/Efcab7/Pak1/Ccl2/Nutf2/Ipo5/Zpr1/Cep290/Edem1/Actr3/Tpr/Hdac3/Hyal2/Rbm22/Zic1/Gsk3a/Ywhae/Tomm7/Pdcd10/Arpc2/Pdcd5/Ctdspl2/Dmap1/Mapk1/Prkaa1/Mdm2/Edem2/Uaca/Asph	44
GO:0002040	sprouting angiogenesis	40/4657	116/23210	0.000196794	0.00146023	0.00100163	Prl2c2/Ngfr/E2f7/Kdr/Esm1/Flt1/Loxl2/Ptgs2/E2f8/Epha2/Hmgb1/Foxc2/Efnb2/Lef1/Ptk2b/Gata2/Robo1/Anxa1/Klf2/Rnf213/Notch1/Vegfc/Nrarp/Pkm/Jmjd6/Abl1/Spred1/Srf/Parva/Hmox1/Hdac7/Creb3l1/Ephb4/Pdcd10/Map3k3/Rhoa/Pik3c2a/Epn1/Jak1/Hdac9	40
GO:0030866	cortical actin cytoskeleton organization	19/4657	42/23210	0.000197385	0.00146023	0.00100163	Kif23/Ect2/Tnf/Anln/Plek/Racgap1/Cit/Coro1c/Wipf1/Ezr/Arf6/Llgl1/Rtkn/Calr/Fmnl2/Wipf2/Pdcd6ip/Ehd2/Fmnl3	19
GO:0048255	mRNA stabilization	19/4657	42/23210	0.000197385	0.00146023	0.00100163	Ptbp1/Gdnf/E2f1/Hnrnpd/Hnrnpc/Tardbp/Dhx9/Ybx1/Rbm10/Hnrnpa0/Elavl1/Syncrip/Tirap/Larp1/Hnrnpu/Myd88/Zfp36/Thrap3/Dicer1	19
GO:0090224	regulation of spindle organization	19/4657	42/23210	0.000197385	0.00146023	0.00100163	Plk1/Tpx2/Tacc3/Spag5/Bora/Psrc1/Chmp4c/Ccsap/Gpsm2/Smc3/Smc1a/Nup62/Hspa1b/Stag1/Drg1/Tpr/Hnrnpu/Rae1/Rnf4	19
GO:0018196	peptidyl-asparagine modification	12/4657	21/23210	0.000198924	0.00146985	0.00100824	Alg8/Rpn1/Stt3a/Krtcap2/Ddost/Stt3b/Mgat2/Ube2j1/Magt1/Tusc3/Uggt1/Fut8	12
GO:0009896	positive regulation of catabolic process	115/4657	422/23210	0.000204402	0.00150853	0.00103477	Aurka/Plk1/Dtl/Tnf/Kdr/Nanos1/Rnf144b/Adam8/Gja1/Lpcat1/Myc/Acsl5/Hsp90aa1/Pabpc1/Trib1/Hmgb1/Adra1b/Ripk2/Ier3/Smad7/Ezr/Mov10/Plk3/Hnrnpd/Zfp36l2/Ptk2b/Angptl3/Mif/Prkcd/Gclc/Fzr1/Sox9/Sumo2/Mettl16/Khsrp/Fmr1/Bax/Nsf/Gnai3/Pnpt1/Atpif1/Hspbp1/Hspa1b/Ralb/Hdac6/Socs5/Msn/Edem1/Nedd4l/Ubqln2/Tnrc6a/Lrrk2/Mettl3/Sptlc2/Ubqln1/Supv3l1/Cdc37/Hnrnpr/Atm/Ptk2/Axin1/Eif2ak4/Larp1/Scoc/Mex3d/Polr2g/Cul…	115
GO:0030041	actin filament polymerization	55/4657	174/23210	0.000205189	0.00151253	0.00103751	Add2/Iqgap2/Cotl1/Actr3b/Cfl1/Eps8/Arpc5/Tmod2/Trim27/Baiap2/Ptk2b/Pfn1/Tmsb4x/Wasf1/Prkcd/Mtpn/Micall2/Capg/Evl/Vill/Twf1/Arf1/Plekhg2/Arf6/Arpc4/Arpc1b/Actr2/Cttn/Tmod3/Arpc1a/Bag4/Lats1/Dbn1/Cdc42ep1/Capza1/Actr3/Cdc42ep5/Rac1/Ap1ar/Map3k1/Cyfip1/Kirrel/Arhgap18/Arpc2/Rhoa/Capzb/Hip1r/Coro1b/Rdx/Mlst8/Gmfb/Hax1/Cdc42ep4/Snx9/Arpc3	55
GO:1901216	positive regulation of neuron death	41/4657	120/23210	0.000206721	0.00152097	0.0010433	Ngfr/Mybl2/Tnf/Nqo1/Tfap2a/Ptpn5/Casp8/Map3k5/Efnb2/Trp53/Ddit4/Casp3/Parp1/Casp2/Bax/Capn2/Eif2s1/Map3k11/Pin1/Jun/Ppp2r2b/Casp6/Aimp2/Nqo2/Ube2m/Abl1/Atm/Hdac3/Aifm1/Trp53bp2/Gsk3a/Bcl2l11/Picalm/Egr1/Rhoa/Agrn/Egln1/Daxx/Atf2/Ssh1/Ctnnb1	41
GO:0050863	regulation of T cell activation	87/4657	304/23210	0.000207018	0.00152097	0.0010433	Foxn1/Myb/Fancd2/Igfbp2/Fanca/Havcr2/Fgl2/Dock8/Il2rg/Ccl5/Socs1/Syk/Adam8/Hspd1/Blm/Cd44/Tigit/Ada/Sox13/Hsp90aa1/Ptpn22/Lag3/Lck/Efnb2/Ripk2/Ripk3/Pnp/Hsph1/Kat2a/Smad7/Il12rb1/Adora2a/Pag1/Casp3/Mad1l1/Hlx/Tnfrsf21/Tnfsf9/Anxa1/Prelid1/Ptpn6/Gata3/Loxl3/Gli3/Efnb3/Runx3/Csk/Ccl2/Cd276/Lgals1/Dlg5/Hes1/Nrarp/Rps3/Zfp35/Socs5/Sdc4/Cd1d1/Adk/Fadd/Dusp10/Drosha/Mettl3/Sart1/Abl1/Malt1/Nfkbiz/Irf1/…	87
GO:0006305	DNA alkylation	27/4657	69/23210	0.000207316	0.00152097	0.0010433	Hells/Brca1/Grhl2/Mis18a/Ezh2/Mbd4/Dnmt1/Piwil4/Myc/Trim28/Parp1/Dnmt3b/Prmt5/Bend3/Ctcf/Mta2/Smarca4/Prmt7/Zmpste24/Zfp57/Gsk3a/Ehmt2/Kmt2a/Ehmt1/Mtrr/Bmi1/Kdm1b	27
GO:0006306	DNA methylation	27/4657	69/23210	0.000207316	0.00152097	0.0010433	Hells/Brca1/Grhl2/Mis18a/Ezh2/Mbd4/Dnmt1/Piwil4/Myc/Trim28/Parp1/Dnmt3b/Prmt5/Bend3/Ctcf/Mta2/Smarca4/Prmt7/Zmpste24/Zfp57/Gsk3a/Ehmt2/Kmt2a/Ehmt1/Mtrr/Bmi1/Kdm1b	27
GO:0045137	development of primary sexual characteristics	66/4657	218/23210	0.000209658	0.00153633	0.00105384	Ptprn/Lrp2/Vgf/Serpine1/Ccnd1/Hmgb2/Brip1/Gpr149/Kdr/Fanca/Aspm/Hmga2/Afp/Kif18a/Edn2/Ereg/Brca2/Gja1/Map7/Nup107/Nup210l/Lfng/Flna/Cbx2/Msh4/Msh2/Src/Pla2g4a/Arrb2/Sod1/Ptger4/Ercc1/Arrb1/H3f3b/Prdx4/Ermp1/Sox9/Bik/Sf1/Gata3/Bax/Lhx9/Fancf/Rhobtb3/Gata4/Hnrnpk/Gas2/Sema3a/Safb2/Patz1/Inhba/Atm/Nrip1/Fancg/Kmt2b/Bcl2l11/Wdr48/Hoxa9/Atn1/Eif2b5/Rara/Eif2b4/Sirt1/Zfx/Crkl/Itgav	66
GO:0008406	gonad development	65/4657	214/23210	0.000210543	0.001541	0.00105704	Ptprn/Lrp2/Vgf/Serpine1/Ccnd1/Hmgb2/Brip1/Gpr149/Kdr/Fanca/Aspm/Hmga2/Afp/Kif18a/Edn2/Ereg/Brca2/Gja1/Map7/Nup107/Nup210l/Lfng/Flna/Msh4/Msh2/Src/Pla2g4a/Arrb2/Sod1/Ptger4/Ercc1/Arrb1/H3f3b/Prdx4/Ermp1/Sox9/Bik/Sf1/Gata3/Bax/Lhx9/Fancf/Rhobtb3/Gata4/Hnrnpk/Gas2/Sema3a/Safb2/Patz1/Inhba/Atm/Nrip1/Fancg/Kmt2b/Bcl2l11/Wdr48/Hoxa9/Atn1/Eif2b5/Rara/Eif2b4/Sirt1/Zfx/Crkl/Itgav	65
GO:0046148	pigment biosynthetic process	22/4657	52/23210	0.000211787	0.00154644	0.00106078	Cited1/Shmt1/Ada/Mthfd1l/Mthfd1/Aprt/Gart/Hmbs/Alad/Fxn/Prps1/Atpif1/Cox10/Slc25a39/Hprt/Srrd/Trpc1/Snx3/Tmem14c/Cpox/Myo5a/Rapgef2	22
GO:1901570	fatty acid derivative biosynthetic process	22/4657	52/23210	0.000211787	0.00154644	0.00106078	Fabp5/Awat2/Edn2/Syk/Hmgcll1/Ptgs2/Acsl5/Tbxas1/Ptgs1/Pla2g4a/Edn1/Ptges3/Mif/Anxa1/Mgst2/Mgst3/Far1/Alox5ap/Lta4h/Ptges2/Acat1/Sirt1	22
GO:0045666	positive regulation of neuron differentiation	124/4657	461/23210	0.000213169	0.0015547	0.00106644	Ngfr/Nefl/Ngf/Vwc2l/Ect2/Shank2/Foxa2/Dlx1/Lrp8/Ccl5/Dlx2/Sema7a/Foxa1/Ret/Camk1d/Mmd/Ezh2/Stmn2/Ranbp1/Ptbp1/Serpini1/L1cam/Myo5b/Met/Limk1/Ptpn5/Sgk1/Nap1l2/Cfl1/Nme1/Il1rap/Bend6/Hspb1/Baiap2/Tcf3/Ptk2b/Gata2/Mif/Robo1/Ppp2r5d/Iqgap1/Hap1/Fxn/Dnmt3b/Fmr1/Twf1/Kctd11/Plxna4/Caprin1/Tgif2/Arf1/Ddx56/Nin/Pak1/Enc1/Prkci/Dlg5/Gdpd5/Tnfrsf12a/Itga3/Actr2/Rpl4/Tiam1/Plxna1/Trpv2/Hspa5/Sin3a/Nedd4l/I…	124
GO:0030728	ovulation	13/4657	24/23210	0.000222441	0.00162042	0.00111152	Gpr149/Afp/Edn2/Ereg/Ptgs2/Pla2g4a/Plau/Alms1/Gas2/Inhba/Nrip1/Kmt2b/Sirt1	13
GO:0007006	mitochondrial membrane organization	35/4657	98/23210	0.000223	0.00162068	0.00111169	Myc/Hsp90aa1/Bok/Tomm40/Ier3/Trp53/Ppif/Slc25a5/Gclc/Timm50/Siva1/Bax/Atpif1/Cox18/Bak1/Timm13/Tomm20/Hspa4/Timm9/Samm50/Tomm22/Agk/Afg3l1/Gsk3a/Bloc1s2/Zfp13/Bcl2l11/Dnajc11/Chchd6/Pdcd5/Chchd3/Timm10/Hip1r/Atf2/Slc9a1	35
GO:0071482	cellular response to light stimulus	35/4657	98/23210	0.000223	0.00162068	0.00111169	Aurkb/Pbk/Chek1/Aqp1/Pold1/Pcna/Npm1/Cdc25a/Ruvbl2/Pold3/Noc2l/Trp53/Polh/Ercc1/Rpl26/Ppid/Parp1/Fmr1/Bax/Polk/Eif2s1/Bak1/Rnf168/Atr/Mettl3/Hyal2/Eif2ak4/Cul4b/Crip1/Agap3/Actr5/Yy1/Kdm1a/Sirt1/Sde2	35
GO:0032467	positive regulation of cytokinesis	16/4657	33/23210	0.000233514	0.00169113	0.00116002	Cdc6/Kif23/Aurkb/Kif14/Ect2/Kif20b/Racgap1/Cit/Cdc25b/Cdc14a/Cenpv/Nup62/Pkp4/Rhoa/Cspp1/Pkn2	16
GO:0033598	mammary gland epithelial cell proliferation	16/4657	33/23210	0.000233514	0.00169113	0.00116002	Areg/Ccnd1/Iqgap3/Etv4/Id2/Brca2/Zfp703/Epha2/Robo1/Gata3/Bax/Phb2/Deaf1/Mapk1/Med1/Pygo2	16
GO:0070897	transcription preinitiation complex assembly	16/4657	33/23210	0.000233514	0.00169113	0.00116002	Trp53/Polr1e/Cand1/Taf6l/Creb1/Tbp/Gtf2b/Tbpl1/Taf6/Taf12/Gtf2f2/Gtf2a2/Psmc5/Bdp1/Med6/Psmc4	16
GO:0009266	response to temperature stimulus	52/4657	163/23210	0.00023382	0.00169137	0.00116019	Ngfr/Vgf/Pmch/Trpm8/Mmp24/Hsf5/Ano1/Hsp90aa1/Trpv4/Ier5/Arrb2/Sod1/Hspa14/Htr1b/Gclc/Hspa8/Dhx9/Rbbp7/Tgfb1i1/Psip1/Eif2s1/Ccl2/Dnaja1/Polr2d/Hspa1b/Trpv2/Hspa5/Hspa4/Eif2b3/Chordc1/Pde4b/Tpr/Hspa13/Eif2ak4/Rbm3/Hsf1/Hmox1/Rasa3/Ywhae/Stub1/Irak1/Myof/Hspa9/Pdcd6/Prkaa1/Eif2b5/Htra2/Eif2b4/Eif2b1/Dnajc3/Eif2ak3/Daxx	52
GO:0008340	determination of adult lifespan	14/4657	27/23210	0.000234649	0.00169539	0.00116294	Rad54l/Suv39h1/Rad54b/Msh6/Tfcp2l1/Msh2/Trp53/Coq7/Lrrk2/Atm/Zmpste24/Atn1/Hdac9/Htt	14
GO:0045646	regulation of erythrocyte differentiation	21/4657	49/23210	0.000236023	0.00170283	0.00116805	Hmgb2/Ncapg2/Id2/Senp1/Cdk6/Tcf3/Gata2/Ets1/Prmt1/Gas2l1/Ankrd54/Setd1a/Inhba/Stat1/Zfp36/Hspa9/Hif1a/Med1/Smap1/Lyn/Kdm1a	21
GO:0031397	negative regulation of protein ubiquitination	28/4657	73/23210	0.000237317	0.00170283	0.00116805	Fbxo5/Mad2l1/Prr7/Limk1/Smad7/U2af2/Arrb2/Pinx1/Arrb1/Gclc/Rpl11/Dnaja1/Rps3/Rpl5/Prmt3/Rps7/Rpl23/Abl1/Senp2/Gtpbp4/Park7/Mad2l2/Caml/Plaa/Bag2/Nxn/Atg5/Gnl3l	28
GO:0034724	DNA replication-independent nucleosome organization	15/4657	30/23210	0.000237604	0.00170283	0.00116805	Asf1b/Oip5/Mis18a/Nasp/Hat1/Hjurp/Cenpp/Supt16/Hira/Pole3/Cabin1/Asf1a/Itgb3bp/Ipo4/Rbbp4	15
GO:0042026	protein refolding	15/4657	30/23210	0.000237604	0.00170283	0.00116805	Hspd1/Ppih/Hsp90aa1/Ppif/Hspa14/Ppia/Hspa8/Ppid/Ppie/Ppib/Hspa1b/Hspa5/Hspa13/Hspa9/St13	15
GO:0042168	heme metabolic process	15/4657	30/23210	0.000237604	0.00170283	0.00116805	Hpx/Hmbs/Alad/Fxn/Blvra/Atpif1/Cox10/Slc25a39/Srrd/Hmox1/Snx3/Tmem14c/Cyb5r4/Hmox2/Cpox	15
GO:0070266	necroptotic process	15/4657	30/23210	0.000237604	0.00170283	0.00116805	Tnf/Mlkl/Casp8/Bok/Ripk3/Trp53/Ppif/Itpk1/Ripk1/Pgam5/Fadd/Ipmk/Rbck1/Cflar/Peli1	15
GO:1902253	regulation of intrinsic apoptotic signaling pathway by p53 class mediator	15/4657	30/23210	0.000237604	0.00170283	0.00116805	Atad5/Cd44/Trp53/Rpl26/Mif/Armc10/Rpl11/Msx1/Hnrnpk/Rps7/Mdm2/Zfp385a/Kdm1a/Sirt1/Rrn3	15
GO:1902106	negative regulation of leukocyte differentiation	36/4657	102/23210	0.000239044	0.00171117	0.00117377	Flt3/Fgl2/Socs1/Hmgb3/Id2/Cd44/Tjp2/Myc/Nme1/Lag3/Trib1/Cdk6/Smad7/Hlx/Gata2/Anxa1/Loxl3/Gli3/Runx3/Nrarp/Zfp35/Socs5/Lrrc17/Irf1/Fbxo7/Il4ra/Ubash3b/Rara/Lyn/Ptpn2/Prdx2/Tob2/Thoc5/Pias3/Rc3h1/Ctnnb1	36
GO:0042060	wound healing	100/4657	360/23210	0.000245275	0.00175374	0.00120297	Serpinb2/Selp/F2rl1/Serpine1/Tpsab1/Foxa2/Plek/Gap43/Procr/Lgr6/Aqp1/Syk/Ezh2/Msx2/Hbegf/Cd44/F2rl2/Gja1/Fermt3/Mertk/Anxa2/Fbln1/Syt7/Elk3/Hmgb1/Foxc2/Ifrd1/Timp1/Flna/Serpind1/Cxadr/Cadm4/Plau/Celsr1/Itgb3/Dcbld2/Myh10/Ptger4/Cd109/Tyro3/Anxa1/Axl/Cnn2/Prkcd/Evl/Pdgfa/Tarbp2/Ptpn6/Pax7/Rab27a/Pak1/Ptprj/Ccl2/Anxa5/Tnfrsf12a/F2r/Srsf6/Vangl2/Gata4/Pip5k1c/Sdc4/Sh2b3/Pkm/Clasp2/Arhgap35/Dusp10/Sd…	100
GO:0072089	stem cell proliferation	46/4657	140/23210	0.000247444	0.00176721	0.00121221	Prl2c2/Hhip/Ngf/Hmgb2/Aspm/Hmga2/Racgap1/Fbln1/Taf4b/Lef1/Trp53/Nde1/Ctc1/Smo/Sart3/Eml1/Dagla/Fubp1/Sox5/L3mbtl2/Gli3/Kctd11/Dock7/Nfya/Notch1/Vegfc/Nfatc1/Tert/Lrrk2/Setd1a/Dgcr8/Dmrta2/Sirt6/Hnrnpu/Ythdf2/Ncoa3/Frs2/Hif1a/Cx3cl1/Yap1/Zfp335/Etv6/Kdm1a/Babam1/Atxn1l/Ctnnb1	46
GO:0010035	response to inorganic substance	131/4657	493/23210	0.000252291	0.00179976	0.00123453	Nefl/Rad51/Ect2/Tnf/Dhfr/Kdr/Timeless/Nqo1/Ddx11/Lig1/Aqp1/Tfap2a/Ezh2/Nr4a2/Loxl2/Gpr39/Blm/Fosb/Krt8/Id2/Met/Syt5/Cfl1/Slc25a13/Slc30a3/Lct/Lck/Syt7/Map3k5/Cdk4/Txn1/Sipa1/Ripk3/Src/Hsph1/Trp53/Pla2g4a/Ppif/Spidr/Gart/Hnrnpd/Casp3/Sod1/Slc25a24/Ptk2b/Fus/Sigmar1/Smpd3/Apex1/Ass1/Syt13/Anxa1/Entpd6/Pparg/Axl/Iqgap1/Prkcd/Alad/Parp1/Fxn/Fmr1/Mt2/Anxa5/Alox5ap/Ppp1r15b/Jun/Ppp2cb/Prdx1/Rps3/Net1/H…	131
GO:0009218	pyrimidine ribonucleotide metabolic process	10/4657	16/23210	0.00025319	0.00179995	0.00123466	Cad/Nme1/Umps/Ctps/Uck2/Nme4/Cmpk1/Nme6/Nme7/Dhodh	10
GO:0032239	regulation of nucleobase-containing compound transport	10/4657	16/23210	0.00025319	0.00179995	0.00123466	Dhx9/Khdrbs1/Nup153/Rbm27/Ripk1/Cpsf6/Tpr/Iws1/Thoc5/Rbm26	10
GO:0097329	response to antimetabolite	10/4657	16/23210	0.00025319	0.00179995	0.00123466	Rad51/Dhfr/Timeless/Ddx11/Blm/Cdk6/Spidr/Fmr1/Kat7/Rnf4	10
GO:0065002	intracellular protein transmembrane transport	23/4657	56/23210	0.000260436	0.00184933	0.00126854	Hspd1/Tomm40/Sec61a1/Sec61b/Timm50/Chchd4/Bcr/Hspa5/Tram1/Timm13/Tomm20/Timm9/Agk/Timm23/Tomm7/Tomm40l/Dnajc19/Timm17a/Grpel1/Timm10/Timm44/Dnlz/Sec63	23
GO:0048863	stem cell differentiation	68/4657	228/23210	0.000274361	0.00194598	0.00133484	Wnt7b/Sema7a/Foxa1/Etv4/Ret/Myocd/Tfap2a/Eomes/Msx2/Phf19/Cfl1/Gdnf/Sema4f/Coro1c/Sp7/Foxc2/Tcof1/Sema6b/Hhex/Cdk6/Trp53/Lbh/Zfp36l2/Edn1/Sox9/Runx2/Smo/Sema6d/Sox5/L3mbtl2/Sema4b/Msx1/Notch1/Hes1/Pwp1/Tead2/Nudt21/Gata4/Phactr4/Cdk12/Pus7/Prdm4/Kbtbd8/Nkx2-5/Setd1a/Sema3a/Ap2a2/Rbpj/Srf/Hnrnpu/Acvr1/Ccnk/Ythdf2/Ncoa3/Efnb1/Hspa9/Mtf2/Pdcd6/Mapk1/Hif1a/Dicer1/Lama5/Yap1/Psmd11/Xrcc5/Nelfb/Cdk13/P…	68
GO:0032386	regulation of intracellular transport	118/4657	438/23210	0.000279198	0.00197803	0.00135682	Ect2/Kif20b/Spag5/Bard1/Syk/Rangap1/Ptgs2/Ptpn5/Ptpn22/Anxa2/Ran/Syt7/Xpo1/Trim28/Txn1/Flna/Ier3/Src/Wipf1/Adora2a/Ezr/Plk3/Emd/Htr1b/Tardbp/Gata2/Prkcd/Hap1/Dhx9/Nup54/Smo/Xpo5/Gli3/Ppp1cc/Fmr1/Trim46/Xpo4/Arf1/Efcab7/Pak1/Khdrbs1/Ccl2/Nutf2/Ipo5/Nup62/Rab23/Zpr1/Nup153/Chchd4/Atpif1/Rap1b/Cep290/Uhmk1/Ncs1/Nus1/Msn/Edem1/Bag4/Rbm27/Arhgap1/Inpp5f/Dbn1/Ttc21b/Cpsf6/Ehd1/Mtmr2/Arv1/Actr3/Lrrk2/Nu…	118
GO:0031098	stress-activated protein kinase signaling cascade	83/4657	290/23210	0.000284551	0.00201365	0.00138125	Wnt7b/F2rl1/Pbk/Foxm1/Lmnb1/Tnf/Errfi1/Cbs/Syk/Il1f9/Dusp15/Il1rn/Stk39/Met/Mlkl/Ptpn22/Trib1/Map2k6/Tnxb/Map3k5/Ripk2/Trpv4/Hsph1/Ezr/Stk10/Edn1/Ptk2b/Ptger4/Ulk4/Ankrd6/Men1/Rap2a/Mapk11/Map2k3/Pak1/Map3k11/Nek6/Dnaja1/Gstp1/Prdx1/Rps3/Tiam1/Prmt1/Pak4/Vangl2/Gadd45g/Ripk1/Nek4/Dusp10/Pak2/Cdc42ep5/Stk24/Map4k2/Kars/Tirap/Ptk2/Axin1/Zmpste24/Hdac3/Map3k12/Ercc6/Map3k1/Myd88/Zfp36/Aida/Kat7/Stk3…	83
GO:0031032	actomyosin structure organization	62/4657	204/23210	0.00028527	0.00201643	0.00138316	Kif23/Ect2/Anln/Stmn1/Racgap1/Cit/Cnn1/Phactr1/Krt8/Krt19/Met/Limk1/Actg1/Csrp2/S100a10/Src/Tmod2/Fhdc1/Fam171a1/Arhgef15/Wdr1/Edn1/Alms1/Ptk2b/Myh10/Ptger4/Csrp1/Pfn1/Arrb1/Cnn2/Evl/Fhod1/Nebl/Pak1/Tmod3/Frmd6/Ppfia1/Sdc4/Rtkn/Bag4/Clasp2/Kctd13/Hdac2/Nkx2-5/Myh9/Rhoc/Foxp1/Abl1/Rgcc/Rac1/Tnfaip1/Srf/Cdc42bpb/S1pr1/Sh3pxd2b/Pdcd6ip/Zyx/Rhoa/Cflar/Ttc8/Lpar1/Wasf2	62
GO:0048754	branching morphogenesis of an epithelial tube	57/4657	184/23210	0.000286073	0.0020198	0.00138547	Hhip/Areg/Tnf/Tnc/Foxa2/Kdr/Timeless/Hmga2/Foxa1/Etv4/Tbx20/Pax8/Flt1/Msx2/Cd44/Met/Myc/Gdnf/Epha2/Foxc2/Src/Hhex/Lef1/Celsr1/Edn1/Sox9/Smo/Gli3/Pak1/Rbm15/Pml/Phb2/Dlg5/Col4a1/Notch1/Nrarp/Vangl2/Nfatc1/Ppp1ca/Kras/Vdr/Abl1/Csf1/Sirt6/Ptch1/Srf/Acvr1/Tmtc3/Nfatc3/Ncoa3/Ctnnbip1/Dicer1/Med1/Lama5/Yap1/Stk4/Ctnnb1	57
GO:0002683	negative regulation of immune system process	126/4657	473/23210	0.000293245	0.00206808	0.00141859	Sh2d1b2/F2rl1/Flt3/Tnf/Ptgs2os/Havcr2/Fgl2/Socs1/Ncapg2/Twist2/Siglecg/Ccr1/Hmgb3/Id2/Cd44/Tjp2/Il1rl1/Cd37/Tigit/Myc/Ada/Nme1/Ptpn22/Mertk/Lag3/Trib1/Nlrc5/Cdk6/Smad7/Adora2a/Ezr/Pag1/Trim27/Casp3/Arrb2/Mad1l1/Tcf3/Hlx/Ptk2b/Ptger4/Tnfrsf21/Gata2/Tyro3/C1qbp/Rnf26/Mif/Anxa1/Pparg/Axl/Sox9/Cactin/Rps19/Smpdl3b/Tarbp2/Pcbp2/Ptpn6/Loxl3/Gramd4/Gli3/Runx3/Psma1/Ptprj/Rbm15/Cd276/Dlg5/Notch1/Bcr/Hes1…	126
GO:1904705	regulation of vascular smooth muscle cell proliferation	22/4657	53/23210	0.000294014	0.00206879	0.00141907	Tnf/Apln/Myocd/Dnmt1/Cnn1/Map3k5/Edn1/Htr1b/Pparg/Pak1/Gnai3/Jun/Ddx39b/Tert/Nqo2/Hmox1/Gper1/Frs2/Ldlrap1/Gnai2/Mdm2/Pten	22
GO:1990874	vascular smooth muscle cell proliferation	22/4657	53/23210	0.000294014	0.00206879	0.00141907	Tnf/Apln/Myocd/Dnmt1/Cnn1/Map3k5/Edn1/Htr1b/Pparg/Pak1/Gnai3/Jun/Ddx39b/Tert/Nqo2/Hmox1/Gper1/Frs2/Ldlrap1/Gnai2/Mdm2/Pten	22
GO:0060996	dendritic spine development	41/4657	122/23210	0.000307785	0.00216323	0.00148386	Ngfr/Ctnnd2/Shank2/Arc/Lrp8/Myo5b/Cfl1/Ngef/Baiap2/Efna1/Zfp365/Fmr1/Caprin1/Arf1/Pak1/Arf6/Dlg5/Actr2/Tiam1/Pak4/Hdac6/Hnrnpk/Dbn1/Uba6/Actr3/Lrrk2/Hdac2/Pak2/Llph/Prmt3/Arf4/D16Ertd472e/Rac1/Zmynd8/Mapk6/Git1/Eef2k/Eif4g2/Lpar1/Pten/Adam10	41
GO:1901342	regulation of vasculature development	95/4657	341/23210	0.000309128	0.00217021	0.00148864	Prl2c2/Ngfr/Hhip/Serpine1/Brca1/Kdr/C5ar1/Hmga2/Asb4/Ccl5/Aqp1/Nfatc2/C3ar1/Myocd/Flt1/Id1/Dnmt1/Ptgs2/Cd40/Ccbe1/Epha2/Hmgb1/Foxc2/Thbs2/Vash1/Efnb2/Hhex/Pde3b/Hspb1/Itgb3/Ddah1/Efna3/Ptk2b/Angptl3/Ptger4/Efna1/Angpt2/Gata2/Anxa1/Pparg/Hey1/Ets1/Klf2/Ccl2/Pml/Notch1/Vegfc/Pgk1/Tnfrsf12a/Pak4/Gata4/Hspb6/Adam12/Pkm/Nras/Nfatc1/Tert/Col4a2/Prkd2/Ecm1/Abl1/Rgcc/Spred1/Sirt6/Stat1/Hmox1/Gper1/Hdac7/…	95
GO:1901607	alpha-amino acid biosynthetic process	24/4657	60/23210	0.000310923	0.00218033	0.00149559	Cbs/Bcat1/Shmt1/Cad/Enoph1/Mtap/Gm5424/Mthfd1/Sephs2/Gls2/Pycr2/Ass1/Shmt2/Pycrl/Phgdh/Sephs1/Gls/Plod3/Atp2b4/Park7/Mri1/Got2/Mtrr/Glud1	24
GO:0060560	developmental growth involved in morphogenesis	78/4657	270/23210	0.000311638	0.00218287	0.00149733	Areg/Ngf/Wnt7b/Aurka/Tnc/Lhx2/Sema7a/L1cam/Myo5b/Pthlh/Limk1/Cfl1/Sema4f/Hsp90aa1/Ifrd1/Trim28/Sema6b/Wasf1/Robo1/Iqgap1/Sox9/Smo/Fxn/Hsp90ab1/Sema6d/Plxna4/Trim46/Dpysl2/Nin/Pak1/Ndn/Sema4b/Notch1/Tnfrsf12a/Wdr36/Cttn/Rpl4/Tiam1/Plxna1/Trpv2/Vangl2/Hdac6/Sin3a/Nedd4l/Clasp2/Hnrnpk/Dbn1/Actr3/Llph/Sema3a/Abl1/Csf1/Sirt6/Eif2ak4/Srf/Adnp/Ptk7/Cyfip1/Tmtc3/Efna5/S1pr1/Gdi1/Smurf1/Picalm/Ntn1/Rarg/A…	78
GO:0045911	positive regulation of DNA recombination	18/4657	40/23210	0.00031345	0.00219309	0.00150433	Fancb/Timeless/Atad5/Blm/Cd40/Clcf1/Pms2/Msh2/Paxip1/Parp1/Wrap53/Rif1/Exosc3/Actr2/Mlh1/Wrn/Pagr1a/Mad2l2	18
GO:0010594	regulation of endothelial cell migration	50/4657	157/23210	0.000318886	0.00222861	0.0015287	Prl2c2/Kdr/Ptgs2/Cd40/Ccbe1/Met/Epha2/Foxc2/Vash1/Hspb1/Itgb3/Ptk2b/Efna1/Angpt2/Gata2/Anxa1/Pparg/Ets1/Gata3/Map2k3/Nr2f2/Notch1/Vegfc/Nus1/Sh3bp1/Calr/Bcar1/Prkd2/Patz1/Abl1/Rgcc/Spred1/Atoh8/Hmox1/Csnk2b/Hdac7/Prkca/Serpinf1/Pdcd10/Atp5b/Prcp/Pdcd6/Map3k3/Anxa3/Rhoa/Hif1a/Pik3c2a/Hdac9/Sp1/Sirt1	50
GO:0048511	rhythmic process	83/4657	291/23210	0.000320898	0.00224014	0.00153661	Ngfr/Ptprn/Ngf/Top2a/Cdk1/Dtl/Gpr149/Timeless/Afp/Suv39h2/Edn2/Hrh1/Pmch/Suv39h1/Ezh2/Ereg/Id1/Id2/Spsb4/Ahcy/Ada/Rorb/Impdh2/Id3/Src/Mybbp1a/Adora2a/Trp53/Pla2g4a/Hdac1/Cbx3/Hnrnpd/Arrb2/Ptger4/Sfpq/Kdm8/Tardbp/Ass1/Tyro3/Arrb1/Anxa1/Pparg/Axl/Dhx9/Prkg2/Prmt5/Ppp1cc/Nono/Pml/Nfya/Pspc1/Zfhx3/Sin3a/Crem/Hdac2/Gas2/Ppp1ca/Mettl3/Inhba/Creb1/Usp7/Hdac3/Mta1/Hnrnpu/Nampt/Srrd/Nrip1/Thrap3/Csnk1d/Eg…	83
GO:1901653	cellular response to peptide	82/4657	287/23210	0.000327282	0.00228213	0.00156541	Ngfr/Cish/Timeless/Ddx11/Socs1/Rangap1/Nr4a2/H2afz/Sgk1/Cfl1/Vim/Ptpn22/Foxc2/Cdk4/Ripk2/Src/Cav2/Pde3b/Trp53/Gdf15/Smpd3/Srsf3/Nucks1/Pparg/Prkcd/Grb14/Phip/Ybx1/Parp1/Soga1/Tbc1d4/Ankrd26/Pak1/Csk/Uchl3/Prkci/Anxa5/Smarcc1/Ptprv/Pkm/Eif4ebp2/Ncoa5/Hnrnpk/Cacna1a/Lpin2/Bcar1/Sh2b2/Rpl23/Ptk2/Stat1/Ywhag/Capn10/Rab8b/Nfkb1/Hsf1/Gper1/Gsk3a/Irf1/Cyfip1/Crk/Prkca/Rab8a/Lpin3/Ahcyl1/Ptpn1/Rab31/Snx6…	82
GO:0061014	positive regulation of mRNA catabolic process	21/4657	50/23210	0.000330591	0.00229919	0.00157712	Nanos1/Pabpc1/Mov10/Hnrnpd/Zfp36l2/Mettl16/Khsrp/Pnpt1/Tnrc6a/Mettl3/Hnrnpr/Mex3d/Polr2g/Zfp36/Ythdf2/Mettl14/Gtpbp1/Cnot1/Upf1/Rc3h1/Pum1	21
GO:2000059	negative regulation of ubiquitin-dependent protein catabolic process	21/4657	50/23210	0.000330591	0.00229919	0.00157712	Pbk/Senp1/Uchl5/Hsp90ab1/Rpl11/Pml/Sdcbp/Smarcc1/Usp14/Rpl5/Rps7/Rpl23/Usp7/Sufu/Anks1/Park7/Caml/Trim39/Ccar2/Wac/Csnk2a2	21
GO:0008637	apoptotic mitochondrial changes	38/4657	111/23210	0.000330843	0.00229919	0.00157712	Plaur/Hspd1/Cck/Gclm/Bok/Ier3/Pnp/Trp53/Ppif/Slc25a5/Arrb2/Gclc/Bik/Timm50/Prelid1/Fxn/Siva1/Bax/Atpif1/Jun/Ppp2cb/Ppp2r2b/Bak1/Lmna/Fam162a/Dap3/Aifm1/Map3k1/Gper1/Gsk3a/Bloc1s2/Zfp13/Bcl2l11/Parl/Pdcd5/Hip1r/Ccar2/Atf2	38
GO:0009112	nucleobase metabolic process	17/4657	37/23210	0.000337946	0.00234329	0.00160737	Uox/Shmt1/Cad/Ada/Mthfd1l/Mthfd1/Umps/Aprt/Gmpr2/Ctps/Gart/Prps1/Cmpk1/Hprt/Dhodh/Mapk1/Kdm1a	17
GO:1902229	regulation of intrinsic apoptotic signaling pathway in response to DNA damage	17/4657	37/23210	0.000337946	0.00234329	0.00160737	Atad5/Cd44/Ackr3/Plscr1/Rad9a/Rpl26/Mif/Snai1/Rps3/Hnrnpk/Cdkn2d/Zfp385a/Ccar2/Kdm1a/Sirt1/Trim32/Skil	17
GO:0030111	regulation of Wnt signaling pathway	83/4657	292/23210	0.000361405	0.00250316	0.00171703	Ctnnd2/Depdc1b/Aspm/Hmga2/Dkk2/Lgr6/Bambi/Dact2/Zfp703/Ruvbl2/Gli1/Peg12/Lypd6/Src/Hhex/Ruvbl1/Lef1/Hdac1/Slc9a3r1/Emd/G3bp1/Sox9/Ankrd6/Gli3/Tsku/Foxl1/Nle1/Rnf213/Pin1/Notch1/Apcdd1/Itga3/Nrarp/Tiam1/Vangl2/Zbed3/Mcc/Frat2/Nlk/Lats1/Tert/Smarca4/Lrrk2/Hdac2/Nkx2-5/Csnk1g1/Abl1/Ddx3x/Axin1/Abl2/Tbl1x/Rbpj/Scyl2/Tmem237/Jrk/Nfkb1/Tax1bp3/Ptk7/Cby1/Tle1/Ctdnep1/Stk3/Prdm15/Ctnnbip1/Csnk1d/Egr1/Mad…	83
GO:0030520	intracellular estrogen receptor signaling pathway	20/4657	47/23210	0.00036994	0.0025594	0.00175561	Brca1/Foxa1/Skp2/Src/Lbh/Parp1/Pak1/Phb2/Lats1/Carm1/Arid1a/Safb/Pagr1a/Ncoa3/Cnot1/Med1/Yap1/Cnot2/Kmt2d/Ddx5	20
GO:0002244	hematopoietic progenitor cell differentiation	50/4657	158/23210	0.000376815	0.00260406	0.00178624	Flt3/Top2a/Anln/Esco2/Ankle1/Kdr/Mlf1/Siglecg/Flt1/Dact2/Sp7/Tmem190/Herc6/Cdk6/Rbm47/Trp53/Rrs1/Smpd3/Ptprq/Gpatch4/Eml1/Ptpn6/Gata3/Apobec3/Sipa1l3/Dock7/Notch1/Hes1/Nudt21/Sin3a/Adar/Pus7/Wdr78/Slc7a6os/Srsf4/Setd1a/Ston2/Ap2a2/Prrc2c/Dock1/Inhba/Hyal2/Srf/Agpat5/Ythdf2/Zfat/Hspa9/Dpf2/Ppp4r2/Xrcc5	50
GO:0090344	negative regulation of cell aging	13/4657	25/23210	0.000378502	0.0026124	0.00179196	Fbxo5/Foxm1/Hmga2/Rbl1/Cdk6/Mif/Fzr1/Tert/Abl1/Nampt/Map3k3/Sirt1/Pten	13
GO:0034620	cellular response to unfolded protein	30/4657	82/23210	0.000379287	0.0026124	0.00179196	Ccnd1/Bok/Hspa14/Hspa8/Serp1/Stc2/Pdia6/Bax/Hspa1b/Serp2/Hspa5/Bak1/Calr/Tbl2/Parp16/Hspa13/Eif2ak4/Yod1/Hsf1/Stub1/Tmem33/Creb3l1/Canx/Hspa9/Ptpn1/Ptpn2/Dnajc3/Atf6b/Eif2ak3/Daxx	30
GO:1903901	negative regulation of viral life cycle	30/4657	82/23210	0.000379287	0.0026124	0.00179196	Tnf/Oasl1/Fam111a/Ccl5/Trim59/Rsad2/Ifitm1/Trim15/Trim28/Plscr1/Trim27/Srpk1/Mre11a/Banf1/Apobec3/Rad50/Pml/Slpi/Nbn/Rnasel/Adar/Ilf3/Eif2ak4/Setdb1/Ccnk/Zfp809/Snx3/Trim25/Trim32/Morc2a	30
GO:0071168	protein localization to chromatin	14/4657	28/23210	0.000382944	0.00263466	0.00180723	Plk1/Cdca5/Esco2/Ezh2/Mcm8/Ruvbl2/Msh2/Lrwd1/Mcm9/Rad21/Pphln1/Carm1/Pih1d1/Daxx	14
GO:0060541	respiratory system development	73/4657	251/23210	0.000383829	0.00263782	0.0018094	Hhip/Wnt7b/Edaradd/Tnf/Tnc/Foxa2/Kdr/Timeless/Hmga2/Grhl2/Msc/Errfi1/Foxa1/Edn2/Myocd/Ano1/Id1/Ccbe1/Pthlh/Ada/Hmgb1/Gli1/Hhex/Lef1/Celsr1/Smpd3/Ptges3/Smchd1/Sox9/Klf2/Pdgfa/Loxl3/Gli3/Foxp4/Gpsm2/Dlg5/Notch1/Itga3/Hes1/Srsf6/Rpl13a/Vangl2/Gata4/Man2a1/Plod3/Aimp2/Sec24b/Sp3/Ppp1ca/Kras/Jmjd6/Foxp1/Tulp3/Creb1/Rbpj/Srf/Man1a2/Ptk7/Aldh1a3/Tmtc3/Tns3/Rarg/Mapk1/Dicer1/Disp1/Lama5/Rara/Yap1/Sav1/C…	73
GO:0018209	peptidyl-serine modification	95/4657	343/23210	0.000384369	0.00263859	0.00180993	Ccnb1/Plk1/Aurkb/Clspn/Ttk/Cdk1/Pbk/Tnf/Naa11/Mastl/Ret/Cdc7/Syk/Vrk1/Chek2/Ptgs2/Stk39/Prkch/Stk32c/Pkn3/Cd44/Ramp3/Met/Galnt2/Sgk1/Hsp90aa1/Naa10/Txn1/Rps6ka4/Ripk2/Src/Smad7/Dyrk3/Ddit4/Arrb2/Vrk2/Mif/Arrb1/Prkcd/Phip/Parp1/Hsp90ab1/Prkg2/Bax/Pak1/Dock7/Nek6/Prkci/Rps6ka2/Pwp1/Uhmk1/Hdac6/Parp2/Bak1/Hk1/Bag4/Nlk/Ripk1/Lats1/Brsk1/Inpp5f/Atp2b4/Lrrk2/Pak2/Atr/Prkd2/Csnk1g1/Eif4g1/Gfra2/Bcar3/At…	95
GO:0048640	negative regulation of developmental growth	42/4657	127/23210	0.00038526	0.00264178	0.00181212	Wwc1/Sema7a/Kcnk2/Gja1/G6pdx/Cfl1/Sema4f/Ifrd1/Sema6b/Cxadr/Gdf15/Alms1/Men1/Fxn/Mapk11/Sema6d/Stc2/Trim46/Ankrd26/Pak1/Sema4b/Ctdp1/Ripk1/Actr3/Dusp10/Hdac2/Sema3a/Tomm70a/Foxp1/Ptk2/Ptch1/Gsk3a/Stk3/Meis1/Ntn1/Wwc2/Sav1/Stk4/Yy1/Rai1/Pten/Socs2	42
GO:0061136	regulation of proteasomal protein catabolic process	55/4657	178/23210	0.000388159	0.00264219	0.0018124	Aurka/Plk1/Pbk/Rnf144b/Trib1/Senp1/Uchl5/Smad7/Plk3/Gclc/Alad/Sumo2/Hsp90ab1/Fmr1/Rpl11/Sdcbp/Smarcc1/Hspbp1/Hspa1b/Ubqln4/Socs5/Usp14/Edem1/Ubqln2/Psme3/Lrrk2/Gna12/Ubqln1/Rad23b/Ube2k/Axin1/Usp7/Ube2j1/Yod1/Gsk3a/Stub1/Glmn/Tmtc3/Psmd14/Psme1/Psmf1/Csnk1d/Park7/Det1/Caml/Rnf19b/Mdm2/Bag2/Fbxw8/Edem2/Ccar2/Wac/Dab2/Ankib1/Usp5	55
GO:0006415	translational termination	9/4657	14/23210	0.000390013	0.00264219	0.0018124	Eif5a/Eif5a2/Mtrf1l/Gspt1/Abce1/Etf1/Gle1/Upf1/Jmjd4	9
GO:0031937	positive regulation of chromatin silencing	9/4657	14/23210	0.000390013	0.00264219	0.0018124	Dnmt1/Trim28/Pphln1/Sin3a/Sirt6/Setdb1/Mier1/Sirt1/Morc2a	9
GO:0046132	pyrimidine ribonucleoside biosynthetic process	9/4657	14/23210	0.000390013	0.00264219	0.0018124	Cad/Nme1/Umps/Ctps/Uck2/Nme4/Cmpk1/Nme6/Nme7	9
GO:0046134	pyrimidine nucleoside biosynthetic process	9/4657	14/23210	0.000390013	0.00264219	0.0018124	Cad/Nme1/Umps/Ctps/Uck2/Nme4/Cmpk1/Nme6/Nme7	9
GO:0046831	regulation of RNA export from nucleus	9/4657	14/23210	0.000390013	0.00264219	0.0018124	Dhx9/Khdrbs1/Nup153/Rbm27/Cpsf6/Tpr/Iws1/Thoc5/Rbm26	9
GO:0051782	negative regulation of cell division	9/4657	14/23210	0.000390013	0.00264219	0.0018124	E2f7/Aspm/Blm/E2f8/Myc/Chmp4c/Orc6/Ptch1/Zfyve19	9
GO:0080009	mRNA methylation	9/4657	14/23210	0.000390013	0.00264219	0.0018124	Mettl16/Trmt61a/Mettl3/Trmt6/Cmtr2/Wtap/Mettl14/Trmt10c/Pcif1	9
GO:0090151	establishment of protein localization to mitochondrial membrane	9/4657	14/23210	0.000390013	0.00264219	0.0018124	Hsp90aa1/Timm13/Hspa4/Timm9/Samm50/Tomm22/Agk/Pdcd5/Timm10	9
GO:0090266	regulation of mitotic cell cycle spindle assembly checkpoint	9/4657	14/23210	0.000390013	0.00264219	0.0018124	Ccnb1/Gen1/Ndc80/Mad2l1/Cdt1/Anapc15/Cdk5rap2/Tpr/Pcid2	9
GO:1903504	regulation of mitotic spindle checkpoint	9/4657	14/23210	0.000390013	0.00264219	0.0018124	Ccnb1/Gen1/Ndc80/Mad2l1/Cdt1/Anapc15/Cdk5rap2/Tpr/Pcid2	9
GO:0031589	cell-substrate adhesion	94/4657	339/23210	0.000394115	0.00266706	0.00182945	Itgb7/Itgb2l/Serpine1/Kif14/Kdr/Fat2/Acer2/Adam8/Nid1/L1cam/Cfl1/Fermt3/Spp1/Coro1c/Mertk/Fbln1/Tnxb/S100a10/Flna/Triobp/Src/Cdk6/Plau/Itgb3/Gcnt2/Ptk2b/Angptl3/Rcc2/Efna1/Angpt2/Tyro3/C1qbp/Axl/Iqgap1/Micall2/Actn1/Men1/Lamb3/Lamc2/Myf5/Plekha2/Itgb4/Tesk2/Ptprj/Lgals1/Actn4/Lamb1/Hsd17b12/Notch1/Vegfc/Tnfrsf12a/Itga3/Bcr/Cttn/Net1/Tiam1/Rpl29/Has2/Sdc4/Parvb/Clasp2/Calr/Dbn1/Bcar1/Adam15/Dock1/…	94
GO:0014009	glial cell proliferation	22/4657	54/23210	0.000402943	0.00272383	0.00186839	Areg/Tnf/Gfap/Prkch/Myc/Vim/E2f1/Il34/Ppp1cc/Cers2/Prkci/Notch1/Hes1/Idh2/Tert/Csf1/Ptk2/Creb1/Dicer1/Cx3cl1/Lyn/Ctnnb1	22
GO:0035023	regulation of Rho protein signal transduction	44/4657	135/23210	0.000405975	0.00274026	0.00187967	Ngfr/F2rl1/Ect2/Lpar2/Arhgef39/Stmn1/Met/F2rl2/Plekhg3/Eps8/Arap3/Adra1b/Arhgef15/Ngef/Robo1/Arrb1/Mcf2l/Tiam2/Fgd1/Plekhg2/Arhgdia/F2r/Itga3/Bcr/Net1/Tiam1/Kctd10/Fgd6/Kctd13/Arhgap35/Arhgef40/Fgd3/Abl1/Lpar6/Abl2/Tnfaip1/Farp1/Arhgap42/Arhgef1/Myo9b/Dnmbp/Vav3/Cdc42se1/Lpar1	44
GO:0010595	positive regulation of endothelial cell migration	34/4657	97/23210	0.00040626	0.00274026	0.00187967	Prl2c2/Kdr/Ptgs2/Cd40/Ccbe1/Met/Foxc2/Hspb1/Itgb3/Ptk2b/Gata2/Anxa1/Ets1/Gata3/Map2k3/Vegfc/Nus1/Calr/Bcar1/Prkd2/Abl1/Atoh8/Hmox1/Hdac7/Prkca/Atp5b/Pdcd6/Map3k3/Anxa3/Hif1a/Pik3c2a/Hdac9/Sp1/Sirt1	34
GO:0031532	actin cytoskeleton reorganization	35/4657	101/23210	0.000430426	0.0029001	0.00198931	Plek/Plek2/Phactr1/Eps8/Flna/Trpv4/Cxadr/Ezr/Baiap2/Ptk2b/Anxa1/Micall2/Rap2a/S1pr2/Pak1/Arhgdia/Cd2ap/Cttn/Rala/Parvb/Actr3/Myh9/Bcar1/Abl1/Capn10/Ptk7/Parva/S1pr1/Arpc2/Ptpn1/Auts2/Rhoa/Atp2c1/Hax1/Mink1	35
GO:0007159	leukocyte cell-cell adhesion	89/4657	319/23210	0.000445426	0.00299791	0.0020564	Selp/Itgb7/Myb/Igfbp2/Tnf/Add2/Havcr2/Fgl2/Dock8/Il2rg/Ccl5/Socs1/Syk/Adam8/Hspd1/Blm/Sell/L1cam/Cd44/Tigit/Ada/Fermt3/Hsp90aa1/Ptpn22/Lag3/Lck/Olr1/Efnb2/Ripk2/Pnp/Hsph1/Smad7/Il12rb1/Adora2a/Pag1/Stk10/Casp3/Mad1l1/Hlx/Tnfrsf21/Tnfsf9/Ass1/Anxa1/Ets1/Ptpn6/Gata3/Loxl3/Gli3/Efnb3/Runx3/Ccl2/Cd276/Lgals1/Dlg5/Gstp1/Hes1/Nrarp/Rps3/Zfp35/Socs5/Has2/Msn/Sdc4/Cd1d1/Adk/Fadd/Dusp10/Sart1/Malt1/Nfkbiz…	89
GO:0051154	negative regulation of striated muscle cell differentiation	18/4657	41/23210	0.000454697	0.00305036	0.00209238	Il1f9/Myocd/Ezh2/G6pdx/Ybx1/Pak1/Msx1/Ctdp1/Notch1/Nkx2-5/Tomm70a/Foxp1/Hdac3/Gsk3a/Frs2/Cflar/Yy1/Daxx	18
GO:0055026	negative regulation of cardiac muscle tissue development	18/4657	41/23210	0.000454697	0.00305036	0.00209238	Kcnk2/Gja1/G6pdx/Cxadr/Mapk11/Pak1/Ctdp1/Ripk1/Hdac2/Tomm70a/Foxp1/Hdac3/Gsk3a/Meis1/Frs2/Sav1/Yy1/Pten	18
GO:2000772	regulation of cellular senescence	18/4657	41/23210	0.000454697	0.00305036	0.00209238	Fbxo5/Hmga2/Suv39h1/Rbl1/Vash1/Cdk6/Trp53/Eef1e1/Pnpt1/Rsl1d1/Nek4/Tert/Kras/Abl1/Zmpste24/Nampt/Map3k3/Sirt1	18
GO:0016358	dendrite development	83/4657	294/23210	0.000456597	0.00305356	0.00209457	Ngfr/Cdc20/Ctnnd2/Igsf9/Shank2/Arc/Lrp8/Camk1d/Ezh2/Id1/Cit/Phactr1/Myo5b/Met/Sgk1/Cfl1/Il1rap/Tlx2/Ywhah/Ngef/Baiap2/Efna1/Zfp365/Robo1/Iqgap1/Rap2a/Fmr1/Caprin1/Arf1/Pak1/Arf6/Dlg5/Actr2/Tiam1/Pak4/Hdac6/Btbd3/Nedd4l/Hnrnpk/Dbn1/Carm1/Uba6/Hprt/Cacna1a/Actr3/Lrrk2/Hdac2/Map6/Pak2/Llph/Trappc4/Prmt3/Arf4/Pias2/Sema3a/D16Ertd472e/Abl2/Rac1/Farp1/Strn/Pqbp1/Gsk3a/Cyfip1/Cyth2/Crk/Zmynd8/Mapk6/Pica…	83
GO:0032648	regulation of interferon-beta production	21/4657	51/23210	0.000456654	0.00305356	0.00209457	Hmgb2/Traip/Ptpn22/Hmgb1/Polr3g/Cactin/Dhx9/Zfp64/Nmi/Tirap/Polr3d/Traf3ip1/Irf1/Polr3b/Polr3f/Yy1/Polr3c/Polr3a/Traf3/Ifnar1/Tbk1	21
GO:0051353	positive regulation of oxidoreductase activity	21/4657	51/23210	0.000456654	0.00305356	0.00209457	Tnf/Dhfr/Edn2/Npr3/Gdnf/Ripk3/Edn1/Ptk2b/Scarb1/Fxn/Gnai3/Nus1/Tert/Kras/Vdr/Abl1/Abl2/Por/Fdx1/Park7/Gnai2	21
GO:0051092	positive regulation of NF-kappaB transcription factor activity	42/4657	128/23210	0.000463607	0.00309672	0.00212418	Tnf/Il18rap/Adam8/Trim14/Npm1/Prkch/Cd40/Rtkn2/Traf1/Trim15/Il1rap/Ripk2/Ripk3/Mtpn/Dhx9/Dhx33/Trim37/Prkci/Rps3/Ripk1/Carm1/Kras/Rhebl1/Prkd2/Tirap/Malt1/Aim2/Myd88/Ube2n/Irak1/Lrrfip1/Psma6/Cx3cl1/Rbck1/Cflar/Trim25/Rela/Trim32/Bcl10/Cat/Ikbkg/Clock	42
GO:0046394	carboxylic acid biosynthetic process	99/4657	362/23210	0.000475015	0.0031695	0.0021741	Fabp5/Brca1/Acsbg1/Cyp1a1/Dhfr/Edn2/Cbs/Syk/Bcat1/Shmt1/Elovl7/Cad/Has1/Ptgs2/Acot7/Enoph1/Elovl3/Mtap/Myc/Gm5424/Mthfd1l/Mthfd1/Tbxas1/Sephs2/Gls2/Ptgs1/Ier3/Trp53/Pla2g4a/Eno1b/Elovl4/Ddit4/Pgam1/Gart/Edn1/Atic/Ptger4/Smpd3/Pycr2/Ass1/Ugdh/Gsto1/Ptges3/Mif/Anxa1/Dhrs9/Shmt2/Pycrl/Eif6/Mgst2/Prkag2/Pfkl/Abhd2/Mgst3/Adpgk/Alox5ap/Gale/Erlin1/Pgk1/Fpgs/Phgdh/Sephs1/Has2/Hk1/Gls/Pkm/Lta4h/Plod3/Atp…	99
GO:0016447	somatic recombination of immunoglobulin gene segments	23/4657	58/23210	0.000476865	0.00317842	0.00218022	Exo1/Hspd1/Ung/Atad5/Msh6/Cd40/Clcf1/Pms2/Msh2/Tcf3/Ercc1/Paxip1/Msh3/Rif1/Exosc3/Nbn/Rnf168/Mlh1/Thoc1/Foxp1/Aplf/Pagr1a/Mad2l2	23
GO:0060425	lung morphogenesis	25/4657	65/23210	0.00047764	0.00318016	0.00218141	Hhip/Wnt7b/Tnf/Tnc/Foxa2/Hmga2/Grhl2/Foxa1/Id1/Hhex/Celsr1/Sox9/Dlg5/Srsf6/Rpl13a/Vangl2/Gata4/Plod3/Sec24b/Kras/Srf/Tmtc3/Mapk1/Yap1/Ctnnb1	25
GO:0010821	regulation of mitochondrion organization	44/4657	136/23210	0.000485104	0.00322638	0.00221312	Plaur/Kdr/Ptpn5/Myo19/Bok/Ier3/Trp53/Ppif/Slc25a5/Arrb2/Gclc/Bik/Prelid1/Fxn/Siva1/Bax/Atpif1/Inf2/Cttn/Hdac6/Bak1/Lmna/Bag4/Stoml2/Dhodh/Lrrk2/Cdc37/Fam162a/Gper1/Gsk3a/Zfp13/Bcl2l11/Parl/Smurf1/Tomm7/Fbxo7/Pdcd5/Hif1a/Prkaa1/Htra2/Mief1/Hip1r/Vdac1/Htt	44
GO:0043406	positive regulation of MAP kinase activity	65/4657	220/23210	0.000488763	0.00324723	0.00222742	Wnt7b/Tnf/Lpar2/Iqgap3/Ret/Syk/Adam8/Flt1/Ezh2/Gpr39/Il1rn/Stk39/Cd40/Tgfa/Met/Mlkl/Map2k6/Map3k5/Map3k6/Ripk2/Src/Gdf15/Edn1/Sod1/Ptk2b/Mif/Robo1/Arrb1/Iqgap1/Prkcd/Pik3r5/Pdgfa/Map2k3/Pak1/Csk/Map3k11/F2r/Rps3/Tiam1/Vangl2/Gadd45g/Ripk1/Lrrk2/Pdgfc/Kras/Traf7/Map4k2/Kars/Tirap/Axin1/Map3k12/Ercc6/Map3k1/Irak1/Ajuba/Pdcd10/Ptpn1/Frs2/Erp29/Map3k4/Avpi1/Prdx2/Dab2/Lpar1/Crkl	65
GO:0060236	regulation of mitotic spindle organization	17/4657	38/23210	0.000497963	0.00329774	0.00226207	Plk1/Tpx2/Tacc3/Bora/Psrc1/Chmp4c/Ccsap/Gpsm2/Smc3/Smc1a/Nup62/Hspa1b/Stag1/Drg1/Tpr/Hnrnpu/Rae1	17
GO:0097300	programmed necrotic cell death	17/4657	38/23210	0.000497963	0.00329774	0.00226207	Tnf/Mlkl/Casp8/Map3k5/Bok/Ripk3/Trp53/Ppif/Itpk1/Bax/Ripk1/Pgam5/Fadd/Ipmk/Rbck1/Cflar/Peli1	17
GO:1900026	positive regulation of substrate adhesion-dependent cell spreading	17/4657	38/23210	0.000497963	0.00329774	0.00226207	S100a10/Flna/Triobp/Itgb3/C1qbp/Net1/Has2/Calr/Dbn1/Dock1/Abl1/Rac1/Dock5/Crk/Arpc2/Dab2/Crkl	17
GO:0000966	RNA 5'-end processing	10/4657	17/23210	0.000504243	0.00332156	0.00227841	Pop1/Rpp30/Pop4/Pnpt1/Pop5/Pop7/Ssb/Abt1/Trmt10c/Rpp14	10
GO:0002098	tRNA wobble uridine modification	10/4657	17/23210	0.000504243	0.00332156	0.00227841	Elp6/Kti12/Ctu1/Gtpbp3/Elp5/Elp2/Urm1/Ctu2/Alkbh8/Dph3	10
GO:0006448	regulation of translational elongation	10/4657	17/23210	0.000504243	0.00332156	0.00227841	Eif5a/Dph5/Dph2/Eif5a2/Eif4a3/Dph7/Dph6/Aars/Alkbh1/Dph3	10
GO:0030575	nuclear body organization	10/4657	17/23210	0.000504243	0.00332156	0.00227841	Dyrk3/Ets1/Sf1/Serbp1/Wrap53/Pml/Zpr1/Uspl1/Agap3/Daxx	10
GO:0031498	chromatin disassembly	10/4657	17/23210	0.000504243	0.00332156	0.00227841	Grwd1/Smarcd2/Smarcc1/Smarcb1/Smarcd1/Arid1a/Smarca4/Smarce1/Arid2/Map1s	10
GO:2000725	regulation of cardiac muscle cell differentiation	20/4657	48/23210	0.000515576	0.00339261	0.00232714	Myocd/G6pdx/Efnb2/Kat2a/Arrb2/Edn1/Pak1/Pin1/Ctdp1/Ddx39b/Parp2/Tomm70a/Foxp1/Trip10/Hdac3/Rbpj/Gsk3a/Frs2/Yy1/Sirt1	20
GO:0006486	protein glycosylation	59/4657	196/23210	0.000516904	0.00339413	0.00232819	Acer2/Alg13/Gcnt3/Galnt2/B3gnt5/Lfng/Alg8/Mgat4a/Gcnt2/St3gal6/St6galnac2/Dolpp1/Serp1/Sdf2l1/Alg6/Gxylt1/Ggta1/Fut10/Rpn1/Rpn2/Serp2/Nus1/Stt3a/Krtcap2/Galnt18/Plod3/Dpagt1/Mogs/Ddost/Stt3b/Pomt1/Mgat2/Galnt7/Eogt/Tmtc4/Pofut2/Ube2j1/Srd5a3/Slc35c1/St3gal1/Pgm3/Dpy19l3/Tmtc3/Magt1/Alg11/Alg14/Pofut1/Mgat4b/Tusc3/Tmem258/Alg12/Alg5/Tmem165/Pmm2/Dpy19l1/Alg10b/Uggt1/Fut8/Galnt1	59
GO:0043413	macromolecule glycosylation	59/4657	196/23210	0.000516904	0.00339413	0.00232819	Acer2/Alg13/Gcnt3/Galnt2/B3gnt5/Lfng/Alg8/Mgat4a/Gcnt2/St3gal6/St6galnac2/Dolpp1/Serp1/Sdf2l1/Alg6/Gxylt1/Ggta1/Fut10/Rpn1/Rpn2/Serp2/Nus1/Stt3a/Krtcap2/Galnt18/Plod3/Dpagt1/Mogs/Ddost/Stt3b/Pomt1/Mgat2/Galnt7/Eogt/Tmtc4/Pofut2/Ube2j1/Srd5a3/Slc35c1/St3gal1/Pgm3/Dpy19l3/Tmtc3/Magt1/Alg11/Alg14/Pofut1/Mgat4b/Tusc3/Tmem258/Alg12/Alg5/Tmem165/Pmm2/Dpy19l1/Alg10b/Uggt1/Fut8/Galnt1	59
GO:0010717	regulation of epithelial to mesenchymal transition	31/4657	87/23210	0.000519329	0.00340284	0.00233416	Foxa2/Foxa1/Tbx20/Myocd/Ezh2/Bambi/Loxl2/Zfp703/Glipr2/Smad7/Lef1/Gcnt2/Efna1/Tgfb1i1/Snai1/Sdcbp/Notch1/Tiam1/Clasp2/Hdac2/Rgcc/Pofut2/Acvr1/Strap/Mad2l2/Vasn/Dab2/Pten/Sdhaf2/Phldb1/Ctnnb1	31
GO:1901879	regulation of protein depolymerization	31/4657	87/23210	0.000519329	0.00340284	0.00233416	F2rl1/Add2/Plek/Ckap2/Stmn2/Cfl1/Eps8/Trpv4/Tmod2/Wdr1/Mtpn/Capg/Evl/Vill/Dstn/Twf1/Tmod3/Hdac6/Gas2l1/Sh3bp1/Clasp2/Capza1/Nav3/Katnb1/Arpc2/Capzb/Rdx/Eml4/Map1s/Asph/Camsap1	31
GO:0016053	organic acid biosynthetic process	99/4657	363/23210	0.000526284	0.0034439	0.00236233	Fabp5/Brca1/Acsbg1/Cyp1a1/Dhfr/Edn2/Cbs/Syk/Bcat1/Shmt1/Elovl7/Cad/Has1/Ptgs2/Acot7/Enoph1/Elovl3/Mtap/Myc/Gm5424/Mthfd1l/Mthfd1/Tbxas1/Sephs2/Gls2/Ptgs1/Ier3/Trp53/Pla2g4a/Eno1b/Elovl4/Ddit4/Pgam1/Gart/Edn1/Atic/Ptger4/Smpd3/Pycr2/Ass1/Ugdh/Gsto1/Ptges3/Mif/Anxa1/Dhrs9/Shmt2/Pycrl/Eif6/Mgst2/Prkag2/Pfkl/Abhd2/Mgst3/Adpgk/Alox5ap/Gale/Erlin1/Pgk1/Fpgs/Phgdh/Sephs1/Has2/Hk1/Gls/Pkm/Lta4h/Plod3/Atp…	99
GO:0034404	nucleobase-containing small molecule biosynthetic process	53/4657	172/23210	0.000526708	0.0034439	0.00236233	Dut/Cad/Upp1/Acot7/Mtap/Dnph1/Dctpp1/Myc/Ada/Nme1/Impdh2/Umps/Aprt/Gmpr2/Nudt1/Ier3/Pnp/Ctps/Uck2/Trp53/Eno1b/Ddit4/Pgam1/Mif/Nudt5/Eif6/Prkag2/Pfkl/Adpgk/Gale/Pgk1/Nme4/Gmps/Entpd7/Hk1/Pkm/Cmpk1/Adk/Nme6/Samhd1/Nme7/Hprt/Hint1/Nt5c/Foxk2/Ldha/Sirt6/Guk1/Galk1/Acat1/Hif1a/Itpa/Prkaa1	53
GO:0001655	urogenital system development	95/4657	346/23210	0.000528609	0.00345269	0.00236835	Plaur/Wnt7b/Cep55/Hells/Tnc/Cenpf/Timeless/Foxa1/Ret/Aqp1/C3ar1/Pax8/Myocd/Tfap2a/Cited1/Cer1/Slc12a1/Dact2/Nid1/Id2/Cd44/Gcnt3/Nup85/Myc/Gdnf/Nup107/Id3/Foxc2/Fkbp4/Nup160/Efnb2/Smad7/Itgb3/Sec61a1/Basp1/Odc1/Smad9/Angpt2/Gata2/Anxa1/Hey1/Sox9/Nup133/Pdgfa/Ampd2/Smo/Gata3/Gli3/Bax/Itgb4/Nle1/Dlg5/Col4a1/Ptcd2/Notch1/Wdr77/Itga3/Hes1/Vangl2/Nup93/Gcnt4/Pds5a/Vcan/Fem1b/Lrrk2/Jmjd6/Pcnt/Ptch1/Zmps…	95
GO:0007143	female meiotic nuclear division	16/4657	35/23210	0.000539407	0.0035121	0.0024091	Trip13/Aurka/Plk1/Fbxo5/Ttk/Top2a/Ncaph/Mastl/Ereg/Rad51c/Cdc25b/Mlh1/Ncaph2/Atm/Hsf1/Spin1	16
GO:0016572	histone phosphorylation	16/4657	35/23210	0.000539407	0.0035121	0.0024091	Ccnb1/Aurkb/Ccna2/Vrk1/Rps6ka4/Pim3/Prkcd/Baz1b/Fmr1/Atm/Zmpste24/Akap8/Map3k12/Cdk9/Prkca/Daxx	16
GO:0051567	histone H3-K9 methylation	16/4657	35/23210	0.000539407	0.0035121	0.0024091	Myb/Brca1/Suv39h2/Suv39h1/Dnmt1/Dnmt3b/Bend3/Rif1/Smarcb1/Lmna/Setdb2/Setdb1/Ehmt2/Pih1d1/Kdm1a/Sirt1	16
GO:0014911	positive regulation of smooth muscle cell migration	24/4657	62/23210	0.000550926	0.00357957	0.00245539	Ccl5/Myc/Src/Plau/Itgb3/Ptger4/Tmsb4x/Mif/Iqgap1/Smo/Sema6d/Pak1/Dock7/Has2/Tert/Ptk2/Dock5/Crk/Egr1/Arpc2/Mdm2/Myo5a/Lpar1/Ssh1	24
GO:0060038	cardiac muscle cell proliferation	24/4657	62/23210	0.000550926	0.00357957	0.00245539	Ccnb1/Cdk1/Tbx20/Kcnk2/Tenm4/Gja1/Foxc2/Gli1/Cxadr/Mapk11/Notch1/Gata4/Ripk1/Hdac2/Nkx2-5/Foxp1/Rbpj/Meis1/Mapk1/Yap1/Sav1/Pten/Arid2/Ctnnb1	24
GO:0045185	maintenance of protein location	36/4657	106/23210	0.000555276	0.00360028	0.00246959	Tacc3/Bard1/Igsf11/Cer1/Rangap1/Syne2/Txn1/Flna/Syne3/Pfn1/Ltbp1/Tmsb4x/Sri/Spag4/Twf1/Pml/Kdelr2/Hspa5/Nfkbia/Pip5k1c/Hk1/Lats1/Topors/Dbn1/Tnrc6a/Mprip/Hdac3/Hnrnpu/Ywhab/Sufu/Taf3/Get4/Kdelr3/Park7/Rer1/Gopc	36
GO:0120034	positive regulation of plasma membrane bounded cell projection assembly	36/4657	106/23210	0.000555276	0.00360028	0.00246959	F2rl1/Anln/Mns1/Plek2/Aqp1/Cfl1/Fscn1/Hsp90aa1/Eps8/Pfn1/Ccp110/Hap1/Cenpj/Cep135/Fmr1/Kctd17/Dynll1/Rala/Cdc42ep1/Arhgap35/Actr3/Cdc42ep5/Fam98a/Rac1/Srf/Crocc/Ccdc88a/Pqbp1/Cyfip1/Zmynd8/Arpc2/Auts2/Agrn/Cdc42ep4/Htt/Wasf2	36
GO:0060706	cell differentiation involved in embryonic placenta development	15/4657	32/23210	0.00057618	0.00372274	0.00255359	E2f7/Gjb5/Grhl2/Plk4/Eomes/Krt8/E2f8/Krt19/Erf/Nr2f2/Snai1/Senp2/Stk3/Stk4/Itgav	15
GO:0033599	regulation of mammary gland epithelial cell proliferation	11/4657	20/23210	0.000576567	0.00372274	0.00255359	Ccnd1/Iqgap3/Etv4/Brca2/Zfp703/Robo1/Gata3/Bax/Phb2/Deaf1/Pygo2	11
GO:0045649	regulation of macrophage differentiation	11/4657	20/23210	0.000576567	0.00372274	0.00255359	Id2/Casp8/Trib1/Il34/Gata2/Ripk1/Fadd/Csf1/Prkca/Ptpn2/Thoc5	11
GO:0045948	positive regulation of translational initiation	11/4657	20/23210	0.000576567	0.00372274	0.00255359	Tnf/Khdrbs1/Polr2d/Uhmk1/Mettl3/Ddx3x/Eif2ak4/Polr2g/Ythdf2/Dnajc3/Ythdf1	11
GO:0018023	peptidyl-lysine trimethylation	19/4657	45/23210	0.000579465	0.00373366	0.00256108	Suv39h2/Suv39h1/Vcpkmt/Bend3/Pwp1/Wdr82/Smarcb1/Lmna/Wdr61/Ctr9/Iws1/Setdb1/Kmt2b/Setd4/Pih1d1/Rtf1/Kmt2a/Zfp335/Sirt1	19
GO:1902893	regulation of pri-miRNA transcription by RNA polymerase II	19/4657	45/23210	0.000579465	0.00373366	0.00256108	Ngfr/Apln/Trp53/Gata2/Sox9/Gnl3/Ctcf/Jun/Tert/Smarca4/Hdac2/Atoh8/Srf/Nfkb1/Nfatc3/Ppard/Hif1a/Yy1/Rela	19
GO:0001731	formation of translation preinitiation complex	8/4657	12/23210	0.000592608	0.00380252	0.00260832	Rps2/Eif4h/Denr/Rpl13a/Eif5/Mcts2/Eif2s3x/Eif4b	8
GO:0046607	positive regulation of centrosome cycle	8/4657	12/23210	0.000592608	0.00380252	0.00260832	Plk4/Poc1a/Ranbp1/Npm1/Cenpj/Nup62/Ubxn2b/Nsfl1c	8
GO:0048096	chromatin-mediated maintenance of transcription	8/4657	12/23210	0.000592608	0.00380252	0.00260832	Chek1/Smarcd1/Elof1/Setd1a/Ash2l/Zmiz2/Zmiz1/Ctnnb1	8
GO:2000615	regulation of histone H3-K9 acetylation	8/4657	12/23210	0.000592608	0.00380252	0.00260832	Brca1/Chek1/Nap1l2/Gata3/Smarcb1/Pih1d1/Kmt2a/Zfp451	8
GO:1990542	mitochondrial transmembrane transport	27/4657	73/23210	0.000597549	0.00383025	0.00262734	Hspd1/Sfxn2/Slc25a13/Tomm40/Timm50/Slc25a22/Mrpl18/Chchd4/Pnpt1/Tst/Timm13/Tomm20/Stoml2/Timm9/Slc25a28/Agk/Cyc1/Timm23/Tomm7/Atp5b/Tomm40l/Dnajc19/Timm17a/Grpel1/Timm10/Timm44/Dnlz	27
GO:0046467	membrane lipid biosynthetic process	38/4657	114/23210	0.000599179	0.00383673	0.00263178	Acer2/Gal3st1/Elovl7/Elovl3/B3gnt5/Piga/Degs2/Elovl4/Smpd3/St3gal6/Prkcd/Sgms2/Cers2/Ormdl2/Pigf/Ormdl1/Pemt/Pign/Elovl6/Sptlc2/Pigt/Degs1/Agk/Pigo/Pigl/Dpm2/Sptlc1/Gpaa1/Elovl1/Smpd4/B4galt3/Acer3/Ugcg/Pigm/Kdsr/Cers5/Sptssa/Elovl5	38
GO:0000731	DNA synthesis involved in DNA repair	14/4657	29/23210	0.000604319	0.00384974	0.00264071	Dtl/Pole/Pold1/Pola1/Pole2/Pcna-ps2/Pcna/Pold3/Polh/Polk/Wrnip1/Cdkn2d/Wrn/Sirt1	14
GO:0006336	DNA replication-independent nucleosome assembly	14/4657	29/23210	0.000604319	0.00384974	0.00264071	Asf1b/Oip5/Mis18a/Nasp/Hat1/Hjurp/Cenpp/Hira/Pole3/Cabin1/Asf1a/Itgb3bp/Ipo4/Rbbp4	14
GO:0030488	tRNA methylation	14/4657	29/23210	0.000604319	0.00384974	0.00264071	Mettl1/Nsun2/Mettl2/Trdmt1/Thada/Trmt10a/Gtpbp3/Trmt61a/Trmt6/Trmt5/Trmt112/Trmt44/Bcdin3d/Alkbh8	14
GO:0046039	GTP metabolic process	14/4657	29/23210	0.000604319	0.00384974	0.00264071	Nme1/Impdh2/Ran/Pnp/Ak4/Ampd2/Rab23/Gnai3/Nme4/Nme6/Nme7/Lrrk2/Gtpbp1/Rhoa	14
GO:0060260	regulation of transcription initiation from RNA polymerase II promoter	14/4657	29/23210	0.000604319	0.00384974	0.00264071	Trp53/Paxip1/Cand1/Nkx2-5/Creb1/Srf/Gtf2b/Ctnnbip1/Taf6/Gtf2f2/Sub1/Psmc5/Zfp451/Psmc4	14
GO:0007389	pattern specification process	123/4657	468/23210	0.000605267	0.00385181	0.00264213	Hhip/Lrp2/Wnt7b/Aurka/Stil/Foxa2/Arc/Sp8/Mns1/Palb2/Dlx1/Lhx2/Dlx2/Foxa1/Tbx20/Grem2/Pax8/Tfap2a/Cited1/Eomes/Cer1/Msx2/Xrcc2/Ifitm1/Gja1/Hoxb9/Hoxb6/Gdnf/Foxc2/Hoxb5/Lfng/Gli1/Peg12/Hhex/Rttn/Kat2a/Lef1/Trp53/Vax2/Celsr1/Edn1/Otx1/Robo1/Hey1/Tmem107/Tra2b/Tshz1/Smo/Gli3/Nr2f2/Myf5/Pax7/Snai1/Nle1/Chsy1/Msx1/Rab23/Notch1/Hes1/Cep290/Nrarp/Vangl2/Gata4/Eed/Satb2/Gpr161/Pds5a/Nme7/Ttc21b/Nkx2-5/Kdm…	123
GO:0007020	microtubule nucleation	12/4657	23/23210	0.000611938	0.00388628	0.00266577	Cep192/Tubg1/Nde1/Cenpj/Nin/Tubgcp2/Clasp2/Tubgcp4/Tubgcp3/Tubgcp6/Tubgcp5/Csnk1d	12
GO:0060261	positive regulation of transcription initiation from RNA polymerase II promoter	12/4657	23/23210	0.000611938	0.00388628	0.00266577	Trp53/Paxip1/Cand1/Nkx2-5/Creb1/Srf/Gtf2b/Taf6/Gtf2f2/Sub1/Psmc5/Psmc4	12
GO:0009299	mRNA transcription	13/4657	26/23210	0.000618505	0.00391593	0.00268611	C5ar1/Ereg/Flna/Trp53/Hnrnpd/Eef1d/Runx3/Srf/Hsf1/Ppard/Med1/Sp1/Ddx5	13
GO:0051123	RNA polymerase II preinitiation complex assembly	13/4657	26/23210	0.000618505	0.00391593	0.00268611	Trp53/Cand1/Taf6l/Creb1/Tbp/Gtf2b/Taf6/Taf12/Gtf2f2/Gtf2a2/Psmc5/Med6/Psmc4	13
GO:1904353	regulation of telomere capping	13/4657	26/23210	0.000618505	0.00391593	0.00268611	Aurkb/Nek2/Rtel1/Hnrnpd/Ercc1/Rad50/Nbn/Xrcc1/Atm/Mapk1/Map3k4/Nabp2/Tnks2	13
GO:0018105	peptidyl-serine phosphorylation	88/4657	318/23210	0.000633756	0.00400839	0.00274954	Ccnb1/Plk1/Aurkb/Clspn/Ttk/Cdk1/Pbk/Tnf/Mastl/Ret/Cdc7/Syk/Vrk1/Chek2/Ptgs2/Stk39/Prkch/Stk32c/Pkn3/Cd44/Ramp3/Met/Sgk1/Hsp90aa1/Txn1/Rps6ka4/Ripk2/Src/Smad7/Dyrk3/Ddit4/Arrb2/Vrk2/Mif/Arrb1/Prkcd/Phip/Hsp90ab1/Prkg2/Bax/Pak1/Dock7/Nek6/Prkci/Rps6ka2/Pwp1/Uhmk1/Hdac6/Bak1/Hk1/Bag4/Nlk/Ripk1/Lats1/Brsk1/Inpp5f/Atp2b4/Lrrk2/Pak2/Atr/Prkd2/Csnk1g1/Eif4g1/Gfra2/Bcar3/Atm/Axin1/Map3k12/Ercc6/Pdk3/Gsk3…	88
GO:2001238	positive regulation of extrinsic apoptotic signaling pathway	23/4657	59/23210	0.000634642	0.0040099	0.00275057	Ret/Casp8/Ppp2r1b/Pdia3/Bax/Runx3/Pml/Tnfrsf12a/Ripk1/Fadd/Ppp1ca/Pak2/Inhba/Hyal2/Gper1/Stk3/Unc5b/Htra2/Rbck1/Stk4/Pten/Bcl10/Skil	23
GO:0031110	regulation of microtubule polymerization or depolymerization	31/4657	88/23210	0.000649575	0.00409257	0.00280728	Stmn4/Ska3/Ska1/Ckap2/Stmn1/Psrc1/Stmn2/Met/Ska2/Sgk1/Terf1/Fkbp4/Trpv4/Mapre2/Nin/Pak1/Rps3/Hdac6/Gas2l1/Clasp2/Cdk5rap2/Nav3/Katnb1/Mapre1/Abl1/Drg1/Rac1/Capzb/Eml4/Map1s/Camsap1	31
GO:0030038	contractile actin filament bundle assembly	35/4657	103/23210	0.00065037	0.00409257	0.00280728	Stmn1/Phactr1/Met/Limk1/S100a10/Src/Fhdc1/Fam171a1/Arhgef15/Alms1/Ptk2b/Ptger4/Pfn1/Arrb1/Evl/Fhod1/Pak1/Ppfia1/Sdc4/Bag4/Clasp2/Kctd13/Rhoc/Abl1/Rgcc/Rac1/Tnfaip1/Srf/S1pr1/Sh3pxd2b/Zyx/Rhoa/Ttc8/Lpar1/Wasf2	35
GO:0035967	cellular response to topologically incorrect protein	35/4657	103/23210	0.00065037	0.00409257	0.00280728	Ccnd1/Bok/Rnf126/Hspa14/Hspa8/Serp1/Sdf2l1/Stc2/Pdia6/Bax/Hspa1b/Serp2/Hdac6/Hspa5/Bak1/Calr/Tbl2/Parp16/Hspa13/Eif2ak4/Yod1/Hsf1/Tor1a/Stub1/Tmem33/Creb3l1/Canx/Hspa9/Ptpn1/Ptpn2/Uggt1/Dnajc3/Atf6b/Eif2ak3/Daxx	35
GO:0043149	stress fiber assembly	35/4657	103/23210	0.00065037	0.00409257	0.00280728	Stmn1/Phactr1/Met/Limk1/S100a10/Src/Fhdc1/Fam171a1/Arhgef15/Alms1/Ptk2b/Ptger4/Pfn1/Arrb1/Evl/Fhod1/Pak1/Ppfia1/Sdc4/Bag4/Clasp2/Kctd13/Rhoc/Abl1/Rgcc/Rac1/Tnfaip1/Srf/S1pr1/Sh3pxd2b/Zyx/Rhoa/Ttc8/Lpar1/Wasf2	35
GO:0030148	sphingolipid biosynthetic process	28/4657	77/23210	0.000654454	0.00410992	0.00281918	Acer2/Gal3st1/Elovl7/Elovl3/B3gnt5/Degs2/Elovl4/Smpd3/Prkcd/Sgms2/Cers2/Ormdl2/Ormdl1/Pemt/Elovl6/Sptlc2/Degs1/Agk/Sptlc1/Elovl1/Smpd4/B4galt3/Acer3/Ugcg/Kdsr/Cers5/Sptssa/Elovl5	28
GO:1905897	regulation of response to endoplasmic reticulum stress	28/4657	77/23210	0.000654454	0.00410992	0.00281918	Rnf183/Bok/Manf/Pdia6/Bax/Txndc12/Hyou1/Ppp1r15b/Bak1/Usp14/Edem1/Ubqln2/Lrrk2/Ubqln1/Ube2j1/Yod1/Tmem33/Creb3l1/Park7/Ptpn1/Erp29/Edem2/Ptpn2/Dnajc3/Atf6b/Eif2ak3/Sirt1/Ikbkg	28
GO:0046390	ribose phosphate biosynthetic process	69/4657	239/23210	0.000680086	0.00426656	0.00292662	Cad/Acot7/Ak2/Pfas/G6pdx/Adss/Myc/Acsl5/Slc25a13/Nme1/Impdh2/Umps/Aprt/Ier3/Pnp/Ctps/Uck2/Trp53/Ak4/Eno1b/Ddit4/Pgam1/Prps2/Gart/Atic/Nppb/Tkt/Mif/Prpsap2/Ampd2/Parp1/Prps1/Eif6/Papss1/Gm10250/Prkag2/Pfkl/Prps1l3/Adpgk/Gale/Pgk1/Nme4/Gmps/Hk1/Pkm/Cmpk1/Nme6/Nme7/Prpsap1/Hprt/Paics/Stoml2/Dhodh/Foxk2/Pank4/Sirt6/Adsl/Guk1/Pdk3/Galk1/Cyc1/Acat1/Atp5b/Hif1a/Prkaa1/Ndufc2/Acly/Coasy/Atp5c1	69
GO:0006998	nuclear envelope organization	17/4657	39/23210	0.000719011	0.00449709	0.00308475	Plk1/Reep4/Syne2/Nup155/Tardbp/Spag4/Lmna/Nup93/Zmpste24/Gper1/Tor1a/Reep3/Tmem43/Ubxn2b/Ctdnep1/Tmem201/Nsfl1c	17
GO:0060251	regulation of glial cell proliferation	17/4657	39/23210	0.000719011	0.00449709	0.00308475	Tnf/Gfap/Prkch/Myc/Vim/E2f1/Ppp1cc/Cers2/Prkci/Notch1/Hes1/Idh2/Tert/Ptk2/Creb1/Dicer1/Lyn	17
GO:1905710	positive regulation of membrane permeability	17/4657	39/23210	0.000719011	0.00449709	0.00308475	Bok/Ier3/Trp53/Ppif/Slc25a5/Gclc/Hspa8/Siva1/Bax/Atpif1/Gsk3a/Bloc1s2/Zfp13/Bcl2l11/Hip1r/Atf2/Slc9a1	17
GO:0008652	cellular amino acid biosynthetic process	24/4657	63/23210	0.000722488	0.00450972	0.00309342	Cbs/Bcat1/Shmt1/Cad/Enoph1/Mtap/Gm5424/Mthfd1/Sephs2/Gls2/Pycr2/Ass1/Shmt2/Pycrl/Phgdh/Sephs1/Gls/Plod3/Atp2b4/Park7/Mri1/Got2/Mtrr/Glud1	24
GO:0070059	intrinsic apoptotic signaling pathway in response to endoplasmic reticulum stress	24/4657	63/23210	0.000722488	0.00450972	0.00309342	Rnf183/Map3k5/Bok/Trp53/Apaf1/Casp3/Bax/Pml/Txndc12/Hyou1/Bak1/Itpr1/Lrrk2/Ube2k/Aifm1/Creb3l1/Park7/Ptpn1/Erp29/Ptpn2/Dnajc10/Eif2ak3/Sirt1/Ikbkg	24
GO:0071456	cellular response to hypoxia	33/4657	96/23210	0.00072734	0.00453543	0.00311106	Suv39h2/Cbs/Aqp1/Suv39h1/Adam8/Kcnk2/Myc/Trp53/Ak4/Plk3/Ddah1/Hyou1/Notch1/Pgk1/Gnb1/Tert/Tbl2/Ubqln1/Rgcc/Rbpj/Pdk3/Fam162a/Stub1/P4hb/Ajuba/Egr1/Ppard/Hif1a/Chchd2/Vasn/Sirt1/Pten/Slc9a1	33
GO:0045620	negative regulation of lymphocyte differentiation	22/4657	56/23210	0.000729974	0.00454728	0.00311918	Flt3/Fgl2/Socs1/Hmgb3/Id2/Cd44/Lag3/Smad7/Hlx/Anxa1/Loxl3/Gli3/Runx3/Nrarp/Zfp35/Socs5/Irf1/Fbxo7/Il4ra/Ptpn2/Prdx2/Rc3h1	22
GO:0071375	cellular response to peptide hormone stimulus	70/4657	244/23210	0.000755925	0.00470421	0.00322683	Cish/Socs1/Rangap1/Nr4a2/H2afz/Sgk1/Cfl1/Foxc2/Cdk4/Src/Cav2/Pde3b/Gdf15/Srsf3/Nucks1/Pparg/Prkcd/Grb14/Phip/Ybx1/Parp1/Soga1/Tbc1d4/Ankrd26/Pak1/Csk/Uchl3/Prkci/Anxa5/Smarcc1/Ptprv/Pkm/Eif4ebp2/Ncoa5/Hnrnpk/Lpin2/Bcar1/Sh2b2/Ptk2/Stat1/Ywhag/Capn10/Rab8b/Nfkb1/Hsf1/Gper1/Gsk3a/Irf1/Cyfip1/Crk/Prkca/Rab8a/Lpin3/Ahcyl1/Ptpn1/Rab31/Gkap1/Prkaa1/Atp2b1/Gnai2/Hdac9/Rela/Ptpn2/Sp1/Sirt1/Myo5a/Pten/Slc…	70
GO:0051153	regulation of striated muscle cell differentiation	40/4657	123/23210	0.000761607	0.00473481	0.00324782	Nfatc2/Il1f9/Myocd/Ezh2/G6pdx/Efnb2/Kat2a/Gdf15/Arrb2/Edn1/Ybx1/Myf5/Capn2/Pak1/Msx1/Pin1/Ctdp1/Notch1/Ddx39b/Parp2/Ehd1/Hdac2/Nkx2-5/Tomm70a/Foxp1/Trip10/Hdac3/Rbpj/Gsk3a/Nln/Maml1/Il4ra/Frs2/Ehd2/Hdac9/Cflar/Yy1/Daxx/Sirt1/Trim32	40
GO:1901652	response to peptide	103/4657	384/23210	0.000770069	0.00478262	0.00328061	Ngfr/Vgf/Cish/Timeless/Ddx11/Socs1/Cited1/Rangap1/Nr4a2/Cad/Ramp3/H2afz/Sgk1/Cfl1/Vim/Ptpn22/Foxc2/Cdk4/Irf5/Ripk2/Trpv4/Src/Cav2/Pde3b/Trp53/Gdf15/Trim16/Smpd3/Srsf3/Nucks1/Anxa1/Pparg/Prkcd/Cacybp/Grb14/Phip/Ybx1/Parp1/Eif6/Soga1/Tbc1d4/Ankrd26/Pak1/Csk/Uchl3/Prkci/Anxa5/Notch1/Smarcc1/Nfkbia/Ptprv/Pkm/Eif4ebp2/Ncoa5/Hnrnpk/Cacna1a/Lpin2/Bcar1/Eif2b3/Sh2b2/Rpl23/Ptk2/Stat1/Creb1/Ywhag/Capn10/Ra…	103
GO:0006458	'de novo' protein folding	16/4657	36/23210	0.000791423	0.00491031	0.0033682	Hspd1/Hspe1/Hsph1/Hspa14/Ptges3/Hspa8/Cct2/Dnajb1/Chchd4/Hspa1b/Hspa5/Hspa13/Tor1a/Tor2a/Hspa9/St13	16
GO:0000722	telomere maintenance via recombination	9/4657	15/23210	0.00080128	0.00493913	0.00338797	Rad51/Brca2/Rad51c/Ercc1/Rad50/Smc6/Xrcc1/Smc5/Nsmce2	9
GO:0006337	nucleosome disassembly	9/4657	15/23210	0.00080128	0.00493913	0.00338797	Grwd1/Smarcd2/Smarcc1/Smarcb1/Smarcd1/Arid1a/Smarca4/Smarce1/Arid2	9
GO:0034471	ncRNA 5'-end processing	9/4657	15/23210	0.00080128	0.00493913	0.00338797	Pop1/Rpp30/Pop4/Pop5/Pop7/Ssb/Abt1/Trmt10c/Rpp14	9
GO:0051131	chaperone-mediated protein complex assembly	9/4657	15/23210	0.00080128	0.00493913	0.00338797	Hsp90aa1/Ptges3/Cct2/Hsp90ab1/Pfdn6/Hdac6/Hspa4/Bbs12/Stub1	9
GO:0050773	regulation of dendrite development	57/4657	191/23210	0.000802139	0.00493913	0.00338797	Ngfr/Cdc20/Shank2/Arc/Lrp8/Camk1d/Ezh2/Id1/Cit/Myo5b/Met/Sgk1/Cfl1/Il1rap/Tlx2/Ywhah/Ngef/Baiap2/Efna1/Robo1/Iqgap1/Rap2a/Fmr1/Caprin1/Arf1/Arf6/Dlg5/Actr2/Tiam1/Nedd4l/Hnrnpk/Dbn1/Carm1/Actr3/Lrrk2/Hdac2/Llph/Pias2/D16Ertd472e/Rac1/Pqbp1/Gsk3a/Cyfip1/Cyth2/Crk/Zmynd8/Mapk6/Ankrd27/Rhoa/Eef2k/Fbxw8/Eif4g2/Lpar1/Pten/Rapgef2/Adam10/Crkl	57
GO:0010799	regulation of peptidyl-threonine phosphorylation	19/4657	46/23210	0.000803246	0.00493913	0.00338797	Plk1/Met/Wnk3/Ripk2/Smad7/Cadm4/Ddit4/Ppp2r5d/Phip/S1pr2/Prkag2/Spred2/Eif4g1/Spred1/Ube2k/Axin1/Gsk3a/Mapk1/Tnks1bp1	19
GO:0045010	actin nucleation	19/4657	46/23210	0.000803246	0.00493913	0.00338797	Iqgap2/Actr3b/Arpc5/Trim27/Wasf1/Evl/Arf1/Arpc4/Arpc1b/Actr2/Arpc1a/Actr3/Ap1ar/Cyfip1/Arpc2/Hip1r/Coro1b/Gmfb/Arpc3	19
GO:0060147	regulation of posttranscriptional gene silencing	19/4657	46/23210	0.000803246	0.00493913	0.00338797	Trp53/Pparg/Dhx9/Tarbp2/Xpo5/Fmr1/Elavl1/Ripk1/Adar/Tert/Eif4g1/Zmpste24/Nfkb1/Zfp36/Zc3h10/Ajuba/Bcdin3d/Pum1/Ddx5	19
GO:0060966	regulation of gene silencing by RNA	19/4657	46/23210	0.000803246	0.00493913	0.00338797	Trp53/Pparg/Dhx9/Tarbp2/Xpo5/Fmr1/Elavl1/Ripk1/Adar/Tert/Eif4g1/Zmpste24/Nfkb1/Zfp36/Zc3h10/Ajuba/Bcdin3d/Pum1/Ddx5	19
GO:0014015	positive regulation of gliogenesis	31/4657	89/23210	0.000807654	0.0049613	0.00340318	Lrp2/Tnf/Gfap/Prkch/Tenm4/Id2/Myc/Clcf1/Spint1/Vim/E2f1/Hdac1/Il34/Zfp365/Pparg/Fubp1/Prmt5/Ppp1cc/Prkci/Notch1/Hes1/Tiam1/Actr3/Hdac2/Csf1/Ptk2/Prpf19/Dicer1/Lyn/Rela/Crkl	31
GO:0051494	negative regulation of cytoskeleton organization	48/4657	155/23210	0.000831456	0.00510246	0.0035	Nek2/Kifc1/Ccnf/Add2/Ckap2/Stmn1/Stmn2/Npm1/Met/Sgk1/Cfl1/Mdm1/Rbm14/Eps8/Fkbp4/Tmod2/Kat2a/Pfn1/Tmsb4x/Prkcd/Mtpn/Capg/Evl/Vill/Trim37/Twf1/Tmod3/Hdac6/Gas2l1/Ppfia1/Nubp1/Clasp2/Dbn1/Cdk5rap2/Capza1/Nav3/Katnb1/Mapre1/S1pr1/Arpc2/Capzb/Hip1r/Coro1b/Rdx/Gmfb/Eml4/Wasf2/Camsap1	48
GO:0032608	interferon-beta production	21/4657	53/23210	0.00083812	0.00513826	0.00352456	Hmgb2/Traip/Ptpn22/Hmgb1/Polr3g/Cactin/Dhx9/Zfp64/Nmi/Tirap/Polr3d/Traf3ip1/Irf1/Polr3b/Polr3f/Yy1/Polr3c/Polr3a/Traf3/Ifnar1/Tbk1	21
GO:0036473	cell death in response to oxidative stress	32/4657	93/23210	0.000852047	0.00521332	0.00357604	Melk/Met/Map3k5/Txn1/Hsph1/Hspb1/Trp53/Sod1/Sigmar1/Sfpq/Ncoa7/Parp1/Nono/Pml/Hdac6/Gata4/Pde8a/Ripk1/Lrrk2/Stk24/Ubqln1/Gfer/Foxp1/Mapk7/P4hb/Pdcd10/Fbxo7/Park7/Hif1a/Uaca/Sirt1/Ctnnb1	32
GO:0043506	regulation of JUN kinase activity	32/4657	93/23210	0.000852047	0.00521332	0.00357604	Wnt7b/Tnf/Cbs/Syk/Il1rn/Mlkl/Ptpn22/Tnxb/Map3k5/Ripk2/Edn1/Ptk2b/Pak1/Map3k11/Dnaja1/Gstp1/Rps3/Tiam1/Vangl2/Ripk1/Dusp10/Map4k2/Tirap/Axin1/Map3k12/Ercc6/Map3k1/Aida/Irak1/Ptpn1/Map3k4/Dab2	32
GO:1903037	regulation of leukocyte cell-cell adhesion	80/4657	287/23210	0.000862218	0.00527034	0.00361516	Myb/Igfbp2/Tnf/Havcr2/Fgl2/Dock8/Il2rg/Ccl5/Socs1/Syk/Adam8/Hspd1/Blm/Cd44/Tigit/Ada/Hsp90aa1/Ptpn22/Lag3/Lck/Efnb2/Ripk2/Pnp/Hsph1/Smad7/Il12rb1/Adora2a/Pag1/Casp3/Mad1l1/Hlx/Tnfrsf21/Tnfsf9/Ass1/Anxa1/Ets1/Ptpn6/Gata3/Loxl3/Gli3/Efnb3/Runx3/Ccl2/Cd276/Lgals1/Dlg5/Gstp1/Hes1/Nrarp/Rps3/Zfp35/Socs5/Has2/Sdc4/Cd1d1/Adk/Fadd/Dusp10/Sart1/Malt1/Nfkbiz/Irf1/Glmn/Ephb4/Zmiz1/Irak1/Efnb1/Il4ra/Fam49b/Z…	80
GO:1903828	negative regulation of cellular protein localization	38/4657	116/23210	0.000871425	0.00532137	0.00365016	Lrrc15/Sapcd2/Bard1/Cdt1/Rangap1/Terf1/Txn1/Hsph1/Csk/Arf6/Dnaja1/Rab23/Sin3a/Polr1a/Ppfia1/Nedd4l/Bag4/Lrrk2/Tmem98/Hdac3/Ube2j1/Tax1bp3/Yod1/Ap2m1/Ubxn2b/Gdi1/Picalm/Ankrd13a/Park7/Abhd17a/Lzts2/Abhd17b/Sirt1/Dab2/Ppp2r5a/Nsfl1c/Abhd17c/Gopc	38
GO:0000012	single strand break repair	7/4657	10/23210	0.000879771	0.00534073	0.00366344	Smc2/Smc4/Tdp1/Parp1/Xrcc1/Aplf/Sirt1	7
GO:0000183	chromatin silencing at rDNA	7/4657	10/23210	0.000879771	0.00534073	0.00366344	Suv39h1/Rrp8/Bend3/Naa40/Smarca5/Ubtf/Sirt1	7
GO:0044154	histone H3-K14 acetylation	7/4657	10/23210	0.000879771	0.00534073	0.00366344	Nap1l2/Kat2a/Gata3/Meaf6/Brd4/Kmt2a/Sirt1	7
GO:0075522	IRES-dependent viral translational initiation	7/4657	10/23210	0.000879771	0.00534073	0.00366344	Ptbp1/Pcbp2/Denr/Eif3b/Ssb/Eif3d/Eif3a	7
GO:1901838	positive regulation of transcription of nucleolar large rRNA by RNA polymerase I	7/4657	10/23210	0.000879771	0.00534073	0.00366344	Ddx11/Ncl/Pwp1/Nol11/Smarcb1/Smarca4/Pih1d1	7
GO:1902415	regulation of mRNA binding	7/4657	10/23210	0.000879771	0.00534073	0.00366344	Eif4a3/Fmr1/Hnrnpl/Carm1/Eif4g1/Cdk9/Eif3d	7
GO:0010611	regulation of cardiac muscle hypertrophy	26/4657	71/23210	0.000889617	0.00538466	0.00369358	Errfi1/G6pdx/Edn1/Mtpn/Parp1/Twf1/Pak1/Pin1/Ctdp1/Notch1/Ddx39b/Parp2/Lmna/Adk/Atp2b4/Tomm70a/Foxp1/Ptk2/Trip10/Glrx3/Gsk3a/Cdk9/Prkca/Yy1/Sirt1/Slc9a1	26
GO:0070192	chromosome organization involved in meiotic cell cycle	26/4657	71/23210	0.000889617	0.00538466	0.00369358	Ccnb1ip1/Bub1/Trip13/Bub1b/Fancd2/Rad51/Smc2/Ncaph/Brip1/Ccne1/Ncapd2/Ccne2/Smc4/Ndc1/Mcmdc2/Ncapd3/Terf1/Rad51c/Msh4/Mre11a/Rad50/Syde1/Mlh1/Ncaph2/Atm/Ehmt2	26
GO:1903051	negative regulation of proteolysis involved in cellular protein catabolic process	26/4657	71/23210	0.000889617	0.00538466	0.00369358	Pbk/Senp1/Uchl5/Efna1/Alad/Hsp90ab1/Rpl11/Pml/Sdcbp/Smarcc1/Usp14/Rpl5/Rps7/Rpl23/Usp7/Ube2j1/Yod1/Sufu/Anks1/Psmf1/Park7/Caml/Trim39/Ccar2/Wac/Csnk2a2	26
GO:0045638	negative regulation of myeloid cell differentiation	33/4657	97/23210	0.000892896	0.00539923	0.00370357	Ncapg2/Twist2/Hmgb3/Tjp2/Myc/Nme1/Trib1/Cdk6/Tcf3/Ptk2b/Gata2/Rbm15/Prmt1/Nfkbia/Gas2l1/Meis2/Wdr61/Ctr9/Lrrc17/Zfp36/Meis1/Hoxa9/Hspa9/Leo1/Ubash3b/Rara/Lyn/Paf1/Ptpn2/Tob2/Thoc5/Pias3/Ctnnb1	33
GO:0008631	intrinsic apoptotic signaling pathway in response to oxidative stress	18/4657	43/23210	0.000906976	0.00547368	0.00375464	Melk/Map3k5/Hsph1/Hspb1/Sod1/Sfpq/Parp1/Nono/Pml/Stk24/Ubqln1/Mapk7/P4hb/Pdcd10/Park7/Hif1a/Uaca/Sirt1	18
GO:0042771	intrinsic apoptotic signaling pathway in response to DNA damage by p53 class mediator	18/4657	43/23210	0.000906976	0.00547368	0.00375464	Atad5/Chek2/Cd44/Brca2/Msh2/Trp53/Ddit4/Rpl26/Mif/Rps27l/Pml/Hnrnpk/Topors/Shisa5/Aen/Zfp385a/Kdm1a/Sirt1	18
GO:0010390	histone monoubiquitination	14/4657	30/23210	0.000925195	0.00557277	0.00382261	Uhrf1/Trim37/Rnf168/Kdm2b/Ctr9/Ube2e1/Cul4b/Bcor/Leo1/Pcgf2/Paf1/Bmi1/Atxn7l3/Wac	14
GO:0035066	positive regulation of histone acetylation	14/4657	30/23210	0.000925195	0.00557277	0.00382261	Brca1/Nap1l2/Ruvbl2/Rps6ka4/Kat2a/Arrb1/Paxip1/Gata3/Smarcb1/Tada2b/Tada2a/Kat7/Pih1d1/Auts2	14
GO:0003300	cardiac muscle hypertrophy	34/4657	101/23210	0.000930174	0.00559045	0.00383474	Errfi1/Myocd/Ezh2/G6pdx/Adra1b/Edn1/Nppb/Mtpn/Parp1/Twf1/Pak1/Pin1/Ctdp1/Notch1/Tiam1/Gata4/Ddx39b/Parp2/Lmna/Adk/Inpp5f/Atp2b4/Tomm70a/Foxp1/Ptk2/Trip10/Glrx3/Gsk3a/Cdk9/Prkca/Nfatc3/Yy1/Sirt1/Slc9a1	34
GO:0042790	nucleolar large rRNA transcription by RNA polymerase I	10/4657	18/23210	0.000930838	0.00559045	0.00383474	Ddx11/Ncl/Tcof1/Polr1e/Pwp1/Nol11/Smarcb1/Smarca4/Cd3eap/Pih1d1	10
GO:0043094	cellular metabolic compound salvage	10/4657	18/23210	0.000930838	0.00559045	0.00383474	Enoph1/Mtap/Ada/Aprt/Uck2/Ampd2/Adk/Hprt/Pdxk/Mri1	10
GO:0009611	response to wounding	128/4657	495/23210	0.000937461	0.00562477	0.00385828	Ngfr/Serpinb2/Nefl/Selp/F2rl1/Aurka/Serpine1/Tpsab1/Tnc/Foxa2/Dhfr/Plek/Eldr/Gap43/Gfap/Procr/Lgr6/Aqp1/Syk/Siglecg/Ezh2/Msx2/Hbegf/Cd44/Rtn4rl1/F2rl2/Gja1/Fermt3/Gdnf/Mertk/Anxa2/Fbln1/Syt7/Elk3/Hmgb1/Foxc2/Ifrd1/Dancr/Timp1/Mir17hg/Flna/Gli1/Vash1/Serpind1/Cxadr/5430416N02Rik/Cadm4/Plau/Celsr1/Itgb3/Casp3/Zfp36l2/Dcbld2/Sod1/Myh10/Ptger4/Cd109/Tyro3/Mif/Anxa1/Axl/Cnn2/Prkcd/Evl/Pdgfa/Tarbp2/Ptp…	128
GO:0043648	dicarboxylic acid metabolic process	30/4657	86/23210	0.000945777	0.00566917	0.00388873	Dhfr/Gad2/Shmt1/Adss/Amdhd1/Gclm/Mthfd1l/Mthfd1/Prodh/Gls2/Atic/Me2/Ass1/Gclc/Shmt2/Aldh5a1/Suclg2/Fpgs/Gls/Me1/Idh3a/Mdh2/Cs/Oat/Mrps36/Acly/Got2/Mtrr/Htt/Glud1	30
GO:0061138	morphogenesis of a branching epithelium	64/4657	221/23210	0.000953148	0.00570783	0.00391525	Hhip/Areg/Tnf/Tnc/Foxa2/Kdr/Timeless/Hmga2/Grhl2/Foxa1/Etv4/Tbx20/Pax8/Flt1/Msx2/Cd44/Met/Myc/Gdnf/Epha2/Spint1/Foxc2/Src/Hhex/Lef1/Celsr1/Edn1/Sox9/Pdgfa/Smo/Gli3/Pak1/Rbm15/Pml/Phb2/Dlg5/Col4a1/Notch1/Nrarp/Plxna1/Vangl2/Nfatc1/Fem1b/Ppp1ca/Kras/Sema3a/Vdr/Abl1/Csf1/Sirt6/Ptch1/Srf/Acvr1/Tmtc3/Nfatc3/Ncoa3/Ctnnbip1/Frs2/Dicer1/Med1/Lama5/Yap1/Stk4/Ctnnb1	64
GO:0031663	lipopolysaccharide-mediated signaling pathway	20/4657	50/23210	0.000960226	0.00573773	0.00393576	Tnf/Ccl5/Ptpn22/Trib1/Ripk2/Mif/Cactin/Nfkbia/Cd14/Malt1/Stat1/Myd88/Prkca/Irak1/Nfkbil1/Mapk1/Cx3cl1/Lyn/Prdx2/Bcl10	20
GO:0060043	regulation of cardiac muscle cell proliferation	20/4657	50/23210	0.000960226	0.00573773	0.00393576	Ccnb1/Cdk1/Tbx20/Kcnk2/Gja1/Gli1/Cxadr/Mapk11/Notch1/Gata4/Ripk1/Hdac2/Nkx2-5/Foxp1/Rbpj/Meis1/Mapk1/Yap1/Sav1/Pten	20
GO:0042692	muscle cell differentiation	105/4657	395/23210	0.000962395	0.00573773	0.00393576	Wnt7b/Uchl1/Nfatc2/Il1f9/Myocd/Ezh2/Ereg/Rbpms2/Dnmt1/Ptbp1/Krt8/Krt19/Met/G6pdx/Actg1/Csrp2/Ifrd1/Eif5a/Adra1b/Efnb2/Cxadr/Tmod2/Kat2a/Cav2/Wdr1/Gdf15/Arrb2/Edn1/Myh10/Csrp1/Tmsb4x/H3f3b/Hey1/Sox9/Cacybp/Hira/Ybx1/Tarbp2/Smo/Nebl/Myf5/Capn2/Pak1/Msx1/Pin1/Ctdp1/Ptcd2/Notch1/Hes1/Tmod3/Vangl2/Hdac6/Gata4/Ddx39b/Parp2/Lmna/Nfatc1/Ehd1/Arid1a/Smarca4/Hdac2/Nkx2-5/Myh9/Kras/Tomm70a/Foxp1/Trip10/Zmps…	105
GO:0007548	sex differentiation	80/4657	288/23210	0.000962774	0.00573773	0.00393576	Ptprn/Lrp2/Vgf/Serpine1/Ccnd1/Hmgb2/Brip1/Gpr149/Kdr/Fanca/Aspm/Hmga2/Afp/Kif18a/Edn2/Cntfr/Srd5a1/Ereg/Brca2/Gja1/Map7/Nup107/Mertk/Nup210l/Fkbp4/Lfng/Flna/Cbx2/Msh4/Msh2/Src/Pla2g4a/Arrb2/Sod1/Ptger4/Ercc1/Smad9/Tyro3/Arrb1/H3f3b/Axl/Prdx4/Ermp1/Sox9/Bik/Sf1/Gata3/Bax/Lhx9/Fancf/Rhobtb3/Gata4/Bak1/Hnrnpk/Gas2/Sema3a/Safb2/Patz1/Inhba/Atm/Nrip1/Fancg/Tcf7/Kmt2b/Bcl2l11/Wdr48/Hoxa9/Ncoa3/Atn1/Sma…	80
GO:0072593	reactive oxygen species metabolic process	80/4657	288/23210	0.000962774	0.00573773	0.00393576	Ngfr/F2rl1/Hba-a1/Brca1/Foxm1/Tnf/Cyp1a1/Dhfr/Nqo1/Hbq1b/Hrh1/Cbs/Syk/Hspd1/Tfap2a/Ptgs2/Met/Ulbp1/G6pdx/Txnrd1/Hsp90aa1/Eif5a/Gls2/Ripk3/Ier3/Trp53/Ddit4/Plau/Edn1/Ddah1/Sod1/Ptk2b/Ptger4/Smpd3/Ass1/Prdx4/Prkcd/Klf2/Aatf/Cycs/Coq7/Eif6/Khsrp/Rab27a/Gnai3/Gstp1/Bcr/Atpif1/Prdx1/Dynll1/Ripk1/Atp2b4/Prdx6/Lrrk2/Spr/Arf4/Ndufaf2/Nqo2/Rac1/Pdk3/Por/Clcn3/Zfp13/Sh3pxd2b/Parl/Eef1a1/Park7/Prcp/Rhoa/Hif…	80
GO:0009124	nucleoside monophosphate biosynthetic process	51/4657	168/23210	0.000964492	0.00574244	0.00393899	Dctd/Tyms/Dut/Shmt1/Ak2/Pfas/Adss/Myc/Ada/Slc25a13/Impdh2/Umps/Aprt/Ier3/Uck2/Trp53/Ak4/Eno1b/Ddit4/Pgam1/Ppat/Prps2/Gart/Atic/Mif/Ampd2/Parp1/Prps1/Eif6/Gm10250/Prkag2/Pfkl/Adpgk/Gale/Pgk1/Gmps/Hk1/Pkm/Hprt/Paics/Stoml2/Foxk2/Sirt6/Adsl/Galk1/Cyc1/Atp5b/Hif1a/Prkaa1/Ndufc2/Atp5c1	51
GO:0045738	negative regulation of DNA repair	13/4657	27/23210	0.000974942	0.00579351	0.00397403	Rmi2/Aunip/Parpbp/Fancb/Polq/Smchd1/Ogg1/Rif1/Rps3/Ubqln4/Hsf1/Rnf169/Mad2l2	13
GO:1901532	regulation of hematopoietic progenitor cell differentiation	13/4657	27/23210	0.000974942	0.00579351	0.00397403	Ankle1/Kdr/Flt1/Cdk6/Notch1/Hes1/Nudt21/Pus7/Setd1a/Ap2a2/Ythdf2/Hspa9/Dpf2	13
GO:0007095	mitotic G2 DNA damage checkpoint	11/4657	21/23210	0.000991975	0.00587219	0.004028	Clspn/Cdk1/Blm/Mbd4/Donson/Ier3/Mre11a/Nbn/Brsk1/Atm/Rint1	11
GO:0051016	barbed-end actin filament capping	11/4657	21/23210	0.000991975	0.00587219	0.004028	Add2/Cfl1/Eps8/Mtpn/Capg/Evl/Twf1/Capza1/Arpc2/Capzb/Rdx	11
GO:0060333	interferon-gamma-mediated signaling pathway	11/4657	21/23210	0.000991975	0.00587219	0.004028	Hpx/Socs1/Nlrc5/Trp53/Pparg/Nmi/Cdc37/Stat1/Irf1/Med1/Ptpn2	11
GO:0090050	positive regulation of cell migration involved in sprouting angiogenesis	11/4657	21/23210	0.000991975	0.00587219	0.004028	Kdr/Ptgs2/Foxc2/Gata2/Anxa1/Abl1/Hmox1/Hdac7/Map3k3/Pik3c2a/Hdac9	11
GO:0007064	mitotic sister chromatid cohesion	12/4657	24/23210	0.00100143	0.00589438	0.00404322	Cdc20/Dscc1/Cdca5/Pttg1/Naa10/Chtf8/Smc1a/Pds5a/Pds5b/Smc5/Naa50/Nsmce2	12
GO:0010499	proteasomal ubiquitin-independent protein catabolic process	12/4657	24/23210	0.00100143	0.00589438	0.00404322	Psma7/Psma1/Enc1/Psmb2/Psma4/Psma3/Psma5/Psma6/Psma2/Psmb4/Psmb5/Psmb3	12
GO:0016578	histone deubiquitination	12/4657	24/23210	0.00100143	0.00589438	0.00404322	Kat2a/Sart3/Usp36/Usp49/Taf10/Usp7/Usp15/Trrap/Brcc3/Usp21/Usp22/Atxn7l3	12
GO:0033233	regulation of protein sumoylation	12/4657	24/23210	0.00100143	0.00589438	0.00404322	Ahrr/Gnl3/Sumo2/Ube2i/Traf7/Egr1/Park7/Rela/Pias3/Hmg20b/Gnl3l/Ctnnb1	12
GO:0035561	regulation of chromatin binding	12/4657	24/23210	0.00100143	0.00589438	0.00404322	Cdt1/Ddx11/Larp7/Ctbp2/Tdg/Btaf1/Mepce/Senp2/Pygo2/Kdm1a/Mbd2/Ctnnb1	12
GO:1901984	negative regulation of protein acetylation	12/4657	24/23210	0.00100143	0.00589438	0.00404322	Brca1/Msx3/Noc2l/Hdac1/L3mbtl2/Sin3a/Hdac2/Pih1d1/Park7/Sirt1/Atg5/Zfp451	12
GO:0044743	protein transmembrane import into intracellular organelle	17/4657	40/23210	0.00101877	0.00598505	0.00410541	Hspd1/Tomm40/Timm50/Chchd4/Timm13/Tomm20/Timm9/Agk/Timm23/Tomm7/Tomm40l/Dnajc19/Timm17a/Grpel1/Timm10/Timm44/Dnlz	17
GO:0046456	icosanoid biosynthetic process	17/4657	40/23210	0.00101877	0.00598505	0.00410541	Fabp5/Edn2/Syk/Ptgs2/Tbxas1/Ptgs1/Pla2g4a/Edn1/Ptges3/Mif/Anxa1/Mgst2/Mgst3/Alox5ap/Lta4h/Ptges2/Sirt1	17
GO:1904019	epithelial cell apoptotic process	37/4657	113/23210	0.00102096	0.00599222	0.00411033	Ngf/Serpine1/Col18a1/Tnf/Kdr/Angptl4/Krt8/Cd40/Casp8/Jag2/Bok/E2f1/Hdac1/Arrb2/Gata2/Gata3/Eif2s1/Arf6/Prkci/Srsf6/Pak4/Tert/Abl1/Rgcc/Abl2/Hdac3/Capn10/Ano6/Hmox1/Gper1/Zfp36/Tnip2/Mapk7/Stk3/Cflar/Stk4/Trim32	37
GO:0007178	transmembrane receptor protein serine/threonine kinase signaling pathway	96/4657	357/23210	0.0010409	0.00610345	0.00418663	Lrp2/Vwc2l/Kdr/Afp/Dlx1/Bmp8b/Tbx20/Grem2/Myocd/Cited1/Cer1/Dusp15/Bambi/Id1/Msx2/Dact2/Zfp703/Gdnf/Rnf165/Vim/Rbm14/Rasl11b/Mtmr4/Src/Cav2/Smad7/Lef1/Trp53/Gdf15/Gcnt2/Arrb2/Smpd3/Peg10/Smad9/Cd109/Ltbp1/Chst11/Runx2/Men1/Parp1/Tgfb1i1/Btbd11/Fkbp1a/Hsp90ab1/Tgif2/Ccl2/Pml/Sdcbp/Msx1/Pin1/Notch1/Slc39a5/Itga3/Hes1/Jun/Gata4/Hspa5/Nup93/Nlk/Snx25/Nkx2-5/Inhba/Abl1/Atoh8/Ptk2/Axin1/Creb1/Rbpj/Usp1…	96
GO:0051701	interaction with host	38/4657	117/23210	0.00104449	0.00611873	0.00419711	Hs3st5/Trim59/Ifitm1/Myc/Trim15/Chmp4c/Fbln1/Vps37b/Trim28/Cav2/Itgb3/Trim27/Mre11a/Axl/Thoc3/Rad50/Tcp1/Pml/Smc3/Lgals1/Nbn/Ddx39b/Thoc1/Vamp8/Hyal2/Eif2ak4/Thoc6/Ccnk/Bcl2l11/P4hb/Snx3/Tsg101/Trim25/Ist1/Thoc5/Trim32/Vps16/Itgav	38
GO:0001570	vasculogenesis	32/4657	94/23210	0.00104666	0.00611984	0.00419787	Wnt7b/Foxm1/Kdr/Asb4/Tbx20/Myocd/Cited1/Gjc1/Ackr3/Epha2/Hhex/Hey1/Paxip1/Smo/Ptprj/Notch1/Tead2/Ccm2/Wars2/Gata4/Has2/Smarca4/Nkx2-5/Spred1/Ptk2/Hdac7/Glmn/Zmiz1/Brpf1/Yap1/Rapgef2/Ctnnb1	32
GO:0060968	regulation of gene silencing	32/4657	94/23210	0.00104666	0.00611984	0.00419787	Atad2/Cdc45/Dnmt1/Trim28/Trp53/Pparg/Hira/Dhx9/Tarbp2/Xpo5/Fmr1/Naa40/Elavl1/Pphln1/Sin3a/Ripk1/Adar/Tert/Eif4g1/Sirt6/Zmpste24/Nfkb1/Setdb1/Zfp36/Zc3h10/Ajuba/Bcdin3d/Mier1/Sirt1/Pum1/Morc2a/Ddx5	32
GO:0070372	regulation of ERK1 and ERK2 cascade	84/4657	306/23210	0.00107644	0.00628803	0.00431324	Ngf/Akap12/F2rl1/Flt3/Fam83d/Kdr/C5ar1/Havcr2/Errfi1/Ccl5/Sema7a/Syk/Flt1/Ccr1/Dusp15/L1cam/Cd44/Ramp3/Ackr3/Dusp4/Epha2/Clcf1/Glipr2/Ptpn22/Fbln1/Hmgb1/Dusp6/Spry4/Ripk2/Trpv4/Src/Ezr/Slc9a3r1/Itgb3/Gcnt2/Arrb2/Ptk2b/Mif/Arrb1/Phb/Pdgfa/Ptpn6/Prmt5/Ankrd26/Csk/Ccl2/Phb2/Pin1/Notch1/F2r/Gstp1/Jun/Rap1b/Tiam1/Gata4/Pde8a/Dusp10/Pdgfc/Prkd2/Nqo2/Traf7/Kars/Abl1/Tirap/Spred1/Abl2/Map3k12/Gper1/Vrk3/…	84
GO:0010770	positive regulation of cell morphogenesis involved in differentiation	55/4657	185/23210	0.00107975	0.0063014	0.00432241	Nefl/Ngf/Lrp8/Sema7a/L1cam/Myo5b/Met/Limk1/Sgk1/S100a10/Flna/Triobp/Itgb3/Baiap2/C1qbp/Robo1/Fxn/Plxna4/Caprin1/Nin/Pak1/Tnfrsf12a/Actr2/Rpl4/Net1/Tiam1/Plxna1/Trpv2/Has2/Calr/Dbn1/Actr3/Map6/Pias2/Dock1/Abl1/Rac1/Srf/Adnp/Dock5/Cyfip1/Crk/Efna5/Gdi1/Picalm/Ntn1/Ankrd27/Arpc2/Eef2k/Fbxw8/Ist1/Dab2/Eif4g2/Crkl/Skil	55
GO:1905207	regulation of cardiocyte differentiation	23/4657	61/23210	0.00109	0.00635528	0.00435937	Myocd/G6pdx/Efnb2/Kat2a/Arrb2/Edn1/Pak1/Pin1/Ctdp1/Gata4/Ddx39b/Parp2/Nkx2-5/Tomm70a/Foxp1/Trip10/Hdac3/Rbpj/Gper1/Gsk3a/Frs2/Yy1/Sirt1	23
GO:0009123	nucleoside monophosphate metabolic process	79/4657	285/23210	0.00110118	0.00641439	0.00439992	Ccnb1/Cdk1/Dctd/Tyms/Dut/Shmt1/Dnph1/Ak2/Pfas/Adss/Myc/Ada/Slc25a13/Impdh2/Umps/Aprt/Gmpr2/Ier3/Msh2/Uck2/Trp53/Ppif/Ak4/Eno1b/Ddit4/Pgam1/Ppat/Prps2/Gart/Atic/Mif/Nudt5/Hspa8/Ampd2/Parp1/Kif5c/Fxn/Cycs/Shmt2/Coq7/Prps1/Eif6/Bend3/Gm10250/Prkag2/Pfkl/Adpgk/Gale/Pgk1/Atpif1/Gmps/Hk1/Pkm/Hprt/Paics/Stoml2/Foxk2/Ldha/Cox6a1/Slc25a25/Sirt6/Adsl/Guk1/Gadd45gip1/Galk1/Ola1/Cox5a/Cyc1/Ndufb8/Atp5b/Park7…	79
GO:0097581	lamellipodium organization	29/4657	83/23210	0.00110778	0.00644679	0.00442214	Aqp1/Cd44/Nup85/Cfl1/Fscn1/Epha2/Coro1c/Hsp90aa1/Arpc5/Src/Wasf1/Twf1/Cttn/Parvb/Actr3/Rac1/Ccdc88a/Myo9b/Cyfip1/S1pr1/Snx2/Vav3/Ajuba/Arpc2/Auts2/Capzb/Coro1b/Abi1/Wasf2	29
GO:2000648	positive regulation of stem cell proliferation	21/4657	54/23210	0.00111505	0.006483	0.00444698	Prl2c2/Ngf/Aspm/Hmga2/Taf4b/Smo/Gli3/Nfya/Notch1/Vegfc/Tert/Setd1a/Dmrta2/Sirt6/Hnrnpu/Hif1a/Cx3cl1/Zfp335/Kdm1a/Atxn1l/Ctnnb1	21
GO:0014706	striated muscle tissue development	117/4657	449/23210	0.00112817	0.00655311	0.00449507	Lrp2/Ccnb1/Cdk1/Cenpf/Msc/Tbx20/Myocd/Hivep3/Eomes/Kcnk2/Gjc1/Plagl1/Tenm4/Id2/Met/Gja1/G6pdx/Myc/Flnb/Casp8/Pkp2/Foxc2/Ifrd1/Gli1/Adra1b/Efnb2/Ly6e/Cxadr/Kat2a/Cav2/Smad7/Lef1/Arrb2/Edn1/Hlx/Myh10/Emd/Myl6/Hey1/Cacybp/Smo/Fkbp1a/Mapk11/Nebl/Nr2f2/Myf5/Pax7/Pak1/Pin1/Ctdp1/Ptcd2/Notch1/Hdac6/Gata4/Vgll2/Ddx39b/Parp2/Lmna/Ripk1/Nras/Zfp689/Arid1a/Luc7l/Fadd/Hdac2/Nkx2-5/Gtf3c5/Tomm70a/Foxp1/Maff/D…	117
GO:0009141	nucleoside triphosphate metabolic process	82/4657	298/23210	0.00113494	0.00657931	0.00451304	Ccnb1/Cdk1/Dut/Cmpk2/Cad/Ak2/Dctpp1/Myc/Ada/Slc25a13/Nme1/Impdh2/Ran/Dtymk/Nudt1/Ier3/Msh2/Pnp/Ctps/Trp53/Ppif/Ak4/Eno1b/Ddit4/Pgam1/Mif/Nudt5/Hspa8/Ampd2/Parp1/Kif5c/Fxn/Cycs/Shmt2/Coq7/Eif6/Bend3/Gm10250/Prkag2/Pfkl/Adpgk/Gale/Rab23/Gnai3/Pgk1/Nme4/Atpif1/Entpd7/Hk1/Pkm/Cmpk1/Adk/Nme6/Samhd1/Nme7/Stoml2/Lrrk2/Foxk2/Ldha/Cox6a1/Slc25a25/Sirt6/Guk1/Gadd45gip1/Galk1/Ola1/Cox5a/Cyc1/Gtpbp1/Ndufb8/T…	82
GO:0035794	positive regulation of mitochondrial membrane permeability	16/4657	37/23210	0.00113693	0.00657931	0.00451304	Bok/Ier3/Trp53/Ppif/Slc25a5/Gclc/Siva1/Bax/Atpif1/Gsk3a/Bloc1s2/Zfp13/Bcl2l11/Hip1r/Atf2/Slc9a1	16
GO:0045746	negative regulation of Notch signaling pathway	16/4657	37/23210	0.00113693	0.00657931	0.00451304	Dlx1/Dlx2/Jag2/Lfng/Bend6/Gata2/Arrb1/Hey1/Dlk2/Gdpd5/Nrarp/Nfkbia/Kctd10/Slc35c1/Arrdc1/Rita1	16
GO:0071158	positive regulation of cell cycle arrest	16/4657	37/23210	0.00113693	0.00657931	0.00451304	Brca1/Pidd1/Id2/Mybbp1a/Trp53/Rpl26/Rrp8/Casp2/Pml/Ptprv/Rpl23/Rgcc/Crlf3/Uhrf2/Mdm2/Zbtb17	16
GO:0050678	regulation of epithelial cell proliferation	96/4657	358/23210	0.0011464	0.00662795	0.00454641	Ngfr/Ptprn/Birc5/Uhrf1/Ccnd1/Hmgb2/Tnf/Kdr/C5ar1/Iqgap3/Hmga2/Errfi1/Ccl5/Etv4/Apln/Twist2/Flt1/Slurp1/Id1/Npm1/Tgfa/Brca2/Gja1/Zfp703/Myc/Nme1/Hmgn1/Tinf2/Gli1/Vash1/Efnb2/Cxadr/Cdk6/Cav2/Plau/Itgb3/Cd109/Gata2/Robo1/Pparg/Hey1/Sox9/Men1/Smo/Suz12/Gata3/Nr2f2/Bax/Runx3/Ccl2/Phb2/Notch1/Vegfc/Wdr77/Atpif1/Hes1/Jun/Nrarp/Srsf6/Has2/Mcc/Itpr1/Nras/Dusp10/Prkd2/Vdr/Ecm1/Foxp1/Rgcc/Atoh8/Sirt6/Pold4/…	96
GO:0072091	regulation of stem cell proliferation	30/4657	87/23210	0.00117022	0.00675935	0.00463654	Prl2c2/Ngf/Hmgb2/Aspm/Hmga2/Fbln1/Taf4b/Trp53/Smo/Gli3/Kctd11/Nfya/Notch1/Vegfc/Nfatc1/Tert/Lrrk2/Setd1a/Dgcr8/Dmrta2/Sirt6/Hnrnpu/Ncoa3/Hif1a/Cx3cl1/Yap1/Zfp335/Kdm1a/Atxn1l/Ctnnb1	30
GO:0035690	cellular response to drug	101/4657	380/23210	0.00119201	0.00687877	0.00471845	Serpine1/Brca1/Rad51/Ect2/Tnf/Fancb/Kdr/Timeless/Nqo1/Ddx11/Aqp1/Mcpt1/Rgs10/Ezh2/Blm/Met/Actb/Myc/Cfl1/Gdnf/Tfap4/Vim/Ptpn22/Map3k5/Cdk4/Txn1/Ripk2/Ripk3/Ly6e/Hsp90b1/Src/Hsph1/Trp53/Ppif/Spidr/Ddit4/Hnrnpd/Sigmar1/Smpd3/Apex1/Htr1b/Anxa1/Axl/Eif4e/Prkcd/Sox9/Rap2a/Fxn/Fmr1/Rap1b/Rps3/Slc18a2/Net1/Hdac6/Pde8a/Ripk1/Hnrnpk/Atp2b4/Lrrk2/Hdac2/Gstm1/Rnf149/Bcar1/Adam15/Dcps/Foxp1/Abl1/Pde4b/Larp1/A…	101
GO:0009064	glutamine family amino acid metabolic process	24/4657	65/23210	0.00120845	0.00695422	0.00477021	Gad2/Cad/Pfas/Gm5424/Amdhd1/Gclm/Prodh/Gls2/Ctps/Ppat/Ddah1/Pycr2/Ass1/Gclc/Pycrl/Aldh5a1/Fpgs/Phgdh/Gmps/Gls/Atp2b4/Oat/Got2/Glud1	24
GO:0030968	endoplasmic reticulum unfolded protein response	24/4657	65/23210	0.00120845	0.00695422	0.00477021	Ccnd1/Bok/Serp1/Stc2/Pdia6/Bax/Serp2/Hspa5/Bak1/Calr/Tbl2/Parp16/Hspa13/Eif2ak4/Yod1/Stub1/Tmem33/Creb3l1/Canx/Ptpn1/Ptpn2/Dnajc3/Atf6b/Eif2ak3	24
GO:0033627	cell adhesion mediated by integrin	24/4657	65/23210	0.00120845	0.00695422	0.00477021	Itgb7/Itgb2l/Serpine1/Podxl/Ccl5/Ret/Acer2/Syk/L1cam/Ada/Fermt3/Epha2/Foxc2/Plau/Itgb3/Efna1/Ptpn6/Itgb4/Ptk2/Crk/Piezo1/Lyn/Crkl/Itgav	24
GO:0070849	response to epidermal growth factor	18/4657	44/23210	0.00124994	0.00718628	0.00492939	Cfl1/Ncl/Zfp36l2/Iqgap1/Sox9/Zpr1/Pde8a/Bag4/Tpr/Cbl/Zfp36/Eef1a1/Arpc2/Mapk1/Snx6/Git1/Med1/Dab2	18
GO:2000758	positive regulation of peptidyl-lysine acetylation	15/4657	34/23210	0.00125837	0.00722802	0.00495802	Brca1/Nap1l2/Ruvbl2/Rps6ka4/Kat2a/Arrb1/Paxip1/Gata3/Smarcb1/Tada2b/Tada2a/Kat7/Pih1d1/Auts2/Prkaa1	15
GO:0052547	regulation of peptidase activity	108/4657	411/23210	0.00126019	0.00723181	0.00496062	Ngfr/Serpinb2/Naip1/Ngf/Plaur/Birc5/Serpine1/Tnf/Pbp2/Ret/Acer2/St18/Aqp1/Syk/Prr7/Hspd1/Pidd1/Arl6ip1/Ptgs2/Serpini1/Col7a1/Cck/Cd44/Myc/Tfap4/Casp8/Spint1/Mbp/Lck/Map3k5/Timp1/Bok/Ripk2/Serpind1/Senp1/Src/Adora2a/Lef1/Apaf1/Hdac1/Arrb2/Serpinb9b/Efna3/Cd109/Efna1/Casp8ap2/Robo1/Arrb1/Pparg/Prelid1/Men1/Cycs/Rps27l/Gramd4/Bax/Nle1/Pml/Slpi/F2r/Rps3/Hspa1b/Caap1/Bak1/Psme3/Fadd/Pak2/Cdkn2d/Tbc1d1…	108
GO:0008298	intracellular mRNA localization	8/4657	13/23210	0.00126944	0.00726468	0.00498317	Exosc2/Exosc3/Exosc10/Casc3/Zfp36/Pcid2/Zfp385a/Htt	8
GO:0034244	negative regulation of transcription elongation from RNA polymerase II promoter	8/4657	13/23210	0.00126944	0.00726468	0.00498317	Ezh2/Nelfa/Rnf168/Nelfe/Axin1/Hnrnpu/Nelfcd/Nelfb	8
GO:0048012	hepatocyte growth factor receptor signaling pathway	8/4657	13/23210	0.00126944	0.00726468	0.00498317	Esm1/Stmn1/Met/Pak1/Bcar1/Rac1/Ptpn1/Ptpn2	8
GO:0001763	morphogenesis of a branching structure	68/4657	240/23210	0.00127333	0.00728019	0.0049938	Hhip/Areg/Ctnnd2/Tnf/Tnc/Foxa2/Kdr/Timeless/Hmga2/Grhl2/Dlx2/Foxa1/Etv4/Tbx20/Pax8/Flt1/Msx2/Cd44/Met/Myc/Gdnf/Epha2/Spint1/Foxc2/Src/Hhex/Lef1/Celsr1/Edn1/Sox9/Pdgfa/Smo/Gli3/Pak1/Rbm15/Pml/Phb2/Dlg5/Col4a1/Notch1/Nrarp/Plxna1/Vangl2/Hnrnpk/Nfatc1/Fem1b/Lrrk2/Ppp1ca/Kras/Sema3a/Vdr/Abl1/Csf1/Sirt6/Ptch1/Srf/Acvr1/Tmtc3/Nfatc3/Ncoa3/Ctnnbip1/Frs2/Dicer1/Med1/Lama5/Yap1/Stk4/Ctnnb1	68
GO:0006575	cellular modified amino acid metabolic process	52/4657	174/23210	0.00127772	0.00729854	0.0050064	Gsta2/Gstk1/Gsta1/Gm10639/Dhfr/Tyms/Pax8/Slco4a1/Gsta4/Shmt1/G6pdx/Ahcy/Gm5424/Gclm/Mthfd1l/Mthfd1/Gstt3/Plscr1/Gsr/Gart/Pcyox1l/Atic/Sod1/Ass1/Hmgn5/Prdx4/Gclc/Ethe1/Shmt2/Gata3/Mgst2/Aldh9a1/Aldh5a1/Fpgs/Gstp1/Pemt/Gcnt4/Plod3/Ero1lb/Gstm1/Slc22a4/Crtap/P4hb/Park7/Ahcyl1/Med1/Egln1/P4ha2/Mtrr/Ptdss1/Eif2ak3/Serinc5	52
GO:0009615	response to virus	75/4657	270/23210	0.0013581	0.00775058	0.00531647	F2rl1/Flt3/Tnf/Slfn9/Oasl1/Fgl2/Ccl5/Skp2/Rsad2/Cd40/Mx1/Cd37/Ifitm1/Ptpn22/Trim15/Plscr1/Polr3g/Irf5/Cxadr/Il12rb1/Ddx21/Ddit4/Rrp1b/C1qbp/Rnf26/G3bp1/Dhx9/Tarbp2/Ddx41/Pcbp2/Mapk11/Apobec3/Fmr1/Arf1/Pml/Gpatch3/Sin3a/Rnasel/Polr3e/Adar/Samhd1/Rps15a/Fadd/Ilf3/Hnrnpul1/Exosc5/Ddx3x/Zmpste24/Stat1/Polr3d/Hyal2/Eif2ak4/Ercc6/Aim2/Polr3k/Pqbp1/Myd88/Traf3ip1/Irf1/Polr3b/Polr3h/Bcl2l11/Polr3f/Ddx1/I…	75
GO:0050673	epithelial cell proliferation	111/4657	425/23210	0.00136536	0.0077848	0.00533994	Ngfr/Ptprn/Areg/Foxn1/Birc5/Uhrf1/Ccnd1/Hmgb2/Mki67/Tnf/Kdr/C5ar1/Iqgap3/Hmga2/Errfi1/Ccl5/Tcf19/Etv4/Apln/Twist2/Flt1/Slurp1/Ereg/Loxl2/Id1/Npm1/Id2/Tgfa/Brca2/Gja1/Zfp703/Myc/Epha2/Nme1/Hmgn1/Hmgb1/Tinf2/Gli1/Vash1/Efnb2/Cxadr/Cdk6/Cav2/Plau/Itgb3/Alms1/Cd109/Gata2/Robo1/Pparg/Hey1/Scarb1/Sox9/Men1/Smo/Suz12/Gata3/Nr2f2/Bax/Runx3/Ccl2/Phb2/Notch1/Vegfc/Wdr77/Atpif1/Hes1/Jun/Nrarp/Srsf6/Has2/Ptp…	111
GO:0061157	mRNA destabilization	14/4657	31/23210	0.00137803	0.00784258	0.00537958	Mov10/Hnrnpd/Zfp36l2/Mettl16/Khsrp/Mettl3/Hnrnpr/Mex3d/Zfp36/Ythdf2/Mettl14/Upf1/Rc3h1/Pum1	14
GO:0070979	protein K11-linked ubiquitination	14/4657	31/23210	0.00137803	0.00784258	0.00537958	Ube2c/Ube2t/Ube2s/Rnf26/Cdc23/Anapc1/Ube2e3/Anapc5/Anapc11/Rnf4/Ube2d2a/Cdc27/Ube2l3/Anapc4	14
GO:0050856	regulation of T cell receptor signaling pathway	17/4657	41/23210	0.00141833	0.00806454	0.00553183	Kcnn4/Ada/Ptpn22/Lck/Ezr/Ptpn6/Ptprj/Rps3/Prkd2/Malt1/Usp46/Usp12/Usp9x/Rela/Ptpn2/Rc3h1/Bcl10	17
GO:0006414	translational elongation	26/4657	73/23210	0.00142456	0.00808511	0.00554594	Eif5a/Eefsec/Dph5/Dph2/Eif5a2/Eef1d/Eif4a3/Rplp2/Rplp1/Eef1g/Tsfm/Tufm/Hbs1l/Dph7/Eef1b2/Gfm1/Dph6/Gtpbp1/Eef1a1/Zfp598/Trnau1ap/Eef2k/Nemf/Aars/Alkbh1/Dph3	26
GO:0051851	modification by host of symbiont morphology or physiology	26/4657	73/23210	0.00142456	0.00808511	0.00554594	F2rl1/Ccl5/Aqp1/Cfl1/Tfap4/Anxa2/Cav2/Lef1/Hdac1/Rrp1b/Tardbp/Nucks1/Hspa8/Fmr1/Smc3/Ctdp1/Ppib/Jun/Smarcb1/Chd1/Smarca4/Eif2ak4/Ccnk/Gtf2b/Sp1/Sugt1	26
GO:0045910	negative regulation of DNA recombination	19/4657	48/23210	0.00147839	0.00838295	0.00575024	Rmi2/Parpbp/Fancb/Rad18/Ankle1/Polq/Blm/Msh6/Rtel1/Msh2/Zranb3/Smchd1/Pot1b/Msh3/Rif1/Ubqln4/Mlh1/Thoc1/Mad2l2	19
GO:0035335	peptidyl-tyrosine dephosphorylation	13/4657	28/23210	0.00148801	0.00841021	0.00576893	Dusp5/Dusp4/Ptpn5/Dusp6/Ptpn6/Ptprj/Dusp10/Ptpn9/Dusp7/Ptpn1/Ubash3b/Dusp1/Ptpn2	13
GO:0061050	regulation of cell growth involved in cardiac muscle cell development	13/4657	28/23210	0.00148801	0.00841021	0.00576893	G6pdx/Edn1/Pak1/Pin1/Ctdp1/Ddx39b/Parp2/Tomm70a/Foxp1/Trip10/Gsk3a/Yy1/Sirt1	13
GO:0090169	regulation of spindle assembly	13/4657	28/23210	0.00148801	0.00841021	0.00576893	Plk1/Spag5/Chmp4c/Ccsap/Gpsm2/Smc3/Smc1a/Hspa1b/Stag1/Drg1/Tpr/Hnrnpu/Rnf4	13
GO:0018212	peptidyl-tyrosine modification	87/4657	322/23210	0.00148999	0.00841021	0.00576893	Areg/Sh2d1b2/Ttk/Tnf/Kdr/Errfi1/Hpx/Lrp8/Ccl5/Gprc5a/Socs1/Syk/Ncapg2/Flt1/Ereg/Cd40/Cck/Tgfa/Hbegf/Cd44/Gdnf/Clcf1/Fam72a/Ptpn22/Lck/Frk/Ripk2/Src/Hsph1/Cav2/Il12rb1/Dyrk3/Cadm4/Trp53/Hdac1/Tnk2/Itgb3/Arrb2/Tcf3/Ptk2b/Ptger4/Efna1/Mif/Iqgap1/Prkcd/Pdgfa/Ptpn6/Suz12/Tpst1/Wee1/Ptprj/Vegfc/Hes1/Socs5/Sh2b3/Hk1/Inpp5f/Hdac2/Pak2/Pdgfc/Abl1/Ptk2/Rap2b/Cbl/Abl2/Hyal2/Clk3/Adnp/Tpst2/Hsf1/Traf3ip1/Irf…	87
GO:0051235	maintenance of location	87/4657	322/23210	0.00148999	0.00841021	0.00576893	Ngf/Tnf/Tacc3/Bard1/Aspm/Igsf11/Cer1/Rangap1/Gpr39/Ftl1/Plch1/Apob/Slc30a3/Syne2/Lck/Txn1/Flna/Itgb3/Syne3/Ptk2b/Angptl3/Pfn1/Ltbp1/Tmsb4x/Gsto1/Sri/Spag4/Pparg/Scarb1/Hap1/Bscl2/Plin2/Ptpn6/Fkbp1a/Soat1/Twf1/Bax/Gpsm2/Pml/Plcb3/Anxa5/F2r/Kdelr2/Hspa5/Nfkbia/Pip5k1c/Hk1/Itpr1/Lats1/Topors/Dbn1/Hilpda/Ehd1/Tnrc6a/Cherp/Mprip/Abl1/Dgat2/Hdac3/Hnrnpu/Polr2m/Ywhab/Nrip1/Gper1/Trpc1/Sufu/Itpr3/Taf3/Ge…	87
GO:0000729	DNA double-strand break processing	9/4657	16/23210	0.00150597	0.00845417	0.00579909	Brip1/Dna2/Blm/Rbbp8/Rnf138/Slx4/Ube2n/Wdr70/Smarcad1	9
GO:0043518	negative regulation of DNA damage response, signal transduction by p53 class mediator	9/4657	16/23210	0.00150597	0.00845417	0.00579909	Cd44/Dyrk3/Mif/Snai1/Pcbp4/Senp2/Mdm2/Kdm1a/Sirt1	9
GO:0070932	histone H3 deacetylation	9/4657	16/23210	0.00150597	0.00845417	0.00579909	Gm10093/Hdac1/Sfpq/Hdac2/Sirt6/Hdac3/Smarcad1/Hdac9/Sirt1	9
GO:0071498	cellular response to fluid shear stress	9/4657	16/23210	0.00150597	0.00845417	0.00579909	Ptgs2/Spp1/Src/Ptk2b/Ass1/Klf2/Socs5/Hdac3/Mapk7	9
GO:0072673	lamellipodium morphogenesis	9/4657	16/23210	0.00150597	0.00845417	0.00579909	Cd44/Coro1c/Src/Wasf1/Myo9b/Snx2/Coro1b/Abi1/Wasf2	9
GO:0098885	modification of postsynaptic actin cytoskeleton	9/4657	16/23210	0.00150597	0.00845417	0.00579909	Cfl1/Baiap2/Myh10/Pfn1/Wasf1/Cttn/Tiam1/Cyfip1/Rhoa	9
GO:0030879	mammary gland development	49/4657	163/23210	0.00150921	0.00846469	0.00580631	Prl2c2/Prl2c3/Areg/Csn3/Prl2c5/Ccnd1/Iqgap3/Etv4/Msx2/Id2/Tgfa/Brca2/Gja1/Pthlh/Zfp703/Hoxb9/Epha2/Nme1/Aprt/Src/Lef1/Lbh/Robo1/Sox9/Smo/Gata3/Gli3/Bax/Pml/Phb2/Msx1/Lats1/Arhgap35/Vdr/Csf1/Ptch1/Creb1/Bcl2l11/Hoxa9/Deaf1/Ncoa3/Fasn/Ntn1/Mapk1/Hif1a/Med1/Pygo2/Eif2ak3/Socs2	49
GO:0090287	regulation of cellular response to growth factor stimulus	75/4657	271/23210	0.00151496	0.00848928	0.00582317	Ngfr/Hhip/Lrp2/Ngf/Vwc2l/Kdr/Dlx1/Apln/Grem2/Myocd/Flt1/Cer1/Bambi/Msx2/Ccbe1/Zfp703/Rnf165/Fam72a/Rasl11b/Spry4/Hhex/Cav2/Smad7/Cadm4/Trp53/Peg10/Cd109/Ltbp1/Chst11/Wasf1/Robo1/Ppp2r5d/Dok5/Runx2/Men1/Tgfb1i1/Gata3/Hsp90ab1/Sdcbp/Msx1/Pin1/Notch1/Vegfc/Itga3/Hes1/Gata4/Hspa5/Snx25/Prkd2/Abl1/Axin1/Rbpj/Cyfip1/Stub1/Creb3l1/Ube2o/Strap/Smurf1/Myof/Pdcd6/Ptpn1/Ctdspl2/Snx6/Hif1a/Ofd1/Cflar/Trim33/…	75
GO:1904018	positive regulation of vasculature development	59/4657	204/23210	0.00151808	0.00849204	0.00582507	Prl2c2/Serpine1/Brca1/Kdr/C5ar1/Hmga2/Asb4/Ccl5/Aqp1/C3ar1/Myocd/Flt1/Ptgs2/Cd40/Ccbe1/Hmgb1/Foxc2/Efnb2/Hspb1/Itgb3/Ddah1/Ptk2b/Angptl3/Angpt2/Gata2/Anxa1/Ets1/Notch1/Vegfc/Pak4/Gata4/Hspb6/Adam12/Pkm/Nras/Tert/Prkd2/Ecm1/Abl1/Sirt6/Hmox1/Gper1/Hdac7/Prkca/Ephb4/Egr1/Pdcd6/Map3k3/Btg1/Anxa3/Hif1a/Pik3c2a/Cx3cl1/Jak1/Hdac9/Cflar/Sp1/Sirt1/Rapgef2	59
GO:0051222	positive regulation of protein transport	113/4657	435/23210	0.00151925	0.00849204	0.00582507	Lrp2/Akap12/F2rl1/Flt3/Ect2/Kif20b/Tnf/Havcr2/Syk/Hspd1/Ano1/Gpr39/Ptbp1/Ptgs2/Il1rl1/Kcnn4/Gja1/Ptpn5/Ptpn22/Mbp/Ncl/Ran/Hmgb1/Il1rap/Trim28/Flna/Ripk2/Nadk/Trpv4/Src/Wipf1/Adora2a/Ezr/Hnrnpm/Plk3/Trim16/Myh10/Ptger4/Emd/Tardbp/Ppia/Sri/Mif/Arrb1/Prkcd/Frmd8/Dhx9/Ppid/Smo/Serp1/Mapk11/Gata3/Gli3/Xpo4/Arf1/Efcab7/Pak1/Ccl2/Arf6/Cd276/Nnat/Nutf2/Ipo5/Zpr1/Vegfc/Cd2ap/F2r/Cep290/Dynll1/Rab34/Edem1/…	113
GO:0010721	negative regulation of cell development	102/4657	387/23210	0.00151979	0.00849204	0.00582507	Ngfr/Wnt7b/Foxa2/Gfap/Aspm/Hmga2/Dlx1/Crmp1/Lhx2/Dlx2/Sema7a/Stmn2/Id1/Cit/Ptbp1/Id2/Tjp2/Rtn4rl1/Pthlh/G6pdx/Sema4f/Vim/Coro1c/S1pr3/Id3/Fbln1/Ifrd1/Tlx2/Ywhah/Sema6b/Flna/Efnb2/Prtg/Trpv4/Trp53/Ngef/Rcc2/Efna1/Zfp365/Hey1/Eif4e/Sox9/Grb14/Sema6d/Gli3/Fmr1/Kctd11/Efnb3/Trim46/Cers2/Pak1/Arf6/Sema4b/Lgals1/Actn4/Ctdp1/Notch1/Hes1/Nbn/Idh2/Eif4enif1/Calr/Inpp5f/Carm1/Tert/Cdk5rap2/Actr3/Dusp10/Lrr…	102
GO:0014855	striated muscle cell proliferation	27/4657	77/23210	0.00152094	0.00849204	0.00582507	Ccnb1/Cdk1/Tbx20/Kcnk2/Tenm4/Gja1/Foxc2/Gli1/Cxadr/Mapk11/Notch1/Gata4/Ripk1/Hdac2/Nkx2-5/Foxp1/Rbpj/Meis1/Ppard/Mapk1/Yap1/Cflar/Sav1/Sirt1/Pten/Arid2/Ctnnb1	27
GO:0032922	circadian regulation of gene expression	24/4657	66/23210	0.00154247	0.00860446	0.00590218	Ngfr/Id2/Mybbp1a/Hdac1/Kdm8/Prkg2/Prmt5/Ppp1cc/Pml/Zfhx3/Crem/Hdac2/Ppp1ca/Hdac3/Mta1/Hnrnpu/Nampt/Nrip1/Csnk1d/Egr1/Kmt2a/Rai1/Sirt1/Clock	24
GO:0006650	glycerophospholipid metabolic process	64/4657	225/23210	0.00156049	0.00869719	0.00596579	Fabp5/Pla2g4c/Cish/Plek/Socs1/Efr3b/Lpcat1/Pik3cd/Tamm41/Piga/Plscr1/Mtmr4/Pla2g4a/Scarb1/Pdgfa/Pip5k1b/Pi4k2b/Pla2g7/Capn2/Impa2/Plcb3/Far1/Aldh5a1/Bpnt1/Pigf/Mboat7/Chka/Impa1/Dgkh/Socs5/Pemt/Pip5k1c/Sh3yl1/Inpp5f/Prdx6/Stoml2/Mtmr2/Pign/Agpat1/Pigt/Lclat1/Ocrl/Pigo/Pigl/Dpm2/Gpaa1/Pgs1/Ajuba/Smpd4/Fam126a/Inpp1/Pik3c2a/Etnk1/Gdpd1/Ttc7/Ip6k2/Pigm/Inpp5b/Ptdss1/Dgkz/Pi4ka/Pten/Serinc5/Socs2	64
GO:0001516	prostaglandin biosynthetic process	12/4657	25/23210	0.00157645	0.00873892	0.00599442	Fabp5/Edn2/Ptgs2/Tbxas1/Ptgs1/Pla2g4a/Edn1/Ptges3/Mif/Anxa1/Ptges2/Sirt1	12
GO:0045648	positive regulation of erythrocyte differentiation	12/4657	25/23210	0.00157645	0.00873892	0.00599442	Hmgb2/Id2/Gata2/Ets1/Prmt1/Ankrd54/Inhba/Stat1/Hif1a/Med1/Smap1/Kdm1a	12
GO:0046457	prostanoid biosynthetic process	12/4657	25/23210	0.00157645	0.00873892	0.00599442	Fabp5/Edn2/Ptgs2/Tbxas1/Ptgs1/Pla2g4a/Edn1/Ptges3/Mif/Anxa1/Ptges2/Sirt1	12
GO:1901798	positive regulation of signal transduction by p53 class mediator	12/4657	25/23210	0.00157645	0.00873892	0.00599442	Rpl26/Eef1e1/Rpl11/Msx1/Spred2/Atr/Rps7/Rpl23/Spred1/Atm/Zfp385a/Ddx5	12
GO:1904030	negative regulation of cyclin-dependent protein kinase activity	12/4657	25/23210	0.00157645	0.00873892	0.00599442	Plk1/Myocd/Actb/Tfap4/Hhex/Casp3/Men1/Nr2f2/Cdkn2c/Lats1/Fbxo7/Pten	12
GO:2000737	negative regulation of stem cell differentiation	12/4657	25/23210	0.00157645	0.00873892	0.00599442	Lbh/Zfp36l2/Notch1/Hes1/Cdk12/Hnrnpu/Ccnk/Ncoa3/Hspa9/Yap1/Nelfb/Cdk13	12
GO:0006778	porphyrin-containing compound metabolic process	16/4657	38/23210	0.00160163	0.00886265	0.00607928	Cyp1a1/Hpx/Hmbs/Alad/Fxn/Blvra/Atpif1/Cox10/Slc25a39/Srrd/Hmox1/Snx3/Tmem14c/Cyb5r4/Hmox2/Cpox	16
GO:0046854	phosphatidylinositol phosphorylation	16/4657	38/23210	0.00160163	0.00886265	0.00607928	Cish/Socs1/Efr3b/Pik3cd/Pi4k2b/Impa2/Bpnt1/Impa1/Socs5/Fam126a/Inpp1/Pik3c2a/Ttc7/Ip6k2/Pi4ka/Socs2	16
GO:0033962	cytoplasmic mRNA processing body assembly	10/4657	19/23210	0.00161308	0.00890211	0.00610635	Lsm3/Lsm4/Cnot6/Patl1/Edc3/Atxn2l/Cnot1/Cnot2/Pan3/Rc3h1	10
GO:0044766	multi-organism transport	10/4657	19/23210	0.00161308	0.00890211	0.00610635	Kpna2/Trim15/Cav2/Thoc3/Fmr1/Tcp1/Ddx39b/Thoc1/Thoc6/Thoc5	10
GO:1902579	multi-organism localization	10/4657	19/23210	0.00161308	0.00890211	0.00610635	Kpna2/Trim15/Cav2/Thoc3/Fmr1/Tcp1/Ddx39b/Thoc1/Thoc6/Thoc5	10
GO:0007063	regulation of sister chromatid cohesion	11/4657	22/23210	0.00162614	0.00895025	0.00613938	Bub1/Recql4/Cdca5/Ddx11/Fen1/Naa10/Sfpq/Rad21/Smc5/Nsmce2/Ctnnb1	11
GO:0070242	thymocyte apoptotic process	11/4657	22/23210	0.00162614	0.00895025	0.00613938	Adam8/Blm/Ada/Casp8/Trp53/Efna1/Gli3/Bax/Bak1/Bcl2l11/Hif1a	11
GO:2000757	negative regulation of peptidyl-lysine acetylation	11/4657	22/23210	0.00162614	0.00895025	0.00613938	Brca1/Msx3/Noc2l/Hdac1/L3mbtl2/Sin3a/Hdac2/Pih1d1/Sirt1/Atg5/Zfp451	11
GO:0001818	negative regulation of cytokine production	72/4657	259/23210	0.00163396	0.00898533	0.00616344	F2rl1/Flt3/Tnf/Traip/Havcr2/Errfi1/Sigirr/Twist2/Il1rl1/Met/Tigit/Epha2/Ptpn22/Mertk/Lag3/Fbln1/D1Ertd622e/Smad7/Lef1/Ezr/Trim27/Arrb2/Ptger4/Tnfrsf21/C1qbp/Arrb1/Anxa1/Pparg/Axl/Klf2/Cactin/Parp1/Ptpn6/Suz12/Gata3/Hsp90ab1/Csk/Pml/Cd276/Nutf2/Cd2ap/Gstp1/Gpatch3/Socs5/Nav3/Nmi/Rgcc/Akap8/Rac1/Hdac3/Ppp1r11/Anxa4/Nfkb1/Hsf1/Hmox1/Traf3ip1/Zfp36/Hdac7/Syt11/Homer3/Nfkbil1/Dicer1/Cx3cl1/Atp2b1/Rnf1…	72
GO:0030100	regulation of endocytosis	80/4657	293/23210	0.00163966	0.00900867	0.00617945	Lrp2/F2rl1/Dock2/Serpine1/Tnf/Arc/Il2rg/Camk1d/Syk/Apln/Lyar/Ptpn5/Mertk/Anxa2/Syt7/Mex3b/Efnb2/Src/Tnk2/Itgb3/Arrb2/Sod1/Gata2/Arrb1/Pparg/Axl/Cnn2/Scarb1/Pot1b/Hspa8/Hap1/Fmr1/Arf1/Nsf/Rab27a/Ptprj/Csk/Ccl2/Sdcbp/Actn4/Cd2ap/Bcr/Pip5k1c/Nedd4l/Ubqln2/Calr/Hnrnpk/Cd14/Mtmr2/Mfge8/Lrrk2/Ston2/Vamp8/Ptk2/Cbl/Rab5c/Scyl2/Usp46/Ap2m1/Ano6/Tor1a/Prkca/Picalm/Syt11/Ankrd13a/Ptpn1/Rab31/Cd151/Snx3/Ldlr…	80
GO:0042063	gliogenesis	87/4657	323/23210	0.00164442	0.00902681	0.00619189	Areg/Lrp2/Tnf/Gap43/Gfap/C5ar1/Hmga2/Dlx1/Lrp8/Dlx2/Mmp24/Ezh2/Dusp15/Prkch/Tenm4/Id2/Myc/Clcf1/Spint1/Vim/Syne2/E2f1/Cdk6/Adora2a/Lef1/Hdac1/Wdr1/Il34/Sod1/Tnfrsf21/Zfp365/Anxa1/Pparg/Sox9/Smo/Fubp1/Sox5/Gli3/Prmt5/Ppp1cc/Cers2/Itgb4/Ptprj/Ndn/Ccl2/Fgf5/Prkci/Lamb1/Notch1/Apcdd1/Mboat7/Phgdh/Hes1/Prx/Tiam1/Idh2/Nab1/Vcan/Tert/Smarca4/Actr3/Dusp10/Hdac2/Tmem98/Mettl3/Kras/Eif2b3/Abl1/Csf1/Ptk2/Pr…	87
GO:0010976	positive regulation of neuron projection development	96/4657	362/23210	0.00167029	0.0091607	0.00628373	Ngfr/Nefl/Ngf/Shank2/Lrp8/Sema7a/Ret/Camk1d/Ezh2/Stmn2/Ranbp1/Ptbp1/Serpini1/L1cam/Myo5b/Met/Limk1/Ptpn5/Sgk1/Cfl1/Nme1/Il1rap/Hspb1/Baiap2/Ptk2b/Mif/Robo1/Ppp2r5d/Iqgap1/Hap1/Fxn/Fmr1/Twf1/Plxna4/Caprin1/Arf1/Ddx56/Nin/Pak1/Enc1/Prkci/Dlg5/Tnfrsf12a/Itga3/Actr2/Rpl4/Tiam1/Plxna1/Trpv2/Hspa5/Nedd4l/Itpr1/Hnrnpk/Dbn1/Ehd1/Arhgap35/Actr3/Map6/Llph/Katnb1/Pias2/Stk24/D16Ertd472e/Abl2/Rac1/Srf/Adnp/P…	96
GO:0008361	regulation of cell size	60/4657	209/23210	0.00168968	0.00925887	0.00635107	Ngf/Plek/Iqgap3/Sema7a/Ret/Aqp1/Slc12a1/Npm1/L1cam/Myo5b/Kcnn4/Limk1/Cfl1/Sema4f/Hsp90aa1/Ifrd1/Cdk4/Sema6b/Slc9a3r1/Edn1/Mtpn/Fxn/Hsp90ab1/Sema6d/Prkg2/Plxna4/Trim46/Dpysl2/Pak1/Sema4b/Tnfrsf12a/Wdr36/Cttn/Rpl4/Trpv2/Sin3a/Clasp2/Dbn1/Lrrc8a/Actr3/Clns1a/Sema3a/Abl1/Creb1/Rac1/Srf/Adnp/Ano6/Cyfip1/Clcn3/Efna5/Gdi1/Ntn1/Rhoa/E2f4/Rdx/Ist1/Kdm1a/Eif4g2/Pten	60
GO:0007019	microtubule depolymerization	20/4657	52/23210	0.00169922	0.00930291	0.00638128	Stmn4/Kif2c/Kif18b/Ckap2/Kif18a/Stmn1/Stmn2/Sgk1/Trpv4/Nedd1/Smn1/Ccsap/Hdac6/Gas2l1/Clasp2/Nav3/Katnb1/Eml4/Map1s/Camsap1	20
GO:0046632	alpha-beta T cell differentiation	36/4657	112/23210	0.00171125	0.00936048	0.00642077	Myb/Il2rg/Socs1/Syk/Eomes/Rsad2/Blm/Ada/Ripk2/Pnp/Smad7/Lef1/Hlx/Ptger4/Anxa1/Gata3/Loxl3/Gli3/Runx3/Zfp35/Socs5/Gadd45g/Cd1d1/Tmem98/Foxp1/Abl1/Malt1/Abl2/Nfkbiz/Irf1/Tcf7/Il4ra/Rhoa/Rpl22/Rara/Rc3h1	36
GO:0031345	negative regulation of cell projection organization	59/4657	205/23210	0.00172152	0.00940832	0.00645359	Ngfr/Gfap/Crmp1/Sema7a/Stmn2/Id1/Cit/Rtn4rl1/Cfl1/Sema4f/Vim/Ifrd1/Tlx2/Ywhah/Sema6b/Flna/Efnb2/Trpv4/Ngef/Efna1/Ccp110/Zfp365/Prkcd/Evl/Sema6d/Efnb3/Trim46/Cers2/Arf6/Sema4b/Lgals1/Itga3/Hes1/Inpp5f/Odf2l/Carm1/Actr3/Lrrk2/Hdac2/Sema3a/Ptk2/Prkcsh/Ptpn9/Rbpj/Gsk3a/Cyth2/Gdi1/Ntn1/Dleu2/Rhoa/Capzb/Mdm2/Rab3ip/Coro1b/Dab2/Map4k4/Lpar1/Pten/Rapgef2	59
GO:1902107	positive regulation of leukocyte differentiation	50/4657	168/23210	0.00172308	0.00940857	0.00645376	Myb/Tnf/Il2rg/Ccl5/Socs1/Syk/Adam8/Ccr1/Id2/Ada/Casp8/Hsp90aa1/Trib1/Lck/Ripk2/Pnp/Lef1/Il34/Itgb3/Hlx/Tnfsf9/Anxa1/Axl/Atp11c/Gata3/Gli3/Runx3/Jun/Socs5/Cd1d1/Ripk1/Fadd/Dusp10/Sart1/Csf1/Malt1/Creb1/Nfkbiz/Irf1/Prkca/Zmiz1/Ctnnbip1/Il4ra/Pcid2/Zfp609/Rhoa/Rara/Bmi1/Hax1/Klf10	50
GO:0007229	integrin-mediated signaling pathway	30/4657	89/23210	0.00176081	0.00959767	0.00658347	Itgb7/Itgb2l/Plek/Sema7a/Syk/Itgae/Fermt3/Timp1/Flna/Src/Cdh17/Itgb3/Ptk2b/Rcc2/Loxl3/Itgb4/Itga3/Phactr4/Arhgap35/Bcar1/Adam15/Abl1/Ptk2/Vav3/Zyx/Rhoa/Lama5/Dab2/Fut8/Itgav	30
GO:1904035	regulation of epithelial cell apoptotic process	30/4657	89/23210	0.00176081	0.00959767	0.00658347	Ngf/Serpine1/Col18a1/Tnf/Kdr/Angptl4/Cd40/Bok/Hdac1/Arrb2/Gata2/Gata3/Eif2s1/Prkci/Srsf6/Pak4/Tert/Abl1/Rgcc/Abl2/Hdac3/Capn10/Ano6/Hmox1/Gper1/Zfp36/Tnip2/Mapk7/Cflar/Trim32	30
GO:0014743	regulation of muscle hypertrophy	26/4657	74/23210	0.00178286	0.00970746	0.00665878	Errfi1/G6pdx/Edn1/Mtpn/Parp1/Twf1/Pak1/Pin1/Ctdp1/Notch1/Ddx39b/Parp2/Lmna/Adk/Atp2b4/Tomm70a/Foxp1/Ptk2/Trip10/Glrx3/Gsk3a/Cdk9/Prkca/Yy1/Sirt1/Slc9a1	26
GO:0003279	cardiac septum development	40/4657	128/23210	0.00178409	0.00970746	0.00665878	Lrp2/Tbx20/Pax8/Msx2/Id2/Cntrl/Smad7/Trp53/Myh10/Ltbp1/Robo1/Hey1/Smo/Gata3/Rbm15/Notch1/Hes1/Vangl2/Gata4/Nfatc1/Smarca4/Nkx2-5/Adamts6/Rbpj/Ptk7/Kif7/Parva/Sufu/Acvr1/Maml1/Ap2b1/Frs2/Mdm2/Rara/Zbtb14/Sav1/Chd7/Egln1/Matr3/Dctn5	40
GO:0030323	respiratory tube development	63/4657	222/23210	0.00179575	0.00974663	0.00668565	Hhip/Wnt7b/Tnf/Tnc/Foxa2/Kdr/Timeless/Hmga2/Grhl2/Errfi1/Foxa1/Edn2/Myocd/Id1/Ccbe1/Pthlh/Ada/Hmgb1/Gli1/Hhex/Celsr1/Smpd3/Ptges3/Sox9/Klf2/Pdgfa/Loxl3/Gli3/Foxp4/Gpsm2/Dlg5/Notch1/Itga3/Hes1/Srsf6/Rpl13a/Vangl2/Gata4/Man2a1/Plod3/Aimp2/Sec24b/Sp3/Ppp1ca/Kras/Jmjd6/Foxp1/Tulp3/Creb1/Rbpj/Srf/Man1a2/Ptk7/Tmtc3/Tns3/Mapk1/Dicer1/Lama5/Yap1/Sav1/Sp1/Atxn1l/Ctnnb1	63
GO:0051084	'de novo' posttranslational protein folding	15/4657	35/23210	0.00179759	0.00974663	0.00668565	Hspe1/Hsph1/Hspa14/Ptges3/Hspa8/Cct2/Dnajb1/Chchd4/Hspa1b/Hspa5/Hspa13/Tor1a/Tor2a/Hspa9/St13	15
GO:0060441	epithelial tube branching involved in lung morphogenesis	15/4657	35/23210	0.00179759	0.00974663	0.00668565	Hhip/Tnf/Tnc/Foxa2/Hmga2/Foxa1/Hhex/Celsr1/Sox9/Dlg5/Vangl2/Kras/Tmtc3/Yap1/Ctnnb1	15
GO:1904707	positive regulation of vascular smooth muscle cell proliferation	15/4657	35/23210	0.00179759	0.00974663	0.00668565	Tnf/Dnmt1/Map3k5/Edn1/Htr1b/Pak1/Gnai3/Jun/Ddx39b/Tert/Nqo2/Frs2/Ldlrap1/Gnai2/Mdm2	15
GO:0043388	positive regulation of DNA binding	23/4657	63/23210	0.00180205	0.00976226	0.00669637	Ngf/Plaur/Cdca5/Hmgb2/Myocd/Myc/Nme1/Trim28/Txn1/Pinx1/Pparg/Parp1/Gata3/Hes1/Smarca4/Acd/Brd4/Calm1/Gtf2b/Park7/Fam129b/Edf1/Ctnnb1	23
GO:0002285	lymphocyte activation involved in immune response	56/4657	193/23210	0.00181447	0.0098124	0.00673076	Exo1/F2rl1/Myb/Havcr2/Fgl2/Hspd1/Eomes/Ung/Atad5/Msh6/Cd40/Ada/Clcf1/Lfng/Pms2/Ripk2/Msh2/Cdh17/Smad7/Lef1/Trp53/Hlx/Ptk2b/Ptger4/Ercc1/Anxa1/Paxip1/Gata3/Loxl3/Rps6/Rab27a/Rif1/Exosc3/Lgals1/Nbn/Zfp35/Socs5/Gadd45g/Rnf168/Mlh1/Tmem98/Thoc1/Foxp1/Abl1/Malt1/Aplf/Eif2ak4/Pagr1a/Nfkbiz/Irf1/Il4ra/Mad2l2/Itfg2/Rara/Ap1g1/Rc3h1	56
GO:0032869	cellular response to insulin stimulus	56/4657	193/23210	0.00181447	0.0098124	0.00673076	Cish/Socs1/H2afz/Sgk1/Foxc2/Cdk4/Src/Cav2/Pde3b/Srsf3/Nucks1/Pparg/Prkcd/Grb14/Phip/Ybx1/Parp1/Soga1/Tbc1d4/Ankrd26/Pak1/Uchl3/Prkci/Smarcc1/Ptprv/Pkm/Eif4ebp2/Ncoa5/Hnrnpk/Lpin2/Bcar1/Sh2b2/Stat1/Ywhag/Capn10/Rab8b/Gsk3a/Cyfip1/Prkca/Rab8a/Lpin3/Ptpn1/Rab31/Gkap1/Prkaa1/Atp2b1/Gnai2/Hdac9/Rela/Ptpn2/Sp1/Sirt1/Myo5a/Pten/Slc9a1/Socs2	56
GO:0045665	negative regulation of neuron differentiation	72/4657	260/23210	0.00182354	0.00985287	0.00675852	Ngfr/Foxa2/Gfap/Aspm/Dlx1/Crmp1/Dlx2/Sema7a/Stmn2/Id1/Cit/Ptbp1/Id2/Rtn4rl1/Sema4f/Vim/Id3/Ifrd1/Tlx2/Ywhah/Sema6b/Flna/Efnb2/Trpv4/Ngef/Efna1/Zfp365/Hey1/Eif4e/Sox9/Sema6d/Gli3/Fmr1/Efnb3/Trim46/Cers2/Arf6/Sema4b/Lgals1/Notch1/Hes1/Nbn/Eif4enif1/Calr/Inpp5f/Carm1/Cdk5rap2/Actr3/Lrrk2/Hdac2/Sema3a/Ptk2/Prpf19/Prkcsh/Eif2ak4/Ptpn9/Rbpj/Gsk3a/Cyth2/Meis1/Gdi1/Ntn1/Dleu2/Rhoa/Med1/Mdm2/Lsm1/Dab2/Map…	72

## Sheet: GO_CC_down
ID	Description	GeneRatio	BgRatio	pvalue	p.adjust	qvalue	geneID	Count
GO:0005840	ribosome	168/4717	265/23436	1.46653e-53	1.12043e-50	6.88497e-51	Hba-a1/Gm3550/Rpl13-ps3/Npm1/Gm5786/Uba52/Rpl7a-ps5/Mrpl12/Rpl22l1/Rps12/Rpsa/Gemin5/Mrps6/Hspa14/Rps2/Rplp0/Rpl26/Mrpl20/Rpl23a/Gm9493/Mrpl34/Dhx9/Rps19/Rps29/Rps26/Rps27l/Rpl12/Rpl37rt/Rps16/Rpl27a/Gm10036/Rplp2/Rps17/Rps6/Rplp1/Rpl18/Rpl36a/Rpl11/Mrpl18/Rpl37/Rps5/Rps23/Rpl8/Rpl7a/Rpl41/Rpl35/Rps21/Rps9/Rps8/Rpl19/Rps4x/Rps13/Rpl28/Rps24/Rpl35a/Mrps27/Mrps35/Mrpl47/Rps11/Mrps11/Pnpt1/Rps28/Rpl…	168
GO:0098687	chromosomal region	180/4717	299/23436	1.84057e-52	7.03097e-50	4.32049e-50	Trim66/Bub1/Birc5/Ercc6l/Aurka/Ccnb1/Plk1/Bub1b/Ncapg/Kif2c/Dscc1/Cdca8/Aurkb/Nek2/Spdl1/Ttk/Hells/Cenpa/Cenpe/Recql4/Nuf2/Ska3/Rad51/Kntc1/Ska1/Zwilch/Cenph/Ndc80/Nsl1/Mad2l1/Wdhd1/Mki67/Cenpi/Cenpn/Spag5/Chek1/Mis18bp1/Knstrn/Pif1/Esco2/Cenpu/Incenp/Spc25/Cenpf/Cdt1/Cenpm/Oip5/Cenpk/Orc1/Spc24/Kif18a/Ncapd2/Suv39h2/H2afx/Dna2/Pold1/Mis18a/Cenpw/Suv39h1/Ezh2/Fen1/Rangap1/Blm/Dnmt1/Chek2/Cenpq/Pm…	180
GO:0044391	ribosomal subunit	152/4717	230/23436	4.89341e-52	1.24619e-49	7.65776e-50	Hba-a1/Gm3550/Rpl13-ps3/Npm1/Gm5786/Uba52/Rpl7a-ps5/Mrpl12/Rpl22l1/Rps12/Rpsa/Gemin5/Mrps6/Rps2/Rplp0/Rpl26/Mrpl20/Rpl23a/Gm9493/Mrpl34/Rps19/Rps29/Rps26/Rps27l/Rpl12/Rps16/Rpl27a/Gm10036/Rplp2/Rps17/Rps6/Rplp1/Rpl18/Rpl36a/Rpl11/Mrpl18/Rpl37/Rps5/Rps23/Rpl8/Rpl7a/Rpl35/Rps21/Rps9/Rps8/Rpl19/Rps4x/Rps13/Rpl28/Rps24/Rpl35a/Mrps27/Mrps35/Mrpl47/Rps11/Mrps11/Rps28/Rpl21/Rps15/Rps3/Rpl32/Mrps16/Mrpl1…	152
GO:0005681	spliceosomal complex	130/4717	191/23436	7.19276e-47	1.37382e-44	8.44203e-45	Lsm2/Lsm3/Hnrnpa1/Lsm5/Snrpa1/Snrpd1/Ppil1/Rbmx2/Alyref/Pabpc1/Snrpg/Lsm8/Snrnp40/Magohb/Snrpe/Rbmxl1/U2af2/Lsm7/Snrpd3/Hnrnph1/Hnrnpm/Ttf2/Hnrnpa3/Snrpa/U2af1/Lsm6/Lsm4/Sf3b3/Srsf1/Srsf2/Sf3a2/Sf3b4/Hnrnpc/Rbmx/Eftud2/Hnrnpf/Hnrnpa2b1/Magoh/Sf3a3/Hspa8/Prpf31/Cactin/Phf5a/Tra2b/Cwf19l1/Isy1/Ybx1/Zcchc8/Prpf38a/Snrpd2/Ddx41/Sf1/Pnn/Eif4a3/Sf3a1/Dhx15/Myef2/Snrnp70/Ppp1r8/Snrpb/Ppie/Prpf3/Sf3b5/Sn…	130
GO:0044445	cytosolic part	160/4717	299/23436	8.22801e-38	1.25724e-35	7.72567e-36	Hba-a1/Gm3550/Hbq1b/Marcksl1/Rpl13-ps3/Rrm2/Casp8/Gm5786/Rrm1/Hnrnpab/Uba52/Rpl7a-ps5/Uchl5/Rpl22l1/Apaf1/Eno1b/Pfkfb1/Cct6a/Ctbp2/Rps12/Rpsa/Baiap2/Gemin5/Eno1/Cct7/Rps2/Rplp0/Rpl26/Hnrnpa2b1/Cct3/Eif4e/Prkcd/Rpl23a/Hspa8/Gm9493/Hap1/Rps19/Cct2/Fxn/Dnajb1/Rps29/Dhx33/Rps26/Rps27l/Eif4a3/Rpl12/Fmr1/Cct5/Rps16/Rpl27a/Gm10036/Rplp2/Rps17/Ctu1/Rps6/Rplp1/Rpl18/Rpl36a/Rpl11/Rpl37/Tcp1/Pfkl/Rps5/Rps23…	160
GO:0022626	cytosolic ribosome	101/4717	148/23436	7.52174e-37	9.57768e-35	5.88543e-35	Hba-a1/Gm3550/Rpl13-ps3/Gm5786/Uba52/Rpl7a-ps5/Rpl22l1/Rps12/Rpsa/Gemin5/Rps2/Rplp0/Rpl26/Rpl23a/Gm9493/Rps19/Rps29/Rps26/Rps27l/Rpl12/Rps16/Rpl27a/Gm10036/Rplp2/Rps17/Rps6/Rplp1/Rpl18/Rpl36a/Rpl11/Rpl37/Rps5/Rps23/Rpl8/Rpl7a/Rpl35/Rps21/Rps9/Rps8/Rpl19/Rps4x/Rps13/Rpl28/Rps24/Rpl35a/Rps11/Rps28/Rpl21/Rps15/Rps3/Rpl32/Rpl4/Gm10020/Rpl3/Rpl13a/Rpl29/Rpl6/Rpl30/Surf6/Rpl36/Rpl13/Rpl7/Rps10/Rps20/La…	101
GO:0000775	chromosome, centromeric region	115/4717	190/23436	2.99165e-34	3.26517e-32	2.00643e-32	Bub1/Birc5/Ercc6l/Aurka/Ccnb1/Plk1/Bub1b/Ncapg/Kif2c/Dscc1/Cdca8/Aurkb/Nek2/Spdl1/Ttk/Hells/Cenpa/Cenpe/Nuf2/Ska3/Kntc1/Ska1/Zwilch/Cenph/Ndc80/Nsl1/Mad2l1/Wdhd1/Mki67/Cenpi/Cenpn/Spag5/Mis18bp1/Knstrn/Esco2/Cenpu/Incenp/Spc25/Cenpf/Cdt1/Cenpm/Oip5/Cenpk/Spc24/Kif18a/Ncapd2/Suv39h2/Mis18a/Cenpw/Suv39h1/Rangap1/Dnmt1/Cenpq/Pmf1/Cenpl/Hjurp/Nup37/Dsn1/Ska2/Nup85/Nup43/Zwint/Ncapd3/Mtbp/Nup107/Cenpp…	115
GO:0005819	spindle	143/4717	273/23436	1.39118e-32	1.32857e-30	8.16401e-31	Cdc6/Birc5/Aurka/Ccnb1/Plk1/Bub1b/Kif23/Espl1/Kif18b/Fbxo5/Cdca8/Aurkb/Nek2/Aunip/Spdl1/Ttk/Dlgap5/Cdk1/Kif11/Cenpe/Kif14/Fam83d/Kif20a/Kif22/Tpx2/Ska3/Kntc1/Ckap2l/Ect2/Ska1/Kif20b/Mad2l1/Kifc1/Tacc3/Spag5/Knstrn/Incenp/Cenpf/Kifc5b/Aspm/Prc1/Kif18a/Nusap1/Racgap1/Bora/Poc1a/Ddx11/Cdc7/Aaas/Psrc1/Rangap1/Npm1/Dsn1/Ska2/Myc/Cep128/Shcbp1l/Terf1/Rsph1/Haus3/Cdc25b/Tubg1/Wdr62/Cntrl/Kat2a/Sac3d1/Nd…	143
GO:0016607	nuclear speck	156/4717	317/23436	2.34108e-31	1.98732e-29	1.2212e-29	Rmi2/E2f7/Cdc25c/Kif22/Nsl1/Bard1/Oip5/H2afx/Ncapg2/Nr4a2/Smc4/Mbd4/Msx2/Npm1/Haus6/Ppih/Snrpa1/Limk1/Sgk1/Sdcbp2/Rbm14/Srsf7/Ddx39/Srsf9/Snrnp40/U2af2/Dyrk3/Rbm19/Ckap4/U2af1/Tcf3/Srsf1/Srsf2/Basp1/Srsf3/Apex1/Tkt/Eftud2/Sf3a3/Timm50/Prpf31/Cactin/Phf5a/Srsf10/Pnn/Ogg1/Sf3a1/Dhx15/Snrnp70/Gli3/Ppp1r8/Wbp11/Ppie/Prpf3/Rbm15/Snrpb2/Rbm10/Gcat/Prpf4/Polr2d/Rbm15b/Srsf6/Sap130/Rexo4/Rad54l2/Ddx39b/Z…	156
GO:0044452	nucleolar part	106/4717	181/23436	6.19175e-30	4.31596e-28	2.65213e-28	Fam111a/Ddx11/Foxa1/Cdca7l/Rsad2/Nop56/Npm1/Dkc1/Nhp2/Pop1/Fbl/Dsn1/Gar1/Txnrd1/Tfcp2l1/Terf1/Ncl/Nop58/Taf4b/Hoxb5/Tcof1/Orc6/Apex2/Smad7/Rrp9/Ezr/Rrs1/Trim27/Polr1e/Wdr43/Ccdc137/Rrp1b/Taf1d/Utp15/Rpp30/Heatr1/Coil/Polr1c/Eef1d/Mphosph10/Wdr3/Rai14/Wdr12/Arhgap32/Snrpb2/Polr2f/Urb1/Imp4/Tbl3/Ube2i/Pspc1/Polr1b/Wdr36/Polr2h/Pwp2/Chchd1/Nol11/Smarcb1/Fblim1/Pop5/Chd1/Polr2e/Polr1a/Surf6/Timm13/Ei…	106
GO:0015934	large ribosomal subunit	94/4717	150/23436	6.21408e-30	4.31596e-28	2.65213e-28	Gm3550/Rpl13-ps3/Npm1/Uba52/Rpl7a-ps5/Mrpl12/Rpl22l1/Rps12/Gemin5/Rplp0/Rpl26/Mrpl20/Rpl23a/Mrpl34/Rpl12/Rpl27a/Gm10036/Rplp2/Rplp1/Rpl18/Rpl36a/Rpl11/Mrpl18/Rpl37/Rpl8/Rpl7a/Rpl35/Rpl19/Rpl28/Rpl35a/Mrpl47/Rpl21/Rpl32/Mrpl11/Rpl4/Gm10020/Rpl3/Rpl13a/Rpl29/Rpl6/Rpl30/Mrpl19/Surf6/Rpl36/Rpl13/Rpl7/Mrpl40/Rpl23a-ps3/Rpl31/Rpl15/Rpl10a/Rpl39/Rpl27/Rpl9/Rpl7l1/Rpl5/Rpl10/Rpl34/Mrpl13/Rpl9-ps6/Mrpl15/…	94
[truncated: 244 more rows]

## Sheet: GO_MF_down
ID	Description	GeneRatio	BgRatio	pvalue	p.adjust	qvalue	geneID	Count
[truncated: 264 more rows]
